# Supplementary material for: Retrotransposon instability dominates the acquired mutation landscape of mouse induced pluripotent stem cells
Source: Nat Commun. 2022 Dec 3;13:7470. doi: 10.1038/s41467-022-35180-x (PMC9719517; doi:10.1038/s41467-022-35180-x)
Supplement: Supplementary file 6 — Supplementary Data 3 [file 41467_2022_35180_MOESM6_ESM.xlsx]

## Sheet: Bulk tissue miPSCs
Supplementary Data 3. TE insertion validation details. Four tabs provide information for de novo insertions detected via (i) Illumina sequencing of bulk miPSCs reprogrammed from various tissues, (ii) Illumina sequencing of single-cell miPSC clones derived from MEFs, (iii) ONT sequencing of bulk miPSCs derived from MEFs and (iv) ONT sequencing to detect L1-mCherry retrotransposition events in cult…
UUID	Insertion name	Chromosome	Genomic_5_Prime_End	Genomic_3_Prime_End	Location	Orient_5p	Orient_3p	Inversion	TE_Family	TE_Align_Start	TE_Align_End	Read_Count_TE_5_Prime_End	Read_Count_TE_3_Prime_End	TSD	Genomic_Consensus_5p	Genomic_Consensus_3p	Sample_support_5p	Sample_support_3p	Validation PCR	5' genomic forward primer	3' genomic reverse primer	5' junction forward primer	3' junction reverse primer	L1 specific reverse primer	5' end capillary sequence	3' end capillary sequence	Validation result	Notes
453c2e8b-f64f-4a31-81c4-4c2f2bb5291a	miPSC_1_L1	chr1	81070927	81070912	intergenic	+	+	N	L1MdTFIII	0	6670	19	5	AAGAAAGGGAATAATC	TAAAACACTATCAGATTAACCTGATTCATGTGAGCATATCCACACAACTGTCCATTTCTCCTTATTTATGCCTACATGACAATTATTAAAATCTGACTCATCTCTGATTGAATTTACTTTTATTCCTAAGAAAGGGAATAATCGAGGTGTCCGCCTGGCTTGGGAGGCGACCTCAGCCTCAGCAGCAGTGGTCGCCATCTGGGTTCCGGGACTCCGCGGGACCTAGGAAATTAGTCTGAACAGGTTAGAGGGTGCACCAGAG	AAAAAAAAAAAAAAAAAAAAAAAAAAAAAAAAAAAAAAAAAAAAAAAAAAAAAAAAAAAAAAAAAAAAAAAAAAAAAAAAAAAAAAAAAAAAAAAAAAAAAAAAAAAAAAAAAAAGAAAGGGAATAATCATTTCCTTCACTTATTCTCAAGCTTAGCTTCTAATTTAATAAAATTCATTTCTTGTATTTTATTTTTTAATATGCCAATGATAATTTAATGCATGTATGAAAGACTTTTAAAAAATGTCAGAGCCATAGGG	Fibroblast.miPSC.A172.WGS|15,Fibroblast.miPSC.A172.mRC-seq|3	Fibroblast.miPSC.A172.WGS|5	full-length with 3' junction primer	AACCTCAACCATAGAGCTTTGC	NA	NA	GGAAATGATTATTCCCTTTCTTTTTTT	NA	AGTAATAGTTCACTAACTGTGCCCATTAAAACACTATCAGATTAACCTGATTCATGTGAGCATATCCACACAACTGTCCATTTCTCCTTATTTATGCCTACATGACAATTATTAAAATCTGACTCATCTCTGATTGAATTTACTTTTATTCCTAAGAAAGGGAATAATCGAGGTGTCCGCCTGGCTTGGGAGGCGACCTCAGCCTCAGCAGCAGTGGTCGCCATCTGGGTTCCGGGACTCCGCGGGACCTAGGAAATTAGTCTGAACAGGTTAGAGGGTGCACCAGAGAACCGGACAGCTTCTGGGACGGGCGGAAGCACAGAGCCGCTGAGGCAGCAGCCTGGGCGGGCCGCAGATAACCGGCCACCATCCGGACCAGAGGACAGGTGTCCGCCTGGC…	AAAAAAGAAAAAAAAAAAAAAAAAAAAAAAAAAAAAAAAAAAAAAAAAAAAAAAAAAAAAAAAAAAAAAAAAAAAAAAAAAAAAAAAAAAAAAAAAAAAAAAAAAAAAAAAAAAGAAAAAGAAAAA	Filled site amplified and sequenced - validated	NA
a2df11c9-c88d-4fc6-b554-b375e5bd3db6	miPSC_2_L1	chr10	54739014	54739001	intergenic	-	+	Y	L1MdTFIII	5111	6670	21	6	AGAAAGAAGCATGA	ACTTATCTCCTTGTACTAAGGTCAAATCTAAATGGATCAAAGAACTTCACATAAAACCAGAGACACTGAAACTTATAGAGGAGAAAGTGGGGAAAAGCCTTGAAGTCATGCTTCTTTCTGTTCACATTATAGGATCAGAATATTCTCTTTATGTTGTAATATAACAATTGACCTGAGACATTTGTAGATTTAAACAGAAAGAGATGGACTCATGAAGCCATGAAGAAATTCATGAAGCCAGTTGTCTGTAAATTGACAGATTCTCCTTGACTGATTTCTCTTAAAATGATATTCTCTAGTATATAACTTTTATTAAGCCATTAGATAAATCTACTTTCAAATTATTCCCCTAAATAACTTACAATTAAACAAATGCTGAGATTTAATTCTACAGTG	AAAAAAAAAAAAAAAAAAAAAAAAAAAAAAAAAAAAAAAAAAAAAAAAAAAAAAAAAAAAAAAAAAAAAAAAAAAGAAAGAAGCATGAAATATTCTATGAGGCACATAAGGCTTGAAACTGGTAGGATGGATGTCACTAAAAGATTCTGGGATAGAATACTATTTTTTAAAAAAGAACTAAAGAAAAGCAAAGAAAAATAAAACACAAGACAACCTACCCCG	Astrocyte.miPSC.A67.WGS|15,Thymic_epithelial_cell.miPSC.A67.WGS|1,Thymic_epithelial_cell.miPSC.A67.mRC-seq|1,Astrocyte.miPSC.A67.mRC-seq|4	Astrocyte.miPSC.A67.WGS|5,Astrocyte.miPSC.A67.mRC-seq|1	empty/filled and 5ˈ end	TGGCTTCATGAGTCCATCTCT	GGGGAAGCACCTTAAAGCTAA	NA	NA	TTCACATAAAACCAGAGACACTGAA	CCGGATCCAATGTCTCAGGTCATTGTTATATTACAACATAAAGAGAATATTCTGATCCTATAATGTGAACAGAAAGAAGCATGACTTCAAGGCTTTTCCCCACTTTCTCCTCTATAAGTTTCAGTGTCTCTGGTTTTATGTGAAGTTCTTTGATCCATTTAGATTTGACCTTAGTACAAGGAGATAAGTATGGATCGATTCGCATTCTTCTACATGATAACAACCAGTTGTGCCAGCACCATTTGTTGAAAATGCTGTCTTTCTTCCACTGGATGGTTTTAGCTCCCTTGTCGAAGATCAAGTGACCATAGGTGTGTGGGTTCATTTCTGGGTCTTCAATTCTATTCCATTGGTCTACTTGTCTGTCTCTATACCAGTACCATGCAGTTTTTACCACAA…	AAAAAAAAAAAAAAAAAAAAAAAAAAAAAAAAAAAAAAAAAAAAAAAAAAAAAAAAAAAAAAAAAAAAAAAAAAAAAAAAAAAAAAAAAAAGAAAGAAGCATGAAATATTCTATGAGGCACATAAGGCTTGAAACTGGTAGGATGGATGTCACTAAAAGATTCTGGGATAGAATACTATTTTTTAAAAAAGAACTAAAGAAAAGCAAAGCAAAATAAAACAAAGAAAACCTACCCCG	Filled site amplified and sequenced - validated	NA
895f7e92-7f8a-469e-b40e-ce85b7fd6fb0	miPSC_3_L1	chr13	35290177	35290163	intergenic	+	+	N	L1MdTFIII	0	6670	40	7	GAATTTGTAGATTGC	ATGAACAGTGCTCTAAGGAACATTGGTATACAAGTATCACTGCAATGTAATGTCCAGACGTCATACAGCTGGGTCACTTGGTAGAAGTTGGACAGTTGGGGCTGCATGATGCAAGTTGATGTTGAATTTGTAGATTGCGAGGTGTCCGCCTGGCTTGGGAGGCGACCTCAGCCTCAGCAGCAGCGGTCGCCATCTGGGTTCCGGGACTCAGCGGGACCTAGGAAATTAGTCTGAACAGGTTA	AAAAAAAAAAAAAAAAAAAAAAAAAAAAAAAAAAAAAAAAAAAAAAAAAAAAAAAAAAAAAAAAAAAAAAAAAAAAAAAAAAAAAAAAAAAAAAAAAAAAAAAAAAAAAAAGAATTTGTAGATTGCTTTTAGCAGCACAGCCATTTTCATGATGTTAATTTTTCCGATCCATGAGGATGGGAGCTTTTCATTTTGTAGTGCCTTCTTCCCTTCTTCCTCCTGTGTTTTCAAGTGCTTTATTACAGAAGCATTTC	Astrocyte.miPSC.A67.WGS|11,Astrocyte.miPSC.A67.mRC-seq|29	Astrocyte.miPSC.A67.WGS|6,Astrocyte.miPSC.A67.mRC-seq|1	full-length with 5' junction primer	NA	TGATTCAGGGAGCATGAGTG	GATGTTGAATTTGTAGATTGCGAG	NA	NA	AGCGACCTCAGCCTCAGCAGCAGCGGTCGCCATCTGGGTTCCGGGACTCCGCGGGACCTAGGAAATTAGTCTGAACAGGTTAGAGGGTGCACCAGAGAACCGGACAGCTTCTGGGACGGGCGGAAGCACAGAGCCGCTGAGGCAGCAGCCTGGGCGGGCCGCAGATAACCGGCCACCATCCGGACCAGAGGACAGGTGTCCGCCTGGCTTGGGAGGCGACCTCAGCCTCAGCAGCAGCGGTCGCCATCTGGGTTCCGGGACTCCGCGGGACCTAGGAAATTAGTCTGAACAGGTTAGAGGGTGCGCCAGAGAACCAGACAGCTTCTGGGACGGGCGGAAGCACAGAGCCGCTGAGGCAGCAGCCTGGGCGGGCAGCAGACAACCGGCCACCATCCGGAC…	TGAGCTAAATACCTAATAAAAAATGGAAAGAAAAAAAAAAAAAAAAAAAAAAAAAAAAAAAAAAAAAAAAAAAAAAGAATTTGTAAATTGCTTTTAGCAGCACAGCCATTTTCATGATGTTAATTTTTCCGATCCATGAGGATGGGAGCTTTTCATTTTGTAGTGCCTTCTTCACTTCTTCCTCCTGTGTTTTCAAGTGCTTATTACAGAAGCATTTCTCTTCCTTGGCTAGGTTTATTTCCGCATAGTTTTTTGAGGCAATTGTGAATGCAATTGTTTTTCTAATTACTTTCTGTAGTCTTAAATTCTTCTTAAACCTAATTTTAATAATGGTTCTGAAATGCTTTAACTTCCCTTCTACCCTACCACCCACCAAAGGTAAAGGGGGGGGAAGATTAT…	Filled site amplified and sequenced - validated	NA
42b93f6e-f366-4b45-a570-55abfc9a912b	miPSC_4_L1	chr3	70528186	70528174	intergenic	+	+	N	L1MdTFIII	0	6670	14	2	AAGAACCCAATCA	TTTGATTTAGGATCACTGGCCAATTTTTTAATCATCATTTTCTGAGTTATTGGAGTCTTGTTTAGAAGCCATTACCTACACAGAGATCTTAAAGTTTCCTCTAGTATTTCAAAGTTTCACTTTTTACATTGAAGGTTTGGATGATCCCACATTTATCAGCTGCCTACACTGTCCAAGGGTTACCATTCAAGGGCATAGTTGAGGATTAAGAACCCAATCACCAGAGAACCGGACAGCTTCTGGGACGGGCGGAAGCACAGAGCCGCTGAGGCAGCAGCCTGGGCGGGCCGCAGATAACCGGCCACCATCCGGACCAGAGGACAGGTGTCCGCCTGGCTTGGGAGGCGACCTCAGCCTCAGCAGCAGCGGTCGCCATCTGGGTTCCGGGACTCCGCGGGA…	AAAAAAAAAAAAAAAAAAAAAAAAAAAAAAAAAAAAAAAAAAAAAAAAAAAAAAAAAAAAAAAAAAAAAAAAAAAAAAAAAAAAAAAAAAAAAAAAAAAAAAAACAAAAAAAAAAGAACCCAATCATTTTGAGGCTGAGAATAAGCTGTGTGACCCAGAGAGCAAAACAACTTTATCCTATTGGCACAACAGGCATTTTTAAAAAGAACACTGGCAAACTTGATAGATACCAACATTTTGTTCAAATCCTATTAA	Intestinal_stem_cell.miPSC.A172.mRC-seq|5,Intestinal_stem_cell.miPSC.A172.WGS|9	Intestinal_stem_cell.miPSC.A172.WGS|2	empty/filled	AGGATCACTGGCCAATTTTT	CCAAAGGAATGACTCCCTTTTT	NA	NA	NA	GTATTTCAAAGTTTCACTTTTTACATTGAAGGTTTGGATGATCCCACATTTATCAGCTGCCTACACTGTCCAAGGGTTACCATTCAAGGGCATAGTTGAGGATTAAGAACCCAATCACCATAGAACCGGACAGCTTCTGGGACGGGCGGAAGCACAGAGCCGCTGAGGCAGCAGCCTGGGCGGGCCGCAGATAACCGGCCACCATCCGGACCAGAGGACAGGTGTCCGCCTGGCTTGGGAGGCGACCTCAGCCTCAGCAGCAGCGGTCGCCATCTGGGTTCCGGGACTCCGCGGGACCTAGGAAATTAGTCTGAACAGGTTAGAGGGTGCACCAGAGAACTGGACAGCTTCTGGGACGGGCGGAAGCACAGAGCCGCTGAGGCAGCAGCCTGGGCGGGC…	GGACTTTTGGTATAGCATTGGAAATGTAAATGAGCTAAATACCTAATAAAAAATGGAAAGAAAAAAAAAAAAAAAAAAAAAAAAAAAAAAAAAAAAAAAAAAAAAAAAAAAAAAACCCAATCATTTTGAGGCTAAAAAAAAACTGTGTGACCCAAAAAGCAAAACAACTTTATCCTATTGGCACAACAGGCATTTTTAAAAAGAACACTGGCAAACTTGATAAATACCAACATTTTGTTCAAATCCTATTAAAAAAAAAAATTTGGCTGGAAAAAATTTCAACAAAATCACATTTCATGAAACATTATAGTAATGATAAATTAGAACTGAAAATTATTTCTTTAAAAAGGGAGTCATTCCTTTGG	Filled site amplified and sequenced - validated	NA
074837a3-cd26-4033-ac8c-169e8b56d26f	miPSC_5_L1	chr19	39804274	39804261	intronic (Cyp2c40)	+	+	N	L1MdGF	616	7184	35	6	ATAAATGTGACCAA	GTTCAATGCTTCATTTAAGGACCTTAATTTAAATGGCATAACATCCTAAACTTTAGCCAATTACTTCAACCTATATTATTCAAAACCAAGGTTTAAAGAATGACTACAATAACATCTTTATTTTTATAACCATATAAATGTGACCAAGCTGTCCAGACAGCCGGCCACCTTCCTGGTGAGAGCACGGGGGTCTGCCTGGCCTGAGAGGTTTGTGGCACAGGCGCCGGCGGGAGCCTTCTTGGCTCCGGGACTCCGCGGAGGGCAGGCTN	GGTCATGCGGGGTCTTTTTATATTGCTATGTATATGTAAATAAGCGAAAAAACAAAGAAAAAACTGAAAAAAAAAAAAAAAAAAAAAAAAAAAAATAAATGTGACCAAAATGTGTCCCCCATGAGTGTTCCAAAAGAAACATGCAATAAACATCCAAACACCAGTGTATGTGTGGACTTCCAGGAAGTCTCTATGCTTCTTCATGCACCACTAAAACTAATAGAATTTTTTGTAT	Astrocyte.miPSC.A82.mRC-seq|31,Astrocyte.miPSC.A82.WGS|3	Astrocyte.miPSC.A82.mRC-seq|4,Astrocyte.miPSC.A82.WGS|2	empty/filled	CATGTTCACTGCTTCATTTAAGG	TGTGCAAAGCCTGAAGTGTC	NA	NA	NA	TTAAGGACCTTAATTTAAATGGCATAACATCCTAAAATTTAGCCAATTACTTCAACATATATTATTCAAAACCAAGGTTTAAAGAATGACTACAATAACATCTTTATTTTTATAACCATATAAATGTGACCAAGTCCAGACAGCCGGCCACCTTCCTGGTGAGAGCACGGGGGTCTGCCTGGCCTGAGACGTTTGTGGCACAGGCGCCGGCGGGAGCCTTCTTGGCTCCGGGACTCCGCGGAGGGCAGGCTGCACGGGTGACCGTGTGGAATACAGAGTGCCAGCTGTTTCTGGGACGGGCGAGAGAGTCGCAGAGCTTCTGGGCGGCGCCATCTTCAGCTCCAGACAGCCGGCCACCTTCCTGGTGAGAGCACGGGGGTCTGCCTGGCCTGAGAGGTT…	GACTTTGTGTGCCCCGGTACAGGGGAACGCCAGGGCCATAAAAGGGGAGTGGGTGGGTAGGGGAGAGGGGGTGGGTGGCTATGGGGGACTTTTGGTATAGCATTGCAGATGTAAATGAGGGAAATACCTAATAAAAAATGGAAAAAAAAAAAAAAAAAAAAAAAAAAAAAAAAAAAAAAAAAAAAAAAAAAATAAATGTGACCAAAATGTGTCCCCCATGAGTGTTCCAAAAGAAACATGCAATAAACATCCAAACACCAGTGTATGTGTGGACTTCCAGGAAGTCTCTATGCTTATTCATGGACCACTCATACTAATAGAATTTTTTGTATTAGGTGTAGCATATTAAGACACTTCAGGCTTTGCACA	Filled site amplified and sequenced - validated	NA
ec075a5e-0558-4533-bfee-01cfb48bc5f4	miPSC_6_L1	chr7	103041281	103041297	intronic (Olfr582)	-	-	N	L1MdTFIII	5422	6670	17	4	TATGTTCTAATATTTTA	TTTCCAGCTTCTGGCTATTATAAATAATGCTGCTATGAACATAGTGGAGCATGTGTCCTTCTTACCAGTTGGGGCATCTTCTGGATATATGCCCAAGAGAGGTATTGCTGGATCCTCCGGTAGTACTATGTCCAATTTTCTGAGGAACCGCCAGACGGATTTCCAGAGTGGTTGTACAAGCCTGCAATCCCACCAACAATGGAGGAGTGTTCCTCTTTCTCCACATCCACGCCAGCATCTGCTGTCACCTGAATTTTTGATCTTAGACATTCTGACTGGTGTGAGGTGGAATCTCAGGGTTGTTTTGATTTGCATTTCCCTGATGATTAAGGATGTTGAACATTTTTTCAGGTGCTTCTCTGCCATTCTGTATGTTCTAATATTTTAAATGTTACAAAT…	TGTCAAAGAGAAAATGACAAAGTTGATTTTAACTAACTTGTCATGCTTGTTTTCACTCAGTAGACTCCAATTCCAGGAAAATATTTTTCTTTAGGAAATGATTGTCCCCAATCCTAATATGTTCTAATATTTTATTTTTTTTTTTTTTTTTTTTTTTGTTTGTTTTTTTTTTTTTTTTTTTTTTTTTTTTTTTTTTTTTTTTTTTTTTTTTTTTTTTTTTTTTTTTTT	Astrocyte.miPSC.A67.mRC-seq|4,Astrocyte.miPSC.A67.WGS|12	Astrocyte.miPSC.A67.WGS|4	full-length with 3' junction primer	AGGCATGGATGGTTATTTGC	NA	NA	CCAATCCTAATATGTTCTAATATTTTATTTTTTTT	NA	ATATTAAATTGTAGTAAAATCATTCTTTATAATAAATATTTTATAAAACAAATGATGCTATGCTACTTATTAGAATTTGTAACATTTAAAATATTAGAACATACAGAATGGCAGAGAAGCACCTGAAAAAATGTTCAACATCCTTAATCATCAGGGAAATGCAAATCAAAACAACCCTGAGATTCCACCTCACACCAGTCAGAATGTCTAAGATCAAAAATTCAGGTGACAGCAGATGCTGGCGTGGATGTGGAGAAAGAGGAACACTCCTCCATTGTTGGTGGGATTGCAGGCTTGTACAACCACTCTGGAAATCCGTCTGGCGGTTCCTCAGAAAATTGGACATAGTACTACCGGAGGATCCAGCAATACCTCTCCGGGGCAATATATA	AGATGAAAGGATGGACCATGTAGAGACTGCCTTATCCAGGGATCCACCCCATAATCAGCATCCAAACGCTGACACCATTGCATACACTAGCAAGATTTTATCGAAAGGACCCAGATGTAGCTGTCTCTTGTGAGACTATGCCGGGGCCTAGCAAACACAGAAGTGGATGCCCACAGTCAGCTAATGGACGGATCACAGGGCTCCCAATGGAGGAGCTAGAGAAAGTACCCAAGGAGCTAAAGGGATCTGCAACCCTATAGGTGGATCAACATTATGAACTAACCAGTACCCCGGAGCTCTTGACTCTAGCTGCATATGTATCAAAAGATGACCTAGTCGGCCATCACTGGAAAGAGAGGCCCATTGGACACACAAACTTTATATGCCCCAGAACAGGGG…	Filled site amplified and sequenced - validated	NA
2341bc02-35ae-4f13-b9a8-3251fec9fbb1	miPSC_7_L1	chrX	70727450	70727435	intergenic	+	+	N	L1MdGF	204	7184	12	4	AAGAATAGATCAATTC	ACCAGGAAGGTGGCCGGCTGTCTGGAGCTAAAGATGGCGCCGCCCAGAAGCTCTGCGACTCTCTCGCCCGTCCCAGAAACAGCTGGCACTCTGTATTCCACACGGTCACCCGTGCAGCCTGCCCTCCGCGGAGTCCCGGAGCCAAGAAGGCTCCCGCCGGCGCCTGTGCCACAAACCTCTCAGGCCAGGCAGACCCCGTGCTCTCACCAGGAAGGTGGCCGGCTGTCTGAATTGATCTATTCTTATCTCCTTGTCTAAGTGGATCAAAGACCTCTACATAAGACCAGAGGCACTGAAATTAATAGAGGAGAAAGTGGGGAAAAGCCTCGAAGATATGGGCACAGGGGAAAATTTTCTAAACAGAACAGCAATGGCTTGTGCTGTAAGATCAAGAATTGA…	AAAAAAAAAAAGACAAAAGAAAAAGAAAGAATAAAAAAATAAATAAAAAAAAAAACAAGCAAGAAAAAAAACACAAAAAAAAAAAAAAAAAAAAAAAAAAAGAATAGATCAATTCGAATTATAAGAATTGATCAATTCGCATTCTTCTACATGATAACCGCCAGTTGTGCCAGCACCATTTGTTGAAAATGCTGTCTTTTTTGCGCTGGATGGTTTTGGGTCCCTTGTCAAAGATCAAGTGAC	Keratinocyte.miPSC.A172.WGS|2,Keratinocyte.miPSC.A172.mRC-seq|10	Keratinocyte.miPSC.A172.WGS|3,Keratinocyte.miPSC.A172.mRC-seq|1	empty/filled	TTGAGGGAGCTTCACAATGA	GTTTGCAGAGTCCGGGAATA	NA	NA	NA	AGTGAGAGAGATTAAAAGGTGGTAGAAACCAGTTGAACCTCCAGACTGATTTCCAGAGTGGTTGTACCAGCTTGCAATCCCACCAACAATGGAGGAGTATTCCTCTTTCTCCACATCCTCGCCAGTATCTGCTGTCACCTGAATTTTTGATCTTAGCCATTCTGACTAGTGTGAGGTGGAATCTCAAGGTTGTTTTGATTTGCATTTCCCTGATGACTAAGGATGTTGAACTTTTTTTCAGCTGCTCCTCAGCCCTTCAGTATTCCTCAGTTGAGAATTCTTTGTTTAGCTCTGAAACCCATTTTTTAATGGGGTTATTTGAATTTCTGGAGTCCAGCTTCTTGAGCTCTTTGTATATATTGGATATTAGTCCCCTATCAGATTTAGGATTGGTAAAAA…	AGCGGATGCCTGGCTATGGGGGACTTCTTGGTATAGCATTGCAAATGTAAATGAGCAAAATACCTAATAAAAAATCGGAAAAAAAAAAAAAAAAAAAAAAAAAAAAAAAAAAAAAAAAAAAAAAAAAAAAAAAAAAAAAAAAAAAAAAAAAAAAAAAAAAAAAAAAAAAAAAAAAAAAAAAAAAAAAAAAAAAAAAAAAAAAAAAAAAAAAAAAAAAAAAAAAAAAAAAAAAAAAAAAAAAAAGAATAGATCAATTCGAATTATAAGAATGGATCAAT	Filled site amplified and sequenced - validated	NA
7f4addd1-ff39-4d68-ad4d-b976ccee71c7	miPSC_8_L1	chr19	39850474	39850491	intronic (Cyp2c69)	-	-	N	L1MdTFI	766	7426	13	1	GAATTCTGCATATATTTTC	AAGTTCGGTGGGTCCCGGACCAAGATGGCGACCGCTGCTGCTGTGGCTTAGGTCGCCTCCCCAGCCGGGCGGGCACCTGTCCTCCGGTCCGGACGGTGGCCGGCTGTCCCCGGCCCACACAGGGTGCTGCCTCAGCGCCTCTGTGCTTCTGCCTGTTCCAGAAGCTGTCAGGTTCTCTGGCGCACCCTCTCACCTGTTCAGACTAATTTCCTAAGTTCGGCGGGTCTCGGACCAAGATCGAATTCTGCATATATTTTCAAAGAAAGCATCAGTAACTAGTAAAATATATGAGGATAGGTAAAATAAAAATCACATAATAATTCATTTCTATACACCATATTTAAAAAATAATAACAAAAGAATATTCATTGCTCAGTAAACCTCAAAAGCTAGATACAA…	AACAAATATATGAAAAAAAAAGTATAGATGAAATGTTAACCAGAAGCCACCTTGAATTTTGCATATATTTTTTTTTTTTTTTTTTTTTTTTTTTTTTTTTTTCCATTTTTTATTAGGTATTTAGCTCATTTACATTTCCAATGCTATACCA	Astrocyte.miPSC.A82.mRC-seq|10,Astrocyte.miPSC.A82.WGS|3	Astrocyte.miPSC.A82.mRC-seq|1	full-length with 5' junction primer	NA	CATGTTCAAAATGTCCTGAATTAC	AAAATATATGCAGAATTCGATCTTGG	NA	NA	ATTCCCGATTCGATCTTGGTCCGAGACCCGCCGAACTTAGGAAATTAGTCTGAACAGGTGAGAGGGTGCGCCAGAGAACCTGACAGCTTCTGGAACAGGCAGAAGCACAGAGGCGCTGAGGCAGCACCCTGTGTGGGCCGGGGACAGCCGGCCACCGTCCGGACCGGAGGACAGGTGCCCGCCCGGCTGGGGAGGCGACCTAAGCCACAGCAGCAGCGGTCGCCATCTTGGTCCGGGACCCACCGAACTTAGGAAATTAGTCTGAACAGGTGAGAGGGTGCGCCAGAGAACCTGACAGCTTCTGGAACAGGCGGAAGCACAGAGGCGCTGAGGCAGCACCCTGTGTAGGCCGGGGACAGCCGGCCACCTTCCGGACCAGAGGACAGGTGCCCACCCGGC…	GACTTTGTGTGCCCCGGTACAGGGGAACGCCAGGGCCAAAGGGGGGGAGTGGGTGGGTAGGGGAGTGGGGGTGGGTGGGTAAGGGGGACTTTTGGTATAGCATTGGAAATGTAAATGAGCTAAATACCTAATAAAAAATGGAAAAAAAAAAAAAAAAAAAAAAAAGAAAATATATGCAGAATTCAAGGTGGCTTCTGGTTAACATTTCATCTATACTTTTGTTTTCATATATTTGTATTTCATTACCATTTAAGTTATTACTGATCCATTAAAATATTATAGATGAATTTCAGAAACCAGTAATTTGTACAGCTATTAATTTCTAAATTCGTTAAAATAAAATTTTTATAGAAGTAATTCAGGACATTTTGAACATG	Filled site amplified and sequenced - validated	NA

## Sheet: Single-cell miPSC clones
UUID	Insertion name	Chromosome	Genomic_5_Prime_End	Genomic_3_Prime_End	Location	Orient_5p	Orient_3p	Inversion	TE_Family	TE_Align_Start	TE_Align_End	Read_Count_TE_5_Prime_End	Read_Count_TE_3_Prime_End	TSD	Genomic_Consensus_5p	Genomic_Consensus_3p	Sample_support_5p	Sample_support_3p	Validation PCR	5' genomic forward primer	3' genomic reverse primer	5' junction forward primer	3' junction reverse primer	L1 specific reverse primer	5' end capillary sequence	3' end capillary sequence	Validation result	Notes
e055b93e-05d7-4ca5-80b2-223615eba90a	miPSC_9_B2	chr11	101507121	101507106	intronic (Brca1)	+	+	N	B2	1	214	37	26	AAGATTTTCCAGAGGA	CCTGTCTCGAAAAACCAAAAAACCAAACCAAACCAACCAAACAAAGAAACAAAAAGATTTCAATGAAGGGGAATTCTCTGTGTGCAAGGAAGTCCACCAGGAGCTATTCAAACAAGTACGTGTAAGATTTTCCAGAGGAGGGCTGGTGAGATGGCTCAGTGGGTAAGAGCACCCGACTGCTCTCTTCCGAAGGTCCAGAGTTCAAATCCCAGCAACCACATGGTGGCTCACAACCATCTTTAACAAGATCTGATGTCC	ACTAATGAAGAAAATAAAAAAAAAAAAAGAAAAATAAAAAAAAAAAAAAAAAAAAAAAAAAAAAAAAAAAAAAAAAAAAAAAAAAAAAAAAAAAAAAAAAAAAAAAAAAAAAAAAAAAAAAAGATTTTCCAGAGGAACTGCTGCTGGAGCATGGGACTGTGAAGTGACAACATCAAGTTATCATCTTGTATGGATATACTGCATCTGTGAGGGCAGCAAAGCTTGCCTTGCCTTTTCAATGGCGGAACACGTGGGGCCATCGAGAAT	miPSC.Clone7.Serum.WGS|7,miPSC.Clone7.2i.mRC-seq|14,miPSC.Clone7.2i.WGS|5,miPSC.Clone9.2i.mRC-seq|1,miPSC.Clone7.Serum.mRC-seq|10	miPSC.Clone7.Serum.WGS|9,miPSC.Clone7.2i.WGS|6,miPSC.Clone7.Serum.mRC-seq|9,miPSC.Clone7.2i.mRC-seq|2	empty/filled	TGAAGGGGAATTCTCTGTGTG	CTGCCCTCACAGATGCAGTA	NA	NA	NA	AGTACGTGTAAGATTTTCCAGAGGAGGGCTGGTGAGATGGCTCAGTGGGTAAGAGCACCCGACTGCTCTCTTCCGAAGGTCCAGAGTTCAAATCCCAGCAACCACATGGTGGCTCACAACCATCTGTAACAAGATCTGATGTCCTCTTCTGGAGTGTCTGAAGACAGCTGCAGTGTACTTACATATAATAAATAAATAAATCTTAAAAAAAAAAAAAAAAAAAAAAA	AAAAAAAAAAAAAAAAAAAAAAAAAAAAAAGGAAAAAAAAAAAAAAAAAAAAAAAAAAAAGATTTTCCAGAGGAACTGCTGCTGGAGCATGGGACTGTGAAGTGACAACATCAAGTA	Filled site amplified and sequenced - validated
f4fdd7c9-ad9d-4cb6-b16d-855e210b05f2	miPSC_10_L1	chr12	63814031	63814034	intergenic	-	-	N	L1MdTFIII	4258	6670	8	3	TTTTTT	TTTCCCTAATTTCTTTCTCAGCCTGTTTATTCTTTGTGTAGAGAAAGGCCATTGACTTGTTTGAGTTAATTTTATATCCAGCTACTTCACCGAAGCTGTTTATCAGGTTTAGGAGTTCTCTGGTGGAATTTTTAGGGTCACTTATATATACTATCATATCATCTGCAAAAAGTGATATTTTTTGTTTAGAAATTATTTCCGTAAATATTTGTCTTTATGCCCATGACTTCAAAATGGCATGTTTCACTAAATCTATATAGTCATATTCAAATGAAGAAGGTCCAGGTGATATTACATCATTTACATAGGATCAATTGGGGAGTAATGGAGAGCCAATCAAAAGGATAACTGTATAGGAGAAAAGCAATAACCTCTAAAGTGGGGAAGACGTTTGATGTT…	GCCAAATATATCTGAAAGAAGAAAGAACGAGAGACTTGGTGGCTGGTTGAAAATAATGAGAAAGAATTGGGCACATAGCATCGAGGAATAGAAAACTGTATATCTGCTGAACATATAAATAAATATCTTTTTTTTTTTTTTTTTTTTTTTTTTTTTTTTTTTTTTTTTTTTTTTTTTTTTTTTTTTTTTTTTTTTTTTTTTTTTTTTTTTTTTTTTTTTTTTTTTTTTTTTTTTT	miPSC.Clone1.2i.WGS|4,miPSC.Clone1.Serum.WGS|4	miPSC.Clone1.2i.WGS|2,miPSC.Clone1.Serum.WGS|1	empty/filled	CCATTACTCCCCAATTGATCC	CTTGGTGGCTGGTTGAAAAT	NA	NA	NA	CCCCAATTGATCCTATGTAAATGATGTAATTTCACCTGGACCTTTCTTCATTTGAATATGACTATATAGATTTAGTGAAACATGCCATTTTGAAGTCATGGGCATAAAGACAAATATTTACTGAAATAATTTCTAAACAAAAAATATCACTTTTTGCAGATGATATGATAGTATATATAAGTGACCCTAAAAATTCCACCAGAGAACTCCTAAACCTGATAAACAGCTTCGGTGAAGTAGCTGGATATAAAATTAACTCAAACAAGTCAATGGCCTTTCTCTACACAAAGAATAAACAGGCTGAGAAAGAAATTAGGGAAA	GACTTTGGGTGCCCCGGGACAGGGGAACCCCAGGGCCAAAGGGGGGGGGGGGGGGGGTAGGGGAGGGGGGGGGGAGGGGTAAGGGGGAATTTTGGTATAGCATTGGAAAAGTAAATGAGGTAAAAACCTAATAAAAAATGGAAAAAAAAAAAAAAAAAAAAAAAAAAAAAAAAAAAAAAAAAAAAAAAAAAAAAAAAAAGAAAGCTAGAAGATGTCTCCCAGAGCATATAAAAAAAAAAAAAAAAAAAAAAAAAAAAAAAAAAAAAAAAAAGATATTTATTTATATGTTCAGCAGATATACAGTTTTCTATTCCTCGATGCTATGTGCCCAATTCTTTCTCATTATTTTCAACCAGCCACCAAG	Filled site amplified and sequenced - validated	3' transduction (34 nt)
d2bdfdad-deeb-469d-9241-30b085be9807	miPSC_11_B2	chr13	48947313	48947300	intronic (Fam120a)	+	+	N	B2	0	214	25	22	AAAAACAAGTATCC	TGTAGGTATGTCTATGTATGTCCGATGTACGTCTATGTATGTATGTCCTATGTATGTCTATGTATGTCCTATGTATGTCTATGTATGCACTTGAGTAAACATGGAACTGTCTATGTATGTGCCACCTACTACCAACTTCTGGAATAAACAGGTTCTTAGTGTGCTCTATAACTCTGCTGGCCTGGACCTAACATAGAAATGCCACTGATGCCAGCGCCAAACGCTGAGTGTGCATGCCCAGCTCAACACATACTTTTAACATCAAAAACAAGTATCCGGGGGCTGGTGAGATGGCTCAGTGAGTAAGAGCACCCGACTGCTCTTCCAAAGGTCCGGAGTTCAAATCCCAGAAACCACATGGTGGCTCACAACCATCCGTATCGAGATCTGACTCCCTCT…	AGAAAAAAAATGAAGACTTAAAATAAAAGAAAAAAAAAAAAAATAAAAAAAAAAAAAAAAAAAAAAAAAAAAAAAAAAAAAAAAAAAAAAAAAAAAAAAAAAAAAAAAAAAAAAAAAAACAAGTATCCTTTTACATTATAACTTCTGAAAATATATGTAATGGCACATCCTTTATAACACCAGTATGAATCTCGTGTGTGTGTGTGTGTGATGTGTGTGTGTGTGTGTGTGTATGTGTGTGTTCCACGCCAGAGACAAGT	miPSC.Clone2.2i.mRC-seq|6,miPSC.Clone2.Serum.mRC-seq|6,miPSC.Clone2.2i.WGS|5,miPSC.Clone2.Serum.WGS|8	miPSC.Clone2.2i.mRC-seq|2,miPSC.Clone2.Serum.mRC-seq|2,miPSC.Clone2.2i.WGS|6,miPSC.Clone2.Serum.WGS|12	empty/filled	GCTGGCCTGGACCTAACATA	TTTGTTGTTGTTGTTGTTGATTTG	NA	NA	NA	AACGCTGAGTGTGCATGCCCAGCTCAACACATACTTTTAACATCAAAAACAAGTATCCGGGGGATGGTGAGATGGCTCAATGAGTAAGAGGACCCGACTGCTCTTCCAAAGGTCCGGAGTTCAAAGCGCGTAAGCCACATGGTGGCTCACAACCGTCCGTATCGAGATCTGACTCCCTCTTCTGGAGTGTCTGAAGATAGCTACAGTGTACTTACATATAACCAATAAATAAATCTTAAAAAAAAAAAAAAAAGAAAAAAAAAAAAAAAAAAAAAAAAAAAAAAAAAAAAAAAAAAAAAAAAAAAAAAAA	AAAAAAAAAAAAAAAAAAAAAAAAAAAAAAAAAAAAAAAAAAAAAAAAAAAAAAAAAAAAAAAAAAAAACACGTATCCTTTTACACTATAACTTCTGAAAATATATGTAATGGCACATCCTTTATAACACCAGTATGAATATCGTGTGTGTGTGTGTGTGTGTGTGTGTGTGTGTGTGTGTATGTGTGT	Filled site amplified and sequenced - validated
12961ab1-a092-4a18-99a1-1b4e554b3784	miPSC_12_L1	chr13	56827868	56827852	intronic (Trpc7)	-	+	Y	L1MdTFI	5721	7398	15	28	AAGAAATGATTTAACTC	GATCTTCGACAAGGGAGCCAAAACCATCCAGTGGAAGAAAGACAGCATTTTCAACAATTGGTGCTGGCACAACTGGTTGTTATCATGTAGAAGAATGCGAATCGATCCATACTTATCTCCTTGTACTAAGGTCAAATCTAAGTGGATCAAGGAACTTCACATAAAACCAGAGACACTGAAACTTATAGAGGAGAAAGTGGGGAAAAGCCTTGAAGATATGGGCACAGGGGAAAAATTCCTGAACAGAACAGCAATGGCTTGTGCTGTAAGATCGAGAATTGACAAATGGGACCTAATGAAACTCCAAAGTTTCTGCAAGGCAAAAGACACTGTCTATAAGACAAAAAGACCACCAACAGACTGGGAAAGGATCTTTACCTATCCTAAATCAGATAGGGG…	GAAAAACAAGAAGAATGAAAAGGAAAGAAAAAAAGAAAAAAAAAAAAAAAAAAAAAAAAAAAAAAAAAAAAAAAAAAAAAAAAAAAAAAAAAAAAAAAAAAAAAAAAAAAAAAAAAAAAAAAGAAATGATTTAACTCAATGCTCCTATTTTAAAGAACTCACTGGCTTAACACTGGCCTCCCGGCCATGTCCATGTTGGCGATGGCAGTGAGGAATGAGGAACAAAAGTCTCTGTTATTTTCCCTTGATTCTGAAAAGCCAGTCCAG	miPSC.Clone9.2i.WGS|2,miPSC.Clone9.Serum.mRC-seq|2,miPSC.Clone9.2i.mRC-seq|3,miPSC.Clone9.Serum.WGS|8	miPSC.Clone9.2i.WGS|9,miPSC.Clone9.Serum.mRC-seq|3,miPSC.Clone9.2i.mRC-seq|2,miPSC.Clone9.Serum.WGS|14	empty/filled	ACTCAGTCCTCCCTGCTGAA	GACCGGCTTTTCAGAATCAA	NA	NA	NA	AAAGCCGGCTAATCAACTGGCTAATCAGCCACAAAGGCCCTTGGGCACAGGAGTCCCTGCTGAGAGAATAAAGATGCTAAGAAATGATTTAACTCTATATATGTTGGATATTAGTCCCCTATCTGATTTAGGATAGGTAAAGATCCTTTCCCAGTCTGTTGGTGGTCTTTTTGTCTTATAGACAGTGTCTTTTGCCTTGCAGAAACTTTGGAGTTTCATTAGGTCCCATTTGTCAATTCTCGATCTTACAGCACAAGCCATTGCTGTTCTGTTCAGGAATTTTTCCCCTGTGCCCATATCTTCAAGGCTTTTCCCCACTTTCTCCTCTATAAGTTTCAGTGTCTCTGGTTTTATGTGAAGTTCCTTGATC	AGGGGAACACCAGGGCCAAAGGGGGGGAGTGGGTGGGTAGGGGAGTGGGGGTGGGTGGGTAAGGGGGACTTTTGGTATAGCATTGGAAATGTAAATGAGCTAAATACCTAATAAAAAATGGAAAAAAAAAAAAAAAAAAAAAAAAAAAAAAAAAAAAAAAAAAAAAAAAAAAAAAAAAAAAAAAAAAAAAAAAAAAAAAAAAAAAAAAAAAAAAAAAAAAGAAATGATTTAACTCAATGCTCCTATTTTAAAGAACTCACTGGCTTCACACTGGCCTCCCGGCCATGTCCATGTTGGCGATGGCAGTGAGGAATGAGGAACAAAAGTCTCTGTTATTTTCCCTTGATTCTGAAAAGCCGGTC	Filled site amplified and sequenced - validated
3d9dce8a-132a-4a9a-880c-6a01fb922a51	miPSC_13_L1	chr14	115845700	115845712	intronic (Gpc5)	-	-	N	L1MdA	0	6663	15	8	GATGATGTCTTTC	GAATGACGACACGCATATATAACTGACTTTTACTCAACATCATAGTGAGGAGCCAACAGGGCTAAGGGTTAGAATCTATTAATGCAACAATCAGTTGTGCAACAGCCTCATAGCACTGTGTTTGCCAGAATGCCTCACAGGAGCTGAAAACTTAAGTTCCTTCACTGCTGTGTGTAATTGATATGAAAGACATCATCGACAAGTCCCTTCCGCTCGACTCGAGACTCGAGCCCCGGGCTACCTTGCCAGCAGAGTCTTGCCCAACACCCGCAAGGGTCCACACGGGACTCCCCACGGGACCCTAAGACCTCTGGTGAGTGGA	CGGGGATCCCTATTAGGATAAGAATCTATGCTCTGCTTCAGGTACACGTTTCAGGTGACCAATTTCTATAGAATTACCAAATTATCAGAAATTTTATGATATATAATTAATAGTACATTTTAAATTTGATGATGTCTTTCTTTTTTTTTTTTTNTTTTTTTTTTTTTTTTTTTTTTTTTTTTTTTTTTTTTTTTTTTTTTTTTTTTTTTTTTTTTTTTTTTTTTTTTTTCTTTTTTCTAATA	miPSC.Clone2.Serum.WGS|8,miPSC.Clone2.Serum.mRC-seq|1,miPSC.Clone2.2i.WGS|6	miPSC.Clone2.2i.mRC-seq|1,miPSC.Clone2.Serum.mRC-seq|1,miPSC.Clone2.2i.WGS|3,miPSC.Clone2.Serum.WGS|3	empty/filled	TTGTGCAACAGCCTCATAGC	TGCTCTGCTTCAGGTACACG	NA	NA	NA	TTGTGCAACAGCCTCATAGCACTGTGTTTGCCAGAATGCCTCACAGGAGCTGAAAACTTAAGTTCCTTCACTGCTGTGTGTAATTGATATGAAAGACATCATCGACAAGTCCCTTCCGCTCGACTCGAGACTCGAGCCCCGGGCTACCTTGCCAGCAGAGTCTTGCCCAACACCCGCAAGGGTCCACACGGGACTCCCCACGGGACCCTAAGACCTCTGGTGAGTGGACCACAGTGCCTGCCCCAATCCAATCGCGCGGAACTTGAGACTGCAGTACATAGGGAAGCAGGCTACCCGGGCCTGATCTGGGGCACAAGTCCCTTCCGCTCGACTCGTGACTCGAGCCCCAGGCTACCTTGCCAGCAGAGTCTTGCCCAACACCCGCAAGGGTCCACACAG…	CCAGGGCCAAAAAGGGGGGGGGGGTGGGCAGGGGAGTGGGGGTGGGGGGTTTGGGGGACTTTTGGTATACCCTTGGAAATGTAAATGAGTTAAATACCTAATAAAAAATGGAAAAAAAAAAAAAAAAAAAAAAAAAAAAAAAAAAAAAAAAAAAAAAGAAAGACATCATCAAATTTAAAATGTACTATTAATTATATATCATAAAATTTCTGATAATTTGGTAATTCTATAGAAATTGGTCACCTGAAACGTGTACCTGAAGCAGAGCA	Filled site amplified and sequenced - validated
396864f1-e4f9-4fe9-a6f0-f99a797bc4c5	miPSC_14_B2	chr15	79592674	79592659	intronic (Dmc1)	+	+	N	B2	1	214	26	7	AAAAATACAGTATATA	TTTTTTTTTTTTTTTTTTTTTTTTTTTTTTAAAGATTTACTCATTTATTATATGTAAGTACACTGTAGCTGTCTTCAGACACTCCAGAAGAGGGAGTCAGATCTCGTTACGGATGGTTGTGAGCCACCATGTGGTTGCTGGGATTTGAACTCCTGACCTTCGGAAGAGCAGTCGGGTGCTCTTACCCACTGAGCCATCTCACCAGCCCTATATACTGTATTTTTACAAATAATCCATGTACAGCTGTTTTACATGATGAATCTTGATAATCCAATATTTATAGTCTTAGAAAACCAATTGTTGGAAGCTGGAGAGATGGCTCAGTGGTTAACAGCACTGACTGCTCTTCCAGAGGTCCTGAATTCAATTCTCAGCAACCACATGGTGGCTCACAACCAT…	TAATAATAAATAAAGAAAAAAACAAAAAAAAAAAAAAAAAAAAAAAAAAAAAAAAAAAAAAAAAAAAAAAAAAAAAAAAAAAAAAAAAATACAGTATATAAGCCAGGTGTGGTGATGCAGGCCTTTAATATTTGCACTTGGGAGGCAAGAGTTACAGGCTAGTAAGGGCCACACAAAAAGCCCCTGCATGTACACACACACACACACACAGCATTCACTCGTGTACA	miPSC.Clone4.Serum.mRC-seq|1,miPSC.Clone4.2i.WGS|1,miPSC.Clone4.Serum.WGS|4,miPSC.Clone4.2i.mRC-seq|1	miPSC.Clone4.Serum.mRC-seq|11,miPSC.Clone4.2i.WGS|6,miPSC.Clone4.Serum.WGS|5,miPSC.Clone4.2i.mRC-seq|4	empty/filled	cagcTTCCAACAATTGGTTTT	ACACGAGTGAATGCTGTGTG	NA	NA	NA	CAGATTCATCATGTAAAACAGCTGTACATGGATTATTTGTAAAAATACAGTATATAGGGCTGGTGAGATGGCTCAGTGGGTAAGAGCACCCGACTGCTCTTCCGAAGGTCAGGAGTTCAAATCCCAGCAACCACATGGTGGCTCACAACCATCCGTAACGAGATCTGACTCCCTCTTCTGGAGTGTCTGAAGACAGCTACAGTGTACTTACATATAATAAATGAGTAAATCTTTAAAAAAAAAAAAAAAAAAAAAAAAAAAAAAAAAAAAAAAAAAAAAAAAAAAAAAAAAAAAAAAAAA	AAAAAAAAAAAAAAAAAAAAAAAAAAAAAAAAAAAAAAAAAAAAAAAAAAAAAAAAAAAAATACAGTATATAAGCCAGGTGTGGTGATGCAGGCCTTTAATATTTGCACTTGGGAGGCAAGAGTTACAGGCTAGTCAGGGCCACACCATAAGA	Filled site amplified and sequenced - validated
832947b2-dfea-4923-ab1a-bb1484f560f1	miPSC_15_L1	chr2	7911230	7911214	intergenic	+	+	N	L1MdGF	3881	7085	18	7	GAAAATAGGAGAAATTA	CATTAATTAAGCCCCCCCCCCAGGTGAAAATCTCTTTCACTTATTTATAAATATCCCAAAGATGGATCTATATCTTAACTCAGTTTTCTTTCTGTGGGACTACCATTATTTTTACCATAGTCATACAATCCAGTGCATAATGTTTTTATGCCATGCTAAATTAATAGAGGGAATAAAAATACCTCAAAAATAAAATTCTAACTCTATGGTTTATTTATTTTTAGAAAGGAGAAAATAAAAAATAGTTTGAAAATAGGAGAAATTATCTGGACAGATACCAGGTACCAAAGTTGAATCAGGATCAAGTTGACCTTCTAAACAGTCCCATATCCCCTAAAGAAATAGAAGCAGTTATTAATAGTCTCCCAACCAAAAAAAGCCCAGGACCAGATGGGTTTA…	ACAACAAAAAAAAAAAAAAAAAAAAAAAAAAAAAAAAAAAAAAAAAAAAAAAAAAAAAAAAAAAAAAAAAAAAAAAAAAAAAAAAAAAAAAAAAAAAAAAAAAAAAAAAAAAAAGAAAATAGGAGAAATTAAAGTGCTACTTAGTGAAATCTTGTCTTTGTGAGGTAGAGTTTTTACAAAGCAGCCAGGGGCATTTGGGAGGCAATTGATTAGCAGGAGAGAAGTAGAACCCAGGCTCCCGTATGGCGGTGTGGG	miPSC.Clone1.2i.WGS|5,miPSC.Clone1.Serum.mRC-seq|1,miPSC.Clone1.Serum.WGS|12	miPSC.Clone1.2i.WGS|3,miPSC.Clone1.Serum.WGS|4	empty/filled	GCATAATGTTTTTATGCCATGC	GGGAGCCTGGGTTCTACTTC	NA	NA	NA	AAATTCTAACTCTATGGTTTATTTATTTTTAGAAAGGAGAAAATAAAAAATAGTTTGAAAATAGGAGAAATTATCTGGACAGATACCAGGTACCAAAGTTGAATCAGGATCAAGTTGACCTTCTAAACAGTCCCATATCCCCTAAAGAAATAGAAGCAGTTATTAATAGTCTCCCAACCAAAAAAAGCCCAGGACCAGATGGGTTTAGTGCAGAGTTCTATCAGACCTTCAAAGAAGATCTAATTCCAGTTCTGCACAAACTATTTCACAAGATAGAAGTAGAAGGTACTCTACCCAACTCATTTTATGAAGCCACTATTACTCTGATACCTAAACCACAGAAAGATCCAACAAAGATAGAGAACTTCAGACCAATTTCTCTTATGAATATCGATGCAA…	GACTTTGTGTGCCCCGGTACAGGGGAATGCCAGGGCCAAAAAGGGAGAGTGGGTGGGTAGGGAAGTGGGGTGGGTGGGTATGGGGGACTTTTGGTATAGCATTGGAAATGTAAATGAGCTAAATACTTAATAAAAAATGGAAAAAAAAGAAAATATCCAAAAAAAAAAAAAAAAAAAAAAAAAAAAGAAAATAGGAGAAATTAAAGTGCTACTTAGTGAAATCTTGTCTTTGTGAGGTAGAGTTTTTACAAAGCAGCCAGGGGCATTTGGGAGGCAATTGATTAGCAGGAGAGAAGTAGAACCCAGGCTCCC	Filled site amplified and sequenced - validated	3' transduction (10 nt)
c4b9619a-f72f-4c87-b889-1acfd12fef08	miPSC_16_L1	chr2	142065469	142065454	intronic (Macrod2)	+	+	N	L1MdTFI	140	7398	37	8	AAAAAAATCATAATAT	CTCAACAGGAAGTAGGGAAAATCTCTTACCACTATTTGCCTAACACATTCATAATCCTTAGATTACTTTATTTCTATGTTCAACAAGGTTTTTCATCCTCTTAAATCAATATGAAATGCTTAATTCTTTAAAAAAATCATAATATGAGGACCCGCCGAACTTAGGAAATTAGTCTGAACAGGTGAGAGGGTGGGCCAGAGAACCTGACAGCTTCTGGAACAGGCGGAAGCACAGAGGCGCTGAGGCAGCACCCTGTGTGGGCCG	AAAAAAAACAAAAAAAAAAAAAAAAAAAAAAACAAAAAAAAAAAAAAACCAAAAAAAAAAAAAAAAAAAAAAAAAAAAAAAAAAAACAAAAAAAAAAAAAAAAAAAAAAAAAAAAAAAAAAAAAAATCATAATATTATTTGTAAATCAATATTCTGTGTGGGAGTTGAATCTTGTCCAAAAAGAAAGTAAAGTAAGCAAGAAATATAAGAAATGAAGACATCTAGATAATCAACAATAAAACTACTATAAAACGATGTGATACCAAA	miPSC.Clone1.2i.WGS|9,miPSC.Clone1.Serum.mRC-seq|9,miPSC.Clone1.2i.mRC-seq|7,miPSC.Clone1.Serum.WGS|12	miPSC.Clone1.2i.WGS|4,miPSC.Clone1.Serum.WGS|4	empty/filled	TGTTGTTTGCTTCTTGTTCTCAA	TGTGCCTCGCTACATTTTACA	NA	NA	NA	TCATCCTCTTAAATCAATATGAAATGCTTAATTCTTTAAAAAAATCATAATATGAGGACCCGCCGAACTTACGAAATTAGTCTGAACTGGTGAGAGGGTGCGCCAAATAACCTGACAGCTTCTGGAACATGCGGAATTTTTTAGGCGCTTAGGCATTACCCTGTGTGGGCCGGGGACAGCCGGCCACCTTCCGGACCAAAGGACAGGTGCCCACCCGGCTGGGGAAGCGGCCTATGCCACAGCAACAGCGGTCGCCATCTTGGTCTAGGACCCGCCGAACTTAGGAAATTAGTCTGAACAGGTGA	GACTCTTGTGTGCCCCGGTACAGGGGAACGCCAGGGCCAAAGGGGGGGAGTTGGGTGGGTAGGGGAGTGGGGGTGGGTGGGTAAGGGGGACTTTTGGTATAGCATTGGAAATGTAAATGAGCTAAATACCTAATAAAAAATGGAAAAAAAAAAAAAAAAAAAAAAAAAAAAAAAAAAAAAAAAAAAAAAAAAAAAAAAAAAAAAAAAAAAAAAAAAAAAAAAAAAAAAAAAAAAAAAAAAAAAAAAAAAAATCATAATATTATTTGTAAATCAATATTCTGTGTGGGAGTTGAATCTTGTCCAAAAAGAAAGTAAAGTAAGCAAGAAATATAAGAAATGAAGACATCTAGATAATCAACAATAAAACTACTATAAAACGATGTGATACCAAAATGTAGC…	Filled site amplified and sequenced - validated
7507a2c6-937f-4981-bc86-cb881bad6b55	miPSC_17_L1	chr3	67611245	67611258	intergenic	-	-	N	L1MdTFI	14	7398	19	8	CACAAGAAGAACTT	CAGGGTGCTGCCTCAGCGCCTCTGTGCTTCCGCCTGTTCCAGAAGCTGTCAGGTTCTCTGGCGCACCCTCTCACCTGTTCAGACTAATTTCCTAAGTTCGGCGGGTCTTGGACCAAGATCCACAAGAAGAACTTAAGGGTATGTTTGTAGTCTTGTCTGATTTTGTGGTGTTTCGGTGCATTCTTGGTTTTAGTGGTGTTTTGCTTGCATATTTTGGTTTCTCTGTAGCAAGAAAGGTTTCCTG	GAGGGAAAGTGGACACTAGCTTTCACACCTAGCCAAGAAGTTATCTGCAGTTGGTACCTGTTGGCAAAGGAAAATTAGTTTTCTCTAAATAGAGTCTCACTGTGTACATTATCCACACTTCTGGGTTGGCCAACACAAGAAGAACTTTTTNTTTTTTTTTTTTTTTTTTTTTTTTTTTTTTTTTTTTTTTTTTTTTTTTTTTTTTTTTTTTTTTTTTTTTTTTTTTTTTTTTTTTTTTTTTTTTTTTTTTTTTTTTT	miPSC.Clone9.2i.WGS|4,miPSC.Clone9.Serum.mRC-seq|7,miPSC.Clone9.2i.mRC-seq|5,miPSC.Clone9.Serum.WGS|3	miPSC.Clone9.2i.WGS|4,miPSC.Clone9.Serum.WGS|4	empty/filled	GAGCAAGAGCACCTGGTTTC	TCCAGGAGCAGGAATGACTT	NA	NA	NA	CTCACCTTGCTGAGTTGCTTCCTTCTGTCCCACCCCCAAGACAGCTTGGCAGTCTGATCATCAGGAAACCTTTCTTGCTACAGAGAAACCAAAATATGCAAGCAAAACACCACTAAAACCAAGAATGCCGAAACACCACAAAATCAGACAAGACTACAAACATACCCTTAAGTTCTTCTTGTGGATCTTGGTCCAAGACCCGCCGAACTTAGGAAATTAGTCTGAACTTGTGAGAGGGTGCGCCAGAGAACCTGACAGCTTCTGGAACAGGCGGAAGCACAGAGGCGCTGAGGCAGCACCCTGTGTGGGCCGGGGACAGCCGGCCACCTTCCGGGCCAGAGGACAGGTGCCCGCCCGGCTGGGGAGGCGACCTAAGCCACAGCAGCAGCGGTCGCCATC…	GACTTTGTGTGCCCCGGTACAGGGGAACGCCAGGGCCAAAGGGGGGGAGTGGGTGGGTAGGGGAGTGGGGGTGGGTGGGTAAGGGGGACTTTTGGTATAGCAGTGGAAATGTAAATGAGCTAAATACCTAATAAAAAATGGAAAAAAAAAAAAAAAAAAAAAAAAAAAAAAAAAAAAAAAAAAAAAAAGTTCTTCTTGTGTTGGCCAACCCAGAAGTGTGGATAATGTACACAGTGAGACTCTATTTAGAGAAAACTAATTTTCCTTTGCCAACAGGTACCAACTGCAGATAACTTCTTGGCTAGGTGTGAAAGCTAGTGTCCACTTTCCCTCATCTGTGCAGAGGGTGTGTGTGTGTGTGTGTGTGTGTGTGTGTGTGTGTGTGTGTAGTCACTGAGT…	Filled site amplified and sequenced - validated
323368c8-5e40-49bd-90ea-da05686d423f	miPSC_18_B1	chr3	96596019	96596005	intergenic	+	+	N	B1	0	168	15	25	AAAATACTGTAAAGA	AGTGATTCAGGCAGGGACCTTCAAGGAAGAGGGAAGAATGAGTCTAAGGGAGTAGAGATGTAATGAACACATCTGTGCAACAGGGGCCGGTCACCACTCTGCCTTTTTCTACCTCCTATGCACACCCCTTAAAATACTGTAAAGAAAAAAAAAAAAAAAAAAAAAAAAAAAAAAAAAAAAAAAAAAAAAAAAAAAAAAAAAAAAAAAAAAACGGGGGGGGGCAGGGGGGGCCACACTCTAAACCCCCACCCCGGAGGGCAGAGGGAGAG	ATCTCTGAGTTCGAGGCCAGCCTGGTCTACAAAGTGAGTTCCAGGACAGCCAGGGCTACACAGAGAAACCCTGTCTTGAAAAACCAAAAAAAAAAAAAAAAAAAAAAAAAAAAAAAAAAAATACTGTAAAGAGGGAATTTGGGACGGCCCCTTGCCCAAAAAATTCCCTGGGAAAACCACCTTCCTTACATTCCTAATGGGCCCCAAGGGAAAGGAGATCCAAGTGTCTCTATNGGGTGTGATGTTTGAGAGGGGTGCAGCGGGG	miPSC.Clone9.2i.WGS|4,miPSC.Clone9.Serum.mRC-seq|4,miPSC.Clone9.Serum.WGS|7	miPSC.Clone9.2i.WGS|9,miPSC.Clone9.Serum.mRC-seq|4,miPSC.Clone9.2i.mRC-seq|2,miPSC.Clone9.Serum.WGS|10	empty/filled	AGGGACCTTCAAGGAAGAGG	CCTTGGGTCCCATTAGGAAT	NA	NA	NA	AGGGACCTTCAAGGAAGAGGGAAGAATGAGTCTAAGGGAGTAGAGATGTAATGAACACATCTGTGCAACAGGGGCCGGTCACCACTCTGCCTTTTTCTACCTCCTATGCACACCCCTTAAAATACTGTAAAGAAAAAAAAAAAAAAAAAAAAAAAAAAAAAAAAAAAGAAAAAAAAAAAAAAAAAAAAAAAAAAAAGAAAGCCGGGCGTGGTGGCGCACGCCTTTAATCCCAGCACTTGGGAGGCAAAGGCAGGCGGATCTCTGAGTTCGAGGCCAGCCTGGTCTACAAAGTGAGTTCCAGGACAGCCAGGGCTACACAAAGAAACCCTGTCTTGAAAAACCAAAAAAAAAAAAAAAAAAAAAAAAAAAAAAAAAATACTGTAAAGAGGGAATTTGGGA…	AGGGACCTTCAAGGAAGAGGGAAGAATGAGTCTAAGGGAGTAGAGATGTAATGAACACATCTGTGCAACAGGGGCCGGTCACCACTCTGCCTTTTTCTACCTCCTATGCACACCCCTTAAAATACTGTAAAGAAAAAAAAAAAAAAAAAAAAAAAAAAAAAAAAAAAGAAAAAAAAAAAAAAAAAAAAAAAAAAAAGAAAGCCGGGCGTGGTGGCGCACGCCTTTAATCCCAGCACTTGGGAGGCAAAGGCAGGCGGATCTCTGAGTTCGAGGCCAGCCTGGTCTACAAAGTGAGTTCCAGGACAGCCAGGGCTACACAAAGAAACCCTGTCTTGAAAAACCAAAAAAAAAAAAAAAAAAAAAAAAAAAAAAAAAATACTGTAAAGAGGGAATTTGGGA…	Filled site amplified and sequenced - validated
8a987020-8860-4f99-935e-dabd60ef7ee7	miPSC_19_L1	chr3	141269382	141269396	intergenic	-	-	N	L1MdTFI	978	7398	40	12	CTCTAGTAAATGTTT	CAGGGTGCTGCCTCAGCGCCTCTGTGCTTCCGCCTGTTCCAGAAGCTGTCAGGTTCTCTGGCGCACCCTCTCACCTGTTCAGACTAATTTCCTAAGTTCGGCGGGTCTCGGACCAAGATCTCTAGTAAATGTTTATACATATATATTGTTGTTCTTTGTTTTTATGTATGTCGTGAAGTCCATTATTTTGTATAGTCAGTAAATTTTTTTTATTAGGTATTTTCCTCCTTTACATTTCCAATGCTATCCCAAAAGTCCCCCATGC	GCTGCTAAGAACTTTGGCAACATTTTCTTAGGCAACATGGAGAACATTTTATTTTCTTAGCTACTTATAAAATTTATAAAAATCTACAAACTTTTCTTTAAGAAACAAATTTTAGCACTAAGAATTTACTCTAGTAAATGTTTTTTTTTTTTTTTTTTTTTTTTTTTTTTTTTTTTTTTTTTTTTTTTTTTTTTTTTTTTTTTTTTTTTTTTTTTTTTTGTTTTTTTTTTTTTTTTTTTTTTTTTTTT	miPSC.Clone8.Serum.mRC-seq|13,miPSC.Clone8.Serum.WGS|13,miPSC.Clone3.2i.mRC-seq|1,miPSC.Clone8.2i.mRC-seq|7,miPSC.Clone8.2i.WGS|6	miPSC.Clone8.Serum.WGS|5,miPSC.Clone8.Serum.mRC-seq|2,miPSC.Clone8.2i.WGS|5	empty/filled	CAAAATAATGGACTTCACGACA	TTTGGCAACATTTTCTTAGGC	NA	NA	NA	CAAAATAATGGACTTCACGACATACATAAAAACAAAGAACAACAATATATATGTATAAACATTTACTAGAGATCTTGGTCCGAGACCCGCCGAACTTAGGAAATTAGTCTGAACAGGTGAGAGGGTGCGCCAGAGAACCTGACAGCTTCTGGAACAGGCGGAAGCACAGAGGCGCTGAGGCAGCACCCTGTGTGGGCCGGGGACAGCCGGCCACCTTCTGGACCAGAGGACAGGTGCCCGCCCGGCTGGGGAGGCGGCCTAAGCCACAGCAGCAGCGGTCGCCATCTTGGTCCGGGACCCGCCGAACTTAGGAAATTAGTCTGAACAGGTGAGAGGGTGCGCCAGAGAACCTGACAGCTTCTGGAACAGGCAGAAGCACAGAGGCGCTGAGGCAGCACC…	CTCGGTACAGGGGAACGCCAGGGCCAAAGGGGGGGAGTGGGCGGGTAGGGGAGTGGGGGTGGGTGGGTAAGGGGGACTTTTGGTATAGCATTGGAAATGTAAATGAGCTAAATACCTAATAAAAAATGGAAAAAAAAAAAAAAAAAAAAAAAAAAAAAAAAAAAAAAAAAAAAAAAAAAAAAAAAAAAAAAAAAAAAAAAAAAAAAAAAACATTTACTAGAGTAAATTCTTAGTGCTAAAATTTGTTTCTTAAAGAAAAGTTTGTAGATTTTTATAAATTTTATAAGTAGCTAAGAAAATAAAATGTTCTCCATGTTGCCTAAGAAAATGTTGCCAAA	Filled site amplified and sequenced - validated
f0f6ea41-9b73-4839-88d2-6c02ee01663d	miPSC_20_L1	chr3	141348464	141348464	intergenic	-	NA	N	L1MdTFII	4059	7115	17	0	NA	GATAGATATTCAGAATTGAGAGTTCCTCTTGGAAGATTTTATCTTTGATGAGTATGAAGTGCCCCTCCTTATCTTTCTTGATGACTTTGGTTGGGAAGTCAATTTTATTCGATATTAGAATGGCTACTCCAGCTTGTTTCTTCAGACCATTTGCTTGGAAAATTGTTTTACAGCCTTTCATTCTGAGGTAGTGACTGCCTTTTTCCATGAGATGGGTTTCCTGTTAGCAGCAGAATGTTGGGTCCAGACCTTCAAAGAAGATCTAACTCCAGTTCTGCGCAAACTTTTTCACAAGATAGAAGTAGAAGGTATTCTACCCAACTCATTTTATGAAGCCACTATTACTCTGATACCTAAACCACAGAAAGATCCAACAAAGATAGAGAACTTCAGACCAAT…	NA	miPSC.Clone8.2i.mRC-seq|4,miPSC.Clone2.Serum.mRC-seq|1,miPSC.Clone8.Serum.WGS|6,miPSC.Clone8.2i.WGS|6	NA	5'	ttgatgactttggttgggaag	NA	NA	NA	TCTTGGATTCGGTTAGCGAGAAT	TGACTTTGGTTGGGAAGTCAATTTTATTCGATACTAGAATGGCTACTCCAGCTTGTTTCTTCAGACCATTTGCTTGGAAAATTGTTTTACAGCCTTTCATTCTGAGGTAGTGACTGCCTTTTTCCATGAGATGGGTTTCCTGTTAGCAGCAGAATGTTGGGTCCAGACCTTCAAAGAAGATCTAACTCCAGTTCTGCGCAAACTTTTTCACAAGATAGAAGTAGAAGGTATTCTACCCAACTCATTTTATGAAGCCACTATTACTCTGATACCTAAACCACAGAAAGATCCAACAAAGATAGAGAACTTCAGACCAATTTCTCTTATGAACATCGATGCAAAAATTCTTAATAAAATTCTCGCTAACCGAATCC	NA	5' end only amplification - not validated
50a464c7-05cc-425f-9aa1-b4755bf239dd	miPSC_21_L1	chr4	51273365	51273381	intergenic	-	-	N	L1MdTFI	6861	7398	20	12	GAGGTGCTGGAATTTTT	CTCCCCTACCCACCCACTCCCCCCCTTTGGCCCTGGCGTTCCCCTGTACCGGGGCACACAAAGTCTGCGTGTCCAATGGGCCTCTCTTTCCAGTGATGGCCGACTAGGCCATCTTTTGATACATATGCAGCTAGAGTCAAGAGCTCAGGGGTACTGGTTAGTTCATAATGTTGTTCCACCTATAGGGTTGAAGATCCCTTTAGCTCCTTGGATACTTTCTCTAGCTCCTCCATTGGGAGCCCTGTGATCCATCCATTAGCTGACTGTGAGCATCCACTTCTGTGTTTGCTAGGCCCCGGCATAGTCTCACAAGAGACAGCTACATCTGGGTCCTTTCGATAAAATCTTGCTAGTATATGCAATGGTGTCAGCGTTTGGATGCTGATTATGGGGTGGATC…	AGTGAGATTGTTCCAAGTTTCTCTCCATTTAGTTTGATGTTGGCAATTGTATTGCTGTACATTGTTTTTTATTATGTTTAGGTATGTGACTTGAATCTCTGATTTATCCAAGACATTTTAAGATAAAGAGGTGCTGGAATTTTTTTTTTTTTTTTTTTTTTTTTTTTTTTTTTTTTTTTTTTTTTTTTTTTTTTTTTTTTTTTTTTTTTTTTTTTTTTTTTTTTATTTTTTTTTTTTTTTTTTTTTTTTTTTT	miPSC.Clone1.2i.WGS|10,miPSC.Clone1.Serum.mRC-seq|2,miPSC.Clone1.Serum.WGS|8	miPSC.Clone1.2i.WGS|6,miPSC.Clone1.Serum.WGS|6	empty/filled	ctgccgtgattctgaggatt	tgttggcaattgtattgctg	NA	NA	NA	AGATATTCAAAAATGTTCAAATTCCTTAAGAATGTTTTATAAACAAACAGAAATTGAAATAAAAACATATGATTATCACATCAGATGCTGTAAAGCCTCTGAAAAATTCCAGCACCTCAAAGTTTGGAGCTGAGATGAAAGGATGGACCATGTAGAGACTGCCATATCCAGGGATCCACCCCATAATCAGCATCCAAACGCTGACACCATTGCATATACTAGCAAGATTTTATCGAAAGGACCCAGATGTAGCTGTCTCTTGTGAGACTATGCCGGGGCCTAGCAAACACAGAAGTGGATGCTCACAGTCAGCTAATGGATGGATCACAGGGCTCCCAATGGAGGAGCTAGAGAAAGTATCCAAGGAGCTAAAGGGATCTTCAACCCTATAGGTGGAAC…	CGACTTTGTGTGCCCCGGTACAGGGGAACGCCAGGGCCAAAGGGGGGGAGTGGGTGGGTAGGGGAGTGGGAGTGGGTGGGTAAGGGGGACTTTTGGTATAGCATTGGAAATGTAAATGAGCTAAATACCTAATAAAAAATGGAAAAAAAAAAAAAAAAAAAAAAAAAAAAAAAAAAAAAAAAAAAAAAAAAAAAAAAAAAAAAAAAAAAAAAAAAAAAAAAAAAAAAAAAAAAAAAAAAAAAAAAAAAAAAAAAAAAAAAAAAAAAAAAAAAAAAAAAAAAAAAAAAAAAATTCCAGCACCTCTTTATCTTAAAATGTCTTGGATAAATCAGAGATTCAAGTCACATACCTAAACATAATAAAAAACAATGTA	Filled site amplified and sequenced - validated
394194e1-1910-49bc-b616-258fcf489aaa	miPSC_22_B2	chr6	85639043	85639029	intronic (Alms1)	+	+	N	B2	0	214	14	8	AAGAAGTGGGCTGTT	GGGGGTTGGAGTGGGGGCATCCACGTGGAGGTGGGGTGGGGTGGGGAGGGGTGAGGAATGAAATATGGACTGTAAAAAATGAATTACAAATAAAATTAAATTTAAAAAGAAAGAAATAGGAGAAGCTGAGTGATTGCTAGAAGGAATTCTGCGTGTATATTTTCTCTTCCACATTCATCAGCCATTAATTGCCAGTAGCTTCTCATCAAGAAGTGGGCTGTTGGGGCTGGTGAGATGGCTCAGTGGGTAAGAGCACCCGACTGCTCTTCCGAAGGTCCAGAGTTCAAATCCCAGCAACCACATGGTGGCTCACAACCATCCGTGACAAGATCTGACTCCCT	AACGCTATCCACCGGACAGACCAAAATAGACCACATAAAAACTAAAGAAACCAAAAAAAAAAAAAAAAAAAAAAAAAAAAAAAAAACAAAAAAAAAAAAAAAAAAAAAAAAAAAAAAAAAAAGAAGTGGGCTGTTATTGCTGGAATATTGACACATCAGAACCTGTATGTGTCTTGTGTAGGTACCACAGCTGCTGTGAGAGTTTTACTACATTGGCCTTGTTATATCCAAAAGACAGTATTTCAGAGCACTGCTCCCATTTCCAG	miPSC.Clone8.Serum.mRC-seq|2,miPSC.Clone8.Serum.WGS|8,miPSC.Clone8.2i.mRC-seq|2,miPSC.Clone8.2i.WGS|2	miPSC.Clone8.Serum.WGS|5,miPSC.Clone8.Serum.mRC-seq|1,miPSC.Clone8.2i.WGS|2	empty/filled	GCTAGAAGGAATTCTGCGTGT	ggtgggcaaaatgtaaaagc	NA	NA	NA	ATATTTTTTTTTCCACATTCATCAGCCATTAATTGCCAGTAGCTTTTCATCAAGAAGTGGGCTGTTGGGGCTGGTGAGATGGCTCAGTGGGTAAGAGCGCCCGACTGTTTTTCCGAAGGTCCAGAGTTCAAATCCCGGCAACCACATGGTGGCTCACAACCATCCGTGACAAGATTTGACTCCCTCTTTTGGTGTGTTTGAAGACAGCTACAGTGTACTTACATATAATAATAAAATAAATTTTTAAAAAAAAAAAAAAAAAAAAAAAAGAAAAAAAAAAAAAAAAAAAAAAAGAAAAAGAAGTGGGCTGTTATTGCTGGAATATTGACACATCAGAACCTGTATGTGTCTTGTGTAGGTACCACAGCTGCTGTGAGAGTTTTACTACATTGGCCTTGT…	ATATTTTTTTTTCCACATTCATCAGCCATTAATTGCCAGTAGCTTTTCATCAAGAAGTGGGCTGTTGGGGCTGGTGAGATGGCTCAGTGGGTAAGAGCGCCCGACTGTTTTTCCGAAGGTCCAGAGTTCAAATCCCGGCAACCACATGGTGGCTCACAACCATCCGTGACAAGATTTGACTCCCTCTTTTGGTGTGTTTGAAGACAGCTACAGTGTACTTACATATAATAATAAAATAAATTTTTAAAAAAAAAAAAAAAAAAAAAAAAGAAAAAAAAAAAAAAAAAAAAAAAGAAAAAGAAGTGGGCTGTTATTGCTGGAATATTGACACATCAGAACCTGTATGTGTCTTGTGTAGGTACCACAGCTGCTGTGAGAGTTTTACTACATTGGCCTTGT…	Filled site amplified and sequenced - validated
dfa287f5-492d-4799-8d4a-22c7e5054069	miPSC_23_B2	chr9	118854776	118854761	intronic (Itga9)	+	+	N	B2	1	214	49	26	AAAAACAACCCAACCA	GTGAACAAGGATTCCAGACACTTGTCTCAGAAGCCTGCAGCTAGCTCACCCTTGCTTAGGGTCCCTGTTTTCTCAAAGTGAAGGTAGTCTGCAGCCCAACCCAGCCCTCTCTTGCTCTGTGGAGCCTGAGACCCCTCAGCAGGTCAGTTGTGACTGGCTAAGCTCATGATGTTTCTACCGCATCCTTCACGACTTTGAATGGAATACGGATTTCATTCAAGGAACTCGGGTCGTCTTCTAGTTTCCTTTCGGCTCCTGGGATAAAAACAACCCAACCAGGGCTGGTGAGATGGCTCAGTGGGTAAGAGCACCCGACTGCTCTCCCGAAGGTCAGGAGTTCAAATCCCAGCAACCACATGGTGGCTCATAACCATCTGTAACAAGATCTGACGCCCTCTT…	TATAACAAATAAGATAAAAAAAAAAAAAGAAAAAAAAAAAAAAAAAAAAAAAAAAAAAAAAAAAAAAAAAAAAAAAAAAAAAAAAAAAAAAAAAAAAAAAAAAAAAAAAAAAAAAAAAAAACAACCCAACCAAAAGCAACTTGGGTAGAAGAATGGGTTTATACTTCCAGGTCACAGTCTATCACTGAGGAAATTCAGGATATGAAGTCAAGCAAGGACCTTGAAATAGAAACCATGCAGAAATGCTGCTTGCTGG	miPSC.Clone8.Serum.mRC-seq|9,miPSC.Clone8.Serum.WGS|8,miPSC.Clone8.2i.mRC-seq|2,miPSC.Clone8.2i.WGS|7	miPSC.Clone11.2i.mRC-seq|4,miPSC.Clone8.Serum.mRC-seq|8,miPSC.Clone8.2i.mRC-seq|11,miPSC.Clone8.2i.WGS|10,miPSC.Clone11.Serum.mRC-seq|3,miPSC.Clone8.Serum.WGS|13	full-length with 5' junction primer	NA	CTGCAGGAGGTTGTGTGCT	ATAAAAACAACCCAACCAGGGC	NA	NA	AGTGGGTAGAGCACCCGACTGCTCTCCCGAAGGTCAGGAGTTCAAATCCCAGCAACCACATGGTGGCTCATAACCATCTGTAACAAGATCTGACGCCCTCTTCTGGAGTGTCTGAAGACAGCTACAGTGTACTTACATATAATAAATAAATAAATCTTTAAAAAAAAAAAAAAAAAAAAAAAAAAAAAAAAAAAAAAAAAAAAAAAAAAA	AAAAAAAAAAAAAAAAAAAAAAAAAAAAAAAAAAAAAAAAAAAAAAAAAAAAAACAACCCAACCAAAAGCAACTTGGGTAGAAGAATGGGTTTATACTTCCAGGTCACAGTCTATCACTGAGGAAATTCAGGATATGAAGTCAAGCAAGGACCTTGAAATAGAAACCATGCAGAAATGCTGCTTGCTGGCTCACACCCAGATTCACACTTACCTAGCTTTCTTATGCAACCCAGGACCAGCATTTCTGGAATGGTGCTGCCCACGTTGAGCTGGAACCTCTTGCATCAATTACTAATCGGGACAGTCCCCCATACACTGTACNATCCCTAACTGAGACTCCCTTCGC	Filled site amplified and sequenced - validated
e6439efc-73c6-4d22-920c-bc0d6db731dd	miPSC_24_B2	chrX	102400663	102400677	intronic (Hdac8)	-	-	N	B2	0	214	21	37	CCCCCTGCATCTTTT	TCATATTCTTTGGGTATAAGAGATATGAGTCATCCAAGAAGGCACAAAAAGGAAAATTGAAATGACAGTCTTCAGGTACAATGAGATATTATTTTAATGAAAATTGCCGAAAATAGACCACACAGCATGAAGGCCTATATAAGTTTTGTGTCACAATACACAGTTGCACACAAATATCCGATCTGCAATCAGATCATCAAGTGGAGATAAAAACAATATTTTCTGTGTTTCCATTATTTGCTAGGAACTGTACAACTCTCACTGTCTTAAAAGATGCAGGGGGGGGCTGGTGAGATGGCTCAGTGGGTAAGAGCACCCGACTGCTCTTCCGAAGGTCCGAAGTTCAAATCCCAGCAACCACATGGTGGCTCACAACCACCCGTAATGAGATCTGATGCC…	GCATATGAAATGAATGACTACGGCTGCCTGGTCGTACAACTCCAACTCTGTATGCCATTATCAGTATCAGCACAGCTCCCAACTCAAGATCTCCCTGTGCAGCCACGTGACATAGGGGATGAGGTCTTACTGCCCCCTGCATCTTTTTTTTTTTTTTTTTTTTTTTTTTTTTTTTTTTTTTTTTTTTTTTTTTTTTTTTTTTTTTTTTTTTTTTTTTTTTTTTTTTTTTTTTTTTTTTTTTTTTTTTTTTTTTTTTTTTTTT	miPSC.Clone5.2i.mRC-seq|2,miPSC.Clone5.Serum.WGS|8,miPSC.Clone5.2i.WGS|10,miPSC.Clone5.Serum.mRC-seq|1	miPSC.Clone5.2i.mRC-seq|4,miPSC.Clone5.Serum.WGS|6,miPSC.Clone5.2i.WGS|14,miPSC.Clone5.Serum.mRC-seq|13	full-length with 5' junction primer	NA	ATGAATATGGCTGCCTGGTC	GGAACTGTACAACTCTCACTGT	NA	NA	GGGGCTGGTGAGATGGCTCAGTGGGTAAGAGCACCCGACTGCTCTTCCGAAGGTCCGAAGTTCAAATCCCAGCAACCACATGGTGGCTCACAACCACCCGTAATGAGATCTGATGCCCTCTTCTGGTGCATCTGAAGACAGCTACAGTGTACTTACATATAATAAATAAATAAATAAAATAAATAAATCTAAAAAAAAAAAAAAAAAAAAAAAAAAAAAAAAAAAAAAAAAAAAAAAAAAAAAAAAAAAAAAAAAAAAAAAAAAAAAAAAAAAAAAAAAAAAAAAAAAAAAAA	AAAAAAAAAAAAAAAAAAAAAAAAAAAAAAAAAAAAAAAAAAAAAAAAAAAAAAAAAAAAAAAAAAAAAAAAAGGAACAATAAAAATAAAAAAAAAAAAAAAGATGCAGGGGGCAGTAAGACCTCATCCCCTATGTCACGTGGCTGCACAGGGAGATCTTGAGTTGGGAG	Filled site amplified and sequenced - validated
efb61d01-a0d6-4add-adaf-fde82d1feb94	miPSC_25_L1	chr1	102051396	102051396	intergenic	+	NA	N	L1MdTFII	113	725	11	7	AAAAATG	TAAAGGGTAAGGCATAGACAACGATCAAGGCCTCTGAGCAAACATGGCCCTATTTTGAGTCATTTTGCTGCCCTTTGGCCTTGGCCATTATCGTTGGCAGCAAATTACAATCATCCCATTTACTTTATGTATCAATTTCTATCTATATGTGTATATGTTATATGTATCTAAATGCTGACATATGTGTACGTATATGTTGATATATGCATGTATATATAATAATATTAAATATTTGTTTTTCACTTAGAATTGAAAATGAAAAATGGGCGCCAGAGAACCTGACAGCTTCTGGAACAGGCGGAAGCACAGAGGCGCTGAGGCAGCACCCTTTGTGGGCCGGGGACAGCCAGCCACCGTCCGGACCGGAGGACAGGTGCCCGCCCGGCTGGGGAGGCGACC…	ATAGATATATGAATATATATATAAAAATATAAAATTTTTTTTTTTTACAAAAAAAAGAAAAAAAAAAAAGAAGGATATTTGGAGAGAGAGAGAGAGAGAGAGGGAGAGAGAGAGAGAGAGAGAGAGAGAGAGAGAGAGAGAGAGAGAGAGAAATATAGGAGATAAATTCAGGGATAATTCATGAATGTATTCAGTAGGAAGGA	miPSC.Clone8.Serum.mRC-seq|1,miPSC.Clone8.Serum.WGS|3,miPSC.Clone8.2i.mRC-seq|6,miPSC.Clone8.2i.WGS|1	miPSC.Clone4.2i.WGS|1,miPSC.Clone5.2i.WGS|1,miPSC.Clone2.Serum.WGS|1,miPSC.Clone7.2i.WGS|2,miPSC.Clone2.2i.WGS|1,miPSC.Clone4.Serum.WGS|1	not validated	NA	NA	NA	NA	NA	NA	NA	No amplification - not validated
65e05b0d-9098-4b55-9916-1c7f220f29a3	miPSC_26_L1	chr1	113414599	113414599	intergenic	-	-	N	L1MdTFII	64	7115	35	1	AAGAAAAAACTTATTATCATTT, AAGAAAAAACTTATTACCATTT	AGGGTGCTGCCTCAGCGCCTCTGTGCTTCCGCCTGTTCCAGAAGCTGTCAGGTTCTCTGGCGCACCCTCTCACCTGTTCAGACTAATTTCCTAAGTTCGGCGGGTCCCGGACCGGAAATGATAATAAGTTTTTTCTTATTATGATCTTCCATCGTCTCCTTTACATTTTGTCCAACTACAGACAATGAGAAAGAGGCAAATTCTTTTTGTTTCAAGGAACAAGGATAGCTTATGGGTTAGCAGA	AGGTGAGGTTTTTTTGTTTTTTATTTTTTGTTTTTTGATTTTTGTGTTTTGTTGTATTTTTAATATCCGTCTCTTCTTCCCTTTCTCTACATTAATAAATGGTATTTCGATTTTTCTTATTTCGATGTTTTATCGTCTCCTTTCAATTTCG	miPSC.Clone1.2i.WGS|8,miPSC.Clone1.Serum.mRC-seq|10,miPSC.Clone1.2i.mRC-seq|12,miPSC.Clone1.Serum.WGS|5	miPSC.Clone4.2i.WGS|1	empty/filled	CCCATAAGCTACTTGTTCCTTGA	TTGACCTGAACACTTGCTGAA	NA	NA	NA	CCCATAAGCTACTTGTTCCTTGAAACAAAAAGAATTTGCCTCTTTCTCATTGTCTGTAGTTGGACAAAATGTAAAGGAGACGATGGAAGATCATAATAAGAAAAAACTTATTATCATTTCCGGTCCGGGACCCGCCGAACTTAGGAAATTAGTCTGAACAGGTGAGAGGGTGCGCCAGAGAACCTGACAGCTTCTGGAACAGGCGGAAGCACAGAGGCGCTGAGGCAGCACCCTGTGTGGGCCGGGGACAGCCGGCCACCTTCCGGACCAGAGGACAGGCGCCCACCCGGCTAGGAGGCGGCCTAAGCCACAGCAGCAGAGGTCGCCATCTTGGTCCGGGACCCGCCGAA	GGTAAGGGGGATTTTTGGTTTAGCATTGGAAAAGTAAATGAGGTAAATACCTAATAAAAAATGGAAAAAAAAAAAAAAAAAAAAAAAAAAAAAAAAAAAAAAAAAAAAAAAAAAAAAAAAAAAAGAAAAAACTTATTACCATTTTTTAAAGTAGAGATAGGGAAGAAGAGATGGCTATTAAAAAAACAACAAAAAACAAAAAACAAAAAACAAAAAACAAAAAACAAAAAAACCTCACCTTAAAGATTTGAGGACCTGAGCTATTTTACCAGAACTCATGTTAAAATGATGGGTGTGGTGACATTTTATTGATTTTATTGACTGAGGAATTCAGCAAGTGTTCAGGTCAA	Filled site amplified and sequenced - validated
a23babbc-187d-4643-bfb0-015f18182751	miPSC_27_B2	chr11	57877687	57877700	intergenic	-	-	N	B2	0	214	37	26	TGGGGTTTTTTTTC	CAGTTCTAGGATTACAGACCTGCACAACCACACCACACTATTGCTAGATGGTGGTGGCACACGTCTTTAATCCCAGCACTCAGGAGGCAGAGGTAGGTCAATCTCTGTGAGTTCAAGGCTAGCCTGGTCTACAGAGCATGTTCTAGGAAAGCCAAAGCTACATGAAGAAACCCTGTCTTGAAAAAAAACCCCAGGGGCTGGTGAGATGGCTCAGTGGGTAAGAGCACCCGACTGCTCTTCCGAAGGTCCGAAGTTCAAATCCCAGCAACCACATGGTGGCTCACAACCATCCGTAACGAGATCTGACGCCCTCTTCTGGAGTGTCTGAAGACAGCTACAGTGTACTTACATATAATAAATAAATAAATCTTTAAAAAAAAAAAAAAAAAAAAAAAAAAA…	TGGCACACACCTTTAATCCCAACACTCAGGTGGATCTAAGTTTGAGGCCAGCTTTCTCTGCAGAGTGAGTTCCAGGACAGCCAGGGCTACATTGAAAAACTCTGCCTCAAAAATAAATAAATAGATAATTATGGGGTTTTTTTTCTTTTTTTTTTTTTTTTTTTTTTTTTTTGTTTTTTTTTTTTTTTTTTTTTTTTTTCTTTTTTTTTTGTATTTATTTTTTTATTCAATTTT	miPSC.Clone2.2i.mRC-seq|5,miPSC.Clone2.Serum.mRC-seq|7,miPSC.Clone2.2i.WGS|4,miPSC.Clone2.Serum.WGS|10	miPSC.Clone2.2i.mRC-seq|9,miPSC.Clone2.Serum.mRC-seq|12,miPSC.Clone8.Serum.WGS|1,miPSC.Clone2.2i.WGS|6,miPSC.Clone2.Serum.WGS|9	empty/filled	tgcacaaccacaccACACTA	ccaccatccccatacacata	NA	NA	NA	CACTCAGGAGGCAGAGGTAGGTCAATCTCTGTGAGTTCAAGGCTAGCCTGGTCTACAGAGCATGTTCTAGGAAAGCCAAAGCTACATGAAGAAACCCTGTCTTGAAAAAAAACCCCAGGGGCTGGTGAGATGGCTCAGTGGGTAAGAGCACCCGACTGCTCTTCCGAAGGTCCGAAGTTCAAATCCCAGCAACCACATGGTGGCTCACAACCATCCGTAACGAGATCTGACGCCCTCTTCTGGAGTGTCTGAAGACAGCTACAGTGTACTTACATATAATAAATAAATAAATCTTTAAAAAAAAAAAAAAAAAAAAAAAAAAAAAAAAAAAAAAAAAAAAAAAAAAAAAAAAAAAAAAAAAAAA	AAAAAAAAAAAAAAAAAAAAAAAAAAAAAAAAAAAAAAAAAAAAAAAAAAAAAAAAAAAAAGAAAAAAAACCCCATAATTATCTATTTATTTATTTTTGAGGCAGAGTTTTTCAATGTAGCCCTGGCTGTCCTGGAACTCACTCTGCAGAGAAAGCTGGCCTCAAACTTAGATCCACCTGAGTGTTGGGATTAAAGGTGTGTGCCACCATGCCTAGCTATT	Filled site amplified and sequenced - validated
7fb61e7e-75fa-4709-b0a6-e4709d7f581f	miPSC_28_L1	chr13	79940340	79940326	intergenic	+	+	N	L1MdTFII	474	7115	28	3	AGGAATGTACATTCA	TGGGGGAGGAGAGTGTGTGAGGGGAGCAGCAATTGGGATGTAAATTGAATATATAAATAATTCAATGGGAAAATTAAAATTTAATAAAATATAGAAAATGAAAGCATAATTTAACAAAAATGACATCATTAGGAATGTACATTCAGCGGTCGCCATCTTGGTCCGAGACCCGCCGAACTTAGGAAATTAGTCTGAACAGGTGAGAGGGTGCGCCAGAGAACCTGACAGCTTCTGGAACAGGCAGAAGCACAGAG	AAAAAATAAAAATAAAAAAAAAAAAAACACAAAAAAAAAAAAAAAAAAAAAAAAAAAAAAAAAAAAAAAAATAAAAAAAAAAAACAAAAAAAAGGAATGTACATTCATGAAATCATAGGTTTGATATTCACCTTCAGAAAAATGATAGAATGTCAAAATATAAGAA	miPSC.Clone15.2i.mRC-seq|9,miPSC.Clone15.Serum.mRC-seq|19	miPSC.Clone15.Serum.mRC-seq|3	empty/filled	aatgggggaggagagtgtgt	TCCAGTTTCACCATTATTTCCA	NA	NA	NA	AATGGGGGAGGAGAGTGTGTGAGGGGAGCAGCAATTCGGGATGTAAATTGAATATATAAATAATTCAATGGGAAAATTAAAATTTAATAAAATATAGAAAATGAAAGCATAATTTAACAAAAATGACATCATTAGGAATGTACATTCAGCGGTCGCCATCTTGGTCCGAGACCCGCCGAACCTAGGAAATTAGTCTGAACAGGTGAGAGGGTGCGCCAGAGAACCTGACAGCTTCTGGAACAGGCAGAAGCACAGAGGCGCTGAGGCAGCACCCTGTGTGGGCCGGGGACAGCCGGCCACCGTCCGGACCGGAGGACAGGTGCCCGCCCGGCTGGGGAGGCGGCCTAAGCCACAGCAGCAGCGGTCGCCATCTTGGTCCGGGACCCGCCGAACTTAGGG…	GACTTTGTGTGCCCCGGTACAGGGGAACGCTAGGGCCAAAGGGGGGGAGTGGGTGGGTAGGGGAGTGGGGGTGGGTGGGTAAGGGGGACTTTTGGTATAGCATTGGAAGTGTAAATGAGCTAAATACCTAATAAAAAATGGAAAAAGAAAATTTACATAAAAAAAAAAAAAAAAAAAAAAAAAAAAAAAAAAAAAAAAAAAAAAAAAAAAAAAAAAAAAAAAAAAAAAAAAAAAAAAAAAAAAAAAAAAAAAGGAATGTAC	Filled site amplified and sequenced - validated	3' transduction (12 nt)
71658e2d-5c15-477e-a213-ebe6f3972878	miPSC_29_L1	chr15	53430321	53430336	intergenic	+	-	Y	L1MdTFI	5739	7398	31	28	TCCCATCTTATATCTT	CGAATCGATCCATACTTATCTCCTTGTACTAAGGTCAAATCTAAGTGGATCAAGGAACTTCACATAAAACCAGAGACACTGAAACTTATAGAGGAGAAAGTGGGGAAAAGCCTTGAAGATATGGGCACAGGGGAAAAATTCCTGAACAGAACAGCAATGGCTTGTGCTGTAAGATCGAGAATTGACAAATGGGACCTAATGAAACTCCAAAGTTTCTGCAAGGCAAAAGACACTGTCTATAAGACAAAAAGACCACCAACAGACTGGGAAAGGATCTTTACCTATCCTAAATCAGATAGGGGACTAATATCCAACATATATAAAGAACTCAAGAAGGTGGACCTCAGAAAATCAAATAACCCCCTTAAAAAATGGGGCTCAGAACTGAACAAAGAATTC…	AGAGTCTTTCTGCAACTTAGAAGTTGTTTCTATCTTAATGAGCTTTTCTGCAGAGTAGTGTTTAACCTCTCCTTAGACTGTTCTGCTGTTTTACCTCTTGTCTCGAATTATCCAGCTGTTTTACCTCTAGTTTCCCATCTTATATCTTTTTTTTTTTTTTTAGTTTTTTTTTTTTTTTTTTTTTTTTGTTTTTTTTTTTTTTTTTTTTTTTTTTTTTTTTTTTTTCTAATTTTTTTCTTAAATTTTCCCTTCTCCTC	miPSC.Clone3.Serum.mRC-seq|1,miPSC.Clone3.2i.mRC-seq|2,miPSC.Clone3.Serum.WGS|14,miPSC.Clone3.2i.WGS|14	miPSC.Clone1.Serum.WGS|1,miPSC.Clone3.2i.mRC-seq|4,miPSC.Clone3.Serum.WGS|11,miPSC.Clone3.2i.WGS|12	5'	ggaaggggagcacactcata	NA	NA	NA	gggaaaggatctttacctatcc	GAAACAGAGGAAGGAGAGATAGTATAAGGGGCTTCTCGAGAGGAAATCGGGAATGGGGATAATTTTTGAAATGTAAGTAAAAAATATCCAACAAGAAAATTTAAAGCTTCTATCTTGGAGAAAAATATCTTAAGATATAAGATGGGATGTTGAACATTTTTTCAGGTGCTTCTCTGCCATTCGGTATTCCTCAGGTGAGAATTCTTTGTTCAGTTCTGAGCCCCATTTTTTAAGGGGGTTATTTGATTTTCTGAGGTCCACCTTCTTGAGTTCTTTATATATGTTGGATATTAGTCCCCTATCTGATTTAGGATAGGTAAAGATCCTTTCCCA	NA	5' end only amplification, 3' end provided by WGS and mRC-seq - validated
4d140996-1403-4503-8679-03d755dde789	miPSC_30_L1	chr6	9671792	9671777	intergenic	+	+	N	L1MdTFI	235	7398	21	3	AAGAATCAAAGAATTC	TAAAAATTTCAAGTAATTGTCAATTAAAACTGTACACACACACACACACAAACACACGTGTGTGTGTGTGTGTGTATGTATATATGTATGTATGTATGTATGTATTGTATGCAACTAGAAAAACATAAGAATCAAAGAATTCGGCCAGAGAACCTGACAGCTTCTGGAACAGGCGGAGGCACAGAGGCGCTGAGGCAGCACCCTGTGTGGGCCGGGGACGGCCGGCCACCTTCCGGACGCCCAGCGGAC	ACAAAAAAAAAAATAAACAGGACTAAAAAAAAAGAAAAAAAAAAAAAAAAAAAAAAAAAAAAAAAAAAAAAAAAAAAAAAAAAAAAAAAAAAAAAAAAAAAAAAAAAAGAATCAAAGAATTCAAATGTTTTATTCTACTGAACTTACTCAGGTTTATTTAGAAGGATTATATACACA	miPSC.Clone15.2i.mRC-seq|7,miPSC.Clone15.Serum.mRC-seq|14	miPSC.Clone15.2i.mRC-seq|1,miPSC.Clone15.Serum.mRC-seq|2	empty/filled	TTCACTATAACAGTATCATCTTCCAAA	GTGCATTCATCCCCAGCTTA	NA	NA	NA	TTCACTATAACAGTATCATCTTCCAAATTGATGAATTCAATCATTTTAAAAATTTCAAGTAATTGTCAATTAAAACTGTACACACACACACACACAAACACACGTGTGTGTGTGTGTGTGTATGTATATATGTATGTATGTATGTATGTATTGTATGCAACTAGAAAAACATAAGAATCAAAAAATTCGGCCAGAGAACCTGACAGATTCTGAAACAAGCGGAGGCACAAAGACGCTGATGCAACACTCTGTGTGGGCCGGGGAAGCCGGCCACTTCCGGACCGAAGGACAGATGCCCAACAGACTGGGGAGGCAGCCTAAGCCACAGCAGCAGCATCGCCATCTTGGTCCAAAACCCGCCGAACTTAGGAAATTAGTCTGAACAGGTGAGAGGGTACG…	CCAGGGCCAAAGGGGGGGAGTGGGTGGGTAGGGGAGTGGGGGTGGGTGGGTAAGGGGGACTTTTGGTATAGCATTGGAAATGTAAAAGAGCTAAATACCTAATAAAAAATGGAAAAAAAAAAAAAAAAAAAAAAAAAAAAAAAAAAAAAAAAAAAAAAAAAAAAAAAAAAAAAAAAAAAAAAAAAAGAATCAAAGAATTCAAATGTTTTATTCTACTGAACTTACTCAGGTTTATTTAGAAGGATTATATACACAGAAATATTATTAGTTAATTCGAATAGCCTACTTTTATCTGTGAGTACTATACTTTATGTCAATTACAAAAGTCTGTTCAAACACATATAGAAAGCTTGAACTAAGCAGTATTTTGTAAGCTGGGGATGAATGCAC	Filled site amplified and sequenced - validated
679d6224-89f2-484b-9f7e-664dc2e6ed44	miPSC_31_L1	chr7	31638989	31639003	intergenic	-	-	N	L1MdTFI	16	7398	6	3	AATAGTGATATTTTG	CCGGAAGGTGGCCGGCTGTCCCCGGCCCACACAGGGTGCTGCCTCAGCCCCTCTGTGCTTCTGCCTGTTCCAGAGGCTGTCAGGTTCTCTGGAATAGTGATATTTTGACTTCTTCCTTTCCAATTTGTATCCCCTTTATCTCCTTTTGTTGTCGAATTGTTGTGGCTAGGACTTCAAGTACTATATTGAATAGATAAAGAGAAAGTG	TGATTTGTTTGAGTTAATTTTATATCCAGCTAACTTCCCTGAAGCTGTTTATCAGGTGTAGGAGTTCTCTGGTGGAATTCTTAGGGCCACTTACATATACTATCATATCATTTGCAAATAGTGATATTTTGTTTTTTTTTTTTTTTTTTTTTTTTTTTTTTTTTTTTTTTTTTTTTTTTTTT	miPSC.Clone18.2i.mRC-seq|3,miPSC.Clone18.Serum.mRC-seq|3	miPSC.Clone18.2i.mRC-seq|1,miPSC.Clone18.Serum.mRC-seq|2	full-length with 3' junction primer	agaaccccacaaaaatcacg	NA	NA	CATTTGCAAATAGTGATATTTTGTTTTTTT	NA	CACTTTCTCTTTATCTATTCATATAGTACTTGAAGTCCTAGCCACAACAATTCGACAACAAAAGGAGATAAAGGGGATACAAATTGGAAAGGAAGAAGTCAAAATATCACTATTCCAGAGAACCTGACAGCCTCTGGAACAGGCAGAAGCACAGAGGGGCTGAGGCAGCACCCTGTGTGGGCCGGGGACAGCCGGCCACCTTCCGGACCGGAGGACAGGTGCCCGCCCGGCTGGGGAGGCGACCTGAGCCACAGCAGCAGCGGTCGCCGTCTTGGTCCGGGACCCGCCGAACTTAGGAAATTAGTCTGAACAGGTGAGAGGGTGCGCCAGAGAACCTGACAGCTTCTGG	GACTTTGTGTGCCCCGGTACAGGGGAACGCCAGGGCCAAAGGGGGGGAGTGGGTGGGTAGGGGAGTGGGGGTGGATGGGTAAGGGGGACTTTTGGTATAGCATTGGAAATGTAAATGAGCTAAATACCTAATAAAAAATGGAAAAAAAAAAAAAAAAAAAAAAAAAAAAAAAAAAAAAAAAAAACAAAATATCACTATTTGCAAATGA	Filled site amplified and sequenced - validated
8bccd394-ad8a-41c9-ba5d-d8a78323cd3d	miPSC_32_L1	chrX	77945644	77945644	intergenic	-	-	N	L1MdTFII	721	7115	23	10	AAGAAAGAAAGAA	CCGGTCCGCGGCTGTCTACCCCCGGTCCACACACGGCGCTGCCTCAGCCCCTCTGTGCTTCCGCCTGTTCCAGAAGCTGTCAGGTTCTCTGGCGCACCCTCTCACCTGTTCAGACTCTTCTTTCTTTCTTATATTCTATTTCTTTCTTTCTCCGTATTCTCTATCTTTCTCTGTTGCTTTCTCTTTTTACCAACA	TTTCTTTCTTTCTTTCTTTCTTTCTTTCTTTCTTTCTTTCTCCTTCCTTCCTTCCTTCCTTCCTTCCTTCCTTCCTTCCTTCCTTCCTTCCTTCCTTCCTTTTTCTCTCTTCCTTTTTCTTTCTTTTTTTTTTTTTTTTTTTTTCTTTCTTCCTTTTTTTCTTTTCTTTCTCTTTTTCTTT	miPSC.Clone2.2i.mRC-seq|7,miPSC.Clone2.Serum.mRC-seq|4,miPSC.Clone2.2i.WGS|5,miPSC.Clone2.Serum.WGS|7	miPSC.Clone4.Serum.WGS|1,miPSC.Clone3.Serum.WGS|1,miPSC.Clone9.2i.WGS|1,miPSC.Clone3.2i.WGS|1,miPSC.Clone1.Serum.WGS|1,miPSC.Clone1.2i.WGS|1,miPSC.Clone7.2i.WGS|1,miPSC.Clone8.2i.WGS|1,miPSC.Clone9.Serum.WGS|1,miPSC.Clone3.Serum.mRC-seq|1	empty/filled	GAAGTTGTGGAGCGAATGCT	CTGTCTGCTGGTTCCTGTCA	NA	NA	NA	GAAGTTGTGGAGCGAATGCTGCAACAGAAAATTTTACAGTCAATATTTAGCAATTAAGAAGTATGGAAGGGATGTCTCTTAAGTCAGTACTACCTGATATGTGTAAAAAGAGAAAGCAACAGAGAAAGATAGAGAATACGGAGAAAGAAAGAAATAGAATATAAGAAAGAAAGAAGAGTCTGAACAGGTGAGAGGGTGCGCCAGAGAACCTGACAGCTTCTGGAACAGGCGGAAGCACAGAGGCGCTGAGGCAGCACCCTCTGTGGGCCGGGGACAGCCAGCCACCGTCCGGACCGGAGGACAGGTGCCCGCCCGGCTGGGGAGGCGGCCTAAGCCACAGCAGCAGCGGTCGCCATCTTGGTCCGAGACCCGCCGAACTTAGGAAATTAGTCTGAACAG…	CCCGGTACAGGGGAACGCCAGGGCCAAAGGGGGGGAGTGGGTGGGTAGGGGAGTGGGGGTGGGTGGGTAAGGGGGACTTTTGGTATAGCATTGGAAATGTAAATGAGCTAAATACCTAATAAAAAATGGAAAAAAAAAAAAAAAAAAAAAAAAAAAAAAAAAAAAAAAGAAAGAAAGAAAATGGAAGAGAGAGAAAGGAAGGAAGGAAGGAAGGAAGGATGTAAGGAAGGAAGGAAGGAAGGAAGGAAGGAGAAAGAAAGAAAGAAAGAAAGAGAGAAAGAAAGAAAGAAAGAAAGAAAGAAAGAAAGAAAGAAAGAAAGAAAGAAAGAGAAAGAAAGAAAGAAAAAAGGAAATACATACAACAACAAATAATTGATTGATTTTACTCTAGAATGACAG…	Filled site amplified and sequenced - validated
af75c932-f607-4a39-a6bc-3d88c596d4d1	miPSC_33_L1	chrX	84875073	84875087	intronic (Dmd)	-	-	N	L1MdGF	32	7085	11	3	GAAACATATATTTTT	TCCCGCCGGCGCCTGTGCCACAAACCTCTCAGGCCAGGCAGACCCCGTGCTCTCACCAGGAAGGTGGCCGGCTGTCTGGAGCTAAAGATGGCGCCGCCCAGAAGCTCTGCGACTCTCTCCGAAACATATATTTTTAACATGAAAACGATAGTGGCCCTACAGTCCAGCAAGTCTTCAGAAAAACAATATTGGAAATAAGAGACATTTGATGATATACCACAGGGTTCCCAGATTTAGCATGCAGCAGAAAACCCTGAGGCC	CTATAGGGTTGCAGATCCCTTTAGCTCCTTGGCTACTTTCTCTAGCTCCTCCATTGGGAGCCCTATGATCCATCCATTAGCTGACTGTGAGCATCCACTTCTGTGTTTGCTGGGCCCCGGCATAGTCTCACAAGAAACATATATTTTTTTTTTTTTTTTTTTTTTTTTTTTTTTTTTTTTTTTTTTTTTTTTTTTTTTTTTTTTTTTTTTTTTTTTTTTTTTTCTTTTTTTTTTTTCTTTTTTTTCTTTTTTTCCTGTTCT	miPSC.Clone17.Serum.mRC-seq|6,miPSC.Clone17.2i.mRC-seq|5	miPSC.Clone17.Serum.mRC-seq|2,miPSC.Clone17.2i.mRC-seq|1	full-length with 3' junction primer	tttaagggcctcagggtttt	NA	NA	GTCTCACAAGAAACATATATTTTTTTTTT	NA	TTTAAGGGCCTCAGGGTTTTCTGCTGCATGCTAAATCTGGGAACCCTGTGGTATATCATCAAATGTCTCTTATTTCCAATATTGTTTTTCTGAAGACTTGCTGGACTGTAGGGCCACTATCGTTTTCATGTTAAAAATATATGTTTCGGAGAGAGTCGCAGAGCTTCTGGGCGGCGCCATCTTTAGCTCCAGACAGCCGGCCACCTTCCTGGTGAGAGCACGGGGTCTGCCTGGCCTGAGAGGTTTGTGGCACAGGCGCCGGCGGGAGCCTTCTTGGCTCCGGGACTCCGCGGAGGGCAGGCTGCACGGGTGACCGTGTGGAATACAGAGTGCCAGCTGTTTCTGGGACGGGCGAGAGAGTCGCAGAGCTTCTGGGCGGCGCCATCTTTAGCTCCAGAC…	GGTACCGGGGAACGCCCGGGCCCTAAAAGGGGGGTGGGTGGGTAGGGGAGAGGGGGTGGGTGGGTTTGGGGGACTTTTGGTTTAGCCTTGCAAATGTAAATGAGCAAAATACCTAATAAAAAATGGAAAAAAAAAAAAAAAAAAAAAAAAAAAAAAAAAAAAAAAAAAAAAAAAAAAATATATGTTTCTTGTGAGAC	Filled site amplified and sequenced - validated
2e21109a-131d-4ea4-be4c-082dbb83f5cd	miPSC_34_L1	chr8	82532730	82532725	intergenic	+	+	N	L1MdTFI	6809	7497	21	8	AAGATG	AACCTGAGTCCCAGGCCCAAGGGCACGCAGTGATACATGAGCTGCTGTCACAGGAGAAGGAGGGTGAGTTTGTTTGATTGATGGAACCACAGAGCAATTTGCTCCTGGTGGATTGCATATCATTTCACTTAAACCATCATTTTCTGTAGTTGAACGTCACAGGGCACTCAGTTATGCACTCTCACAGATGTTTTAGCCCTCCCCTCCAACCCAAAAACAAGAACATGGTAGAGTCATTATTTGCCTCACCATAATGGAATAAAGCTCAAGTTAAGATGCCCCTCCTTAGAAGTGGGAACAAAACACCCATGGAAGGAGTTACAGAAACAAAGTTTGGAGCTGAGATGAAAGGATGGACCATGTAGAGACTGCCATATCCAGGGATCCACCCCATAATCA…	ACAAAAAAAAAAAAAAACAAAAAAAAAAAAAAAAAAAAAAAAAAAAAAAAAAAAAAAAAAAAAAAAAAAAAAAAAAAAAAAAAAAAAAAAAAAAAGATGTACCAAATAATGGAGCCAAATGGAAGAACTTGAATTCAGACTTACACCTTCTGATGCCACACATAGAAAGGTGTTGCCACAAGGTAGTTCTCATTTTCCCATCATGGAAGGAAAGTTGGAAATTGATTAC	miPSC.Clone6.2i.WGS|1,miPSC.Clone4.Serum.mRC-seq|3,miPSC.Clone4.2i.WGS|8,miPSC.Clone4.Serum.WGS|9	miPSC.Clone4.2i.WGS|4,miPSC.Clone4.Serum.WGS|4	empty/filled	AATTTGCTCCTGGTGGATTG	ACCTTGTGGCAACACCTTTC	NA	NA	NA	ATCATTTTCTGTAGTTGACGTCACAGGGCACTCAGTTATGCACTCTCACAGATGTTTTAGCCCTCCCCTCCAACCCAAAAACAAGAACATGGTAGAGTCATTATTTGCCTCACCATAATGGAATAAAGCTCAAGTTAAGATGCCCCTCCTTAGAAGTGGGAACAAAACACCCATGGAAGGAGTTACAGAAACAAAGTTTGGAGCTGAGATGAAAGGATGGACCATGTAGAGACTGCCATATCCAGGGATCCACCCCATAATCAGCATCCAAACGCTGACACCATTGCATATACTAGCAAGATTTTATCGAAAGGACCCAGATGTAGCTGTCTCTTGTGAGACTATGCCGGGGCCTAGCAAACACAGAAGTGGATGCTCACAGTCAGCTAATGGATGGAT…	GACTTTGTGTGCCCCGGTACAGGGGAACGCCAGGGCCAAAGGGGGGGAGTGGGTGGGTAGGGGAGTGGGGGTGGGTGGGTAAGGGGGACTTTTGGTATAGCATTGGAAATGTAAATGAGCTAAATACCTAATAAAAAATGGAAAAAAAAAGTTATGAAACATATTTCGGCATAAACAGAGCACAATGAATTGTATAACAAAAATAAATCATATTGTAATTAAAACTTCTGAGGTACAAATAAAACTATTTATGGAAAAAAAAAAAAAAAAAAAAAAAAAAAAAAAAAAAAAAGATGTACCAAATAATGGAGCCAAATGAAAAAACTTGAATTCAGCCTTACACCTTCTGATGC	Filled site amplified and sequenced - validated	3' transduction (104 nt)
cdd55ce3-512b-4819-931e-ada2822694f3	miPSC_35_L1	chr1	61722323	61722309	intronic (Pard3b)	+	+	N	L1MdTFIII	5717	6670	20	17	TAAAGTTAGAAGAGA	ATGTACTAATAGTTTTTAAAGATATATATGAAACCCCTAGTTACTGCACTCTTGTCCTAATTACATGCCTTTAAGATTTAATACAACCCCAAATTTAATATAACTCTTGATTTAATGTATGCATCAGCTTGAAGAACGTATAATACATGGAGAACATGCTTTATTATTCCCTGTTATTTGATATATACTGAATTCTAATAGGTACACGATCATAAATATGGAGAATGCCTTTTTGGACATAGACTTTAAGATTTAAAGTTAGAAGAGAGATGCCCCAACTGGTAAGAAGGACACATGCTCCACTATGTTCATAGCAGCATTATTTATAATAGCCAGAAGCTGGAAAGAACCCAGATGCCCCTCAACAGAGGAATGGATACAGAAAATGTGGTACATCTA…	GGGGGGCGTTTGGGATGAGGAAGTGGAAATGAAAAAGAGCAAAAAACAAAAAAAAAAAAGAAAAAAAAAAAAAAAAAAAAAAAAAAAAAAAAAAAAAAAAAATAAAGTTAGAAGAGAATCCTAGAAGTTAGATAACCAGGCTAAAGTAATACTTTTAATACTTCTATATAATTTTCTTTATTCCTGATTTCTATATTTGGACACTAACAGCTCATGCAGTGAATAAGATAGTCACTGGTTCCTGTTTTGGA	miPSC.Clone4.2i.WGS|10,miPSC.Clone4.2i.mRC-seq|2,miPSC.Clone4.Serum.WGS|7,miPSC.Clone8.2i.WGS|1	miPSC.Clone4.2i.WGS|9,miPSC.Clone4.2i.mRC-seq|1,miPSC.Clone4.Serum.WGS|7	empty/filled	AACAACGGTCTTCTCGGATG	AAAATAAGAGGCTCAGATCCTAGAAA	NA	NA	NA	AGATTTAATACAACCCCAAATTTAATATAACTCTTGATTTAATGTATGCATCAGCTTGAAGAACGTATAATACATGGAGAACATGCTTTATTATTCCCTGTTATTTGATATATACTGAATTCTAATAGGTACACGATCATAAATATGGAGAATGCCTTTTTGGACATAGACTTTAAGATTTAAAGTTAGAAGAGAGATGCCCCAACTGGTAAGAAGGACACATGCTCCACTATGTTCATAGCAGCATTATTTATAATAGCCAGAAGCTGGAAAGAACCCAGATGCCCCTCAACAGAGGAATGGATACAGAAAATGTGGTACATCTACACAATGGAGTACTACTCAGCTATTAAAAAGAATGAATTTATGAAATTCCTAGCCAAATGGATGGACCTGGAG…	AGATGAAAGGATGGACCATGTAGAGACTGCCTTATCCAGGGATCCACCCCATAATCAGCATCCAAACGCTGACACCATCGCATACACTAGCAAGATTTTATCGAAAGGACCCAGATGTAGCTGTCTCTTGTGAGACTATGCCGGGGCCTAGCAAACACAGAAGTGGATGCCCACAGTCAGCTAATGGACGGATCACAGGGCTCCCAATGGAGGAGCTAGGGAAAGTACCCAAGGAGCTAAAGGGATCTGCAACCCTATAGGTGGATCAACATTATGAACTAACCAGTACCCCGGAGCTCTTGACTCTAGCTGCATATGTATCAAAAGATGACCTAGTCGGCCATCACTGGAAAGAGAGGCCCATTGGACACACAAACTTTATATGCCCCAGAACAGGGG…	Filled site amplified and sequenced - validated
c0b32c2f-4e20-438b-b794-ab6fcf67b895	miPSC_36_L1	chr8	83244019	83244019	intronic (Tbc1d9)	-	-	N	L1MdGF	7034	7184	26	32	ACATTT	TTTTTTTTTTTTTTTTTTTTTTTTTTTTTTTTTTTTTTTTTTTTTTTTTTTTTTTCCATTTTTTATTAGGTATTTTGCTCATTTACATTTGCAATGCTAAATGTGAGCTGGCATGGGTGTAGATTTTTGTAATCCTAAAACTGGGGAGGATGAGGCAGGACACTCTACAAGTTTGAGGCCAGCCTGGGCTACCTAGTGAGTACAACACTAACCTGGGCTGCTTAAAAAGACGCTATTT	TATATCTAAAAAAATAAGAGGCTCAGATCCTAGAAATAAAATTAAAGATAGTAATTGTTTTATCTATTTTGTGTAAAGTTGGTTTGTTTGATTCCCGCCCCTCCCCATTTCACTGTGTAGACCAGACCCAGGTCCTCCCTGAAATGTTTTTTTTTTTTTTTTTTTTTTTTATTATTTTCCATTTTTTTTTTTTTTTTTTTTTTTTTTTTTTTTTTTTTTTTTATTTTTTATTTTTTTTCTTTT	miPSC.Clone4.Serum.mRC-seq|6,miPSC.Clone4.2i.WGS|6,miPSC.Clone4.Serum.WGS|9,miPSC.Clone4.2i.mRC-seq|5	miPSC.Clone4.Serum.mRC-seq|9,miPSC.Clone3.2i.WGS|1,miPSC.Clone4.2i.WGS|8,miPSC.Clone4.Serum.WGS|11,miPSC.Clone4.2i.mRC-seq|3	empty/filled	TGAAACCCCTAGTTACTGCACTC	TGGGAAGACTGTCCAAAACA	NA	NA	NA	AATTTGAGCATTACTTTGTGTTTTCTGAAATAGCGTCTTTTTAAGCAGCCCAGGTTAGTGTTGTACTCACTAGGTAGCCCAGGCTGGCCTCAAACTTGTAGAGTGTCCTGCCTCATCCTCCCCAGTTTTAGGATTACAAAAATCTACACCCATGCCAGCTCACATTTAGCATTGCAAATGTAAATGAGCAAAATACCTAATAAAAAATGGAAAAAAAGGAAAAAAAAAAAAAAAAAAAAAA	TAACAACGGTCTTCTCGGATGTAGTTAGAGTGCACAAGGCTCAAATTTGAGCATTACTTTGTGTTTTCTGAAATAGCGTCTTTTTAAGCAGCCCAGGTTAGTGTTGTACTCACTAGGTAGCCCAGGCTGGCCTCAAACTTGTAGAGTGTCCTGCCTCATCCTCCCCAGTTTTAGGATTACAAAAATCTACACCCATGCCAGCTCACATTTAGCATTGCAAATGTAAATGAGCAAAATACCTAATAAAAAATGGAAAAAAAAAAAAAAAAAAAAAAAAAAAAAAAAAAAAAAAAAAACATTTCAGGGAGGACCTGGGTCTGGTCTACACAGTGAAATGGGGAGGGGCGGGAATCAAACAAACCAACTTTACACAAAATAGATAAAACAATTACTATCTTT…	Filled site amplified and sequenced - validated
779f2de4-dbe9-420c-88c3-84171b85ef83	miPSC_37_L1	chr1	95674401	95674388	intergenic	+	+	N	L1MdTFII	552	7115	48	19	AAAAGAATAACTCA	GAGTTAGTAGTTATAGTTGACTCTGTTTAGAGATTGTTCTTCTGGTGATTCTGTTACCGTCTATCAGCAGACCTGGGAGACAGATTCTCTCCTCTGAGTTTCAGTGCTCAGAGCACTCTCTGCTGGCAAGCTCTCTTACAGGGAAGGTGCGCAGATATCTTGTATTTGGACCTCCTCCTGGCCGAAGAAGAAGGCCCAAAACAGGACCTTTCTCAGACACTGTGTTGCTTTGGCAGTTCCCAGGTGGTACAGACTCTCACCTAAGCAGACTAAATTCCTAAGTTCCTTGGAGTCCCGGGACCAAGATGGCGACCGCTGCTGCTGTGGCTTAGGCCGCCTCCCCAGCCGGGTGGGCACCTGTCCTCCGGTCCGGACGGTGGCCGGCTGTCCCCGGCCCAC…	AAAAAAAAAAAAAAAAGAGAAAAAAAAAAAAAAAAAAAAAAAAAAAAAAAAAAAAAAAAAAAAAAAAAAAAAAAAAAAAAAAAAAAAAAAAAAAAAAAAAAAAAAAAAAAAAAAAAAAAGAATAACTCAGACAGAAGTATATTTATTTATGTGTATAAGTGTTCGTCTTNTGCATGCATATGTGTGCATTATCTGAGTGCCTGGATACACAGAAGCCTACAGAAGGCTACAGAACTTCTGGAACTGGAACTATACTGTT	miPSC.Clone2.2i.mRC-seq|7,miPSC.Clone2.Serum.mRC-seq|10,miPSC.Clone2.2i.WGS|14,miPSC.Clone2.Serum.WGS|17	miPSC.Clone2.2i.mRC-seq|2,miPSC.Clone2.Serum.mRC-seq|2,miPSC.Clone2.2i.WGS|8,miPSC.Clone2.Serum.WGS|7	empty/filled	GCCCTCAGATGTTCAAAAGG	TCCCACTTTTCTGGGATTTG	NA	NA	NA	TTTGAGTTTATTAATCTTCCTTTTTGTTTTTAGACTTAGATACTGTAGGTGTGTCCTTGTTGGAAGAGGTGTGGCCCTCTAGGCAGGCTTTGGGGTTACATAAGACTCACATTTCCTGTGCTCCGCACTCTGCCTTGTGGTTGTGGGTCAGGATATGAATTCTCAGTTGTTCCTTAATCCGTGATCATGATTCTATACCCGTAAGCTGACTTTGACACTTTCTTCTGTAAGCTGCCTTGGTCATGGTATTTTTATCACAGCAACAAAAGAATAACTCACAGCTTCTGGAACAGGCAGAAGCACAGAGGCGCTGAGGCAGCACCCTGTGTGGGCCGGGGACAGCCGGCCACCGTCCGGACCGGAGGACAGGTGCCCACCCGGCTGGGGAGGCGGCCTAAG…	CTTTGTGTGCCCCGGTACAGGGGAACGCCAGGGCCAAAGGGGGGGGAGTGGGTGAGTAGGGGAGTGGGGGTGGGTGGGTAAGGGGGACTTTTGGTATAGCATTGGAAATGTAAATGAGCTAAATACCTAATAAAAAATGGAAAAAAAAAAAAAAAAAAAAAAAAGAATAACTCAGACAGAAGTATATTTATTTATGTGTATAAGTGTTCTCTTTGCATGCATATGTGTGCATTATCTGAGTGCCTGGATACACAGAAGCCTACAGAAGGCTACAGAACTTCTGGAACTGGAACTATACTGTTCTTAAGGGTACAACAAAAAGCAACTAGTACATGTACAAATCCCAGAAAAGTGGGA	Filled site amplified and sequenced - validated
d47cb30a-a895-4ef9-bee8-41113bc467bc	miPSC_38_L1	chr10	22778116	22778130	intergenic	+	-	Y	L1MdTFI	6426	7398	23	7	AGAGAGCTGCTTTCT	TACCCACGATATAAGATACAATTTCCTAAACACATGAAACTCAAGAAAAATGAAGACTGAAGTGTGGACACTATGCCCCTCCTTAGAAGTGGGAACAAAACACCCATGGAAGGAGTTACAGAGAGCTGCTTTCTAACAGGCCCACAAGCTTGTTTGCCAACCCTTTCAAGACAAGTGCTT	ACATATGTGGGAGTGGTCTCTTTACCAGAATGACAGATATTTCATTGCCTGCCCAAAGTGGGGCTGAATGTCCCGCAGCTTCGTGCTACACATGGTCAGTAGAGAGCGCCAGAGGGATGCAATAGGAGAGAGCTGCTTTCTTTTTTTTTTTTTTTTTTTTTTTTTTTTTTTTTTTTTTTTTTTTTTTTTTTTTTTTTTTTTTTTTTTTTTTTTTTTCTT	miPSC.Clone7.Serum.WGS|11,miPSC.Clone7.2i.WGS|8,miPSC.Clone7.Serum.mRC-seq|1,miPSC.Clone7.2i.mRC-seq|3	miPSC.Clone7.Serum.WGS|2,miPSC.Clone7.2i.WGS|2,miPSC.Clone7.2i.mRC-seq|3	empty/filled	AAAGTGGGGCTGAATGTCC	AAGCCCCACTATGAAAGTGCT	NA	NA	NA	CTTGTCTTGAAAGGGTTGGCAAACAAGCTTGTGGGCCTGTTAGAAAGCAGCTCTCTGTAACTCCTTCCATGGGTGTTTTGTTCCCACTTCTAAGGAGGGGCATAGTGTCCACACTTCAGTCTTCATTTTTCTTGAGTTTCATGTGTTTAGGAAATTGTATCTTATATCGTGGGTATCCTAGGTTTTGGGCTAGTATCCACTTATCAGTGAGTACATATTGTGTGAGTTCCTTTGTGATTGTGTTACCTCACTCAGGATGATGCTCTCCAGGTCCATCCATTTGGCTAGGAATTTCATAAATTCATTCTTTTTAATAGCTGAGTAGTACTCCATTGTGTAGATGTACCACATTTTCTGTATCCATTCCTCTGTTGAGGGGCATCTGGGTTCTTTCCA	GGGACCCCAGGGCCAAAGGGGGGGAGTGGGTGGGTAGGGGAGTGGGGGTGGGTGGGTAAGGGGGACTTTTGGTATACCATTGGAAATGTAAATGAGCTAAATACCTAATAAAAAATGGAAAAAAAAAAAAAAAAAAAAAAAAAAAAAAAAAAAAAAAAAAAAAAAAAAAAAAAAGAAAGCAGCTCTCTCCTATTGCATCCCTCTGGCGCTCTCTACTGACCATGTGTAGCACGAAGCTGCGGGACATTCAGCCCCACTTT	Filled site amplified and sequenced - validated
3b26af08-b3ef-436a-89be-4834eecd6df9	miPSC_39_L1	chr10	47511907	47511902	intergenic	+	+	N	L1MdTFI	6237	7398	25	13	AAAAAAGG	GTTAAAAAGAAGGATAATATACTGCAAGGTGTGAGTAATCATAAATATTTTCATGTGACAAGAGAAAAGGGTCTACAGGAGGACAGAGACGATACTTGGTACAAGAAAGCTTTGTAACAGCAATTTAAACATGCAATTTAAAAAAGGTACGATATAAGATACAATTTCCTAAACACATGAAACTCAAGAAAAATGAAGACTGAAGTGTGGACACTATGCCCNCTCCTTAGAAGTGGGAACAAAACACCCATGGAAGGAGTTACA	AAAAAAAACAAAAAGCGACAACAAAAAAAAAAAAAAAAAAAAAACAAAAAAAAAAAAAAAAAAAACAAAAAAAAAACAAAAAAAAAAAAAAAAAAAAAAAAAAAAAAAAAAAAAAAAAAAGGCACATGCAATAATTTATCTAAGAAACATTTCTGCTTTTATTTAATTAGGTATTTTCTTCATTTACATTTCAAATGCTATCTAAAAAGTCCTCCATACCCTCCCCCCCACACACTCTCCTCACCCCCCCACTCCCA	miPSC.Clone6.Serum.mRC-seq|2,miPSC.Clone6.2i.WGS|13,miPSC.Clone6.Serum.WGS|10	miPSC.Clone6.Serum.mRC-seq|2,miPSC.Clone6.2i.WGS|5,miPSC.Clone6.Serum.WGS|6	empty/filled	TCTGGTCATCTTTCTCCATGA	GATAAATTATTGCATGTTCCTTTTT	NA	NA	NA	ATATACTGCAAGGTGTGAGTAATCATAAATATTTTCATGTGACAAGAGAAAAGGGTCTACAGGAGGACAGAGACGATACTTGGTACAAGAAAGCTTTGTAACAGCAATTTAAACATGCAATTTAAAAAAAGGACCATGCAATATNNNATCACCTAAACACATGAAACTCAAGAAAAATGAAGACTGAAGTGTGGACACTATGCCCCTCCTTAGAAGTGGGAACAAAACACCCATGGAAGGAGTTACAGAAACAAAGTTTGGAGCTGAGATGAAAGGATGGACCATGTAGAGACTGCCATATCCAGGGATCCACCCCATAATCAGCATCCAAACGCTGACACCATTGCATATACTAGCAAGATTTTACTGAAAGGACCCAGATGTAGCTGTCTCTTGTGA…	AGGGGGACTTTTGGTATAGCATTGGAAATGTAAATGAGCTAAATACCTAATAAAAAATGGAAAAAAAAAAAAAAAAAAAAAAGAAAGACAAACAAAAAAAAAAAAAAAAAAAAAAAAAAAAAAAAAAAAAAAAAAAAAAAAAAAAAAAAAAAAAAAAAAAAAAAAAAAAAAAAAAAAAAAAAAAAAAAAAAAAAAAAAAAAAAAAAAAAAAAAAAAAAAAAAAAAAAAAAAAAAAAAGGAACATGCAATAATTTATCTAAGAAACATTTCTGCTTTTATTTAATTAGGTATTTTCTTC	Filled site amplified and sequenced - validated	3' transduction (11 nt)
19ef7e4e-908d-4a49-a6cd-f42b88a937c0	miPSC_40_L1	chr11	92683808	92683795	intergenic	+	+	N	L1MdTFIII	405	6670	30	7	AAAATTATTATGAA	CGTCAGCAAGGCCTTACATAACTTTACTTTCCTCCTACGTGGCCTCTTCTCTAAAACAAATTGCTGAGGATAAACTCTTCCATGTATTTCCCTTTGAGAAAAAGGGCAGGCAAATTCAATCACTTTTGTTTCTCAAAATTATTATGAAGGCTTGGGAGGGCGACCTCAGCCTCAGCAGCAGCGGTCGCCATCTGGGTTCCGGGACTCCGCGAGACCAAGGAAATTAGTCTGAACAGGTTAGAGGGTGCACCAGAGACACTGGACAGCTTC	AAAAGAAAAAAAGAAAAAAAAAAAAAAAAAAAAAAAAAAAAAAATAAAAAAAAAAAAAAAAAAAAAAACAAAAAAAAAAAAAAAAAAAAAAAAAACAAAAAAAAAAAAAAAAAAAAAAAAAAAATTATTATGAAATGAAGAAATGAAAGTGCAGAATAAATGTCATTATGGGTCCTTCCTGGTCATGTCACCATTACCACCACCCCATCTCATTACTAGAACTCTTTGAATGGCAGAAATATAGAAATANTAATTTATACTCTT	miPSC.Clone2.2i.mRC-seq|5,miPSC.Clone2.Serum.mRC-seq|8,miPSC.Clone2.2i.WGS|5,miPSC.Clone2.Serum.WGS|12	miPSC.Clone2.Serum.WGS|4,miPSC.Clone2.2i.WGS|3	full-length with 5' junction primer	NA	TAATGAGATGGGGTGGTGGT	TTTTGTTTCTCAAAATTATTATGAAGGC	NA	NA	AAAATTATTATGAAGGCTTGGGAGGCGACCTCAGCCTCAGCAGCAGCGGTCGCCATCTGGGTTCCGGGACTCCGCGGGACCTAGGAAATTAGTCTGAACAGGTTAGAGGGTGCACCAGAGAACTGGACAGCTTCTGGGACGGGCGGAAGCACAGAGCCGCTGAGGCAGCAGCCTGGGCGGGCCGCAGATAACCGGCCACCATCCGGACCAGAGGACAGGTGTCCGCCTGGCTCGGGAGGCGACCTCAGCCTCAGCAGCAGCGGTCGCCATCTGGGTTCCGGGACTCCGCGGGACCTAGGAAATTAGTCTGAACAGGTTAGAGGGCGCACCAGAGAACTGGACAGCTTCTGGGACGGGCGGAAGCACAGAGCCGCTGAGGCAG	AGATAAAAGGATGGACCATGTAGAGACTGCCTTATCCAGGGATCCACCCCATAATCAGCATCCAAACGCTGACACCATTGCATACACTAGCAAGATTTTATCGAAAGGACCCAGATGTAGCTGTCTCTTGTGAGACTATGCCGGGGCCTAGCAAACACAGAAGTGGATGCCCACAGTCAGCTAATGGACGGATCACAGGGCTCCCAATGGAGGAGCTAGAGAAAGTACTCAAGGAGCTAAAGGGATCTGCAACCCTATAGGTGGATCAACATTATGAACTAACCAGTACCCCGGAGCTCTTGACTCTAGCTGCATATGTATCAAGAGATGACCTAGTCGGCCATCACTGGAAAGAGAGGCCCATTGGACACACAAACTTTATATGCCCCAGAACAGGGG…	Filled site amplified and sequenced - validated
d60f2a61-d437-4800-bc2c-d992da1a42d7	miPSC_41_L1	chr12	29006582	29006597	intronic (Gm31508)	-	-	N	L1MdTFII	19	7115	46	11	CATTCCTTCCTTTCTT	AATAGCTGTGAGTATTTGGGATAAGTATAACTTCTCTTTTTAACATGTTTTTATTCACTGTTGGCTGAATATACAGACTTAATACTTCTGACATGTAGGACTGACCGTACAGCACATTCAAAACAGAGTTAAAATAGAAAGAAAGGAAAAAGGCAAGAAAGGAAGGAATGATCTTGGTCCGGGACCCGCCGAACTTAGGAAATTAGTCTGAACAGGTGAGAGGGTGCGCCAGAGAACCTGACAGCTTCTGGAACAGGCGGAAGCACAGAGGCGCTGAGGCAGCACCCTTTGTGGGCCGGGGACAGCCAGCCACCGTCCGGACCGGAGGACAGGTGCCCGCCCGGCTGGGGAGGCGGCCTAAGCCACAGCAGCAGCGGTCGCCATCTTG	AGTAAATATATGTTGGTTTAAGCTGCAGAGCTTGTGATATTTGTTACACAGCACAAGCAAACAGACATATCCAGCTGTTCAAAGTTAAGGAAGACTACTTCTTGTTCTCCTTCCTTCTTTCCTTCCTCCATTCCTTCCTTTCTTTTTTTTTTTTTTTTTTTTTTTTTTTTTTTTTTTTTTTTTTTTTTTTTTTTTTTTTTTTTTTTTTTTTTTTTTTTTTTTTTT	miPSC.Clone13.2i.mRC-seq|13,miPSC.Clone13.Serum.mRC-seq|21,miPSC.Clone14.Serum.mRC-seq|11,miPSC.Clone5.Serum.mRC-seq|1	miPSC.Clone13.Serum.mRC-seq|8,miPSC.Clone14.Serum.mRC-seq|1,miPSC.Clone13.2i.mRC-seq|2	empty/filled	AGGACTGACCGTACAGCACA	acagcacaagcaaacAGACA	NA	NA	NA	CTCAGCACATTCAAAACAGAGTTAAAATAGAAAGAAAGGAAAAAGGCAAGAAAGGAAGGAATGATCTTGGTCCGGGACCCGCCGAACTTAGGAAATTAGTCTGAACAGGTGAGAGGGTGCGCCAGAGAACCTGACAGCCTCTGGAACAGGCAGAAGCACAGAGGGGCTGAGGCAGCACCCTGTGTGGGCCGGGGACAGCCGGCCACCTTCCGGACCGGAGGACAGGTGCCCGCCCGGCTGGGGAGGCGACCTAAGCCACAGCAGCAGCGGTTGCCATCTTGGTCCGGGACCCGCCGAACTTAGGAAATTAGTCTGAACAGGTGAGAGGGTGCGCCAGAGAACCTGACAGCTTCTGGAACAGGCGGAAGCACAGAGGCGCTGAGGCAGCACCCTTTGTGG…	AGATGAAAGGATGGACCATGTAGAGACTGCCATATCCAGGGATCCACCCCATAATCAGCTTCCAAATGCTGACACCATTGCATACGCTAGCAAGATTTTACTGAAAGGACCCAGATGTAGCTGTCTCTTGTGAGACTATGCCGTGGCCTAGCAAACACAGAAGTGGATGCTCACAGTCAGCTAATGGATGGATCACAGGGCTCCCAATGGAGGAGCTAGAGAAAGTACCCAAGGAGCTAAAGGGATCTTCAACCCTATAGGTGGAACAACATTATGAACTAACCAGTACCCCTGAGCTCTTGACTCTAGCTGCATATGTATCAAAAGATGGCCTAGTCGGCCATCACTGGAAAGAGAGGCCCATTGGACACGCAGACTTTGTGTGCCCCGGTACAGGGG…	Filled site amplified and sequenced - validated
56502813-491d-40ed-b9e8-c4a57cc7523b	miPSC_42_B1	chr14	57491474	57491488	intronic (Ift88)	-	-	N	B1	0	168	24	19	CAATGGCCTGCTTCT	AACAAGTTCCAAGGCCAGCTTGAGTTACCTAGTAAGTTCTAGCCCAGTGTGGGCTACAGGAGACTTCAAACAAACAAACCCCCAAACAGTTTTGGTAGCTGTTCTCTGAAATGCATGGCATCATCTGTAAGGCAGGCCAGTCTTAAGTTTAAACAGTTTTCTTATTTTGTGTGTAAAGATGTGTTGCTTGCATGTATGTCTGTGCACCACATGTATGCAGTTCCCTTAGAAGCAGGCCATTGAGCCGGGCGTGGTGGCGCACGCCTTTAATCCCAGCACTCGGGAGGCAGAGGCAGGCGGATTTCTGAGTTCGAGGCCAGCCTGGTCTACAAAGTGAGCTCCAGGACAGCCAGGGCTATACAGAGAAACCCTGTCTCGAAAAAAAAACCAAAAAACCCA…	TAAGATGACTTTTCTCTATATAATTTTTAAAACAAGTACAATCAATTGACGATCATAACTGAAGCCATAGGTAGGGAAATTTGTGGAATTTGATCTGAAGCAGAATCATTTTCTGGTGAGCACAACAAACAATGGCCTGCTTCTTTTTTTTTTCTTTTTTTTTTTTTTTTTTTTTTTTCTGTGTTTTTTTGTTTTTTTTTCGATTTGTAT	miPSC.Clone13.Serum.mRC-seq|8,miPSC.Clone14.Serum.mRC-seq|13,miPSC.Clone13.2i.mRC-seq|3	miPSC.Clone13.Serum.mRC-seq|6,miPSC.Clone14.Serum.mRC-seq|9,miPSC.Clone13.2i.mRC-seq|4	empty/filled	GTTCACAATTCGAGGGTGGT	TGTGGAATTTGATCTGAAGCA	NA	NA	NA	GGCTCTCTCTCTTGCCCTGCCTCAGAAGAACAGCTTAGAGGCAATTTATAGAAAATAAAAACAACAAGTTCCAAGGCCAGCTTGAGTTACCTAGTAAGTTCTAGCCCAGTGTGGGCTACAGGAGACTTCAAACAAACAAACCCCCAAACAGTTTTGGTAGCTGTTCTCTGAAATGCATGGCATCATCTGTAAGGCAGGCCAGTCTTAAGTTTAAACAGTTTTCTTATTTTGTGTGTAAAGATGTGTTGCTTGCATGTATGTCTGTGCACCACATGTATGCAGTTCCCTTAGAAGCAGGCCATTGAGCCGGGCGTGGTGGCGCACGCCTTTAATCCCAGCACTCGGGAGGCAGAGGCAGGCGGATTTCTGAGTTCGAGGCCAGCCTGGTCTACAAAGTGA…	AAAAAAAACCCAAAAACCCCAAAAAAAAAAAAAAAAAAAAAAAAAAAAAAAAAAAGAAGCAGGCCATTGTTGT	Filled site amplified and sequenced - validated
9d99109b-aa39-4df8-9f9f-e5a0b3812eb8	miPSC_43_L1	chr16	13095342	13095329	intergenic	+	+	N	L1MdTFII	77	7115	146	33	AAATAGATTTAATG	TCTAGGTGTTTTATTTTGCTTAACCTGATGATCTTCAATTTTATGCATTTCCCTATAAATGTCAAAATTACATTCTTCTTTGTAGCTGAATAAAACTCTATTGTGTATATTTACCATGCATATTTAATCCTTTTAAATAGATTTAATGGATCTTTGTCCGGGACCCGCCGAACTTGGGAAGTTAGTCTGAACAGGTGAGAGGGTGCGCCAGAGAACCTGACAGCTTCTGGAAGAGGCAAGAGGCACAGAAAAGG	AAAAAAAAAAAAAAAAAAAAAAAAAAAAAAAAAAAAAAAAAAAAAAAAAAAAAATGAAAAGAAAAAAAAAAAAAAAAAAAAAAAAAAAAAAAAAAAAAAAAAAAAAAAAAAAAAAAAAAATAGATTTAATGATTAAATTAAATAGATTTAATAAGAAAATTCCTTCCATCTCTTAGTGGTGATCAGTTACCAAATACAGTGTCTCCTCTCAGTGGATTCAGTTCAGTATGCAGGTGACTTTCTCTACAGATAATTAACAAGATAC	miPSC.Clone10.2i.mRC-seq|12,miPSC.Clone12.Serum.mRC-seq|20,miPSC.Clone7.Serum.WGS|8,miPSC.Clone9.2i.mRC-seq|15,miPSC.Clone10.Serum.mRC-seq|12,miPSC.Clone7.2i.WGS|9,miPSC.Clone12.2i.mRC-seq|7,miPSC.Clone9.Serum.WGS|12,miPSC.Clone7.2i.mRC-seq|17,miPSC.Clone9.Serum.mRC-seq|12,miPSC.Clone7.Serum.mRC-seq|14,miPSC.Clone9.2i.WGS|8	miPSC.Clone7.Serum.WGS|6,miPSC.Clone9.Serum.WGS|9,miPSC.Clone9.2i.mRC-seq|3,miPSC.Clone7.2i.WGS|3,miPSC.Clone9.2i.WGS|8,miPSC.Clone7.Serum.mRC-seq|4	full-length with 5' junction primer	NA	TTTGTCTAAAATGGGGTGGTG	CCTTTTAAATAGATTTAATGGATCTTTGT	NA	NA	TTGGGAGTTAGTCTGACAGGTGAGAGGGTGCGCCAGAGAACCTGACAGCTTCTGGAAGAGNNAGAGGCACAAGGCCGCTGAGGCAGCACCCTTTGTGGGCAGGGGACACCTGGCCACAGTCCGGACCGGAGGACAGCTGCCCGCCCGGCTGGGGAGTCGCCCTGGGCCACAGCAGCAGCGGTCGCCATCTTTGTCCGGGACCCGCCGAACTTAGGAGGTTGGTCTAAACAGGTGAGAGGGTGCGCCAGAGAACCTGACAGCTTCTGGAAGAGGCAGAAGCACAGAGCCGCTGAGGCAGCACCCTTTGTGGGCAGGGGACAACTGGCCACAGTCCAGACCGGAGGACGAGTGCCCGCCCAGCTGGGGAGACGCCCTAAGCCAGAGCAGCAGCGGTCGCCA…	GATAAAAGGATGGACCATGTAGAGACTGCCATATACAGGGATCCACCCCATAATCAGCATCCAAATGCTGACACCATTGCACACACTAGCAAGATTTTACTGAAAGGACCCAGATGTAGCTGTCTCATGTGAGACTATGCCGGGGCCTAGCAAACACAGAAGTGGATGCTCACAGTCAGCTAATGGATGGATCACAGGGCTCCCAATGGAGGAGCTAGAGAAAGTACCCAAGGAGCTAAAGGGATCTTCAACCCTATAGGTGGAACAACATTATGAACTAACCAGTACCCCTGAGCTCTTGACTCTAGCTGCATATGTATCAAAAGATGGCCTAGTCGGCCATCAATGGAAAGAGAGGCCCATTGGACACGCAAACTTTATATGCCCCAGTACAGGAGA…	Filled site amplified and sequenced - validated	3' transduction (24 nt)

## Sheet: Bulk MEF miPSCs (ONT)
UUID	Insertion name	Chrom	Start	End	Location	Strand	Family	Subfamily	StartTE	EndTE	LengthIns	Inversion	UsedReads	SpanReads	SampleReads	NonRef	TSD	Consensus	Filter	TSD_manual	EN_motif_manual	polyA_manual	Validation PCR	5' genomic forward primer	3' genomic reverse primer	5' junction forward primer	3' junction reverse primer	TE specific reverse primer	5' end capillary sequence	3' end capillary sequence	PCR amplified?	Notes
66b4f586-f152-43d4-91e0-9b0630e3c30d	MEF_44_B2	chr6	39404205	39404221	intronic (Mkrn1)	-	SINE	B2	0	196	187	FALSE	1	1	MEF|1	NA	GGATGTAAGTTTTCTTT	GATTCTCAGTAAACGGCTCACGTACTGTACAACCATGAGCACtCTGCTTGGGCTCTCAGTACATGTGAAGCCAGGCACAGCAAGTGTATGTATATCCCAGCTTGAGATATGGAGACGACAGGCAGGCAATCCAATTGGTGAGCTCCAGATGGAGTGAGAGGCCTTGCCTCAAAATTGAGGTAGAGAACAATGAAGGAAGACCCAATGGTAACCTCTGCCCTCTgGTGTAAGTGTACTCACATACACACACAACAACAGCCACACAATCAACATGCAACCACaAAAATGATGTATGAATACATACTCCAACAGGGAAAAGCTTAAAAACATCATCTAAGTGGGAGAAACCAGCTACTGAAAGTCATCCATACTGAGTGGTTCCAGCTACATCACCATCCA…	PASS	GGATGTAAGTTTTCTTT	CTTT/GG	17	empty/filled	cctttgaaacacatttccttgc	tggtaacctctgccctctgt	NA	NA	NA	NA	NA	no	NA
b7a305af-9878-49bf-a40c-b570123ce70b	MEF_88_B1_nonref	chr14	52059616	52059628	intergenic	-	SINE	B1	0	168	188	FALSE	107	97	MEF|4,miPSC_CTRL_1|13,miPSC_CTRL_2|11,miPSC_CTRL_3|6,miPSC_CTRL_4|14,miPSC_CTRL_5|9,miPSC_CTRL_6|4,miPSC_LAM_1|10,miPSC_LAM_2|5,miPSC_LAM_3|5,miPSC_LAM_4|12,miPSC_LAM_5|5,miPSC_LAM_6|9	chr14_52059517_52059719_SINE_FVB_NJ	TAGACCTCACTTTCTT	GAGGCAGATGCAATTGGGTAGGTTAAATACGCACCTCAGCTCTGTTCCAGGTCTGAATCCCAACATTCCAGCCTTTTGCTGGTAATAAACAAATAGGGGTGATATGATCGGCTCTGACTACTTCCTGCTGACATTTGGGCATTGTTATGGCAAAAAGATGGAATGCTGGCCAAGTCTGGGAAGAGCAGGCTGTTTCACTTGCTGTCCAGGTTGTAGGACCATCTGGGGCTAGTGGCATGAAGGCTCATTTAAAGCACCTGTGGGTAGCCAGTTAGGAACTGTCCTGGATACAGGTTCTAGGAAACACCTGGACTTGGCGGGATGCTGTAACAAATATATATTAGGGGCAGAAAATAAAGTTGAAGAGTTTAAGGAGAAAAACGTTTTTTTTCTTGGGTG…	PASS	TAGACCTCACTTTCTT	TCTT/AG	64	empty/filled	GTGGTCAACCACCTGGGTCT	TGGTAATAAACAaataggggtga	NA	NA	NA	GTGTCAGTTTCATTTCATGTAAGGTCTGCAGGTATGAAAGCTTCTAAGAAAGTGAGGTCTAAACCGGGCGTGGTGGTGCACGCCTTTAATCCCAGCACTCGGGAGGCAGAGACAGGTGGATCTCTGAGTTTGAGGCCAGCCTGGTCTACAAAGTGAGTTCCAGGACAGCCAGGGCTACACAGAGAAACCCTGTCTCGAAAAACCAAAAAAAAAAAAAAAAAAAAAAAAAAAAAAAAAAAAAAAAAAAAAAAAAAA	TTCTGCTGACATTTGGGCATTGTTATGGCAAAAGATGGAATGCTGGCCAAGTCTGGGAAGAGCAGGCTGTTTCACTTGCTGTCCAGGTTGTAGGACCATCTGGGGCTAGTGGCATGAAGGCTCATTTAAAGCACCTGTGGGTAGCCAGTTAGGAACTGTCCTGGATACAGGTTCTAGGAAACACCTGGACTTGGCGGGATGCTGTAACAAATATATATTAGGGGCAGAAAATAAAGTTGAAGAGTTTAAGGAGAAAAACGTTTTTTTTCTTGGGTGTACATTTGAAACTTTTAGAGTCATGGTCTTGGTAGTTGGAGGTGGTGGGTGGTGGGCGTCCCAGGATCGGAGAAAGGGGGAAAGATCCCACCCTCAGAAATAGGTAGGTGGGATGGGGGTGGG…	yes; heterozygous, absent from feeders	NA
9fc11bf6-d5cd-43cc-8b61-6002f5483713	MEF_89_L1_nonref	chr13	104936874	104936888	intergenic	-	L1	L1MdGF	0	7111	7145	FALSE	125	46	MEF|4,miPSC_CTRL_1|14,miPSC_CTRL_2|11,miPSC_CTRL_3|5,miPSC_CTRL_4|10,miPSC_CTRL_5|13,miPSC_CTRL_6|17,miPSC_LAM_1|8,miPSC_LAM_2|13,miPSC_LAM_3|9,miPSC_LAM_4|6,miPSC_LAM_5|5,miPSC_LAM_6|10	NA	TCCCGTGGATTTTCT	ATTCTTTCTGCTAAATGGTTTGGCGTGGTGTCTATTTTAAGCATATGAGCAAGCAAATTATTTCCTTACATGAGAGCAATGTGTTTAAATTACGGAAGAAAATTTCATCCAGCTCCATAAACCTTTGTCAGAGAGGATGTGGGTGTGTCGTCATCAAAGACAAGATGCAGAACTATAAGAACTTCTAAGGGGAACACCTCAAAATTAGAGGCTCAGGGTCTTTGGCATGACACACAGATAAAAATAAATCAAATATGAGGTGTGTGGAATCAAAAGGCAGGCTATTATTAGTGTTTGTAGTTTCCAGAAGGTAGAGGCATTAGTGTGGGCTAAGATAGTTGATACCCCATTCCATGTGGCTGTTGAGGGTCAGAGTAGCCTAATAAACAATAAGTTGGA…	PASS	TCCCGTGGATTTTCT	TTCT/AT	35	5' junction	GCTCCATTCTTTCCAAAATGC	NA	NA	NA	CGTTTRCCTTTCGCCATCTGG	ATGTAAGGGGAAAGAAATGAGTGAGATAGAGTTATGAGGAAAAAACAGGGGAAATGGGCTAACACAAAGGAGCCCAAGGCAACCTGAGCTGAAGATAGAAAATCCACGGGAGTGAGAGGTTTGTGGCACAGGCGCCGGCGGGAGCCTTCTTGGCTCCGGGACTCCGCGGAGGGCAGGCTGCACGGGTGACCGTGTGGAATACAGAGTGCCAGCTGTTTCTGGGACGGGCGAGAGAGTCGCAGAGCTTCTGGGCGGCGCCATCTTTAGCTCCAGACAGCCGGCCACCTTCCTGGTGAGAGCACGGGGTCTGCCTGGCCTGAGAGGTTTGTGGCACAGGCGCCGGCGGGAGCCTTCTTGGCTCCGGGACTCCGCGGAGGGCAGGCTGCACGGGTGACCGTG…	NA	yes; heterozygous, absent from feeders	NA
22693f4f-ea5d-4fd4-bca4-fe648439f919	MEF_90_L1_nonref	chr15	30485489	30485502	intronic (Ctnnd2)	-	L1	L1MdTFIII	0	6687	6541	FALSE	44	15	MEF|7,miPSC_CTRL_1|10,miPSC_CTRL_2|13,miPSC_CTRL_3|13,miPSC_CTRL_4|4,miPSC_CTRL_5|6,miPSC_CTRL_6|10,miPSC_LAM_1|5,miPSC_LAM_2|10,miPSC_LAM_3|9,miPSC_LAM_4|11,miPSC_LAM_5|5,miPSC_LAM_6|9	chr15_30485370_30485662_L1_KK_HiJ	GACAATGCTTTTCT	TTCTACCATTTTTGAAACCAAGCTTCTTTCCAAAATGTCATTTCAAAGAACTAGTACGTATATTTCATCTAAAAATAATCAATTCACAAAATTTTATTCACAGATATCTTATCATAAAACAGATGGTAGAGGAGAACTATAATGAATTTTGAAATATAACATTTTGATTGGGAGCAAAATGAAATCTGTAAACGTTTAATTAGCCTAGAAGATTTATTTTTGCATGTTTCTATTTCGGAACATTTTTTCCCCCTCAGAGATGTGAAATGATGAGGTTTTAGTTACGTAAATTATATTTAAATTTCACCATTGTTGGTCTGAGGATGTGACTCAGTGGTAGTTGTACATGGGTAGCCTGCATAAGACCCTGAGTTCAAAGTCTATCACCCAATACAAACA…	PASS	GACAATGCTTTTCT	TTCT/AT	35	5' junction	TGACAACCTATGATGCTCAGAAA	NA	NA	NA	CGTTTRCCTTTCGCCATCTGG	TGGCTAGGGATGACAAACTACGATGTTCCTTACTTACAGTCTCCATTTTATCTTTGTAAAGATATAGAAATAGCATTGTCGATCCGGACCAGAGGACAGGTGTCCGCCTGGCTTGGGAGGCGACCTCAGCCTCAGCAGCAGCGGTCGCCATCTGGGTTCCGGGACTCCGCGGGACCTAGGAAATTAGTCTGAACAGGTTAGAGGGTGCACCAGAGAACCGGACAGCTTCTGGGACGGGCGGAAGCACAGAGCCGCTGAGGCAGCAGCCTGGGCGGGCCGCAGATAACCGGCCACCATCCGGACCAGAGGACAGGTGTCCGCCTGGCTTGGGAGGCGACCTCAGCCTCAGCAGCAGCGGTCGCCATCTTGGTTCCGGGACTCAGCAGAATTTAGGAAATT…	NA	yes; heterozygous, absent from feeders	NA
c5965e6a-7f48-4e46-a819-638a3513592b	MEF_91_B2_nonref	chr12	51915401	51915416	intronic (Heatr5a)	-	SINE	B2	1	201	201	FALSE	118	111	MEF|7,miPSC_CTRL_1|14,miPSC_CTRL_2|11,miPSC_CTRL_3|6,miPSC_CTRL_4|6,miPSC_CTRL_5|13,miPSC_CTRL_6|9,miPSC_LAM_1|9,miPSC_LAM_2|4,miPSC_LAM_3|9,miPSC_LAM_4|12,miPSC_LAM_5|4,miPSC_LAM_6|14	NA	GAGTATCTTGTTCTT	CCACCTGTCATTGAGCCTAGAGTTAGATATTTCAACGTCATTGCTGGGCTGTGAAGGGAGCACCTACCCATGTCTACTCCCTAGTTCCAGCTCTGCTTTTCCATGGGCACTGCTGTCACACCCAGGCCCCCATGCTCACAGTGCAAACACTGTTGTCCACTGAGCCATCTCCCCAACTCTCCCTTATCCACCTGTGTCAGAACTTCTGATATAATTACAACAGAAGAAAACCTGGACCACACAAACCATCTGCAGGTCCTCCAGCACGTGTAACTTGTACAGTGAGTACAGTAGtatagcTATAGCACTCAGTAAGGGCCTCCATTAATGAGTAAATGCTCCAGGATTTATGTTCAACACTAATAGAAGAAAAAACGACCCATGTGTGAGAGGCTTAGA…	PASS	GAGTATCTTGTTCTT	TCTT/AA	21	empty/filled	GCCTAAGAACCTGcGTTTCA	CTGAAAGAAAAAGCCAACACC	NA	NA	NA	ACGACCAGTCCCTGCCAGGCTGTCCTTTTACCGTCACACACCCAAATACAAGCACACAAAGTCAAAGATTAAGAACAAGATACTCGGGCTGGTGAGATGGCTCAGTGGGTAAGAGCACCCGACTGCTCTTCCAAAGGTTCAGAGTTCAAATCCCAGCAACCACATGGTGGCTCACAACCATCCTTAACAAGATCTGACTCCCTCTTCTGGATTGGTCTGAAGACAGCTACAGTGTACTTACATATAATAAATAGATGAATCTTTTAAAAAAAAAAAAAAAAAAAAAAAAAAAAAAA	TCCTCTTTAACATATGTAAAGATTTAAAGTCATTAAAATTTCTTCATAGATTTGTCAAGTCAAATTTCTACCACAAAAGCAGATACATGGGCTGGGGCACCAGTCAGTGGCAAAGTGTATGGTTAGCATGAGGGAGGTTTTTGCACACACAGGTACGTACACACATGTACACACACACACACACACACACACACACACACACACACACACGCACGCAAAAAAAAAAAAAAAAAAACAGAGTGAGAGAATATCGTGTTCTTTTTTTTTTTTTTTTTTTTTTTAAAAA	yes; heterozygous, absent from feeders	NA
35821559-fce5-4a3a-9e91-400fbc6c7282	miPSC_45_L1	chr16	71030084	71030091	intergenic	+	L1	L1MdTFIII	1011	6678	7263	FALSE	1	1	miPSC_CTRL_1|1	NA	AAAAAGTTT	GACAGAaggAAATATTCCGAGACACCCCCACACATGTAATGTTTAGGTGAATGTATTTCTGAAAGTAGAAACGTCAAGCTTGCTACCTTATATGATATGGAACATTTTGCTTACTACCTAAATCATTATCTAAGGCACAAAATAGCATCTCTGTCATTAATCTATCACTCTCCATCCAAACTGCAAATTTACATTGTTATAAGCATTTTAGCATAAGCAGGTGCCTCTTGGGAATGGGCCTCTGATTCAATAATATTGTCTATAGGCTGTTTCTCTAGTTGTGGAAACACAGCCATATACCTAGCTTTATTCCTGTCTCACCAAAGCAAAGTCTGCCTGCATTGCACAACAGGAAGTCCAGATTAGACAGCTCTATTTGTGCACTCTGAACAGTACCAG…	PASS	AAAGTTT	CTTT/AT	13	5' junction	ATTCCTCCCGGTGCATTT	NA	NA	NA	CGTTTRCCTTTCGCCATCTGG	NA	NA	no	NA
6504bbff-54fe-40b4-851f-a87952ff2548	miPSC_46_L1	chr18	60082867	60082878	intergenic	-	L1	L1MdTFIII	894	6687	7224	FALSE	1	1	miPSC_CTRL_1|1	NA	CAGATATTATTT	CCATTTCTCCACTCATATATCAACTCCACTGTAAGCACTGTGCCTAAACACATTCAGGAGGTGGGACACGTGACAGACACTAgGGGAAGATTGGGAGACATAATCAGGCTCATGAGGAAACAAACAAGCTTGGAAATGGTCTTCTATGCTTTATGCAGAGCAGTAACACAAACAAACATAAACATGCACACATATTTATAAATATATATACAAATAAGCATGCATACATACACATATACATATACACATGTATATAAGACACAAGAACATAAAAACACATACCTACACAGACATGTATACATACAAAcTAAATATGGGTACATACGCACACATGTGCATTCACACACAACACACACACACACACACACACACAcacACAGCAGCAGCAGCAGCAGCAGC…	PASS	CAGATATTATTTT	TTTT/AA	21	5' junction	TTTGGGATCCAAATCAAGTG	NA	NA	NA	CGTTTRCCTTTCGCCATCTGG	NA	NA	no	NA
d4c63cce-fa7f-451b-abb2-5cacd1ca56e5	miPSC_47_L1	chrX	55921480	55921482	intergenic	-	L1	L1MdGF	250	7116	6637	FALSE	1	1	miPSC_CTRL_1|1	NA	ATT	TTCCCTACGTCCTTCCTCACTGCCACATGCTagGACCAACTTTTCCTCAATGCAAAGTATTTTcTCCCAGTACTTAGTCAACTTAAATATCTTCCTCCAgGGAAGGAATGGCGAAAGTCTTGTGAACAAGGACACTCCCCACTCTgGGAGATTTATaAACCCAAGCCCAATACTTATATTCCTTGCTCTGTTTATAAGGCTATAACTCCTATCTCCAGAAAACATGTATAATGGGAAAACATGTCTTTGTTGATATAGATATCCTCTTCAGTTACCGAGCTGACACATCTAATAGAAAGTCTTCTACCAAGGTTTGATGCCTCACTACtCCGCAgGGAAGCTCAtTTTATAGCTTATAAGGGAAGACAGTGACTACAGGTGAAATaaAAAAATTACACG…	PASS	ATT	GATT/AA	52	5' junction	ATGCCATCATCTCAGGTTCA	NA	NA	NA	CGTTTRCCTTTCGCCATCTGG	NA	NA	no	NA
0972ab87-9a27-4b9e-a978-0e84690575dd	miPSC_48_IAP	chr13	115039601	115039606	intronic (Itga1)	+	LTR	IAP_LTR	0	367	5363	FALSE	1	1	miPSC_CTRL_1|1	NA	TCCATC	GTGGCATCAGTAGGAAGAACAGGAGATCACAAGTTCAAGGCCATTTCATTACATAGTGAGCTTGAAGCCTACTTGAGCTATTTAAGACCTGACTGGAACAAAACAAAAACAAACAAACAAACAAACAAAACAAAACAAACAAAAGCTATGTATCTGACATTTAACCAGGCCATGGGATAATgGAgTACAAAGAAATAAAGGACAATATCTCAAGTGTCTTAAAACTGAAGCATGAAGCAAATTgGTGTGGATCACAACAGCACATGAATCTGAACTTAGCACAGACTcaCAGTAAAGTCTTAGGAAGAAAGCATCACTTGGTTGCGAAGTGCAAGGAGTTCAGTGTAGCTGGATAGAAGCTGAGGCTGAAGAGTTAGATGAAGTTCAAATCATGGATGT…	TEMapTooLong	TCCATC	NA	NA	5' junction	TGGATCACAACAGCACATGA	NA	NA	NA	ccgtccctcttaaggagcat	NA	NA	no	NA
38aff510-d6a1-4b43-8ec4-a0a0da864c40	miPSC_49_B2	chr17	86428385	86428400	intronic (Prkce)	+	SINE	B2	1	200	191	FALSE	1	1	miPSC_CTRL_1|1	NA	AAAGATCACTAGAAGG	TGTGGTGCCTACTAACACAAAGAGGCTCaAAAATGCTTTTCGGGTTTTTGTATTTGTATTTGTTTGTTTGTTTGCTTTGGGGTGAATTAGTTGAATGTATAAAGTACATTATTATACATAAAATTATACATAAAGTAAATGTATAATTTAAATATGAAAGCAGTTAAAGAGTTTGCAGATTGCTTTGAGAGCTGGTTTACTGATCAGGGATTGAATCCTAATTATTAAGTAATATATATCTAGATGCTcCCCCCAGCTGGGAAAGATAACTGAATTCAAGTGATCTTCTGGGTGGAcCAGACCTGTTTGATCTCAAGAACAGGTTCTTCTCCAGGGGAAGGTCTCCTTCATGGGACTATAGTTTCTCGAGGTACTTCACAGTGTGGCTATGACTGGTAA…	PASS	AAAGATCACTAGAAGG	CTTT/AA	20	empty/filled	TCACAGTGTGGCTATGACTGG	ACCTCACAGCAGAACCCAAT	NA	NA	NA	NA	NA	no	NA
4568e5db-1a7f-46dc-bc3b-e3d8b7575d2a	miPSC_50_B1	chr4	140663968	140663986	intronic (Arhgef10l)	-	SINE	B1	1	168	207	FALSE	1	1	miPSC_CTRL_1|1	NA	TTTGTTTTGTTTTTGTTT	GCCTCAGTTCCCCCACCCCCACCCCACCCCCGCATTGCACAACCTGTGATCCTGCATCGAAAAGGGGCAATATCAAGAAACTCACAGCCCAGCTAATGAGATGGCTccCAGCCTCAGTGGATGAGGGTACTTCCCTCCTTGTGTGAGCCAAAGCTCACGTTTCTCATCCCCCTACCCCGCACACCAAACAAAAAGAAATGCTcCAAGATCACTTCAGTCATGAGGGTTAAAGGTCaAAGGACCCTCACAGTCAAGGAAGGGCCCGCAGACCTTGGGTGAGCAGCTGCCTGTACTGTGTGGAGGtTTTGGCCCTTCTTGGGTTGTGTTGTTACCATGAGGGAGAAgGGGAGCTGCTGTTGTGGAGACAGGGTCTCACACTGTAGTTCAGGATAGTCTCAA…	PASS	TTTGTTTTGTTTTTGTTTT	TTTT/CA	71	empty/filled	GACAGTCCCATCTCCCAGAG	CCCTTCTTGGGTTGTGTTGT	NA	NA	NA	TTTAAACACAGGGATGAAGCTGGGAGCTGGTGGCATGCTCCTTTAACCCCAGCACTCGGGAGGCAGAGGCAAATGGATCTCCCAGTTCAAGGCCAGCCTGGTCTACAGAGTGAGTTCTAGGACAGCCAGGGCTACACAGAGAAACCCTGTCTTGAAAACAAAAACAAAACAAAAAGCCGGGCGTGGTGGAGCATGCCTTTAATCCCAGCACTAGGGAGGCAGAGGCAGGTGGATTTCTGAGTTCGAGGCCAGCCTGGTCTACAAAGTGAGTTCCAGGACAGCCAGGGCTATACAGAGAAACCCTGTCTCGAAAAACCAAAAAAAAAAAAAAAAACAAAAAAAACAAAACAAA	GCTGTTGTGGAGACAGGGTCTCACACTGTAGTTCAGGATAGTCTCAAACTCACAGCAATCCTCCTGCCTCGGCCTCCTAAGTGCTGGGATCACAGGTGCAAGGCACCACACCAGCATTTTGGTTTTCAGTTTTGTTTTGTTTTGTTTTGTTTTTTTTGTTTTTTTTTTTTTTTT	yes; homozygous in parental MEFs, absent from feeders	NA
c03380aa-5b3e-492b-9b62-c547cc8c3912	miPSC_51_B2	chrX	105099516	105099532	intronic (Pbdc1)	-	SINE	B2	0	197	198	FALSE	1	1	miPSC_CTRL_2|1	NA	CTATTTGCCATACTTT	TTTGCACCTGTCCTGGTTTCTGAGGATACGCTTGTTTCCCAGAGTGGTTGAAACCAGTAGCAGTGCCTCCCAAAGCAGTCCAAAGGCTGCTTCCTTGGTGTGGAGTTTGAGGGTCTGTGAAGCTAGTAGGTGTCTAAGAACTGTTATTGTGAAAGGAATTGGCtCaTGCTCTTAAtCtaAGTTACATCTTTTCTCCGTGTGTTTATCTGTTTTGGGTAGACTATTTGCATATGGGCACATATTTTAAATTCTAGAATTCACCtTTACCTTTTACTTGGTTCCAGACAGTGCCTGCTGAAGAGATTACAACCTGTATTTGCCATACTTTTTCtTTTCATTTGTTTTTTGAGtACAGTTTCCAGGTAACAGCCCTGCCTGTCCTAGAACTcTGCTCTGTAG…	PASS	CTATTTGCCATACTTT	CTTT/AA	6	empty/filled	CCACGGAAGTCCCTAGATGA	CAGACAGTGCCTGCTGAAGA	NA	NA	NA	NA	NA	no	NA
98ea71a8-7878-4f2c-927e-254e605a6728	miPSC_52_B2	chr12	24181630	24181643	intergenic	-	SINE	B2	2	215	205	FALSE	2	1	miPSC_CTRL_2|2	NA	AAGAATATTTTCTT	GGGGAATTGGCTGGATGGACAGGTATCTTGTAGGACCTTTTGTCATGtTTTTCCTTTATAATTTTGTTTATTTGttTTTTCTGAGTTAGGGTCTCATGTAGCTTAgGGCTGGCtTTGAAACTTACTATGcTGGCTGGGGACGACTTGCAcCCCTTGGCTTCCTGCCTCCCTGTCTAGCAGTCACAGGTGTGAGCCACAATGACTGGCTCATTTGCAGGTTTTTATTTTGTTTGTTTGTTTGtTTGTTGTTGTTGTTATTtattctttttatttatttatttatttaTTTATTTATTTATTTATTTTTGGtTTTTTGAGACAGGGTTTCTCTGTATAGCCTGGCTGTCCTGGAACTAACTTTGTAGACCAGCTGGCCTTGAACTCAGAAATCCCCTGACT…	PASS	AAGAATATTTTCTT	TCTT/AT	32	empty/filled	TGATTTGGGGATGCTTCTTC	ATTGGCTGGATGGACAGGTA	NA	NA	NA	NA	NA	no	NA
8ba0b194-a654-442b-9d7a-d3ea7f1b13fc	miPSC_53_B1	chr3	13128073	13128088	intergenic	-	SINE	B2	0	204	214	FALSE	1	1	miPSC_CTRL_3|1	NA	AAACATAAACATTTTT	CCTTTGAGATACATAGTTTaAAAATAGATCTGCATGTACATTGTTGtGATCATTCTTTTCTGTGGAATAAAACCTATGAACAGAAAGAAATTTTGTCATGTTCCCATAACATCTgGAAAACATAGTTCTGTTCTGGTGAACTGAATTGTGCTGTATTAAACATCAATGTTCTTTTCTTATCATGTGGTTGGGcAGAGAAAGACTTCACATACACAAGAATCCATGCATGTGTGCCTGTTATATGGAACtTCACCATGTCaaAGCAATAGACACATGTAGCCTGGCTCATGAGCCATACCTGACTGTCTGTGTTGGGATGCCCAATAGTATTTGTTTTAACACTGCAGTACTCTGTTAGCCAGCCACAAAAGTACTGAGAGATTTGGTgATAATGACTAG…	PASS	AAACATAAACATTTTT	TTTT/AT	25	empty/filled	CTCTGGCCAAGACCAGTAGC	ATTCTCTGGCTGGGTGTTTG	NA	NA	NA	NA	NA	no	NA
ed712eca-9ef6-47b3-9ce4-76665b19f004	miPSC_54_B2	chr4	127008343	127008357	intergenic	+	SINE	B2	1	215	232	FALSE	1	1	miPSC_CTRL_3|1	NA	AATAAGTTACAAATA	CAGTTCCATAATGAGTTCAAGGCTAGCCTGAGCTACACAAGAGCCTGTCTCAAAGAAATAACAACTATGTAGCTAGGCATGACGGTGCACACTTGTAATTCATTATAGTTCTCAAGAAGGAGAATCTCTGGTAGTTTGAAGGTAGCCAGGTCTGCATAGAGAGACCTTGTCTAAACAAACAAACAGACTTAACACCAATAATAATGGCTAGACTCGTATAAATAAATAAATAAATAAATAAATAAATAAATATGGCTAGACCTTGTCTAAATAAATAAATTAATTAAAAACAAGGACAAAGGAGGTGGTAAAGTCACTTGCTGACCATGAAGCAAGCCTTCTAACCTGTGGTAGGCTTCCAGAACCCAGAATGGAAAGAGAACCAGTTCTACAAAGCTG…	PASS	AATAAGTTACAAATA	TATT/GA	57	empty/filled	GCAAAGGCCACTCCAAGTTA	TGATTTTAACGCTTGGGTCA	NA	NA	NA	NA	NA	no	NA
1c2c3e95-3931-44e9-b475-b507fa69cdba	miPSC_55_B1	chr1	130357000	130357017	intergenic	-	SINE	B1	0	158	160	FALSE	1	1	miPSC_CTRL_4|1	NA	AGCTACATAATCTTGTTT	AAAACAAATGTAAGAATTGGACTAATAAAGTGAATCAGAGGGAGTGGCATGCAGGACTCACAAGCTAAGTTGGGTTCTGAGATTCCCATAAAATGACAGGAGACTTGACTCCCTACAGCTGTCTTTTAACTTCCTCATATGTAacacacACACACACACACACACACACACACACACACACACGTGCACATAAATGAATAAATAAACATTCTTTGAAAACAGAAAAGTCAAATCTGTTTTAGATTTGTTTGCAAGTGCTTGGCTGAGCTGCTCATAAGAGTGGAAGCAAAGAGGCCAGCTAAAATGGAATATCAATACTGTTTTCCAAGTGCTGTGTGGACCTGGCAAGCCATTGAATTCTTTAGGTCTCAATTTTATCAGCTACTCATTTTACTCACT…	PASS	AGCTACATAATCTT	TCTT/GT	18	empty/filled	TGCTTCCATTCGCTTTTACA	ATGTGGCCTCAGCTACTGCT	NA	NA	NA	NA	NA	no	NA
19986f51-fdc7-442f-8385-1ea7d21a535e	miPSC_56_L1	chr6	66098352	66098363	intergenic	-	L1	L1MdA	6069	6630	531	FALSE	1	1	miPSC_CTRL_4|1	NA	TGGGTTTTCTTT	ATGCTTTTTCTGCACCTAACGAGATGATCATGTGGTTTTTGTCTTTGAGTTTGTTTATATAATGGATTACATTGACGGATTTTCGTGTATTAAACCATCCCTGCATCCCTGGAATAAAACCTACTTGGTCAGGATgGGATGATTGTTTTTAGTCCATTGATATTAAGGAAAAGTAATTGTTGCTTCGTAATATTTTTGTTGTTAAAGTTTGTATTCTGTTCTTGTGGCTGTCTTGTTTTAGGTTTGTTGAGGGATTACCTTCTTGCTTTTTCTAGGATTGGTTTCCATCCTTGTATTGTTTTTTTTTTGTTATCCTTTGAATGGCTGGATTCATGGGAAGATAATGTGTGAATTTGGATCTGTCATGGAATACTTTTgGTTTCTCCATCTAGGGTTATT…	PASS	TGGGTTTTCTTT	CTTT/AT	43	5' junction	CAAATCTggacattgcctgag	NA	NA	NA	ctagagtcaagagctccgg	NA	NA	no	NA
0518acd9-04de-4d71-86bb-4e281e51860f	miPSC_57_B1	chr18	31270207	31270233	intronic (Rit2)	+	SINE	B1	0	164	164	FALSE	1	1	miPSC_CTRL_4|1	NA	AAACAAAACATAAAGAAAGATACAGTG	CTGGGAGGTAAAGGGAGAACACGGGGTTAAAGGACCACCTAAAAGTAAGTAAGTGCAAAAATTGTATAAGGAAGCCTGTCACTTTGTATCCTAATGTTAAAAGTTATGGTTGTCACCACACTCCAATCAACTGAATTAACGGACCAATTATAATAATACTAAAAAAAATTTGAAGGAGACCTTAGAAACCTTTGAAATAGCTTAGACATTAAGTTCTACTATCAGCTAGCTGAGAGCTATGACTATATTCTTACTAACTCTCATATGCTAAGAGAAGCAAAGGAAAATACATAACTCTCCTATAAAGAAGTTCAGTAGTCTAACTAGAGGAAACAAACATAAAGAAAGATACAGTGagccgggcgtggtggcgcacgcctttaatcccagcactcagga…	PASS	AAAGAAAGATACAGTG	CTTT/AT	21	empty/filled	TCAACTGAATTAACGGACCAA	CCACGTCCATCCTACACACA	NA	NA	NA	NA	NA	no	NA
53e7f597-0113-426d-b1df-884e74147adb	miPSC_58_L1	chr4	84312278	84312292	intronic (Bnc2)	+	L1	L1MdTFII	58	7148	6747	FALSE	1	1	miPSC_CTRL_4|1	NA	AAGAATTTGAATATG	TAACTTCTAAGTAGGTGGTTTTAACAATTTCTAATAAACTATTCTCACCCACTTACATGATACAAAGTTGCTTTTCCTATACTTCTGTTCATGCCACAATGCTCCCAAAGTAAACTTCCACAGATCTTGTTTGCTGTAAGATTTCAGCACAAAGAATTCAATGTTGCCATTCAGGGGCTGTTTCAGGCTACCTTCAAGTCTTACCATATGCACACTGCCACCCAGTCCTGGGCAACATGACTTTCACAGAGCATTGTGCATGTCTCAACAACCACTTTCTACTTCTACCATTCCTTCTACCTGTAATGATGTCTCATGTGCTAACTCATGACTGTTCAAAGTCCACTTCTCAAGTGCTGTCTTAAACGCTGTGATGTTCTTACaAAACTCCATCCTTCT…	PASS	AAGAATTTGAATATG	TCTT/AA	49	5' junction	GCTTTCAGACACAGCAGGAA	NA	NA	NA	ctcagcgcctctgtgctt	NA	NA	no	NA
70aaf044-0344-49fa-9d6d-3763a3839df4	miPSC_59_L1	chr3	70540405	70540418	intergenic	-	L1	L1MdTFIII	0	6687	7083	FALSE	1	1	miPSC_CTRL_4|1	NA	TATTTACCCTTTAT	GGGTGAAGAAAGAAGTCAAGAAAAATACCTATACATATTCTGGACTTGTATAAATATAAAAATTATATAAAACGTATGGTAGCTAATTATCATGTTCCAAATAAAAGGATTTATAACACTAAGTGCCTACACAACCATATTTGCAATATCTCAAATTAATAACCTAATAATGCATCAAAAAGATGGAAAACTGAGAACAATACCCTCAAGAAACAGACGGGaAAAAATAATAAAAATTAAGGCTAAAAGTCATGAAGTAGAAATGAAAAAAATACAGAAAAAATATGAAGATTCAGTGAAATGAAGAGTTAGTTCTTTGAAAATATTGACAAACCCTTACTCAACTTAGCCAATAGTATAGTCCTAAATTACTATAATCAGAAATTAAAAGTGTGACTT…	PASS	TATTTACCCTTTAT	TTAT/AT	56	5' junction	GCTATTTGCCTTTTGGAGGA	NA	NA	NA	ctctgctggcaagctctctt	NA	NA	no	NA
d4a7fa38-09fc-4a93-8fad-ae719e04d838	miPSC_60_B1	chr3	37621690	37621705	intergenic	-	SINE	B1	0	168	270	FALSE	1	1	miPSC_CTRL_4|1	NA	TTAATTTCTTTTATTT	CAAATGGCATTTGTCACCGAGTGGGACAGTTCATTAATAAACTCCTATCCCAGGATCAAATTCCCCATGAGCTCTTTGATCTCATTCTGTCTCAATcCCAGAGCCAACGTTGATATGTAATAATTCAGGCCTGGATGAGGAAAGTCACAGTTCACATAGAGATGCAACTCCCAAGGACTGTGTGAGTCAGGTGACAATAAGCATCTGTGGGTTCACTTTGTTTGGGAATATATCATTTTTGCACAGTTAGcCAAATTTCATAAAACTGAGTTTTCTTTTGCTAAGCCCTTTGCTCAGCTGGGATGCCTTCCTaCTTCCCAAATCCTTTCCTACATTCTTGCTGTGCTCTTTCCTTCCTTTTCTTTCTTTTTTTTTTTTCTTTCTTTCTTTCTTTCTTTT…	PASS	TTAATTTCTTTT	TTTT/AT	21	empty/filled	gcacatttcaaccaaaagca	TCAATTGCTGATATTCAACAAACA	NA	NA	NA	NA	NA	no	NA
80c7f81e-eb29-4d8b-badf-5fa10eb3f7d0	miPSC_61_B2	chr11	97926522	97926535	intronic (Plxdc1)	+	SINE	B2	0	215	210	FALSE	1	1	miPSC_CTRL_4|1	NA	AAGAGTTCAAGGCC	TGGGGGACAAGAGGCAAATCATTACTGGAAAGCTACCTGCCACGAATAGGTcCCCCTTCCTCTGGGTGCTTTCTTAACCTCATGAAAGCAGATAGACCATTCCCCAGGAGGGAATGCCTAAGTcCCTGAGTCCTGGGGATGAtGGGACCCTGGTGATCACTGAAGAGATGATGGAGTAGGGGGAGGTTTCCCCCGGGGGCtGaaAGGGACGAGACGGGTTGAGGGCCGTTCTGAATGGGGAAGCTGGCCAGAAACAGATGCAGGCCGGCCTCACTGACCTCGATGAAGAAGGTGCAGCATTGGAATTAGGGTGGCTATGATGTAAATCCCAGCCAGGATGATGGCCGCTACCCGGAGTACAGCAAGCACGATACCCgCCGATGGTGCCCAGGTGCACGG…	PASS	AAGAGTTCAAGGCC	TCTT/GA	37	empty/filled	CCCTCACGGTATTTTCCAGA	CCCTCCATCAGGTCTCAGTC	NA	NA	NA	NA	NA	no	NA
9c6e2b69-fbe0-42c3-9623-237ce5b926ea	miPSC_62_B2	chr19	45164880	45164894	intergenic	-	SINE	B2	0	215	226	FALSE	1	1	miPSC_CTRL_4|1	NA	AGATTTTTCATTTCT	AGGAGCTTCGTGGACCTGCTGAGAAGCAGTGCCTACCACTCACCACCCGCATCTACACACACACACACACACACACACACACACACACACACACATGCACACACGCGCACGCGCACACGCATGCGCGCGCGCGCGCACACACACACACACACACACACACACACACACACATGCACGCTCCTGCTGTGTCTTTTTCAGATGACCGAGTCTACTTATGCTCATACATTTATCTCTTTGCTCCCACTAAGAGTCCTTGTTCATGGACCCCACGTGCACAGAGGGCTGCTTTCCTCACATGGTCATTCCTGAATGCACAGAGACTCTGAGGCCAGTCCCACAAGTCCACTGGGAAAGGCCAGGGCCCTCCCCCCAGCTTCTCACCTTTAACTTGTTGTCCAC…	PASS	AGATTTTTCATTTCT	TTCT/AA	49	empty/filled	GGCAGGCTTCAAAATGAGAG	CAGAGCAGCCTGGACTTTTC	NA	NA	NA	NA	NA	no	NA
98a63c61-5301-4aa4-a8b0-43ee16214be4	miPSC_63_L1	chr10	125261094	125261115	intronic (Slc16a7)	+	L1	L1MdTFII	6472	7164	663	FALSE	2	2	miPSC_CTRL_4|2	NA	AAAAATAAATTCTCTAACTATATA	TCCTTAATTGTTCCCCACTTAGATTTTGAGATAGGGCCTCTCACTGAACTGATCTGGGGACACTACCCAAGCATCAGACTTCAAGGACACGTCTGTGTCCAGTTTCCTACTATGGGTGTTATAGGGGCATACCACCCAGACTGGCTTTTACATAGATGCTTTACTTACTGTCTAAAAGCAAATGATAAAGATACAACTAAAAGTGATCTACAAAGGAGAAACTTGAGGGAAATATCTCAGCAGCTTACtTTCTGTTCCTATGCCTTGTAAAGAGCCTATTAGGAATAGCCTGGTGAGTGTGATGCCAATTCCATCCTGTGAACAGTGAAATAAAAATACTGATTGAATGACTGGCTTTGATAATCTAGTGTGAAGATTAGACCTGAACAGAAGTAGATA…	PASS	AAATAAATTCTCTA	ATTT/AT	35	empty/filled	GCTTAGAATCACATGGCCTCA	GGACAGGGAGTTGTTTGAGG	NA	NA	NA	NA	NA	no	NA
3008920b-f681-4fae-8e89-050eb48ffa39	miPSC_64_L1	chr1	18555566	18555582	intergenic	-	L1	L1MdTFIII	3683	6687	3006	TRUE	3	3	miPSC_CTRL_4|3	NA	CCAATATTTAATATCTT	AGGTCTTTAATTAAATGCCTCATATGTTTCCACATTCTCACCACTAAAGAGTTATGAAGGCCTAAGAACCATGTGGTGAAGTTTTCAAAACAATAGCCCTCCTTCTCAAACTTGATTTCTATCTTAGTTTCTTTTCTTTTCTTTTTCTTTTCTTTTCTTTTCTTTTCTTTTCTTTTCTTTTCTTTTCTTCCCTTCCTTCCCTTCCCTTCTCCTTCCCTCCCTTCCCTTCTCTTCTCTCTTCtTTTTTTCTTCTTCTTTTCTCTTCtTTTTTTTTTTCTATGATAAGGTACTCTGGCAAAAACAACAAATGGGAGAAAGGATTTAtTTTTACCTCATTGTTCAGTGTTAGTCTACTTTGATGGAGTTGTTATGTCAATAAGAAAATGTAGAGGCTGTTAC…	PASS	TATTTAATATCTT	TCTT/AA	31	5' junction	TTCTTGAGAAGTTTGCTCCAAT	NA	NA	NA	tatccagaagatgccccaac	NA	NA	no	NA
01c0b9ab-df94-43f7-97bf-3d3ae74502d0	miPSC_65_B2	chr3	126068499	126068513	intergenic	+	SINE	B2	2	215	229	FALSE	1	1	miPSC_CTRL_5|1	NA	AAGAGTACCATTGAG	AAGCTGCCAAGGTAAGGCAAGCAACAGAAAAGAGCAAATCTTAGGGCATCCTGCCACCCAGGGTCATGATGTACTCAGGGTGATTTCTTTACCTTCCTCAAGCTGTTGGTGGATTCAAGAGGAAACATACATGCAGCAAAAGATGTCGCTCTCCTTTTTCCTGCAATATGTTATTTAGAACAAGCTCACATGCTTTGTAACTAAATAACCCAAGAACAAATCCTCTAAACTCAACATTGTGGTCCCTTGAAATAATTCgTGAGCCAATACAAACATCTAGATCAGTGAATGAGCATTGGGGAATTTTGAATTCACAATTTTGCCTGCAATAGAAATTTATTTGGAAGCAAATGGAGTTGTACGTATCTATATTCTTTTTGGCTTTCTATCCATCCTACC…	PASS	AAGAGTACCATTGAG	TCTT/GT	48	empty/filled	CACAATTTTGCCTGCAATAGAA	TGACTGGAAAATTGCAGCAT	NA	NA	NA	NA	NA	no	NA
e0ae0d61-aa06-46ce-9bf8-889ed72eeb29	miPSC_66_L1	chr16	47288573	47288586	intergenic	-	L1	L1MdGF	2103	7177	5046	FALSE	1	1	miPSC_CTRL_5|1	NA	GATTTTCTGAATTT	CTGGCCAAAATCTGGAGGACATTTGCTTTGACTCTCAGGGCTTACTAAATCTTTTGATGCAGCCTCTCTTCACTTTTACCATGCTGCCATTTTCTGGCCTGAACTGCTTAAAGCACCCAATTTCTTGAAATGTAGTTTAAAAGACATGGCCACCTTTCTTTTTCTTTTGTAACTATATCTATCCTTCCAGCAGTAATCAATGTATGCCTTGTCTTTTCTGTTGTTAGTCTTTCAAACTCCCTAAGATGATCCCATTGTTTCCTTCTGGGTCTCCTTTTTcTCTGCTTTAGTTAATTTTGTAAtTTTTTATTTCTTCCTGAGGATTTTCAAATGCATATAATGAAATATGATCATATCCACCACAAATCATCCAAATCCCCTCAAAACTTACCCATATAA…	PASS	GATTTTCTGAATTT	ATTT/AA	46	5' junction	aatggcacacttgaagacca	NA	NA	NA	ggcatagtagcctgggtcag	NA	NA	no	NA
44c6adea-150b-4467-9733-d907ac8a16b3	miPSC_67_L1	chr1	98061142	98061153	intronic (Pam)	+	L1	L1MdTFI	7322	7498	221	FALSE	1	1	miPSC_CTRL_5|1	NA	AAGAAAACCTCTCAG	TATTTTAAAGCAGTAAAGAAAATCTcCCCAATCTAACCGCATCCTGCAAATGCTTCAAATGTTTTGTTCTGGACTGACTTAACGATTCCTGTCTCCAACAGAATAACATAAATCATTAAGAAGTTACTTTCCAAATGCATTGCAAGCAAAGGTCATTCCATCAGCTCAGttTCACACCTgGAGGCTAAGGACTGTTCCCCGTGCCTCCCAGGGAAcCCTTGGGTCCTGCCTAGCCCATGGTACAGTAACTCCCAATGTACATAGCTCAGAAGGTGATGTGTTTCAGTCATTCATGTTTAGAGGATAATTTAAATTAAcCTCACGAAGCAGGAAGTTAAAGTCTCAAGGAGTAACTGGCCAAGGATAAAGAAACTACCATGCGTACATTATATATTCGAA…	PASS	AAGAAAACCTCTCAG	TCTT/AA	114	empty/filled	TCCATGCCATTGTTCTTTGA	CTGTTCTTAGCATGTAGAAGAGA	NA	NA	NA	NA	NA	no	3' transduction (41 nt)
1a52ddc7-7cf6-459a-b714-8cb79377d5d8	miPSC_68_L1	chr16	22371607	22371621	intergenic	-	L1	L1MdTFI	7318	7496	143	FALSE	1	1	miPSC_CTRL_5|1	NA	CTGCTGTTATTTCTTT	TTTCTGAAGGTCCTGAGTTCAAATCCCAGTAACCACATGGTGGCTCACAACCATCTGTAATGAGATCtTGAAGCCCTCtTTCTGGGATGTCTGAAGACAGCTACAGTGTACTTACATATAATAAATAAATAAATCTTTTAAAAATTTTTTTTAAAAAAGAAATGATGGAGGATCTAAAAGAGTTAAGAAATGATAAAGCACTAAACACAGTCTCTGAGGCTAGAGATACAGGTCAGGAACAGAGCACTTGTCCAATATGTGCGAAGTTTGTGCCATCCCTACTACTcAAGTAAACAATAAAAAACGTGTATGTGGATGTTGGTATATAACTTGAGGAGACATCCACCTGAGTAGCATTACTGCTAAACATATACACAGTGGGGCCGAAGAGATGGTTGG…	PASS	CTGCTGTTATTT	ATTT/AA	69	empty/filled	GCCATAGATGATGGCTGGAC	GGTGCCATCCCTACGACTAA	NA	NA	NA	NA	NA	no	NA
87953593-931d-4cd6-a68e-7020cfaa4fc9	miPSC_69_L1	chr13	118521074	118521093	intergenic	-	L1	L1MdTFII	722	7158	6391	FALSE	1	1	miPSC_CTRL_5|1	NA	CTATATTTATTTCTTTATTT	AGTGGCTTGTGCTGTAAGATCAAGAATCGATAAATGGGACCTCATAAAATTGCAAAGCTTCTGCAAAGCAAAAGACACCGTCAATAAGACAAAAGGCCACCAACAGATTGGGAAAGGATCTTTACCTATCCCAAATTCGATAGGGGACTAATATCCAATATATATAAAGAACTCAAGAAGGTGGACTCCAGAAATCAAATAACCCCATTAAAAAATGGGGCTCAGAGCTGAACAAAGAATTCTCACCTGAGGAATACCGAATGGCAGAGAAGCACCTGAAAAAATGTTCAACATCCTTAATCATCAGGGAAATGCAAATCAAAACAACACTGAGATTCCACTTCACTCCAGTCAGAATGGCTAAGATCAAAAACTCAGGTGACAGGATGTGGAGAAAGG…	PASS	CTATATTTATTTCTTT	CTTT/AT	61	5' junction	ctcatggtaccccctctgaa	NA	NA	NA	gcgacctctcacctgttca	CTCATGGTACCCCCTCTGAAATTGACCATACAATCCTACACAAAAGAAGCCTCAGCAGATACAAGAAGATTAAAATAATCTGATGCATTTTATCAGATCACCATGGACTAAGCCTGTTCTTCAAAACAAACAAACAAACAAACAAACAAACAAACAAGTCCAAAAACTTCACAAAAACAAAAACAACAGAAAGCCCAGATAATCATGGAAACTGAATAACTCTCTACTCAATGATAACTTGGTCAGAGAAGAAATAAAGAAATAAATATAGGAAATTAGTCTGAACAGGTGAGAGGGTGCGCCAGAGAACCTGACAGCTTCTGGAACAGGCGGAAGCACAGAGGCGCGGAGGCAGCACCCTTTGTGGGCCGGGGACAGCCAGCCACCGTCCGGACCGGA…	NA	yes; amplified in multiple miPSC lines, absent from feeders	NA
b9b5e3a0-895b-40ea-8560-776beba47095	miPSC_70_B1	chr12	4311949	4311963	intronic (Ncoa1)	-	SINE	B1	1	168	167	FALSE	1	1	miPSC_CTRL_5|1	NA	TGGGAATCAAATCTT	GGCCAAGTGCTTTCCCCAGTGGAGCCACCCTATGGCTCTTCACTACTCTAAGTCTCTCCTCAGACTCTGCAGCCTGACATCAACCCTCCCGACAGCTTTTCATTCTGTCTTCTCAAAAGCCCTATTGGCTACTTTTCATGTCAATCAGTTTCTGATAAAAAGGCCAGTTTTCTTTGCCAATGAAACCTATTTTCTTcCCATAAGAAGAAAATATGGCTTTCAATAAGGGTTCGTTGAAATTTTCCAATGTTGCTCATGAAAGAAAATGGAAGTGAGCATGCCACATGACAGACAGAGGGAgGGGATGGAGAGATCACTGCAGTCTCTCCATGCTCCCAGCCTCTCCTTAGTTGGTTTGTTTGTTCACATTTGGGCAAATTACCTCCCACCTTTCTAGGA…	PASS	TGGGAATCAAATCTT	TCTT/AA	33	empty/filled	AGGGCTGGTTGTGTAACAGG	GAGGAGTCCAGGAGATGCAA	NA	NA	NA	NA	NA	no	NA
3d98ba71-c9e4-44f2-b079-e7a35f8334a1	miPSC_71_B2	chr3	88488435	88488445	intronic (Lmna)	+	SINE	B2	1	215	216	FALSE	1	1	miPSC_CTRL_6|1	NA	AAAAAGAAAAG	TGGGAAGGGCATGTGAGTGGAGGCTGAAGGACATGAGTGGCTGCAGTGGCAGGTCAGGCACAGACATCATCCTGACTGTCAGGAAGACAGGTCTTGCTGGAGCTGAAGTGCTGCTGGGGTGTGtGTGTGCAGGAGGAGGGAGTAGGACCCGCAGGCAAGGGTTAGACCAGGAGGAGAGACCCTTAACTGCCCTGAGAATGGTTTCCAGGGAAGCACCAAGCTAAGGTGTTCATCTTGGGCAACTGCAGGCCTGGAAGAGCTGGGGAGGGAgGGAGAGCAGGAACTGTGTCCCTAACTTCTTCACCCTGAGCAGCATGAGAGAGCAGAGTTAAGAGAGAGATGGAAAGTAGCGTACACTGCACACACAGGCAGCACACCTAGGTATAATTAGCTATCAGC…	PASS	AAAAAGAAAAG	TTTT/CT	35	empty/filled	GCAGCTTCCTTGGAGTTGAG	CCTGAGTCATGGGAAGGGTA	NA	NA	NA	NA	NA	no	NA
6960f779-3eed-4da0-8d5a-ca3706a64847	miPSC_72_B2	chr3	103477415	103477428	intergenic	-	SINE	B2	1	215	245	FALSE	1	1	miPSC_CTRL_6|1	NA	TGGGACATTTTCTT	TTCAGCCAGGAAAGCAGTGCTTTTAAGTACCCACAAAAGCAGTTCATTCCAGTAACCAGCTTAAGCCAATTTAAAAGGACTCCAgGGGCATCTCTTGACAACTGGTACACATCAATTGGCCATATCTAAATTGGTCTcCCTATTTTGATTCCCTCTTGCCTATGGGGATTTCCAAAGATGCAGATTCCTGCCTCCGCACCTCAGCAGGTGCTTGCCTTCTTTTTATCTTCCCCAATGAGTAACACCTTTTCTTCACACCAAACTGATGCTTTATTCTCATCGCCAATTTTCTAATCACTATTCAGACTAGAGCGGTGATGGTTGCTCCTCTTCTGCGTCTAATAGGATTACTTATTTTACCCCACACCCTTGTTCCCCAACCCCTTCAATAGCTAATCA…	PASS	TGGGACATTTTCTT	TCTT/GA	66	empty/filled	AACTGGCCAATTGTCTCACC	CCACGGGGCATGTTTAATAG	NA	NA	NA	NA	NA	no	NA
f9089253-c443-4af5-b5b1-72a32c3e8b0a	miPSC_73_B2	chrX	82300171	82300183	intergenic	-	SINE	B2	0	215	254	FALSE	1	1	miPSC_CTRL_6|1	NA	GAAACCCTTTTGT	GTTTGCATTCTTTCTGCTGGCCCTCAGGGATTCCTCCTGCCCCCAATAcCCTGATCATACTCCCCTTTTCCCCTCCATTCCCTATCTCCTCATCCCTCCCTCCCTCTGTCCCCTGTGATTGCTTTCTTCTCCCTCCCAAGCGGGATTTAGGCATCCTTACTTGGGTTCTTCTGCTCGTTAACCTTCTTGAGTTCTGTGGATTGTATCCTGGGTATTCTGTACTTTGTGGCTAATATCAACTTTTTGGTGGGTACATATAATTCATGTCCTTTTGGGTCaAGATTTACCTCATTCAGGATGATATTTTATAGATAGATATTTCGCCAGTAATTGTGTAACATTTTCCTAGCTcCTTGTCTCAATTACTTTTCTATTGTTGTGATaaaaAAAATACTGTGG…	PASS	GAAACCCTTTTGT	TTGT/AA	74	empty/filled	GGCATTGGTAACAAATTTAGGC	TGGAGATTGTAGCCTTTGCAT	NA	NA	NA	NA	NA	no	NA
c9db311b-565a-4779-bb8d-b02b9206fc49	miPSC_74_L1	chr3	132461511	132461526	intergenic	+	L1	L1MdTFI	5293	7467	2130	TRUE	1	1	miPSC_CTRL_6|1	NA	TAAAGTGATTGGTTCA	GCTGAGGAGAGACACCATGACAGTGGCAACTCTTATAAAGGAAAACATTTCATTGGAACTGGCTTACAGCTTCCGAGGTTTATTTCATGGTGGGAAGCATGGCAGTTTCAGGCAGACATGGTGCTGGAGAAGGAGCTGAGACTTCTACATCTTGATCTGCCAGTAGACAAAGGAGACTGCCACATTCGACCTTGCTTGAACATATAAGACCCCAAAGCCTGCCTGCACAATGATAACCTTCCTCAAGCAAAGCCACACCTCCAGCTAATGCTACTCCTATGGGTCAAGCATCCAAACACATGAGCCTATGAGTCATTCATTCCTATTCAAACCACTGCAGAAGGGTTGGATGGGGAAAAAGCAGATCCAGTGAGATACTGGCTTGGAGAAAAAGCATTT…	PASS	TAAAGTGATTGGTTCA	TTTA/AT	45	5' junction	ACTGGCTTGGAGAAAAAGCA	NA	NA	NA	tcctagccaaatggatggac	NA	NA	no	NA
60c6a84a-f69d-444f-a0e8-c497dda1afc9	miPSC_75_L1	chr7	93465387	93465400	intergenic	+	L1	L1MdTFI	283	7472	6544	FALSE	1	1	miPSC_CTRL_6|1	NA	AAAAGAAGACCACA	TTCATTTATATTCCAAAATGGCAGTTTTTCTGCTGATGCAACATTCTCAAGAACTTCTAGGCATTTCACAGCATCTCATAGATGCTACTCATTGGACAGGAGGTTCTTCATGATAGTTTTTTGGATGATCTTATATATGTTCCTAGTGTATCtTTTAGAGGTCTGAGAGAACTCATGAGCGCATGGCTCATCTCtTTCTGTGTGATTTATTGCTCTGCCTTGATTCTTTCAAGGTACTAGCAATATGTCATCCAAACTTATCTTTGCTTTTCTCCCAGGGAAAGAATCCCTGACATTCAATATTTTAAGTTTAGTTTTCAATCTGGAAAGGCTGAGAACTTCCCATTTCATCATATGAAATTTTTTGTTTGTTCAAAATTTTCTTGAGTTTATAACATT…	PASS	AAAAGAAGACCACA	TTTT/AA	81	5' junction	tgaaaatGTGTATACTTTCATTATGCT	NA	NA	NA	gaggctgtcaggttctctgg	NA	NA	no	NA
e6e5da57-1355-4ef0-9e06-fc95a51ddf6f	miPSC_76_L1	chr3	58874839	58874853	intronic (Clrn1)	-	L1	L1MdTFIII	0	6687	6913	FALSE	1	1	miPSC_CTRL_6|1	NA	TGCGGAAATGCTCTT	CATACAGCTAAAagGGGGAtCCCTATGTGAGTTGTTGGAAGGACCAGAGACTTTGAATAGAAGACGGGCAGAAGTGGCTCAAAACGGTAGCTTTGTTTCTGCGTAAGTGATTAGAGATCATGTCTCCGATCTTCTGCCAAGTTCACATACAGGCTTCACTcgGACACAAGCAGGTACGATGGAGCAGACAGAAGCCACTCAATCAGGGGCAGAGTTGACCTTTGGCCCAACCAGTTGGACCTGTAACAATGGGCAGATGTGCAAAGAAAGAACACCTCTGTGGCAGACAGGGAAGTATATTCCATTTCACACTGGAGATTTATCCACTAGGTTGTTTGAGAATATGTACAGTTCAGTGATGGCCAAGGATTCTAGCTTGAACTGGACCAGAAAATCTCT…	PASS	TGCGGAAATGCTCTT	TCTT/GA	76	5' junction	CCCTCCTTTTAAGGGCTAGG	NA	NA	NA	tcctcctggtcgaagaagaa	NA	NA	no	NA
88f848f2-2e1b-4d18-b038-09d2d9812a76	miPSC_77_L1	chr9	59454075	59454090	intronic (Arih1)	-	L1	L1MdTFIII	6288	6687	420	FALSE	1	1	miPSC_CTRL_6|1	NA	ATGAATAGTATATCTT	AAAATCAAGAACACTAATATCAGTAAAGATAACAATACACATTGGGAGTAAGGGGGTCAAAACAAGAAGCATTTATCCTTCACAAATATAGGGAAAGCTGAATGTAGCCTGCTTAACACAAGTTTTAGGGACCAACAAACATGTTCAGGGCTTTGTATTACAAAACTGAGTTGAATAACTTAACTCTCAAACGTTAAGTTATTAAGTGGGAGCAATAGTTTcCTcAGCCCTAAAAACTAGCAGGAGATAATTCATGGTGGCACATTTCTTTAGTCTCATCAGAGAAAGTGACAATGGCAGAGACAGAAGCAGAGGCAGGGAGAGCTATGGGAGTTTTTGGCCAGTCGGGTCAATATAGAGGGTTATATAGCtgTAAAGCCAGCCAGAGCTGCAGTAAGA…	PASS	ATGAATAGTATATCTT	TCTT/AA	33	empty/filled	AAATGGAGGCTTTATTTCAGCTT	AGAGAACCAAGCCAAGCATC	NA	NA	NA	NA	NA	no	NA
1cbe2f0f-a550-4854-9e03-3a5997b6b518	miPSC_78_B1	chr10	48924155	48924170	intergenic	-	SINE	B1	2	168	170	FALSE	1	1	miPSC_CTRL_6|1	NA	CAGCATTTGAATTCT	CCTGTGAACTCTGACCTGTAAATGACATTTATTGCCTCTTGGTCAGTTTGAACACGAGTGTGCTGCTAGGGTCAAACAGAAAGTGAAAATACAGTTCTTCATGGCCCAGATGTGAAAAATTTTTTTAGTACATATTTCAATCAAGAGATAATGTGGTAACTTAAATATGCTTGGCCCaAGGAGTGGGGTACAGAGATGGCCTTATTGGAAGAAGTGTGTCGCTGTGGGCTGGCCTTTCAGACCCTCTTTTCCTAGCCTGGTGGGAGCCAGTTTCTCCTGGTGGCCTACAGATGAAGATGTAGAACTCTCAGCTACTCTTGTACCATGCCTGTATGAATGCTGCCATACTCCTGTCTTGGTGATAATAGACTAAGTATCTGAATCTGTAAACCAACACCA…	PASS	CAGCATTTGAATTCTT	TCTT/AA	29	empty/filled	ctgggaacacagcaatcaaa	CGGTAAAAGTAATCCTTCATTGAT	NA	NA	NA	NA	NA	no	NA
d15ee905-f0c3-41a6-a87c-118d480ca502	miPSC_79_B2	chr4	125597569	125597580	intronic (Grik3)	-	SINE	B2	1	215	209	FALSE	1	1	miPSC_LAM_1|1	NA	AATAAAAATTTTT	ACACACACACACATATCCTTCCAATTGCTTAAAGGCCTGGGTTATAccTTCTAACTCAGTAGTGCCACCTTCTGCTACCtCTGAGGCAGCTCTGGTTCAAAATTACagTAACGTATTACtCTTCCTGGAGTTTcTGCTGTCTATGCCTACCCATAGATTCATATATTTTTGGAATATATTGCATATTCATTCATATTCAAGCAATACTACTGAATGGCTCCATGTTGTAGGTAGACCAGGCAGACACACTGATAGAGGTAAAAGGTgGGGGAACAGACAGACAGAACTAAGTAACAAACAGACCTTTAATACTAGCACGAAGGGCTGACAGATGTTGCAGGCAAAGGTGCCACAAAGCTTGtGGGACCTGAGTATGATCCTGGAACACACACAGTGGGA…	PASS	AATAAAAATTTTT	TTTT/AA	40	empty/filled	ACGTTCAACCATTCGGCTCT	catgatccctggaacacaca	NA	NA	NA	NA	NA	no	NA
bda0a2e9-03b7-4418-8efd-4e8c6f29a897	miPSC_80_IAP	chrX	31679379	31679381	intergenic	-	LTR	IAP_LTR	0	337	7079	FALSE	2	1	miPSC_LAM_1|2	NA	CAG	CAGATCAAAGTGAATACCATTGAATGTGAGTTTGGCTGCTTCTGTTAATGCTGGGCTGTCAAAGTTCACAAAACCATGAGTGTGTCTCaAAGGTAAGCTTGATCAGGGACCCTTCAAAGACCTTGAACTGCCAGAAGAGCAGGTAGAATGCTATAGTGTTAACACACAGGGAGaGCTGGTGTCCAGACCTCTTCCTCCAGCAGGTGACTGGTGTTTGTGCTAGTGCCCAAGCCTATGCAATGGTTGTCCTGCTTCAGGTAGGGTGTGATGAGCCATGGCACCTGAGGAGAGTATAGGTTTCTGAGGAGACCAAGTGCTGCTGAGCCAGGCTAAGGAAAAGGAAGGGGTTCCAGTAAGTTTGGTAGATGTGGGAAGCTGGAGGCCAGGGTACTGTCTAAG…	TEMapTooLong	TGGCAG	NA	NA	5' junction	AGGAGACCAAGTGCTGCTGT	NA	NA	NA	ggacgtgtcactccctgatt	NA	NA	no	NA
3b1b107b-43f5-4488-b446-f38cfa8c9c17	miPSC_81_L1	chr11	38365054	38365062	intergenic	+	L1	L1MdGF	0	7121	6684	FALSE	1	1	miPSC_LAM_2|1	NA	AACAATTGA	GCAGCAGAGCATTGCCTTAACTGGCATCAATGGAGTGAGGCCCTGACTGGGAGGCTTGATGCCCCAGCAAAGGGAGAGGCTTGAGCAGTGAgGGGTGGAGTGGGTGTGTGGGTGGGGGAGCACCCCATAGAGGCAAGGAGGAGGGAGAGTGGGATAGGATGGGGGGCGGGGAGGGTGCACTGGTGCGGGGATATCATTTGAAATGTAAACAAGAAATGATTAAACAAAACAAAACAACAAACAAACACACTAATCAAATTTACCCCAGCTGACAACTCTAACTTTTAAAATTTTAGAAGAGTAATGATATGTGGTGAAATATTCAAGTTTTAAAGAAGAATATGAAATAAGAATGACAGATAAATAGGTACACATTTTAAAACAAATACAAGGGAAGCA…	PASS	AACAATTGA	TGTT/AT	43	5' junction	catttTAAAACAAATACAagggaag	NA	NA	NA	CGTTTRCCTTTCGCCATCTGG	NA	NA	no	NA
031449c9-423e-435c-85ce-af65d1020f31	miPSC_82_L1	chr3	42051731	42051746	intergenic	-	L1	L1MdTFIII	0	6687	6950	FALSE	1	1	miPSC_LAM_2|1	NA	GAATTGATCCATTCT	TATGATAAAATTTCACGTCTCTAAGAAAGAAATTGAAGAAGATCTCAAAAGGTGGAAAGATCTCCCATGCTCATCGATTGGCAGGATTAATACAGCAATGTGGCTATCCcaTATGAAAGCAATCTACAGATTCAATGCAATCCCTATCAAAAATTCAACTCAATTCTTCACTGAGTTAGAAAGGGCAATTTGCAAATTCATTTGATATAGCAAATACCTAGGGTAGCAAAACTCTTCTCAACAATAAAAGAACTCTGGTGGAATCTCCATGACTGACTACAGAGCAATTGTGATAAAAACTGCATAGTACTGGTAGAGTGACAGACAGGTAGATCAATGTAATAGAATTGAATACCCAGaAAATGAACTCACACATCTATAGTCACTTGATTTTTGACA…	PASS	GAATTGATCCATTCT	TTCT/GC	38	5' junction	AAAACCACAGGACTTTGGACA	NA	NA	NA	CGTTTRCCTTTCGCCATCTGG	NA	NA	no	NA
db22060f-bd62-47cb-a199-80cffcc9d82c	miPSC_83_B2	chr11	33037138	33037151	intergenic	+	SINE	B2	2	215	225	FALSE	1	1	miPSC_LAM_3|1	NA	AAAAGAAATGCTTA	ATACCCCCAGCATTAGGGTTCCCAGCCACACATATACCCCtCAGCACAggGGGTTCCCAGCCACACATATACCTCAGCATTAGGGTTCCCAGCCGCACATATACCTCCAGCATTAGGTTCCCAGCTGCACATATACCCCCAGCATTAGGTTCCCAGCTGCACATATACCTCCAGCATTAGGGTTCCCAGCTGCACATATACCTCCATTAGGGTTCCCAGCTGCACATATACCCCCAGCATTAGGGTCCCTGGCTTTTACATGCGTGCTGAAAATCCTGTGTCTTCCTGTTTGTGGAACAAACTCTCCCATCCCTTGTTTCAACTTGCTCCATCTTCTATTGCTATAACCAAATATTTGACATTCTTAAGGAGGTTAACTGAAGTGGAGAGATCTGCCCT…	PASS	AAAAGAAATGCTTA	TTTT/AA	54	empty/filled	tgagtacacacagcgccatt	gcccccatcttaagcctatt	NA	NA	NA	NA	NA	no	NA
20eb10b4-d0d0-45fc-a98e-b271a9042807	miPSC_84_L1	chr7	137003138	137003151	intronic (Mgmt)	+	L1	L1MdA	6066	6590	521	FALSE	1	1	miPSC_LAM_3|1	NA	GAAAGGTGCTGCTT	TCACACACTGCTCAGGTATGTGTGCCAGTGTGTTTTATGCATTTTTACCTTGTAACTCGAGTCATCTTCCAGAGTGTGTGGAAACTGAGGTTTGGCAGGAAGTATACAAAGAGGGCCTTTAAATCAGTGGGCATTGAACCAGTAATATTTTATAATCTCCCCAAACCCAGTTCTTAGAATGCTCACTGAAACTTTAGAATATGTTTGCAGGCTCACATATGCAGGAAATGGACGCAACTGGAATTCTTGTCACATATTCATTGCGCTATCAGCTGAAATTTTTTAAGTGACAAGAACCAAAATAATCATTAATTTTATAGGGCAAGGATCTGGCTTTTTGTCTGACACAAAGCTTTATAAACTGCTTCTGATTTTATGCACATTGTTTTTAGTTAAttT…	PASS	GAAAGGTGCTGCTT	TTTC/AA	33	empty/filled	TATTAGGCACACCGCCTCTT	ATAGCACCGGCTGCTTTCTA	NA	NA	NA	NA	NA	no	NA
11a33402-151f-4f12-ac5d-a1272f60c55c	miPSC_85_L1	chr14	98703858	98703873	intergenic	+	L1	L1MdTFI	1131	7432	6444	FALSE	1	1	miPSC_LAM_3|1	NA	AGAAGTATTCTATCAG	CGTCTTCAACTCAGACATTTTTGAAAGAGCTCAGGAGACCCTTCCTAAAGTGCAGGGAGACATCCATAGCCATTTAGAAGGAAGATGTTTCAGGATCTACGAGCTTGATGGTAAATGGTGTTTTCAGATATATGTGTAAAAGTACAATGGAAGCAAATCAATCACTTATAGAATTGGGGTTGGGGGAGCCATCATCTAGGAAGAGAACTAAGGTTGTCAAAAGGCAAGCAGAGTACCAATTAACTATATTTTTTCCAAATATATAAACATACATGAAATTTCTATTTAATAATAAATGTATCTGAGGGTGATACCTACCCACCCCTTTACTGTAAAAGACACTCAGGGCACCCTGCTATGAAACTACAACTTTTTTAAAAAATCAGAATATATGAAAGA…	PASS	AGAAGTATTCTATCAG	TTCT/AA	41	5' junction	TCATCTGCAAAGGAGTGTGC	NA	NA	NA	cttctgcctgttccagaagc	NA	NA	no	NA
930a21c0-3a7a-44b4-8e0a-01b9d2a85be4	miPSC_86_L1	chr16	79168975	79168987	intergenic	-	L1	L1MdGF	5999	7166	1132	FALSE	1	1	miPSC_LAM_4|1	NA	GAAGAAATATTTT	TTTTTTTTTTCTTCATGGATACTTCAGTCTTCTTAAATTACAATGTTTCACAGATAAATTAAATGAAAATATCAATTTACAAACTACTTCAGATGTCTGAAGGTAGGCTGACTGTCTCATCTTATTTGGCAAACGTGTAAAGGCAGTTATTGTAGTAACtTAAACGGGCCTATCCCTGAGAGTAGGTTTGTACATTAGAAAGCGGGTGATTAAATTTCTGaAAAATAATTAACttGGTTGCATACATTTTAATAAAATTTATAATGAATAGACAGAGAAGAAAATTGCATATTTGTTACACTTTCTGCTGGGAAATAATTACCACCAGAAGCGTCAAATGAGTAACACAGAAATATGAGAGATTTTAAAAAACTATTTATAGAACTTTCATAGAATGTC…	PASS	GAAGAAATATTTTCT	TTCT/AC	59	5' junction	CACAGTATGTCTCAGGCTGACTT	NA	NA	NA	ttcttaccagttggggcatc	NA	NA	no	NA
7f710dfd-7dd9-49d4-b92a-49c1b62666bb	miPSC_87_L1	chr17	51633718	51633733	intergenic	-	L1	L1MdTFIII	2633	6687	4042	FALSE	2	2	miPSC_LAM_4|2	NA	TCCCCAGCTGGTTTTT	GACATGCAGGACTCCCCACCCCCACCCCATGCGTTACAGGGAAACATGGCAGCTTGCCTATTCTAGCACTCAGAAGGTAGAAATGGGTTCCAGAACAAGTTGGCTAGAGGAGAAGCCATGTTGGTAAGCTCTGGAAACAAGGTGGAGACAGATCAAGGAAGACTCCTGAGTCTCTGACCTACACAAACACAGGCACCTGCATATGTGTGTGCCTACACACATAAACACACATGCACATATCACCAACACATAAATACTCATAATTAAGCTGAAGTCACCATTTAGTCCAGGCTAGCCTCAACCTCTAGCGCCTGCTGCTTCAGCCTCACTAGCACTAGAATTAAAGGGCACACACCACCATGCCCAGTGTTGGGGTTTTAATATGAAGTGGTTTACTAC…	PASS	TCCCCAGCTGGTTTTT	TTTT/GT	21	5' junction	AGCTGTTGTTAGGGCAGAGC	NA	NA	NA	tcagccttagtgcatggtga	AGCTGTTGTTAGGGCAGAGCCGAGCGCTGTGAAATGACCCAACATCCACTATCCAGAGAAGAACGGAAAGCTGCGGGACTGTTTCGGAGCGGATCACTGGCAGAGCCAACTGTGTCCGACGTCCATCTCTGTAACTGATTCTCAGAAGCTGAAAGGGATTGTGTTCAAATGACTTCTACAAAAACTAAACCAACAAAAACCAGCTGGGGAGATCATGGAAACAGAAACTAAACAGGGACACACTGAAACTAACAGAAGTGATGAAACAAATGGATCTGACAGATATCTACAGAACATTTTATCCTAAAACCAAAGGATATACCTTCTTCTCAGCCCTCATGGTACCTTCTCCAAAATTGACCACATAATAGGCCACAAAACAGGCCTCAACAGATTCAA…	NA	yes; amplified only in miPSC_LAM_4

## Sheet: L1-mCherry HeLa (ONT)
UUID	Chrom	Start	End	Strand	Family	StartTE	EndTE	LengthIns	Inversion	UsedReads	SpanReads	SampleReads	TSD	Consensus	Filter	TSD_manual	EN_motif_manual	polyA_manual
a184eb3f-13f6-4c8b-9c32-979a177fae4d	chr7	112810735	112810750	+	L1-mCherry	7979	10179	2348	TRUE	4	3	M4D|4	AAAAAATGTTATTTAG	AGAAAGAGATGTAGCAACAGAGGAGAGTTCACAGAGATGTGATGTGAGAAGGACTTGTGCTGACTTTACTGGATTTGAAGACAGAGGAGTGTACTATGAGCCAAGAAATGGAGGCAGCCTCTATTAGAAAAGACAAGGAAGAGATTCTCCCAGAGCATCTAGAAAAGAATGCAGCTTTGTTGATGCCTTGATTTTAGCTCATGGAGACCCACTTTGGACTTCTGACACAGAACTGTAAGATAATAGATTTGTGTTGTGTTAAGCCGGGAAAGTTTGTTAGAGTGGCAATAGAAAATTAACATAGCCTATGGTTTCATCTGTGTGCTCTCCAAGTTTAGAAACAAAACTGTAGCTGAAAAGTTTTCTTTTCAATGCTTTAAAACAGACTTCAAAAAATCA…	UnmapCover<0.5	AAAAAATGTTATTTAG	TTTT/AT	64
e93b8324-d5b8-47b1-b077-71de8193cde0	chr13	44353518	44353544	+	L1-mCherry	7979	10179	756	TRUE	1	1	M4D|1	TAAAATACACTATTATGATATGTTATA	CCCAGGTTCCTCAACACACCCAATGCTAATaGCACGTGACCTTGAAGAGTAAGGGAGCGAGGCCCaAGGGAGAATCTCGGTCAACAAGTTATTACCACCATGTCTCCTTGGCATAAATTTTTaAAAGTGAGATGTTGCTGCTATCTTGGAGCAGAACATTTTGTAAGGGTTGTTGCCTGGAGGTGTTGGCTATACTGCATGCTTACCGAGAAGACTGGCTTTAAATATGTCCAACCAATAAACAAGAGAGGCTACATGAAAATTGGAGTCAATATTTGTTACAGCCCTGAAGGTCTGgggcCAGCCTGGGATGTGGGCACAGAGCAGTCATTGGTCATGAGGCATGACACAGTTCCCACACACACTGCCAGCACCCTGGCCCACCCACACCTGTCTGCT…	UnmapCover<0.5	AAAATACACTATTATGA	TTTT/AA	29
e988b4b2-8e7a-4276-809d-5a96ccf11ce6	chr1	45752313	45752327	-	L1-mCherry	7979	10179	1358	TRUE	1	1	M4D|1	TGATACTTTTTTTTTT	TTGAGACGGAATTTCGCTCTTGTTGCCCAGGCTAGAATGAATGCAATGGCCGGATCTCGGCTCACCGCAACCTCCGCCTCCTGGGTTCAAGCGATTCTCCTGCCTCAGCCTCTCAAGTAGCTGGGATTGCAGGCATGCGCCACCATGCCCGGCTAATTTTGTATTTTTAGTACAGACTGAGTTTCTCCATGTTGGTCAGGCTGGTCTCAAACTCCCCACCTCAGGTGATCCGCCCGACTCGGCCTCCCAAAGTGTATTTCTTTCTTTTTATGAGACAGGGCCTGGCTTTGTCGCCCAGGCTGGAGTGCAGTGGTGCCATCTCGGCTCACTGCAGCCTCGACTTCcttCTGGGCTCTGGTAGTCCTCCCACCTCAGCCTCCTGAGTAGCTGGGACTACAG…	PASS	TGATACTTTTTTTTTT	TTTT/AT	29
a0b07c51-3ec5-432c-8779-22d6ae2cdbae	chr15	50931702	50931756	+	L1-mCherry	8342	10174	1151	FALSE	1	1	M3C|1	AAAACTTGAATCTCAAATCGGCACATCATGAAGTATTATTCTTTTAATTTTTTT	TTAGGTCTATTTCTATTTAATAAGACGTTATTAACAAAGTTTTTTTTGCGGGGGGATGTAGGAAATTCATCTGGATATAAAGACTTGACTGGGAGTTTTGTAACCATTTTGAAGCAAGTAGTTGGAGGAAAGCTCCCAGTAGAATTCAATTACCACAGTGTGCCAGCACCATGGTTACAAATTCAGCTCTTGAGAATACTGGGACTTCTAGGAAAAGATGATCAAAGGTGACTATTTTCAGTAAGTTTGCTTAATGACCCCCATACCAGATGATAAGCTTAGACTTTAGTAACCTAGAGGTTTAATGATAAACCAGATTCTTCCAATGTTTAATTGGCTTAATAGTGATAAAAGAAGCCATTGTAAGAATCACATAAATGCTTTcCAGGTTGCTGGGAT…	PASS	AAAACTTGAATCTCAAATCGGCACATCATGAAGTATTATTCTTTTAATTTTTTTT	TTTT/AA	50
052ca993-22ad-43d9-9601-eefe4f93d7a0	chr2	127415580	127415591	+	L1-mCherry	8733	10179	1841	FALSE	3	3	M1A|3	CAAAACTTTTTT	ATATGCTATTCTAGAAAATGCAGATTATAGAGATAGAAATCCAATCAGTGGTTGCCAAGAGTTGGGGTGGAACACAGAATTTCTGAGGGTGATGAAAATGTGTATATCATGATGTGGTGGTGGATGCACTATAACATACATTTGTCAAAACAAGCAGAACTGTACATTTTTAAAGTGTGAGTTTCCCTGTGTGTAAATTATACCACAATAACCTGACAACAACAAAAGAGAGAGACGTTGGACTGCATCCATCCCACTCCACTTCTTACCAGGGAGCTCCCGGGAGCCTCTCTAGTGTCTGTCCTCCCTGCCCTGCCTGGGGTGGGCTGAGCAGCACAGCGTCCCTGCAGAGAGAATGGAGAATGGGCAATGCCCACACAGGGGAGTGGCATGGGGTGA…	PASS	CAAAACTTTTTT	TTTG/AA	31
f8389f95-504d-44c8-be4e-7d95fbab7ead	chr2	78529449	78529464	-	L1-mCherry	9929	10179	314	FALSE	2	2	M1A|2	TATGAGCAAGGATCTT	GGCAAGCTTGTCTAAAAATCTCCTTATCCTTCTCAAGCCTGTATTTAGTTGTAGATATCTACAAATTCCTTTCTCAAAATTAAATTATTAGGCTTCTTTAtTTTTTTTTTCTGGGAATATTGAGTTTGCTACTTGTCATTTACAATGGAACAAATAATTGAACTACATTAACAGTTTATTAAGTTCTGATAGAATGAATGTGTTGTGTAAGGTATATTTGCTTTTATTTTGCAATAAAAAGGTTTCTGAGTGTTTCAGCCTCTGTGGATATGTAGGGTCCTTATTCCAGGGTCAGTTTGCTTCTCCTAAATTATAATTGTTGATTCTTTAAAAAGATTCTTagAGAATATAAAGTCTTTATGCTTTTATAGTTCCTGTTTTCTCCTACGATTGCCCTGC…	PASS	TATGAGCAAGGATCTT	TCTT/AA	52
d7036b74-2174-43b8-9ef5-eaf694149efb	chr19	45313102	45313116	-	L1-mCherry	9977	10179	241	FALSE	1	1	M1A|1	GTTTTATTGCATTTT	GCCATCTGTCCAGGCCCCAGGAATGGCACCCCCATGTGCTCAATCTGGAAACAGACCCACCTCTTCCCCTGAGGGACCCTCATCAATCCACCTGCAGGCCACAGTGTGCTGGTGCCTGCTcCCTAATGGCTGGCAACACAGATGGCTGAAGTCTCAGGACTTTGAGAGGCCATTAGTAAAAATTATTATAAAGTAGAATGGTAGCCAGGTGCACTGGCACGAATATAGTCCAGATACTGGGAGGCTGAGGCAGGAGGATCACTTAAGCCCAGGAGTTCGAGTCCAGTCTGGGTAACATAGCAAGACCCCCATCtttttTTTTTTTTTTTTTTTTATGAGACGGAGTTTTGCTCTTGTTGCCCAGGCTGGAGCGCAATGGCGCGATCTTGGCTCACTGCC…	PASS	GTTTTATTGCATTTT	TTTT/GC	31
a76d04b5-798f-46a3-a10a-0a03a0bc312f	chr5	8720523	8720528	-	L1-mCherry	9897	10179	333	FALSE	5	5	M3C|5	TTTTCT	AAGATGTAAAAAATTGAAGGAGTGATTCTGTCTACAAGAAAATTATTCTATATATTAGGGAGAAAATGTAGTGACCAAGAATCCTTTTTAGCTTAATAAAAAAAGATAAATGAATGGCTTTTCCTTGATGAACTCCAAGCATCATATCAAGATCACTATAAATTTAACACTAGACAGTATATCAAAGAATAATATTACAGAGAATTTATGGTTTCACTTATATCACTTGGCTGTGAGAAGAACTAAACCTTTGTTTTGTGCCTTTCACTGTTTTGTGTAGATTTTTTCATCAAGGCATAAATGATAGTTCATGTGTTTTAATAAACTGTGCATGATTTGAGGTTTGGAACTCTACTTATTCCCAATTACATGCAACAGCTCCTACTGTGCTGTTAGTAC…	PASS	TTTTCT	TTCT/AA	41
6bae7e3e-7e23-4ade-8dda-2b7093c6cb21	chr12	74522497	74522510	-	L1-mCherry	9752	10179	461	TRUE	3	3	M5E|3	TCATCTAGACTTTC	TCAGTTATGCATGCATTCAGCACTTATATATTCAGTATTAGGTGTGTTCAGGTTTTGTTCTGGATGCTGAAAATATAGTAGTTAACCAAGACGGTGTCTGATCTTCTGGTACTTATATTCTAGTGAGAGAGAGGAGTGATAATTATATAAATTGTAAATCATATAGAAATTGGACATATTTAAGCAAGATAAGTTGAAAGTATGCAAGGGGAGAGAAAATGGTGATAAGGAGGTTATATTCGATAAGTCCATTGAAGATGACCTCTCTGATTAGATATTTGAGAAAAAACCTGGATATTGAAGGAGGGAACCTTGGAAAAGTGTGAGAGAAAATATTTCTCACTAAGTGGATAACTAGTTTAAACTAAGGTGAAAATGAGTTTATCAGGAATAACAAAA…	PASS	TCATCTAGACTTTC	TTTC/AA	57
2e27b70f-9472-42da-a4bb-db9d42c42b2a	chr13	80698618	80698626	+	L1-mCherry	9850	10179	379	FALSE	1	1	M4D|1	NA	GGTCACAGCATAATCCCTAGAAGTGTTTAATTTTGAGCACAACTGTACCCTGAAGACCCCAGGAAATGATACTTTTTCCCACCAGCAACACAGTCACTTGAGTATTTCTTTCACACCTCCATTAGAAAAAAGACAGGGCATACCGCTTAATATTGTTGTTATCTAAACCACACGTGGTAGTTTATATTTTGCACAGAAAACCCAAATAATAAGTCAAATTTATTTTTACAAAAGTAATTTATTTGTTCTACGAATAAAAGTAACTGTTGATCATTTGTGCCAATCACCATGCTAAGCATTTAAACAAAATTATCTCATTTTTACTCTCCCAGTGACCCAAGATGTTATTGTCCAATTTTcACAGATGAGAATAGTAAATATATGGGGCTTATGGAAGTT…	PASS	NA	CTTT/CA	40
d22b9117-aa5f-472f-b896-b581a4a96ac9	chrX	125819670	125819681	-	L1-mCherry	9682	10166	549	FALSE	1	1	M1A|1	GCTGTTTTGTTT	TCACATTTTCTTCACCCAGTTTACTATTGATGGGCACCTAGGATGATTCCATGTCTTAACTATTGTTAATAGCATGGCAAtgTGAATATATgaGAGTGTGTGTGTCTTTTgGGGTAGAATGAtTTTATGTCTTTGGGTATATACCCAGTAATGGGATTGCTTGGGGAATGGTAACTCTGTTTCAAGTTTTTTGAGAAATCTCCAGACTGCTTTCCACAATGGCTAGACTGATTTACTTTCCGACTAACAGTGTATAAGCAATTCCTTTTCTCTGTAGCCTCACCAGCATCTGCTGTTTTTTTGACTTTTTATTAATAGCTCTTCTGACTGCTGTGAGATGGTGTTCCATTGTGGTTTTAATTTGCATTTTTAAATGATTAATGATGGTGAGTATTTTGT…	PASS	GCTGTTTTGTTT	GTTT/AC	50
5535b5da-776f-486f-a465-624a771acc2c	chr11	56196690	56196693	-	L1-mCherry	9298	10179	970	FALSE	1	1	M4D|1	TCTT	TATTCTCACCACGCAAAATAAAAAACATTTGAAGTGATGGGTATGTTAATTAGCTTGATTTAATTATTCAGCATTGGATACATAAATAATAATAAACTAACTTTGTACCCAATGTATATATACAACTTTAATATGTCAATTTATAATAAAATATATGAAACTGGGCAAAGAAATTGAACAGACATTTCTCATTGAAGATGCAGATATACAAATGGCCACCAAGCACATGAAAAGATAGACAATGCCATTTCTCAATGAAATACAATCAAAACCGTAAGGAGATACTCCTTGGTAACCACTAGGATGGCTGTAATAAAAAATAAATAAAAAGGAAAATTAAgAAATACTGGCAAGAATGTGGAGAGATTTGTACTTTCATACATTGCCTTTGGGAATGTA…	PASS	TCTT	TCTT/GA	84
689c3f7c-e362-4b4e-b023-216a3e350887	chr11	50330716	50330722	-	L1-mCherry	9328	10179	933	FALSE	2	1	M4D|2	NA	CTAGAGAGGCAGGCAGGCCTTGAGCTGCGGTGGACTGCACCCAGGTcTGAGCTTCCCGGTCACTTTGTTTACCTGCTTAAGCCTCAGCAATGGCGGGTGCCCCTCTCTCAGCCTCACTGCTGCCTTGCAGTTCGATCTCAGACTGCTGTGCTAGCTATGAGTGAGGCTCAGGAGCTGaaGGACCCTCCGAGACAGGCACAGGATATAATCTCCTGGTGTGCTGTTTGCTAAGACGATTGGAAAAGCGCAGTATTAGGGTTGGAGTGACCTGATTTTCCAGGTGCTGTCACATCTTTGCTTGGCTAGAAGGGAATTCCCTGACCCCTTTCACTTCCTGGGTGAGGCAATACCCCACCCTGCTTCGCTCCTTGATGCGCTGCACCCGCTGTCCTGCACCCA…	PASS	NA	CTTT/AC	79
c7e0ff0e-f6e4-474a-a437-fe8e5fd96efb	chr2	84603993	84604008	-	L1-mCherry	9860	10179	347	FALSE	2	2	M1A|2	TAGCGCTCTATTTTTA	ACTGCTATTTTTACTCAGTATTTGATAACATGGTGGCAGAGGTGAGAAGGAACATTCCCTCATGTTCTCATTAAACCTTCATCTTACGAGGCACTGTAACTCTTTTTCTCAGAATTCCTATCACAGGTGCTCCTCCCCCTTTTCCAGCTATAGTGCTGAGCTAGCACTTATTTTTGTcCCCTCCCTCAAGGGTAAATTGTTTTTTTCCATGTTCTATTCCTCCAGTTATAGGAAGAGATATCTTCAATGAGTTATCACTAGTGCCTTAAGGTGGCACAGTTTGTTACTCTTTTCCCTGTACATCAAAGGTTGTTCCACAAAGGAGCTAAGGCAGATAAATTTGTTGGAGCTACTATAATGGACGCTGTTTCCCTCCCCAAGCCAGCATCATAAGGGAAG…	PASS	TAGCGCTCTATTTTTA	TTTA/AA	18
f2e58cf4-386a-4126-b354-3b74f393de89	chr5	5918056	5918068	+	L1-mCherry	9674	10179	540	FALSE	1	1	M3C|1	GAAAGAAGGTATG	TTGAATTGAGAGGTATTTTCCTTGCAATAACTCTGGCTTTCATTCAATACTTAGATTCTGTGATCCTGTAAGTCTGGCCCTATTAGGAAAATAATCCTTCCTACTTAGATAGTTCCGTATGCTGtTTTAAACATTGTCACATCCATTGTTTcCCTTAGTTCACCCACAGCTAGGATAGATgGGATCTCATCtCTTGTATGTAATACTTGAGGGAGGGACTAAAGCTAATTAGTTTGAGAGAAAGGAGAATTCCAGACTCTTCtATTTACAGTCCAATACGTTTGTTCTATGTTCAGTCTTGGGCACAATCAACAATTCACCAGGCTATTAAACCCACACATATGCAAATGTTGACAGAATGTGTGGATCTAATGTCCAAATTCTGGTTTTAAAAGCAGG…	PASS	GAAAGAAGGTATG	TTTC/AA	28
fe219693-731b-421d-8df8-7494c98a82f1	chr8	112131975	112131979	-	L1-mCherry	9726	10179	480	FALSE	2	2	M4D|2	NA	AAAAAAAAAGTCATTTTCTTGGCCAACGTTaaGCATTCATATACTGTTGACTTCTAAATTGCATATCTAGTCAGGACTCCCCCTTGCACTTCCTGCACACCTATCCAACTGCTTATTTGAAATGTAAAATTGATATCTAAAGTTAGGGCATTTATATATTATTATTCGAACTAGCACTTTTAAAAGTAAAAGTGGAGCTAAAAACAAAATGATAAAATCCAAAATTTAGAAGAGTTTAAAATCATTCAGTGCTATTAAAGGACATAAATTCAGCTGGGCATGGTGGCTCACTCCTGTGGCCTCCATGGAGGCCGAGGCGGGTGGATCTCCTGAGGTCACGAGTTCGAGGGCAACCTGGACAACATGGTAAAACCCTGTCTCTACTAAAAAAAAAAAAAA…	PASS	AT	TTAT/AA	25
67739c14-17d5-4419-8812-98b01ad6be27	chr6	112629630	112629636	+	L1-mCherry	9821	10154	341	FALSE	1	1	M1A|1	AAGGATA	AAGATTTCTGCCTAGGAGGTTATTTGGaAACAACATTAAGAAGATATTTAAAGAATTCAgGAATTAGGTTTTATGGGGATGTCCCTTTGGATAGTTTTGAATTAGCATTTGACACTGAGTAGTCAAtTTTGCAATAAATACTGCAGAGATGGATATATAGTTTTTGAGATgGGATATACAGTTACTGAAACTATTAGAGCTAAAGAGTTGTCTCGGATCCTCTAAATAGAATTATAAGAAGACAACAGTTCTCCTTGAATATGTCCTTCACGTCCTCAAGTTGGATTcCCTAGGTATTTTATCTTCTTGAAACAATTGTGAATGGGAGTTCACTCATGATTTGGCTCTCTGTTTGTCTGTTATTGGTGTATAAGAATGCTGGTGATTTTTGTACATTGA…	PASS	AAGGATA	CCTT/GA	14
6b9778b9-5d6f-491e-b57e-e830b0e59d5b	chr3	179870966	179870983	-	L1-mCherry	33	10174	831	TRUE	2	2	M3C|2	TTCTGAAATACAATTTTT	TAACCTACTGTTGTGCCAacATCATGGAGTTTTGGCTGATCaGAAGGGGACTCAGATGAACTTTACCAGGCTGAAACTGCCCCCACAGGGTTGACaAAGAATTGCATGCCAGGTTCTGGACAGAAATATGGTGATAATTAAGCATAAGTAAGGCTGCGCTTTGTCCCACTTCTTGGCTAATAGTCACATAGCAGTAGATACTGACAATTTATATCCTCATAGTTCTAcCAGAcatCAGGATCTCTGACATTCAAATCATAAGGCTTTTGTTTAAGGATCATTAAGATAtTTTTTAAGACCCTGAATTCCAGCAACCAGTTTGAAGACCCCACAGATGAATGGGATCCTTGTGACTTCGCTTCTTCATCTCTCTGTCCTATAGCTTCtgCCTCTGCACTC…	PASS	TTCTGAAATACAATTTTT	TTTT/AA	41
7973a899-45d4-4e3a-9f02-184e2c70f18b	chr6	9694189	9694203	-	L1-mCherry	9362	10179	861	FALSE	1	1	M4D|1	TCCCTAACTCATTTT	ACCAcCACCTTCATCATCCATCATCACTTATGGACATTTGTTGGTTCCATATCTTTGCTATTGTGAATAGTGCTGCAATAAatATATACATGTGCATGTGTTTTTGGTAGAATGATTTATATTTTGGGGGATATATACCCACTAATGGGATTGCTGGGTCAAATGGTATTTCTGGTTCTAGATCATTGAGGAATAACCACACTGTCTTCCACAATGGTTGAACTAATTTACTTTCCCACCAACAGCATAAAAGCATTCCTATTCCTCCACAGCCTTGCCAGCAACTATTGTTTCTTGACTTTTTAATAATGACAATTGTGACTGGCATGAGATGGTATCTCATTGTGGTTTTGATTTGCATTTCTCTGATGATCAATGATGTTGAGCTGTTTTTCATGT…	PASS	TCCCTAACTCATTTT	TTTT/AT	26
18be9eee-fb77-48e6-97af-2ff2ee51545a	chr11	29811458	29811459	+	L1-mCherry	9294	10179	924	FALSE	1	1	M2B|1	AA	CTGCTGGGATATAAACAGATTCCCTGTAGCTCCCTGGGAAACAATTTGTTTCAGTGGTGAATATAAACTGGTTTTAGGGGGCCTAGGTCCTTGTTAAATGAAAGAATTAGTGACTGAAATTATGGCAGTAAGAAAATCATTCTTGGCCTCAGTTTCTTTGCATATTTAAGGAGAAGtGCTAGAGATGATGCATATTCTCAATTCTAAAATTTAAATTTTTAAGAAAATTTTGGTGGATACCTAGTAGGTGTATATTTATGGATACGTTAGATGTTTTGATaAAAGACATGCAATGTGAAATAAGCACATCATGAGGAATGGGGTATCCAACCCGTCAAACATAGGTCCATTGAGTTGCAAACAATCTAATTACACtTCTAGCTATTTTAAAATGTAGTT…	PASS	AA	TCTT/GT	51
653bd681-0423-418b-8dc4-ee2709e7e357	chr10	117733504	117733592	+	L1-mCherry	6047	10179	4360	FALSE	2	1	M2B|2	AAAAAACCATTTTTTTAAAGCCAGTACCCTTTTCTCTTTCTTAAAAAAATAAAACTCTTAAAAAAGGAGTCACCTTTCAATCATAAAA	TCTGTTTACTAAATAACATTTCAGCACAGTTTTCATCTTATAAGGAAAGTGTTTGAAACTTGGAATAAGTGtaCCCTTAATTAAAGGAAGGCTGTGAAAATGTGCACTAATCTGATATGACTAATAGCaAAAGTGCATGAAATTGCTAATTAGAATTTCACAAAGGTGCTGCTTTATCAGACTGTGAATATCACAACCTTTAAAATTCTTTCAGGAGAGCTTAATTCCTTTTCAAACAGAAATATTCTTTAAAGACATTTGATTTGTTCTGAAGGAATTCATGGCTTAGGTTGGAACTTAAAATGTTGCCGATATTCCAGGAGTGACATCAGAACAGGAATATAGATCGGGGACTTTGTTTCATTTGCTGATGAATCCCCTCCCCACCTCTATGGATTA…	PASS	AAAAACCATTTTTTAAAGCCAGTACCCTTTTCTTTCTTAAAAAAATAAAACTCTTAAAAAGGAGTCACCTTTCAATCATAAAATTGTACTTTTCAGAATTGGGTGAGTCCAATGGTAACAACAGTAAAGGCATTTACTCCTTCCCTGACCTGTTTTCCTGGGTTATCAGGTTTTCTTATTTTACATTTTAA	TTTT/AA	35
00512c98-f7bd-4d3e-a362-3dd2ab7fb4a3	chrX	26916227	26916239	-	L1-mCherry	9270	10179	750	TRUE	2	2	M4D|2	AGATTTCTTCTTT	TCATGAATGCCTAAGTGACCACCTGCTTCCTGTTGACCAGTTTCTCTTCTGTAGTCCTCCCTGATTCCTGTTTTTCTGCATGTAGTTACATGTTTTCCTGCTATATAAACCCGTGATTTTAGTTGGTCATGGAGGTGGATTTAAGATTGATCTCTTTTTCTCCTCAGCTGCAGCACCCAGTTAAAGTCTTTCCCTAGCAATACCACATCTCAGTGATTGGCTTTCTTTACAATGAGCAACAGGATCTAGATCAACTACAAGCACAACTTGTCCATCCGACAGAAACCCAACCTGGCAAAATGTAAAAGTGGAGCCAGGACAAGAGCTAGATCTTATATATCAACCACTGAATTTTGTATTTCTGTGTTTGTTTCTGACTCATGGCTAACATTTTATAAT…	PASS	AGATTTCTTCTTT	CTTT/AC	33
d6d97a5e-5aca-432b-b217-db7f9986bfcf	chr10	56228371	56228385	-	L1-mCherry	8924	10179	1333	FALSE	2	2	M1A|2	TTATGTTATATTTTT	GACTCATGTTTTGTTCATAGTGCCAAAGCATCCATTCCTGAAAGAATTTTGTTAAGTGTAGTGTAAATTGTTTATCTAGACAGTTCTAAACTTAACTATTTAGAGAACTTACATTAATGTAGGTTGGAAGATCTTCAGTTACAACTTAGCCTAGATCTGTGGTGTCTGAAAGACCATCCCCATACAATTCTGATTCTTGCAAACAAATTACTGTCCGAGACAAAACAGGATGAACTTATTCTGCACTTAAATAAGGTGAAGATTGAAGACTTACTTCCCTTCAGAGATTGTGAGTAACAGAAGATAAAGGGTGTGGAGTTCAGATAGATAATAGCTTGAACTAGGTaGAGCTGAAGACTGGGCTAAGTGAATATTGATACAAGTTAAGAATATTATTGT…	PASS	TTATGTTATATTTTT	TTTT/AT	64
9861999c-ce9a-45b4-b03a-55d20f5e468f	chr3	166658742	166658757	+	L1-mCherry	9194	10179	981	TRUE	1	1	M1A|1	AAAAAAGCTTCTGTAC	ATACTAAAAATACCAAAAAAATTAGCCAGGTGTTGTGGCACCTGTAATCCCAGCTACTGGGGAGGCTGAGGCAGGAAAATAACTTGAACCAAGGAAGCAGAGGTTGCAGTGAGCTGAGATCATGGCACTGCACTTCAGCCTGGGTGACAAAGTGGGACTTCAACTCaaAAAAAAAAAAAAAAAGGTAATCCCATTTATAATAGCCACCCGTAAAATTAAATACCTAGGAATTAATTTCACCAAGGAAGTAAAAGATCTGTATAATAAACACTAGAAGACACTAATaGATAGAAATTGAAGGGGGCACCAAAAAATAGAAAAATATTCCAAGTTCATGGACTGGAAGAATCAATGTTGTGAAAATATACCATTACCCAAAGCAATTAACACATTCAATGC…	PASS	AAAAAAGCTTCTGTAC	TTTT/AA	46
ca81ce14-b60a-4cf5-825c-d7533e671a21	chr4	111121651	111121655	-	L1-mCherry	9244	10179	964	FALSE	2	2	M2B|2	TCTTT	TACAATCAGCTTTGAGTCACCCAAAGCCCACAATCCTCTCAAATTCTTCTATGTATCTATGTATTTCCTTCCTCAACTTGACCTTGCTGAAAGATCTAAGGCTTTTTGAGACAGAGGAATACACAGAGATCCCAAAGCAGGGCCAGCTGAGGAGACAGGGTGATGGCAAgGGTGGAGATGAGTTTCTGGTGTGGGCCGTTCTTTGGAGGTGGGAGTAGTAAGTTGGGTGGGATGTCTGGGTACTAGAATCACCAGACAGCTCTCATAGCTGTTGAGGGCAGGTGTTGATGGCAAGAGAAGATGAGATAACATGGGcCAGAAATGACATCAATACTTTTTTAAAAAAATAATTTCAGCTCCTATTTTAGATTCAGGGAGTGCATGTGCAGATTTGTTCCA…	PASS	TCTTT	CTTT/GC	39
4adaa438-8e8d-4e13-8a64-123e12cdc21c	chr7	118623603	118623612	+	L1-mCherry	9279	10179	936	FALSE	4	4	M3C|4	AAGAGTCTCC	GTCATGGATTTTGTTCAATAGTTACATAGAAAAATTAAGTCATATCTTTTTCATTTAAATGAATTCCTCTAACCACTCAATAACAAATCAATTATAGCTGTATCTTTTAACTGTGTATTTTGCAAAATCTAGACCtTTTTTAAATCTAAGCTGGATAAACAGACTTGGTAGCTCTTTAAGATACACCAAAATAGGTGTCCTAATTAGTTTGATGAGATGATTGTAGAATCTCTAATTGCATCAGTTGTAGCCTTACTATATTGAGTTTCTTGAAAGAATTAAGCCTAGTATATTCTTCCAACACAGTATAGGCACTGTGATTTCAGAAAGTCTAAGACATAGTTACAAACTAAACACTATACTAAGGTATTTTTATATGTCATTTAAAAATTATATTAT…	PASS	AAGAGTCTCC	TCTT/GG	35
e68174a1-cfb1-432e-99a6-564f737f19a0	chr2	126321687	126321693	-	L1-mCherry	9121	10166	1084	FALSE	1	1	M4D|1	CTTTCTT	AGTGCTGGGATTACAGGCGTGAGCCACCATGCCTGGCCAAGTGAGaTTGTTTTGGCAAAGGGAACAGTTCAGAGGACAAAACACTGTGGTTTTTGAGGCAAGTAGGGCCAATTCAAGTAATTGAAAGACTGCCAAATTCTGAGATCATATCTTGCAAATCAAAGGCAGTATTAGTTTATCATTCATGGCAATTTATATCTACAGTTCCTACAAAATTGAAATAAGATATCTGCTGCTCTATGTGAATTCAAATATTTATTAAAATGTTTACATGGGGGTAGTAAAAAACAGTTTTACAAAAATCAAATGCTAGGCAGTGGCACCAATTTTGAACGATGTTTCTACCTCcaaAAGGATGATGTTAGGGCTTTACATATGTATTTTACTCAATAATTCTGT…	PASS	CTTTCTT	TCTT/AC	18
4eea8e01-0ebd-4ef4-b5fc-69fe13290280	chr4	126456966	126456979	-	L1-mCherry	9173	10179	1030	TRUE	1	1	M1A|1	TCAAGCACTTTTTT	GTTAGTAAATGGTATGTAATATCATATAACATGTGGCTACATATCAGATAATGGATACATCCTATACATCCTATTTCAATGCCAATCCAACCTTATTGTGCAATCAGGAATACATTTATTTATGCCTGCTCTTGTGTCCTAGCACTgAATGTTTCTCGCTGCTCATTTTTCTTACTGTGCATCCTTTCTTTACTCTATACAACATCCTCTACATTTccTgGCACACAGAAGGTATGTTAAAACGAATGTTCATTAAATACTTCCTTGTATATTTTAGCTGCTATTATTCTTAATAATTCTTATATATACTCTTAATAATAATTTTAATTCTCCAGATTCATGCAATAAAAAAGAAAACTGTGTTCTCCAAAATGCCTGATGTCTGTGAAAACTGTGCCT…	PASS	TCAAGCACTTTTTT	TTTT/AA	30
0bcd3a35-af17-4e56-9582-d9743d75aa20	chr3	67933147	67933148	-	L1-mCherry	9339	10179	856	FALSE	2	2	M4D|2	TT	AGGGGTTCAGGAAAAGGAATCAGGAGTTATTGTTTAATGGGTAAAGTTTTAGTTTGGAAAttTATGACAAAGTTGTTCTAGATGGATGGTGGTGACTGTTGCACAACAGCATAAATGTACTTAGTGCTACTAAACTGTACACTTAAAAGGATTAAAATGAAATTTTATGTATTCTGTATCATCATATAAATTATTTAAAAACTAGGAAACATTTTAATAGCAAAATgGAAAGAAAAGCATATTAGATTTTGTGGATTGTGGCTAATCAGTGTTCAGCAGCACTTTTATAGATTTAAATGCTTGTGTTTAAAAGGTGAAACATCTCAAATCAAGATCTAAGCTTGCACCATAGGAAGCTAGCAAAACCAGCAAACTAATTAAGTAGAAgGAAATGAATTA…	PASS	TT	TCTT/AA	18
6167be87-1351-4449-89de-07ea7e53c35c	chr5	30763774	30763791	-	L1-mCherry	7821	10179	1687	TRUE	4	4	M4D|4	GGATCTAAGATTTTATTT	AAAAAAATAAATAAATAAAAAGAAGGGGGAAAAAGAAGGAAATACAAACAAAAAAATATATAGGGCAGATAACAACCTAAATACATAATTAGTTCTTACAAATCAATATCTTATGAAGATATGCCAAAGTATTTTTCCAAAATAAAATACATAAAGAGGATGAGAAGTTAATTTACATACCAAAAAAGTACAAATTTATTCTTGCATTCAAAAAGATAGTTTGAAAGTCTACCTTGTATCAGGTACTGTTTTAGGGGTTATTGAGAGAACAATAACCATAACAAAAGAGAAAAGAGCTTATGTTCTAATAGGAATAGACTAAAAATAAAGAAGGTATATATATGTGTGTGTGTGTGTGTGTGTGCATATGGTATGGCACTACGTCTTCTAAAGTTGTTT…	PASS	GGATCTAAGATTTT	TTTT/AT	55
873bfc59-a3d5-483a-863f-8dd5d0aca8c0	chr9	61918693	61918705	-	L1-mCherry	9039	10179	1133	TRUE	2	1	M1A|2	CATTTTGACTTTC	TTCTGAAACAAGCCTGGACaAAAGGTCTGATAATGCTGTGTTCATaGAtATTCAGTCAAAATTTAAAACTGGACTATCCAGAAGAACCTGGTAGATGCAGGTGCAGTCCACAGTCCAATGGTCAGCCTTaGAgTAACAGGcCCACCTGTACTTTCTCTTTATATGAGTCCTTGATGcTAATTGGTATTTTCTTGCTTCTGGTGTGCTTCCCTTTCTTCTTCATTTCCATAAGTAGTGCCTCCATCCCGCCTCCCAACAGGCCACAGTCAATTCAGGACATTgCTCCATGAAAATGAGTCTCCATAACACAATTTAGAGGCCAGGCAAGGTGGATCACGCCTGTAATCCCAGCACTCTGTGAGGCTGAAGTGGGGGAATGGCTTGAGCTTAGGAGCTTcC…	PASS	CATTTTGACTTTC	TTTC/AA	26
40f7f357-5dca-497d-9e4a-053c74be2249	chrX	143669639	143669645	+	L1-mCherry	9277	10179	913	TRUE	2	2	M2B|2	CAAACGT	TCTAGATGGGCTTTTATTTTCTCTTGTTGTCAATGTATATGTATATATCCATGTGTAACTGGGGTATTTTACATGTTTTTTGCTTTCTTACATATTTTTGCTACAGATCTTGGATGTAACAGTAAGATCTCCTCAAcCCCGAATATCTATAATAATAATTTGAGGTTTCTTAATGTGAAGCTTTATGATAATGACAAGAAGGTCTGTTGAGAATAACTGTTCCCCCACTCTGGACTGATGATCTCAGTACCTTAGTCTATATAATTATCTATAATCACCTCTGTCGGGGCTGCAGAGGGCCCTGATTTCAGTCTACAGCATGGTGAGAGGAATATTTCCCATCTTTTCTGAATCAATTCGCCTGTTCCATGAGGTTTTGTTTGCATGGGAATATTTACA…	PASS	CAAACGT	TTTG/CC	18
da19402c-eb95-4fc3-bf5e-9745e329772d	chr8	111659946	111659962	-	L1-mCherry	9407	10179	783	FALSE	3	2	M4D|3	TGGATTTTTTATTGTTT	TAGAAATTTTAGCTTATAAAATTGAGAACTCTATCCATTAACACTATAGTCTAGTAAATGTGTTTTGGACTAGCCTCTATTATATCAACACTTTGCCTTCCAAGAGATGTTTAACAGCAATTAGAAGATTTCTCTGAAACTAGTATAGTCTTTCATATTTTTGTCTTCATCATTCATTTTGCCAAACTAGTATATTTTTAATAAATACTTGCCCCTTCCAGAGAAGAATCCAAAAAGGTTTAACTGTACATTTATTATGTTCATTTCTGATTTTGAGGCTGTTCAATTTGACCTATGTAGAATCAACTGTTTCATTAATTTAGTACTTCAAAATCTTTATACGTATGTCTTTGTTATTTGTATGAGTTAGGTTACATTAGAGTGTGCAAAATACAGATT…	PASS	TGGATTTTTT	TTTT/AT	20
239b62a4-eb7f-4a3d-8592-b1ac938111d0	chr4	143860526	143860539	-	L1-mCherry	7442	10179	2784	TRUE	3	2	M5E|3	CACACTAGTCCTTT	CTTTACTGAAAGTTACATGAAAGAGGAGGCCTTTGCCTGCAATTCAGAATTCTAAATTACCAGCCTTTCTTAATTTCAGGTTGCCCCTCTGGACATGTTGTAAACTCATGCATGGGCTTTGAGTTAGAAAAATTTGTGTTTGGAACTTTTCTCAGCTCTTGGCTTTTCACCTGGCAGGTTACTTTTAAACCACATCTTTTTTTATTTTATTTTATTTTATTTTATTTTATTTTATTTTATTTTATTTTATTTTATTTTATTTTATTATTTGTTATCTTAAGAATGGGGATAATGAAAGTGCCAGCCTCACTGTTATGTTATTTGAATGATATAGCCTAGGTGGTGAACCTAGCTTAGGGTCTGTTACCTGGGATGATGGTCAGTGGAAAAGATTTTTTG…	PASS	CACACTAGTCCTTT	CTTT/GA	73
fdf51d8d-2bdb-42f6-89c5-cfdb9b05521e	chr18	14016170	14016184	-	L1-mCherry	8886	10179	1315	TRUE	1	1	M4D|1	TCATTACTCATTTCT	AGCAATCATATCCTCATATTCCGGACCAGAATGGAAAGCTCCTTTACTTATTGCTGGCCTGAGAGtTCTCAACAATGCCATTACTAATAGCTGCTACTTTTGGTCACACTGGCTggGAACCAGTCTTCTTCTGTgTATAAAGCACTACTAAGTaaGTTCCATAAAATTATTTCACGGAGGTGCAAGATCTCACTTTGCCTTGCCAGAATGATCAAGTAATGAGAAGATAATCTGCCTAATTTACAAAGATTAATTCTACTAAAGTTTTcCTCAATAATTAAAGCCACAAAACTAAAACCAAACAAAATTGAAAAATAAAACCATACTTCCATCATTATTCTGTTTATTTCTATATTTAAACAATAAATCTTGTGACCAGAGCTcCCTTTTTCAGCACAT…	PASS	TCATTACTCATTTCT	TTCT/GA	27
8205dc18-0257-44e3-8a51-ed32657e07f8	chr1	114145499	114145525	-	L1-mCherry	8091	10178	2112	TRUE	2	2	M3C|2	AAGTTTTTTTTTTTTTTTTTTTTTTT	CTCTGGTTAAACTGTAGGCTACTATGACACGTGTTTTTCCTCTTTGTCTGATTCAGGGCCTCACATAGAAACTGGCACATGGAATGAATGAGTGACTGAAAGAATGATGTATGAGAAGGCTGTAATTAGCTCTCATTCCAATTAAGGTCAAGCAACATTTACTGAGTACTTGCCATGTGCCAAGTTCTGAGCGAGGCTTGAATGCCCAGTCCCTGCTAAGGGGATCCAGGTACTCCCACAGCACATAGGCTCCAGaGGAAAGAGATCCACATCAGGGGCCAAGAAGGAGTTGAGGATATCAGCCACTCTCTCTGGGAAGCCAGCACTGCCttTTTTGATTCCTTTGCTGCAAGTTACTTGCCTAGATCAGTTATCACCTCCGAGAATAGGTAATAATAG…	PASS	AAGTTTTTTTTTTTTTTTTTTTTTTTT	TTTT/AA	42
799f7def-f933-4f78-bd3c-04bc57263f18	chr9	102838414	102838428	-	L1-mCherry	7082	10179	3118	TRUE	1	1	M1A|1	TTTGGAGAAGACTTTT	CACATGAATGCACATGCATATTGCAGACTTTCACTCTCGCAAAAACATGGAATTAAGATGCCTATCAGTGGTGAACTAGATAAAAATATGGCATACATATAAACCACGGAATACTATGCAAGCATAAAAAGAATGGAATTATGtTTTTTGGCAGCAACGTAAGaatTTTAACTGAAGGCTATTCTTCTGCaTAGTATTTGCCTATGTTTCCATCTTcCCTAGACTTCTCTTCTTCCTTTCTTTCTCATCTCTTTGCCCCCTTCTTCTGCACATCCTACACTCTTTTTCATCCCATGTCTTCATAGTAGTCCTGACATGGAAGAGAAATAAATTCCTAGTTCTTCCCAAAGAACTGGCAAATCATATTCCAATTTCAATTTCCATAAGTCTAATTGAGGG…	PASS	TTTGGAGAAGACTTTT	TTTT/AA	44
7f97c9c5-8b93-4bf6-a386-4947a75702e4	chr8	65326772	65326822	+	L1-mCherry	6135	10174	4077	FALSE	1	1	M1A|1	AAAAAAAAAAAAAAAAAAAAAGATAACAGCCAACATAATGAAGCTGCCATTTATTGAGTTATTATGTGACAATTGTGGAAACAGAAGG	GGAAACAGGCCACAGTGGCCAGCAcCCAGGTGCTGGAGCCCAGCAAGGTGAGAAGGGTATCCATGGAGAGCAGAGCATCAGGGCCCAAGTGGGATGAACAGAAAGTAGAGCAGTGCAGAACAGTGTGTGAGTCAGCGTGGAGAGCGGAGGCGTCCTGCAGATGCTGGAACTCCAGTGAGGTGGGGTGCACCCCACAGGCAAGGGGCAGGGGCAGCAGCCAGTATGTCTGGGCCCAGGAGGTGAGACGGCATCTGTGTTAGAGGTCCATGGTACAGCACGTGGCACTGGTGAGGAAACCCCACAGGTGACACCCAGGCaAAAGTGAAGGCAGAAGGGTGTCTGTGTGAGGGTGGCTCAGGGCAAGGAGCAAAAGAGCAAATATCCCATCATCAACAAGAA…	PASS	AAAAAAAAAAAAAAAAAAAAAGATAACAGCCAACATAATGAAGCTGCCATTTATTGAGTTATTATGTGACAATTGTGGAAACAGAAGG	TTTT/GA	31
3673133b-0c0a-409d-bcd4-d853aba86273	chr14	39839368	39839382	+	L1-mCherry	7089	10179	3071	TRUE	1	1	M1A|1	AAAACAGCATTTAGT	AGTTTATATAATTTGTCCAATACCTACAGCTGGTAGGTGGAAAACTaGATTCTGTTAACTCTAGAATACTACTTTTCTcCAGTATGGCCTGTTGTGTTGTTGGTATAATCTGAGATATCTATACCAGGAGATTTATAATTGGAATTCAACTGGACCATGAAGAAGGGCAGCATGGCGAGGCTTTGGAGTCCAATAACTGGGTTTCTATCACAGAACCTTATTTGACCTCTCTGAGCTGAAATTTCTAGTCTTTGAAGTGGAGATATAGCATCTAACTTTACAGGTTGTTGTAAAAATTAAGGGGTAAATATTTGTAGCACTTGGCCTGaACTGCATCCAACAGTCTTTTTTGTTTATTTCTTTCTCTTTCTCCTCCCAATAATTGTTTAAGCAAATTTC…	PASS	AAAACAGCATTTAGT	TTTT/AC	35
adfba099-9664-4565-8d26-dafa5b24d33b	chr13	81822273	81822282	-	L1-mCherry	4966	10179	5235	TRUE	1	1	M1A|1	CACAATTCTT	TCCGCCTCCCAGGTTCAGGTGATTCTCCTGCCTCAGCCTCCAGAGCAGCTGGGATTATAAGCACGTGCTACCAAGCCTGGCTAtTTTTTTTGTATTTTTAGTAGAGACAGGATTTCACCATGTTGGTCAAGTTGGTCTCGAACTCCTGATCTCGTAATATGCCCGCCTCGGCTTCCCAAAGTGCTGAGATTACAGACGTTAGCCACTGCGCCCGGCCATTTTCTAAATTCTTaAAAAATGTTATTGGAATAAAATCTTGGTGCACATTTCATATGTAACTCTTTTGATTCACAAAAACTTAATTTCTACAAGATTAACAAATATTTTAAAATTATTTAAAATTAAAATATCCGCATTAGAATAGTCATTTTAAGCTATTGTAATATATTTAGCATATAT…	PASS	CACAATTCTT	TCTT/AT	43
83f2f008-58a0-4ce8-ba62-6ed2107995c8	chr6	75894842	75894854	+	L1-mCherry	2433	10179	7590	TRUE	1	1	M4D|1	AAGAATTGTTTTCG	TAAAATATTTTGGtCACAGAGGGCTTTTATAAATGCAGACTCAGCTCAGCTGCTGTTCTGTTCCTTCCACCTGTGTTGCATCAGAATGATTGGGAGTCTTTATGTGTAACTGACTAGCCGCCTAGGGCAGGCTCTTAAACGAACCAAACTCTTACAGCTGCTATCCCTGATGTCTGTGAGGAAGTACTGCAGTTGACAGAGTTGATTTTATTATGGCAGAAGTCAATTTCTAAGGGACTTGTTAATGGAGTCATTGTTGGTACTCATCATCAAGCTTTGTATTTATGCACTTGAAATGTTAAGCTGTATCCAGTGCCATTCCATATACTGTATACAAGATACTGTCTCATATGTGGACCCCTTCCCATCTTCAGAAAGGTACATGTCTTCCAGGTTGAG…	PASS	AAGAATTGTTTTCG	TCTT/AC	36
