# Supplementary material for: Retrotransposon instability dominates the acquired mutation landscape of mouse induced pluripotent stem cells
Source: Nat Commun. 2022 Dec 3;13:7470. doi: 10.1038/s41467-022-35180-x (PMC9719517; doi:10.1038/s41467-022-35180-x)
Supplement: Supplementary file 7 — Supplementary Data 4 [file 41467_2022_35180_MOESM7_ESM.xlsx]

## Sheet: Non-reference MEF het Illumina
Supplementary Data 4. Non-reference TE insertions detected in MEFs. Two tabs provide information for (i) 277 gold standard heterozygous insertions detected via Illumina sequencing and (ii) insertions detected via ONT sequencing. Each tab is arranged approximately as per Supplementary Data 3, except without PCR validation information. All listed insertions were detected in the parental MEFs.
UUID	Chromosome	Genomic_5_Prime_End	Genomic_3_Prime_End	Orient_5p	Orient_3p	Inversion	TE_family	TE_Align_Start	TE_Align_End	Read_Count_TE_5_Prime_End_Max_500	Read_Count_TE_3_Prime_End_Max_500	TSD	Genomic_Consensus_5p	Genomic_Consensus_3p	Sample_support_5p	Sample_support_3p	NonRef
9777f171-99eb-4011-a930-dd0922ee387a	chr1	157289357	157289342	+	+	N	B2	1	214	454	460	AAGATTGTCCTCTGTG	AAGAGAACCCAGTAGAGCATGGGGGAGGGGGAGTCTTTGCAGTCATTGGTACTGAATCAAACAAATATTCTTTAAGAAGGGCAAGGGTATAGGACTTAATTTATTCTTCTTACCACATTCAAAACCTGCTTCAAAATGTGTGTAGATGTAAAAGAGAAAAAAACAAAATAAGGTTTATAGAATTGTATGGTGTTAAGCTCATATAAGAGAAAATGTCTTTAACAGTAGACATTAATCACTAGAAGGAAAATAGATAATCTTGCAAATTAAGAGACATTAAGATTGTCCTCTGTGGGCTGGTGAGATGGCTCAGTGGGTAAGAGCACCCGACTGCTCTTCCGAAGGTCAGGAGTTCAAATCCCAGCAACCACATGGTGGCTCACAACCATCTGTAACAAG…	ACCCCCAGCAACCCCCTGGTGGCTCAAAATCTTTTTTAAAACGATCGTCCCGCAGTTTCTGGGCTGGCTGAAGACAGCTACCAGTTAATTCCCTATAAAAAACAAATAAGTCTTTAAAAAAAAAAAAAAAAAAAGATTGTCCTCTGTGACACCTGGTATTCCCAGGACAACAATCAACATGCGTCACATCAAATGTTCCAACAAAGCAAAAGCAGGTAGACTTGTGCCTGACTTGTGCACAAATTGCCCAGTAATCCAAATCTC	miPSC.Clone10.2i.mRC-seq|10,MEF.I222e2.mRC-seq|19,miPSC.Clone12.Serum.mRC-seq|10,miPSC.Clone17.2i.mRC-seq|6,miPSC.Clone2.Serum.mRC-seq|13,miPSC.Clone9.2i.mRC-seq|6,miPSC.Clone2.Serum|12,miPSC.Clone1.2i|6,miPSC.Clone14.2i.mRC-seq|5,miPSC.Clone2.2i.mRC-seq|3,miPSC.Clone18.2i.mRC-seq|8,miPSC.Clone8.Serum|10,miPSC.Clone10.Serum.mRC-seq|2,miPSC.Clone3.2i.mRC-seq|8,miPSC.Clone14.Serum.mRC-seq|4,miPSC.C…	miPSC.Clone15.2i.mRC-seq|3,miPSC.Clone10.2i.mRC-seq|1,MEF.I222e2.mRC-seq|14,miPSC.Clone12.Serum.mRC-seq|2,miPSC.Clone17.2i.mRC-seq|6,miPSC.Clone2.Serum.mRC-seq|2,miPSC.Clone9.2i.mRC-seq|9,miPSC.Clone2.Serum|17,miPSC.Clone1.2i|17,miPSC.Clone14.2i.mRC-seq|4,miPSC.Clone2.2i.mRC-seq|3,miPSC.Clone18.2i.mRC-seq|3,miPSC.Clone8.Serum|17,miPSC.Clone3.2i.mRC-seq|4,miPSC.Clone14.Serum.mRC-seq|14,miPSC.Clone…	chr1|157289146|157289466|SINE|129P2_OlaHsd,129S1_SvImJ,129S5SvEvBrd,LP_J,WSB_EiJ
3978c7fc-202c-4656-9d93-a1d1da3324f2	chr1	157785863	157785869	-	-	N	L1MdTFI	20	7399	424	276	TAAAAAA	CTGCGGCCCGCCCAGGCTGCTGCCTCAGCGGCTCTGTGCTTCTGCCCGTCCCAGAAGCTGTCCGGTTCTCTGGCGCACCCTCTAACCTGTTCAGACTAATTTCCTAAGTTCTGCTGAGTCCTAAAAAATTTTTAAAACAAAGTTTTATTTTAGCTATTTTAACATTGTGTAAGGCAGCATCTCAAAGTATTTTAAACTTTCATTTCCCTGATGACCAAGGAAATGGAGTATTGAAGTGGAAATTTCTGGATTCTTTGGAGACTCAGT	TCAATATTTAATTATATATATATATATATATATATAATCTTTTCTTATTTCCTGATTATTATGAATAGAGAAGCAATAAACATGGATGACTGGGAACCTCTATGATAATATATACTATAGAAATTTTTTGGGCATATGCCATAGCTGGATCATATAGTATATCTATTTCTAGCATTTTGAGGAATATCTACCCTGGTTTCCATGGTGACCACACCAGTTTTCATCTCTACTAATAGTGAATAAGTGTTCCTTTCCACTATATCCATGCCAGCATTTGTTGTCTTCATTAAAAAAAATTTTTTTTCCATTTTTTATTAGGTATTTAGCTCATTTACATTTCCAATGCTATACCAAAAGTCCCCCATACCCACCCACCCCCACTCCCCTACCTGCCCACTC…	miPSC.Clone15.2i.mRC-seq|4,miPSC.Clone10.2i.mRC-seq|6,MEF.I222e2.mRC-seq|17,miPSC.Clone12.Serum.mRC-seq|6,miPSC.Clone17.2i.mRC-seq|10,miPSC.Clone16.Serum.mRC-seq|4,miPSC.Clone9.2i.mRC-seq|10,miPSC.Clone2.Serum|5,miPSC.Clone1.2i|6,miPSC.Clone14.2i.mRC-seq|5,miPSC.Clone2.2i.mRC-seq|9,miPSC.Clone18.2i.mRC-seq|9,miPSC.Clone8.Serum|10,miPSC.Clone10.Serum.mRC-seq|4,miPSC.Clone3.2i.mRC-seq|8,miPSC.Clone…	miPSC.Clone10.2i.mRC-seq|4,MEF.I222e2.mRC-seq|9,miPSC.Clone12.Serum.mRC-seq|6,miPSC.Clone17.2i.mRC-seq|3,miPSC.Clone2.Serum.mRC-seq|2,miPSC.Clone9.2i.mRC-seq|1,miPSC.Clone2.Serum|5,miPSC.Clone1.2i|7,miPSC.Clone2.2i.mRC-seq|4,miPSC.Clone18.2i.mRC-seq|5,miPSC.Clone8.Serum|10,miPSC.Clone10.Serum.mRC-seq|2,miPSC.Clone3.2i.mRC-seq|4,miPSC.Clone14.Serum.mRC-seq|8,miPSC.Clone4.2i|3,miPSC.Clone1.Serum|7,…	chr1|157785682|157786057|L1|129P2_OlaHsd,129S1_SvImJ
596c0b5a-8a79-41c2-9993-c22dcc609026	chr1	160163593	160163608	-	-	N	L1MdTFII	359	7117	499	402	AAGGTCTAATTTTTTT	AATCTCCTAAGTCCGGCGGGTCCCGGACCAAGATGGCGACCGCTGCTGCTGTGGCTTAGGTCGCCTCCCCAGCCGGGCGGGCACCTGTCCTCCGGTCCAGACGGTGGCTGGCTGTCCCCCCAAGGTCTAATTTTTTTAAATGGCTTTAATTCTCTTGCTAGATAGTGTTGTCATGGTTCCCTGAAGTATAGCTGGCCCCTCTTCCAGCTATGGGATGTCCTAAGCAGGAAAAAGGGTGATGACTTGGCAGAAATATNAAAGAACCTGAATA	TTCATTGTTGAATTACATAAGTTCTTTAAATATTCTAGGGCTGTGTTTTGGTCTTTTGTTTTCACGGTTTTGCTACATAGCCCAGGCTGACCTTGACCTCAATACATTCCTGCCTCAGCCTTTCAAGGCTTGGGTACACCCATGCCTGGCTTCTAAACTTTTAATAGAAAAATAATTTACAAATATCCATTCTCATTTATTGAATTACCTTTTTACTTCCTTGATAATATTCTTTGGAGTACAACGATTTATTTTATTTTATTTTATTTTGTAAGGTCTAATTTTTTTTTCCATTTTTTATTAGGTATTTAGCTCATTTACATTTCCAATGCTATACCAAAAGTCCCCCTTACCCACCCACCCCCACTCCCCTACCCACCCACTCCCCCCCTTTGGCCC…	miPSC.Clone15.2i.mRC-seq|6,miPSC.Clone10.2i.mRC-seq|11,MEF.I222e2.mRC-seq|18,miPSC.Clone12.Serum.mRC-seq|6,miPSC.Clone17.2i.mRC-seq|12,miPSC.Clone16.Serum.mRC-seq|5,miPSC.Clone9.2i.mRC-seq|11,miPSC.Clone2.Serum|11,miPSC.Clone1.2i|13,miPSC.Clone14.2i.mRC-seq|2,miPSC.Clone2.2i.mRC-seq|7,miPSC.Clone18.2i.mRC-seq|5,miPSC.Clone8.Serum|21,miPSC.Clone10.Serum.mRC-seq|4,miPSC.Clone3.2i.mRC-seq|8,miPSC.Cl…	miPSC.Clone15.2i.mRC-seq|5,miPSC.Clone10.2i.mRC-seq|5,MEF.I222e2.mRC-seq|8,miPSC.Clone12.Serum.mRC-seq|4,miPSC.Clone17.2i.mRC-seq|5,miPSC.Clone16.Serum.mRC-seq|3,miPSC.Clone9.2i.mRC-seq|3,miPSC.Clone2.Serum|10,miPSC.Clone1.2i|12,miPSC.Clone14.2i.mRC-seq|2,miPSC.Clone2.2i.mRC-seq|3,miPSC.Clone18.2i.mRC-seq|6,miPSC.Clone8.Serum|14,miPSC.Clone10.Serum.mRC-seq|4,miPSC.Clone3.2i.mRC-seq|5,miPSC.Clone1…	chr1|160163418|160163808|L1|129P2_OlaHsd,129S1_SvImJ,A_J,BTBR_T__Itpr3tf_J,BUB_BnJ,C3H_HeH,C3H_HeJ,CBA_J,I_LnJ,KK_HiJ,LP_J,NZB_B1NJ,NZO_HlLtJ,NZW_LacJ,SEA_GnJ,SM_J,WSB_EiJ
020de771-e0c7-430d-b95d-d816d5a1562a	chr1	168519927	168519940	-	-	N	B2	1	174	500	360	CTGCTTTGGTGTTT	CACCATGTGGTTGCTGGGATTTGAACTCCTGACCTTTGGAAGAGCAGTCGGGTGCTCTTACCCATCCTGACCTTTGGAAGAGCAGTCGGGTGCTCTTACCCACTGAGCCATCTCACCAGCCCTGCTTTGGTGTTTGAAGCAGGGTTTCAACACGTGCCCTAGGTTTGGGGCC	GATGGGCTGGACTTCCTGTATAGATCAGGGTGGCCTTGAACTCATACAAATCCTGCTTGTGTCTGCTGGGATTAAAGATGTGTACCACCATACCTAGTTTATTCTATATTTTCACTTAATCATTTTTTCTACTGCTTTGGTGTTTTTTTTTAANGGAGATTTATTTATTTATTTATTTCTATATTTATTTATTTATTATATGCAAGTACCCAAAC	miPSC.Clone15.2i.mRC-seq|5,miPSC.Clone10.2i.mRC-seq|8,MEF.I222e2.mRC-seq|40,miPSC.Clone12.Serum.mRC-seq|13,miPSC.Clone17.2i.mRC-seq|28,miPSC.Clone2.Serum.mRC-seq|8,miPSC.Clone9.2i.mRC-seq|15,miPSC.Clone1.2i|8,miPSC.Clone14.2i.mRC-seq|17,miPSC.Clone18.2i.mRC-seq|3,miPSC.Clone10.Serum.mRC-seq|10,miPSC.Clone3.2i.mRC-seq|15,miPSC.Clone14.Serum.mRC-seq|10,miPSC.Clone1.Serum|5,miPSC.Clone16.2i.mRC-seq|…	miPSC.Clone15.2i.mRC-seq|4,miPSC.Clone10.2i.mRC-seq|1,MEF.I222e2.mRC-seq|13,miPSC.Clone12.Serum.mRC-seq|3,miPSC.Clone17.2i.mRC-seq|8,miPSC.Clone2.Serum.mRC-seq|5,miPSC.Clone9.2i.mRC-seq|7,miPSC.Clone2.Serum|14,miPSC.Clone1.2i|5,miPSC.Clone14.2i.mRC-seq|2,miPSC.Clone2.2i.mRC-seq|4,miPSC.Clone18.2i.mRC-seq|2,miPSC.Clone8.Serum|16,miPSC.Clone10.Serum.mRC-seq|3,miPSC.Clone3.2i.mRC-seq|5,miPSC.Clone14…	chr1|168519738|168520105|SINE|129P2_OlaHsd,129S1_SvImJ,A_J,BTBR_T__Itpr3tf_J,BUB_BnJ,C3H_HeH,C3H_HeJ,FVB_NJ,KK_HiJ,LG_J,LP_J,NOD_ShiLtJ,NZB_B1NJ,NZW_LacJ,RF_J,SEA_GnJ,SJL_J,SM_J,ST_bJ,WSB_EiJ,ZALENDE_EiJ
0b50bdc0-7929-4e08-b62f-f0d860116d02	chr1	168745496	168745482	NA	+	N	L1MdGF	1116	7098	468	290	AGAAAACTGCAATTG	TGAACCTGTAAGCCAGCCCCAATTAAATGTTATTTTTTTATAAGACTTGCCGTGGTCATGGTGTCTGTTCACAGCAGTAAAACCCTAACTAAGACACATACCAAAGGCCACTAACAACCCTTGAAATAAGTTAGAAAACTGCAATTGATCCGGACCAGAGGACAGGTGTCCGCCCTGTGCTTGGGAGTCGGCCTCAGCCTCAGCAGCAGGGGTCGCCATCTTGGTTCCGGGACTCAGCAGAACTTAGGAAATTAGTCTGAACAGGTTACACAG	GATCTGCAACCCTATAGGCGGAACAACATTATGAACTAACCAGTACCCCGGAGCTCTTGACTCTAGCTGCATATGTATCAAAAGATGGCCTAGTCGGCCATCACTGGAAAGAGAGGCCCATTGGACACACAAACTTTATATGCCCCAGAACAGGGGAACGCCAGGGCCAAAAAGGGGGAGTGGGCGGGTAGGGGAGTGGGGGTGGGTGGGTATGGGGGACTTTTGGTATAGCATTGGAAATGTAAATGAGCTAAATACCTAATAAAAAATGGAAAGAAAGAAAAAAAAAAAAGAGCAAGACAAAGATGACTGCCACTCAGTGCCAGGGGGCCCAGACAGGAAGCTAGCCTGAGAACTGACTACCAGGCCACCCATGCATGGGAGGAGGGGCAACAGGCT…	miPSC.Clone15.2i.mRC-seq|4,miPSC.Clone10.2i.mRC-seq|13,MEF.I222e2.mRC-seq|13,miPSC.Clone12.Serum.mRC-seq|2,miPSC.Clone17.2i.mRC-seq|6,miPSC.Clone16.Serum.mRC-seq|5,miPSC.Clone9.2i.mRC-seq|12,miPSC.Clone2.Serum|17,miPSC.Clone1.2i|5,miPSC.Clone14.2i.mRC-seq|4,miPSC.Clone2.2i.mRC-seq|5,miPSC.Clone18.2i.mRC-seq|8,miPSC.Clone8.Serum|17,miPSC.Clone10.Serum.mRC-seq|6,miPSC.Clone3.2i.mRC-seq|10,miPSC.Clo…	miPSC.Clone15.2i.mRC-seq|1,MEF.I222e2.mRC-seq|6,miPSC.Clone12.Serum.mRC-seq|3,miPSC.Clone2.Serum.mRC-seq|1,miPSC.Clone9.2i.mRC-seq|1,miPSC.Clone2.Serum|10,miPSC.Clone1.2i|11,miPSC.Clone2.2i.mRC-seq|1,miPSC.Clone18.2i.mRC-seq|1,miPSC.Clone8.Serum|12,miPSC.Clone14.Serum.mRC-seq|4,miPSC.Clone4.2i|10,miPSC.Clone1.Serum|11,miPSC.Clone16.2i.mRC-seq|3,miPSC.Clone8.2i|4,miPSC.Clone11.Serum.mRC-seq|1,miPS…	chr1|168745372|168745671|L1|A_J,FVB_NJ
864ecb03-dcce-474b-865f-c0645b5e10d2	chr1	169702800	169702801	-	-	N	L1MdTFI	136	7403	422	346	TT	ACCTGGGAGACAGATTCTCTCCTCTGAGTTTCAGTGCTCAGAGCACTCTCTGCTGGCAAGCTCTCTTACAGGGAAGGTGTGCAGATATCTTGTGTTTGGACCTCCTCCTGGCCGAAGAAGAAGGCCCAAAACAGGACCTTTCTCAGAAGCTGTGTTGCTTTGGCAGTTCCCAGAAGCTGTCAGCTTCTGTGGTGCAGACTCTCACCTGTACAGACTAAATTCCTAAGTTCCGCGGAGTCCTGGAACCAAGATGGCGACCGCTGCTGCTGAAGCTGAGGCCGCCTCCCGAGCCAGGCGGACACCTGTCCTCTGGTCCGGATGGTGGCCGGCTGTCTGCGGCCCGCAAAGGGTGCTGCCTCAGCAGCTCTGTGCTTCCGCCTGTCCCAGAAGCTGTCTGGT…	CATTTTACTCAAAAATTAATCGTCTGTATTCTTGGTGGATACTATGTCAGGTGCTTTTACACCATGAATTTTTAAAGATTCAGCCTTATGGATTTTAATGATGTCTAGCTATGTGTTGTCTGTGTGTGGGTGTATCTGCATGAGTGCAGGCGATTGCAGATGCAAGAGGTGTCAGACGCCGTGGAGCTATAGAATCAAACTCGGTCCTCTGCAAGATCAGCTAGTGCTCTTGACTGCTGGTCATCTCTTCAGACTCCATAACATTAATTTTTACTCAATTTTTTTCCTTTTCCATTTTTTATTAGGTATTTAGCTCATTTACATTTCCAATGCTATACCAAAAGTCCCCCATACCCACCCACCCCCACTCCCCTACCCACCCACTCCCCATTTTTGGCC…	miPSC.Clone15.2i.mRC-seq|2,miPSC.Clone10.2i.mRC-seq|6,MEF.I222e2.mRC-seq|18,miPSC.Clone12.Serum.mRC-seq|4,miPSC.Clone17.2i.mRC-seq|8,miPSC.Clone16.Serum.mRC-seq|6,miPSC.Clone9.2i.mRC-seq|7,miPSC.Clone2.Serum|12,miPSC.Clone1.2i|11,miPSC.Clone14.2i.mRC-seq|6,miPSC.Clone2.2i.mRC-seq|6,miPSC.Clone18.2i.mRC-seq|8,miPSC.Clone8.Serum|11,miPSC.Clone10.Serum.mRC-seq|9,miPSC.Clone3.2i.mRC-seq|6,miPSC.Clone…	miPSC.Clone15.2i.mRC-seq|4,miPSC.Clone10.2i.mRC-seq|4,MEF.I222e2.mRC-seq|18,miPSC.Clone12.Serum.mRC-seq|5,miPSC.Clone17.2i.mRC-seq|4,miPSC.Clone2.Serum.mRC-seq|4,miPSC.Clone9.2i.mRC-seq|1,miPSC.Clone2.Serum|7,miPSC.Clone1.2i|6,miPSC.Clone14.2i.mRC-seq|6,miPSC.Clone2.2i.mRC-seq|2,miPSC.Clone18.2i.mRC-seq|4,miPSC.Clone8.Serum|10,miPSC.Clone10.Serum.mRC-seq|2,miPSC.Clone3.2i.mRC-seq|2,miPSC.Clone14.…	chr1|169702612|169702987|L1|129P2_OlaHsd,129S1_SvImJ,A_J,BTBR_T__Itpr3tf_J,BUB_BnJ,KK_HiJ,LG_J,NZB_B1NJ,NZW_LacJ,ST_bJ,WSB_EiJ,ZALENDE_EiJ
2ea7b5a6-daae-4995-8ee7-5cba2bf7c44c	chr10	3898461	3898446	+	+	N	B2	1	204	489	500	AAGAAAAGGGGAAACT	AGCTAGCCAAGGAGGCAGCTCCTTGCAGGAAGGGATCCTGTGTGATTCAGCTTGTAAACAACTAGCTTGTAAAATAGAACTTGGCACCTACTCTTAACGCCCTCGGAAAAAACAGGAGGAAGGACTAGCTGAGTGGAAGGGAGTGTGCTTCTACACTGTAAATCAATATATCAATGTAGGTCATTCTGGTGTGACTGGCATCCTAACACAGTACCAGGTGGTGGCTTCTGTGAAATGGAGGAGATGCTCTCTCCAAAATAAAAGACCACCACCACCATCAAGAAAAGGGGAAACTGGGCTGGTGAGATGGCTCAGTGGGTTAGAGCACCCGACTGCTCTTCCGATGGTCCAGAGTTCAAATCCCAGCAACCACATGGTGGCTCACAACCATCCGTAACA…	ACCCCAACAACCAAATGGTGGCCCACAACCACCCGAAAAAAAATCTACCCCCCTTTTTGGGAGTGTAAAAAAAAAGAAAAAGTGTAATAAAAAAAAATAAATAAAAAAATTTTAAAAAAAAAAAAAAAAAAAAAGAAAAGGGGAAACTATAGGCACTCTATTCAAAGACCAGGGTACAAAGTGCTAACAGAAGAGGCTGAACACAAAAACACTATAGAAGTCCACTGTGTAGGAGCTTGAAATACAAGCCCAAAA	miPSC.Clone15.2i.mRC-seq|2,miPSC.Clone10.2i.mRC-seq|3,MEF.I222e2.mRC-seq|21,miPSC.Clone12.Serum.mRC-seq|10,miPSC.Clone17.2i.mRC-seq|9,miPSC.Clone16.Serum.mRC-seq|4,miPSC.Clone9.2i.mRC-seq|6,miPSC.Clone2.Serum|12,miPSC.Clone1.2i|7,miPSC.Clone14.2i.mRC-seq|5,miPSC.Clone2.2i.mRC-seq|9,miPSC.Clone18.2i.mRC-seq|5,miPSC.Clone8.Serum|20,miPSC.Clone10.Serum.mRC-seq|5,miPSC.Clone3.2i.mRC-seq|4,miPSC.Clone…	miPSC.Clone15.2i.mRC-seq|3,miPSC.Clone10.2i.mRC-seq|6,MEF.I222e2.mRC-seq|9,miPSC.Clone12.Serum.mRC-seq|4,miPSC.Clone17.2i.mRC-seq|6,miPSC.Clone2.Serum.mRC-seq|6,miPSC.Clone9.2i.mRC-seq|10,miPSC.Clone2.Serum|13,miPSC.Clone1.2i|11,miPSC.Clone14.2i.mRC-seq|2,miPSC.Clone2.2i.mRC-seq|5,miPSC.Clone18.2i.mRC-seq|1,miPSC.Clone8.Serum|12,miPSC.Clone10.Serum.mRC-seq|1,miPSC.Clone3.2i.mRC-seq|8,miPSC.Clone1…	chr10|3898262|3898633|SINE|129P2_OlaHsd,129S1_SvImJ,129S5SvEvBrd,AKR_J,A_J,BALB_cJ,BTBR_T__Itpr3tf_J,C3H_HeH,C3H_HeJ,C57BR_cdJ,C57L_J,CBA_J,DBA_1J,DBA_2J,FVB_NJ,KK_HiJ,LG_J,LP_J,NZW_LacJ,RF_J,SEA_GnJ,SM_J,ST_bJ,WSB_EiJ,ZALENDE_EiJ
59b5a38e-c345-4638-b035-0bd86bc00aa9	chr10	21959756	21959771	-	-	N	B2	0	214	496	475	TCCTTAATTATTTTTT	AAAACAGATTTTTTTGCCGGGCAGTGGTGGTGTATGCCTTTAATCCCAGCACTTGGGAGGCAGAGGCAGGTGGATTTCTGAGTTCGAGGCCAGTCTGCTCTACAGAGTGAGTTCCAGGACAGCCAGGGCTACACAGAGAAATCCTGTCTCAAAAACAAACAAACAAACAAAACAACAACAACAAAAACAGATTTTTTCCCCCTCACAAAACTATGTTTAAAAAATAATTAAGGAGGGGCTGGTGAGATGGCTCAGTGGGTTAGAGCACCCGACTGCTCTTCCGAAGGTCCAGAGTTCAAATCCCAGCAACCACATGGTGGCTCACAACCATCCGTAAGGAGATCTGACTCCCTCTTCTGGTGTGTCTGAAGACAGCTACAATGTACTTACATATAATAA…	AAAACAGATTTTTTTGCCGGGCAGTGGTGGTGTATGCCTTTAATCCCAGCACTTGGGAGGCAGAGGCAGGTGGATTTCTGAGTTCGAGGCCAGTCTGCTCTACAGAGTGAGTTCCAGGACAGCCAGGGCTACACAGAGAAATCCTGTCTCAAAAACAAACAAACAAACAAAACAACAACAACAAAAACAGATTTTTTCCCCCTCACAAAACTATGTTTAAAAAATAATTAAGGAGGGGCTGGTGAGATGGCTCAGTGGGTTAGAGCACCCGACTGCTCTTCCGAAGGTCCAGAGTTCAAATCCCAGCAACCACATGGTGGCTCACAACCATCCGTAAGGAGATCTGACTCCCTCTTCTGGTGTGTCTGAAGACAGCTACAATGTACTTACATATAATAA…	miPSC.Clone15.2i.mRC-seq|3,miPSC.Clone10.2i.mRC-seq|4,MEF.I222e2.mRC-seq|19,miPSC.Clone12.Serum.mRC-seq|8,miPSC.Clone17.2i.mRC-seq|14,miPSC.Clone16.Serum.mRC-seq|7,miPSC.Clone9.2i.mRC-seq|9,miPSC.Clone2.Serum|17,miPSC.Clone1.2i|7,miPSC.Clone14.2i.mRC-seq|7,miPSC.Clone2.2i.mRC-seq|3,miPSC.Clone18.2i.mRC-seq|7,miPSC.Clone8.Serum|16,miPSC.Clone10.Serum.mRC-seq|7,miPSC.Clone3.2i.mRC-seq|12,miPSC.Clon…	miPSC.Clone15.2i.mRC-seq|3,miPSC.Clone10.2i.mRC-seq|2,MEF.I222e2.mRC-seq|7,miPSC.Clone12.Serum.mRC-seq|8,miPSC.Clone17.2i.mRC-seq|5,miPSC.Clone2.Serum.mRC-seq|8,miPSC.Clone9.2i.mRC-seq|4,miPSC.Clone2.Serum|14,miPSC.Clone1.2i|15,miPSC.Clone14.2i.mRC-seq|2,miPSC.Clone2.2i.mRC-seq|2,miPSC.Clone18.2i.mRC-seq|6,miPSC.Clone8.Serum|22,miPSC.Clone10.Serum.mRC-seq|2,miPSC.Clone3.2i.mRC-seq|3,miPSC.Clone14…	chr10|21959511|21959946|SINE|129S1_SvImJ,A_J,BALB_cJ,BTBR_T__Itpr3tf_J,BUB_BnJ,FVB_NJ,LG_J,LP_J,NOD_ShiLtJ,SJL_J,ST_bJ,WSB_EiJ
4a4ffecb-aa46-42bb-aae6-271794ca424d	chr10	25432329	25432343	-	-	N	L1MdTFII	52	7192	500	422	GAGAAAGGCATTCTT	AAAGGGTGCTGCCTCAGCGCCTCTGTGCTTCTGCCTGTTCCAGAAGCTGTCAGGTTCTCTGGCGCACCCTCTCACCTGTTCAGACTAATTTCCTAAGTTCGGCGGGTCCCGGAACAAGATCGAGAAAGGCATTCTTAGTAATGGTTGAATCATGGAAATTGCNAAAA	CCGGATTCATGTGAGAGAAGGGCTGACTTGCAGAAGTTGTTTTTTGTCTCTCCATCTCTCTGTCTCTCTGTCTCTCCCCTCTTCCCCTCTCTCCTCTAAGTAAATAAATAAAATGTAAAAAACCTAACTAAATGAGAAAGGCATTCTTTTNTTTTTTNTTTTTTTTGTTTTTCATTTTTTATTATGGGGTATTTAGCTTCTT	miPSC.Clone15.2i.mRC-seq|8,miPSC.Clone10.2i.mRC-seq|9,MEF.I222e2.mRC-seq|25,miPSC.Clone12.Serum.mRC-seq|8,miPSC.Clone17.2i.mRC-seq|11,miPSC.Clone16.Serum.mRC-seq|7,miPSC.Clone9.2i.mRC-seq|19,miPSC.Clone2.Serum|12,miPSC.Clone1.2i|9,miPSC.Clone14.2i.mRC-seq|6,miPSC.Clone18.2i.mRC-seq|9,miPSC.Clone10.Serum.mRC-seq|13,miPSC.Clone3.2i.mRC-seq|8,miPSC.Clone14.Serum.mRC-seq|16,miPSC.Clone1.Serum|7,miPSC…	miPSC.Clone15.2i.mRC-seq|2,miPSC.Clone10.2i.mRC-seq|3,MEF.I222e2.mRC-seq|6,miPSC.Clone12.Serum.mRC-seq|4,miPSC.Clone17.2i.mRC-seq|1,miPSC.Clone2.Serum.mRC-seq|2,miPSC.Clone9.2i.mRC-seq|4,miPSC.Clone2.Serum|12,miPSC.Clone1.2i|9,miPSC.Clone14.2i.mRC-seq|7,miPSC.Clone2.2i.mRC-seq|1,miPSC.Clone18.2i.mRC-seq|6,miPSC.Clone8.Serum|16,miPSC.Clone10.Serum.mRC-seq|3,miPSC.Clone3.2i.mRC-seq|3,miPSC.Clone14.…	chr10|25432149|25432528|L1|129P2_OlaHsd,129S1_SvImJ,BTBR_T__Itpr3tf_J,LP_J,NOD_ShiLtJ,NZO_HlLtJ,NZW_LacJ
8d16f4e5-f68b-4f75-b8fd-9c1181f5a063	chr10	27221678	27221686	-	-	N	L1MdTFII	0	7118	500	406	TTTTTTTTT	GCGGGCACCTGTCCTCCGGTCCGGAAGGCGGCCGGCTGTCCCCGGCCCACACAGGGTGCTGCCTCAGCGCCTCTGTGCTTCTGACTGTTCCAGAAGCTGTCAGGTTCTCTCGTCAATTTTTTTTTTTTTTAAACACTCATAAACACAAACACTTATCTACTGCACCCCAAACACATTTGCCCACCGAA	ACAAAACAAAACAAAACAAAACAAAACAAATGAGTTGACGATGGAGTCAGAAACAGACAGAGAAATAAAGATATAGAATCTGTTCGTTCCCAGTGTTAGCTTCAAAGAAGCTAAATGGTTCTGGAACAATTATTTCCCTAAGAGTGATAGAAAGGGCAGAGAGTTAGCTAAAATATGGAAAGGGAAAGCTAATGGTAAGGACCAGGGAAAGGAAGAGGTCAGCTGAAACATACTTGTATAAATCATTCAGGACTGGTCAGCCACACTGTGTGTCAATTTTTTTTTTCCATTTTTTATTAGGTATTTAGCTCATTTACATTTCCAATGCTATACCAAAAGTCCCCC	miPSC.Clone15.2i.mRC-seq|6,miPSC.Clone10.2i.mRC-seq|8,MEF.I222e2.mRC-seq|29,miPSC.Clone12.Serum.mRC-seq|7,miPSC.Clone17.2i.mRC-seq|11,miPSC.Clone16.Serum.mRC-seq|8,miPSC.Clone9.2i.mRC-seq|8,miPSC.Clone2.Serum|12,miPSC.Clone1.2i|6,miPSC.Clone14.2i.mRC-seq|11,miPSC.Clone18.2i.mRC-seq|15,miPSC.Clone10.Serum.mRC-seq|4,miPSC.Clone3.2i.mRC-seq|11,miPSC.Clone14.Serum.mRC-seq|14,miPSC.Clone4.2i|7,miPSC.C…	miPSC.Clone15.2i.mRC-seq|3,miPSC.Clone10.2i.mRC-seq|1,MEF.I222e2.mRC-seq|10,miPSC.Clone12.Serum.mRC-seq|5,miPSC.Clone17.2i.mRC-seq|7,miPSC.Clone16.Serum.mRC-seq|7,miPSC.Clone9.2i.mRC-seq|6,miPSC.Clone2.Serum|14,miPSC.Clone1.2i|12,miPSC.Clone14.2i.mRC-seq|6,miPSC.Clone2.2i.mRC-seq|10,miPSC.Clone18.2i.mRC-seq|9,miPSC.Clone8.Serum|13,miPSC.Clone10.Serum.mRC-seq|4,miPSC.Clone3.2i.mRC-seq|4,miPSC.Clon…	chr10|27221433|27221941|L1|129P2_OlaHsd,129S1_SvImJ,129S5SvEvBrd,AKR_J,A_J,BALB_cJ,BTBR_T__Itpr3tf_J,BUB_BnJ,C3H_HeJ,C57BR_cdJ,C57L_J,FVB_NJ,I_LnJ,KK_HiJ,LG_J,LP_J,NOD_ShiLtJ,NZB_B1NJ,NZO_HlLtJ,NZW_LacJ,RF_J,SJL_J,ST_bJ
1919e3d1-0147-443a-978b-1c303ae0b084	chr10	40851444	40851456	-	-	N	L1MdTFI	1474	7419	388	334	TTGCTTTGTTTTT	CCGGTTGTCTGGAGCTGGAAATGGCGCCGCCTCAGACGCTCTGTGGCTCTCGCCCGTTCCAGAAGCTGCTGGCCTCTGTGTTCCACACTCTCACTCGCAGACCGCCCGCCGAGGAGTCCCCTTGCTTTGTTTTTAGAGACACAGTCTTATGTAGCCTAGGNAAAT	CTCTTGTGAGACTATGCCGGGGCCTAGCAAACACAGAAGTGGATGCTCACAGTCAGCTAATGGATGGATCACAGGGCTCCCAATGGAGGAGCTAGAGAAAGTAGCCAAGGAGCTAAAGGGATCTGCAACCCTATAGGCGGAACAACATTATGAACTAACCAGTACCCCGGAGCTCTTGACTCTAGCTACATATGTATCAAAAGATGGCTTAGTCGGCCATAACTGGAAAGAGAGGCCCATTGGACACGCAAACTTTATATGCCCCAGTACAGGGGAACGCCAGGGCCAAAAAGGGGGAGTGGGTGGGTAGGGGAGTGGGGGTGGGTGGGTATGGGGGACTTTTGGTATAGCATTGGAAATGTAAATGAGCTAAATACCTAATAAAAAATGGAAAAAAAA…	miPSC.Clone15.2i.mRC-seq|3,miPSC.Clone10.2i.mRC-seq|5,MEF.I222e2.mRC-seq|14,miPSC.Clone12.Serum.mRC-seq|6,miPSC.Clone17.2i.mRC-seq|8,miPSC.Clone16.Serum.mRC-seq|6,miPSC.Clone9.2i.mRC-seq|4,miPSC.Clone2.Serum|10,miPSC.Clone1.2i|11,miPSC.Clone14.2i.mRC-seq|7,miPSC.Clone2.2i.mRC-seq|2,miPSC.Clone18.2i.mRC-seq|2,miPSC.Clone8.Serum|12,miPSC.Clone10.Serum.mRC-seq|4,miPSC.Clone3.2i.mRC-seq|6,miPSC.Clone…	miPSC.Clone10.2i.mRC-seq|4,MEF.I222e2.mRC-seq|5,miPSC.Clone12.Serum.mRC-seq|5,miPSC.Clone17.2i.mRC-seq|2,miPSC.Clone2.Serum.mRC-seq|2,miPSC.Clone2.Serum|18,miPSC.Clone1.2i|16,miPSC.Clone14.2i.mRC-seq|2,miPSC.Clone18.2i.mRC-seq|1,miPSC.Clone8.Serum|10,miPSC.Clone3.2i.mRC-seq|4,miPSC.Clone14.Serum.mRC-seq|1,miPSC.Clone4.2i|13,miPSC.Clone1.Serum|13,miPSC.Clone16.2i.mRC-seq|3,miPSC.Clone1.Serum.mRC-s…	chr10|40851295|40851622|L1|129S1_SvImJ,BTBR_T__Itpr3tf_J,LP_J,ST_bJ
5b835822-6bd9-4675-9a39-38a2bf24e632	chr10	40943350	40943360	-	-	N	L1MdGF	6761	7184	279	320	TATTTAATCTT	TTCAATCTTGAAGGCGTTACAGAAAAAAGTGCTACTCAATAAACAGAAACAGAATAAAAATAAGTATAGAAATAAACGCAAACCATCTCTAATAGATGTGCCCTTTTAGAATGGTCCACGTATTTCCTATATATTTTCATTAAAGTTAGAAATAAACTTCATAGTCTTTATGATTACAAATAAAATAGACACTAAGGAATACTGGAAGATGTTAACATAGAAAACATATTAAGATTAAATAGGCCCCCAATGAAGGAGCTAGAGAAAGTACCAAAGAAGCTAAAGGGATCTGCAACACTATAGGTGGAACAACATTATGAACTAACCAGTACCCCGGAGCTCTTGACTCTAGCTGCATATGCATCAAAAGATGGCCTAGTCGGCCATCACTGGAAAGAG…	GTTTTCTTGTTTATCTATCCTGCCTCTAGGCTAACTTTTTTAATACTACTTCTTTGATATGGAACACACATATCTTCGTGGCTAATAAAATTCCCCACTACCTCTCTGACCTGAAACAACAAAAAAGACACAAGAGTTATTTAATCTTTTTTTTTTTTTTTTTTTTTTTTTTTTTCCTTTCCTTTTTTTAGGTATGGTTCGCT	miPSC.Clone15.2i.mRC-seq|1,miPSC.Clone10.2i.mRC-seq|2,MEF.I222e2.mRC-seq|8,miPSC.Clone12.Serum.mRC-seq|1,miPSC.Clone2.Serum.mRC-seq|1,miPSC.Clone9.2i.mRC-seq|1,miPSC.Clone2.Serum|10,miPSC.Clone1.2i|10,miPSC.Clone18.2i.mRC-seq|3,miPSC.Clone8.Serum|14,miPSC.Clone10.Serum.mRC-seq|1,miPSC.Clone3.2i.mRC-seq|3,miPSC.Clone11.Serum.mRC-seq|2,miPSC.Clone14.Serum.mRC-seq|1,miPSC.Clone4.2i|10,miPSC.Clone1.S…	miPSC.Clone10.2i.mRC-seq|4,MEF.I222e2.mRC-seq|16,miPSC.Clone12.Serum.mRC-seq|2,miPSC.Clone2.Serum.mRC-seq|3,miPSC.Clone9.2i.mRC-seq|8,miPSC.Clone2.Serum|12,miPSC.Clone1.2i|9,miPSC.Clone14.2i.mRC-seq|1,miPSC.Clone2.2i.mRC-seq|1,miPSC.Clone18.2i.mRC-seq|1,miPSC.Clone8.Serum|15,miPSC.Clone10.Serum.mRC-seq|3,miPSC.Clone3.2i.mRC-seq|5,miPSC.Clone14.Serum.mRC-seq|7,miPSC.Clone4.2i|13,miPSC.Clone1.Serum…	chr10|40943180|40943550|L1|129P2_OlaHsd,129S1_SvImJ,BTBR_T__Itpr3tf_J,LP_J,ST_bJ
31f5f108-6b02-4c42-9763-37f785498e13	chr10	42545488	42545503	+	+	N	B2	1	208	484	490	AAAGAATCTGGAACTT	CCATGCTCCCTGCCGTGATGATAATGGACTGAACCTCTGAACCTGTAAGCCAGCCCCAATTAAATGTTGTTCCTTATAGGAGTTGCCTTGGTCATGGTGTCTGTTCGCAGCAATGGAAACCTTAACTAAGACACCATATAATACTATAAAGTCAGGCTGTTGTTTTAAAGTTCCAGATTCTTTATTTTTTATTTATTTTTTATTTTTTTTAAAGATTTATTTATTTATTATATGTAAGTACACTGTAGCTGTCTTCAGACACACCAGAAGAGGGCGTCAGATCTCCTTATGGATGGTTGTGAGCCACCATGTGGTTGCTGGGATTTGAACTCCGAACCTTTGGAAGAGCAGTCGGGTGCTCTTACCCACTGAGCCATCTCACCAGCCCAAGTTCCAGAT…	CCATGCTCCCTGCCGTGATGATAATGGACTGAACCTCTGAACCTGTAAGCCAGCCCCAATTAAATGTTGTTCCTTATAGGAGTTGCCTTGGTCATGGTGTCTGTTCGCAGCAATGGAAACCTTAACTAAGACACCATATAATACTATAAAGTCAGGCTGTTGTTTTAAAGTTCCAGATTCTTTATTTTTTATTTATTTTTTATTTTTTTTAAAGATTTATTTATTTATTATATGTAAGTACACTGTAGCTGTCTTCAGACACACCAGAAGAGGGCGTCAGATCTCCTTATGGATGGTTGTGAGCCACCATGTGGTTGCTGGGATTTGAACTCCGAACCTTTGGAAGAGCAGTCGGGTGCTCTTACCCACTGAGCCATCTCACCAGCCCAAGTTCCAGAT…	miPSC.Clone15.2i.mRC-seq|2,miPSC.Clone10.2i.mRC-seq|11,MEF.I222e2.mRC-seq|10,miPSC.Clone12.Serum.mRC-seq|3,miPSC.Clone17.2i.mRC-seq|3,miPSC.Clone16.Serum.mRC-seq|2,miPSC.Clone9.2i.mRC-seq|5,miPSC.Clone2.Serum|30,miPSC.Clone1.2i|17,miPSC.Clone14.2i.mRC-seq|7,miPSC.Clone2.2i.mRC-seq|4,miPSC.Clone18.2i.mRC-seq|4,miPSC.Clone8.Serum|15,miPSC.Clone10.Serum.mRC-seq|1,miPSC.Clone3.2i.mRC-seq|5,miPSC.Clon…	miPSC.Clone15.2i.mRC-seq|5,miPSC.Clone10.2i.mRC-seq|5,MEF.I222e2.mRC-seq|12,miPSC.Clone12.Serum.mRC-seq|9,miPSC.Clone17.2i.mRC-seq|5,miPSC.Clone16.Serum.mRC-seq|7,miPSC.Clone9.2i.mRC-seq|4,miPSC.Clone2.Serum|13,miPSC.Clone1.2i|10,miPSC.Clone14.2i.mRC-seq|4,miPSC.Clone2.2i.mRC-seq|8,miPSC.Clone18.2i.mRC-seq|7,miPSC.Clone8.Serum|13,miPSC.Clone10.Serum.mRC-seq|7,miPSC.Clone3.2i.mRC-seq|10,miPSC.Clon…	chr10|42545309|42545678|SINE|129P2_OlaHsd,129S1_SvImJ,BTBR_T__Itpr3tf_J,KK_HiJ,LP_J
8945d64d-0f79-4c78-9690-ff78b5ff653f	chr10	44219769	44219758	-	-	N	L1MdA	5875	6658	390	345	AAAGCCACTCTT	ATTGCATTGAACATATTTAAGTGTGAACTCTTCTTTTGTGCATCTTACTTCTCTCTATTTATCCTGTGCTTCTCCTTCTCAATCGATGGCCTACTTATCTCTACAGCTGCTTAGGACCCCCACCTAGAGATACTGCAAAGCCACTCTTTTTTTTTTTTTCTTTTTTTTTTTTTCCATTTTTTATTAGGTATTTTACTTATTTACTTTTCCAATGTTTTTCCAAAAGTTCCCCCTCACCCCCCCCCCCCCCCCCCCCCCCCCCCCCCC	GCCATCACTGGAAAGAGAGGCCCATTGGACACGCAAACTTTATATGCCCCAGTACAGGGGATCGCCAGGGCCAAAAAATGGGAGTGGGTGGGTAGGGGGGTGGGGGGGAGGGTATGGGGGACTTTTGGGATAGCATTGGAAATGTAATTGAGGAAAATACATAATAAAAATATTATATAAAAAAGAATTCAGTATTAATATAAGTTTGGTGACTAGTTGAAAGTTAGGGTGATGGAAACTATGGAATCAAGAGTGGCTTTAAGTGGATATTAGCCCCAAACCTAGGATACCCAAGATATAAGATATAATTTGCTAAACACATGAAACTCAAGGAGAATGAAGACTGAAGTGTGGACACTATGCCCCTCCTTAGATTTGGGAACAAAGCACCCATGGAAG…	miPSC.Clone10.2i.mRC-seq|2,MEF.I222e2.mRC-seq|9,miPSC.Clone12.Serum.mRC-seq|1,miPSC.Clone17.2i.mRC-seq|3,miPSC.Clone2.Serum.mRC-seq|11,miPSC.Clone2.2i.mRC-seq|7,miPSC.Clone2.Serum|7,miPSC.Clone1.2i|11,miPSC.Clone14.2i.mRC-seq|5,miPSC.Clone18.2i.mRC-seq|2,miPSC.Clone8.Serum|17,miPSC.Clone10.Serum.mRC-seq|2,miPSC.Clone3.2i.mRC-seq|3,miPSC.Clone14.Serum.mRC-seq|4,miPSC.Clone4.2i|8,miPSC.Clone1.Serum…	miPSC.Clone15.2i.mRC-seq|2,miPSC.Clone10.2i.mRC-seq|5,MEF.I222e2.mRC-seq|6,miPSC.Clone12.Serum.mRC-seq|5,miPSC.Clone17.2i.mRC-seq|2,miPSC.Clone2.Serum.mRC-seq|1,miPSC.Clone9.2i.mRC-seq|1,miPSC.Clone2.Serum|15,miPSC.Clone1.2i|10,miPSC.Clone14.2i.mRC-seq|3,miPSC.Clone2.2i.mRC-seq|5,miPSC.Clone18.2i.mRC-seq|2,miPSC.Clone8.Serum|15,miPSC.Clone10.Serum.mRC-seq|4,miPSC.Clone3.2i.mRC-seq|2,miPSC.Clone14…	chr10|44219560|44219970|L1|129P2_OlaHsd,129S1_SvImJ,BTBR_T__Itpr3tf_J,KK_HiJ,LP_J,WSB_EiJ
fa30e83a-8018-4e03-9cf8-39d97c0727f5	chr10	65971948	65971945	+	+	N	L1MdTFII	7008	7214	304	325	AAAA	CCAGTGGACAAGGATTCATCAGTACAACATGACCAATATATTCCTGCCACGCTTCTCCATCTGAAACCTACTTAATTTAAAAATGGAAAGAGAGGGTCAGAGATTAAGGGTGCTTGTTGTTCTTTCTTCAGAGGACCCATGACTGATGACCTGCAACCACCTGTAACTCTAGCTCCAAGGGATCCATTTCTCTATATTTTTCTCTGTGTGAGCAAGTGCATGTGCATACATACACATACACATATGTGCACACCCACACATGCACGCACACACACATACACACACACTTAAAATGGGGGAGTGGGTGGGTAGGGGAGTGGGGGTGGGTGGGTAAGGGGGACTTTTGGTATAGCATTGGAAATGTAAATGAGCTAAATACCTAATAAAAAAAAAATAATA…	GGGGTGGGGGAGGGGGGTGGGGGGGAAAAGGGAGAATATAAGAAAAAAAAGAAAAAATAAAAGAAACAAAACAACTAAAAAAAAAAAAAAAAAACAAAAAAAAAAAAAAAAAAAAAAAAAAAAAAATGAAATGAAGAAATACAACATGGGGAAAATAATTAGAAATACACAATAAAACCAATAACTAGAAAGTGAAGAAAATAGAACATATTCCTTGATGGNAAGAGAAAGTTTTGGGTTGCCCGGCATTTTCATGAATAGATCCCCTAGCT	miPSC.Clone10.2i.mRC-seq|5,MEF.I222e2.mRC-seq|7,miPSC.Clone12.Serum.mRC-seq|2,miPSC.Clone17.2i.mRC-seq|1,miPSC.Clone2.Serum.mRC-seq|2,miPSC.Clone9.2i.mRC-seq|3,miPSC.Clone2.Serum|9,miPSC.Clone1.2i|6,miPSC.Clone14.2i.mRC-seq|3,miPSC.Clone2.2i.mRC-seq|1,miPSC.Clone18.2i.mRC-seq|3,miPSC.Clone8.Serum|7,miPSC.Clone10.Serum.mRC-seq|1,miPSC.Clone3.2i.mRC-seq|5,miPSC.Clone14.Serum.mRC-seq|5,miPSC.Clone4.…	miPSC.Clone15.2i.mRC-seq|1,miPSC.Clone10.2i.mRC-seq|4,MEF.I222e2.mRC-seq|13,miPSC.Clone12.Serum.mRC-seq|5,miPSC.Clone17.2i.mRC-seq|8,miPSC.Clone16.Serum.mRC-seq|2,miPSC.Clone9.2i.mRC-seq|11,miPSC.Clone2.Serum|6,miPSC.Clone1.2i|7,miPSC.Clone14.2i.mRC-seq|2,miPSC.Clone2.2i.mRC-seq|4,miPSC.Clone18.2i.mRC-seq|3,miPSC.Clone8.Serum|5,miPSC.Clone10.Serum.mRC-seq|5,miPSC.Clone3.2i.mRC-seq|5,miPSC.Clone14…	chr10|65971768|65972105|L1|AKR_J
751e1ef2-1aaa-40fc-9b1e-13e97e2478d9	chr10	69362088	69362102	-	-	N	B2	0	214	500	498	TATATCGAGATGCCAAGAAACATCAGCTCAGGAAGAAGGAATATTCTCATGGAAGCCATGCCTGTACGAAGACAATGGGTGCTATGCCTTGGATCTGAAATGTCCCAACAGCTCATGCTTGAACACTTGACTTTAGCTGTTGGTTTTT	AGAAGAGTTTGTTTTGGCTTTCGGCTTCGACGAGCACAGTCCATCATGATGGACAAGACACGGTAGTAGGAGCAGCCCTTTCCGTAGTGACAGGAGCAGGTCACTTTCTGCTGCTCACATCTCAGTGGACCAGGAAGCAAGGAGATTGTAACATGAAGGAAGCAGGGATGATATTCCCTGTAGCAACCCACTCCAGGTGTCAGACACTTCCTCCTGTTACACTTCACCTATTAAAAACCAACAGCTAGGGCTGGTGAGATGGCTCAGTGGGTAAGAGCACCCGACTGCTCTTCCGAAGGTCCAGAGTTCAAATCCCAGCAACCACATGGTGGCTCACAACCATCTGTAATGAGATCTGACTCCCTCTTCTGGAATGTCTGAAGACAGCTACAGTGTACT…	TATATCGAGATGCCAAGAAACATCAGCTCAGGAAGAAGGAATATTCTCATGGAAGCCATGCCTGTACGAAGACAATGGGTGCTATGCCTTGGATCTGAAATGTCCCAACAGCTCATGCTTGAACACTTGACTTTAGCTGTTGGTTTTTTTTTTTTTGTTTTTTTTTGTTTTTNTTTGTTTTTTAATAAAAGTTCTTTTTTAATTTTATTTAAGTACGCTTTAGCTTTTTGTAGCCATTTCAGAAG	miPSC.Clone15.2i.mRC-seq|13,miPSC.Clone10.2i.mRC-seq|8,MEF.I222e2.mRC-seq|24,miPSC.Clone12.Serum.mRC-seq|10,miPSC.Clone17.2i.mRC-seq|11,miPSC.Clone16.Serum.mRC-seq|13,miPSC.Clone9.2i.mRC-seq|15,miPSC.Clone2.Serum|12,miPSC.Clone1.2i|4,miPSC.Clone14.2i.mRC-seq|8,miPSC.Clone18.2i.mRC-seq|9,miPSC.Clone10.Serum.mRC-seq|2,miPSC.Clone3.2i.mRC-seq|11,miPSC.Clone14.Serum.mRC-seq|5,miPSC.Clone1.Serum|11,mi…	miPSC.Clone15.2i.mRC-seq|6,miPSC.Clone10.2i.mRC-seq|3,MEF.I222e2.mRC-seq|13,miPSC.Clone12.Serum.mRC-seq|9,miPSC.Clone17.2i.mRC-seq|8,miPSC.Clone16.Serum.mRC-seq|3,miPSC.Clone9.2i.mRC-seq|9,miPSC.Clone2.Serum|16,miPSC.Clone1.2i|13,miPSC.Clone14.2i.mRC-seq|8,miPSC.Clone2.2i.mRC-seq|5,miPSC.Clone18.2i.mRC-seq|5,miPSC.Clone10.Serum.mRC-seq|9,miPSC.Clone3.2i.mRC-seq|8,miPSC.Clone14.Serum.mRC-seq|12,mi…	chr10|69361917|69362283|SINE|129P2_OlaHsd,129S1_SvImJ,129S5SvEvBrd,C3H_HeH,C3H_HeJ,CBA_J,NZB_B1NJ,NZO_HlLtJ,NZW_LacJ,ST_bJ
2afd4474-10b2-48f9-ac19-84b8a2901346	chr10	82676011	82676027	-	NA	N	L1MdTFI	6095	7490	340	341	AGAACCTGGGGCCTCTT	TAGATGTACCACATTTTCTGTATCCATTCCTCTGTTGAGGGGCATCTGGGTTCTTTCCAGTTTCTGGCTATTATAAATAAGGCTGCTATGAACATAGTGGAGCATGTGTCCTTCTTACCAGTTGGGGCTTCTTCTGGATATATGCCCAGGAGAGGTATTGCTGGATCCTCCGGTAGTACTATGTCCAATTTTCTGAGGAACCGCCAGACTGATTTCCAGAGTGGTTGTACAAGCCTGCAATCCCACCAACAATGGAGGAGTGTTCCTCTTTCTCCACATCCTCGCCAGCATCTGCTGTCACCTGAATTTTTGATCTTAGCCATTCTCACTGGTGTGAGGTGGAATCTCAGGGTTGTTTTGATTTGCATTTCCCTGATGATTAAGGATGTTGAACATTTT…	TTTTTTTTTCTGGAGACATGATCTCATGTAGCCTGGACTAGCCTTGAACTCTGTTCTCCTCACCTCCACCTCCCAAGTGCCAGGATTACAGGTGTGCTTTGTTATGCCTGGTTTTATTTGGTGCTAGAGATAGAACCTGGGGCCTCTTTTTTTTTTTTTNTTTTTTTTTTTCATTTTTTTTTAATTAGCTGTGTTTTTGCCTCATTTTCATTTC	miPSC.Clone10.2i.mRC-seq|5,MEF.I222e2.mRC-seq|9,miPSC.Clone12.Serum.mRC-seq|7,miPSC.Clone17.2i.mRC-seq|9,miPSC.Clone2.Serum.mRC-seq|3,miPSC.Clone9.2i.mRC-seq|1,miPSC.Clone2.Serum|13,miPSC.Clone1.2i|15,miPSC.Clone14.2i.mRC-seq|2,miPSC.Clone18.2i.mRC-seq|1,miPSC.Clone8.Serum|10,miPSC.Clone10.Serum.mRC-seq|2,miPSC.Clone3.2i.mRC-seq|5,miPSC.Clone14.Serum.mRC-seq|4,miPSC.Clone4.2i|8,miPSC.Clone1.Serum…	miPSC.Clone15.2i.mRC-seq|3,miPSC.Clone10.2i.mRC-seq|1,MEF.I222e2.mRC-seq|6,miPSC.Clone12.Serum.mRC-seq|4,miPSC.Clone17.2i.mRC-seq|8,miPSC.Clone2.Serum.mRC-seq|6,miPSC.Clone9.2i.mRC-seq|5,miPSC.Clone2.Serum|10,miPSC.Clone1.2i|8,miPSC.Clone14.2i.mRC-seq|1,miPSC.Clone2.2i.mRC-seq|2,miPSC.Clone8.Serum|9,miPSC.Clone10.Serum.mRC-seq|3,miPSC.Clone3.2i.mRC-seq|2,miPSC.Clone14.Serum.mRC-seq|3,miPSC.Clone4…	chr10|82675814|82676221|L1|129P2_OlaHsd,129S1_SvImJ,AKR_J,A_J,BALB_cJ,BTBR_T__Itpr3tf_J,BUB_BnJ,C3H_HeH,C3H_HeJ,CBA_J,DBA_1J,FVB_NJ,I_LnJ,KK_HiJ,LG_J,LP_J,NOD_ShiLtJ,NZB_B1NJ,NZO_HlLtJ,NZW_LacJ,RF_J,SEA_GnJ,SJL_J,SM_J,ST_bJ,WSB_EiJ
754eccbd-b955-4cd8-9508-b27091ffe59b	chr10	91102874	91102890	-	-	N	B2	0	214	500	499	CCCCCTGGCAGATTTCT	TGAGGTCCAGAGCAGAGAGCTGAGTGCCGCTGCTCCACCCACTTCTGTCCTGCCTTTCTCCTCAGTGCCGGATCCCAGCCCACCGGGTGGCTCGTCTTCACGGTGGACATTCCCACCTCATTTATGGATCTCTGGAAATGCCCTCATAGAAATCTGCCAGGGGGCTGGTGAGATGGCTCAGTGGGTAAGAGCACCCGACTGCTCTTCCGAAGGTCCAGAGTTCAAATCCCAGCAACCACATGGTGGCTCACAACCATCTGTAACAAGATCTGGCGCCCTCTTCTGGAGTGTCTGAAGACAACTACAGTGTACTTACATATAATAAATAAATAAATCTAAAAAAAAAAAAAAAAAAAGAAATCTGCCA	ATCGAACTTGGGTCCTCTGGCCGAGTAGCAAGCACTCTTAATTGTTGAGCAATCTCTCCAGCCTCCAGTAATAAATTGAAGCAGACTGAACATTTGAATTTACCAAGTATTTACGGAAAAAGTTGTCACGTCCCCCTGGCAGATTTCTTTTTTGTTTTTTTTTTTTTTTAGTTAAATTTTAAATTTTA	miPSC.Clone15.2i.mRC-seq|6,miPSC.Clone10.2i.mRC-seq|12,MEF.I222e2.mRC-seq|19,miPSC.Clone12.Serum.mRC-seq|12,miPSC.Clone17.2i.mRC-seq|9,miPSC.Clone16.Serum.mRC-seq|8,miPSC.Clone9.2i.mRC-seq|14,miPSC.Clone2.Serum|22,miPSC.Clone1.2i|5,miPSC.Clone14.2i.mRC-seq|6,miPSC.Clone18.2i.mRC-seq|8,miPSC.Clone10.Serum.mRC-seq|7,miPSC.Clone3.2i.mRC-seq|10,miPSC.Clone14.Serum.mRC-seq|14,miPSC.Clone4.2i|6,miPSC.C…	miPSC.Clone15.2i.mRC-seq|1,miPSC.Clone10.2i.mRC-seq|4,MEF.I222e2.mRC-seq|15,miPSC.Clone12.Serum.mRC-seq|5,miPSC.Clone17.2i.mRC-seq|5,miPSC.Clone16.Serum.mRC-seq|1,miPSC.Clone9.2i.mRC-seq|11,miPSC.Clone2.Serum|25,miPSC.Clone1.2i|12,miPSC.Clone14.2i.mRC-seq|8,miPSC.Clone2.2i.mRC-seq|8,miPSC.Clone18.2i.mRC-seq|8,miPSC.Clone8.Serum|21,miPSC.Clone10.Serum.mRC-seq|7,miPSC.Clone3.2i.mRC-seq|7,miPSC.Clon…	chr10|91102700|91103294|SINE|129P2_OlaHsd,129S1_SvImJ,AKR_J,A_J,BALB_cJ,BTBR_T__Itpr3tf_J,BUB_BnJ,C3H_HeH,C3H_HeJ,C57BR_cdJ,C57L_J,C58_J,CBA_J,DBA_1J,DBA_2J,FVB_NJ,I_LnJ,JF1_MsJ,KK_HiJ,LG_J,LP_J,MOLF_EiJ,NOD_ShiLtJ,NZB_B1NJ,NZO_HlLtJ,NZW_LacJ,RF_J,SEA_GnJ,SM_J,ST_bJ
f6f71e07-74db-4508-a944-59a80a9684af	chr10	92467516	92467503	+	+	N	L1MdGF	13	7184	500	290	AAAAAACTTATCAA	CCCACCTCAAAGGTGAGATTGCTAAGGCAGTAAGAAGTGCCTGCTTCAAGTTAAGGAGCCAGTACGTTCCAGAGTTGTGACTAGAGCCTTGGCTGTGTGACTTCAAGTTGTCTTCAACTCATCAACAATCTCTTAAAAAACTTATCAAGTCCAGACAGCCGGCCACCTTCCTGGTGAGAGCACGGGGGTCTGCCCGGCCTGAGAGGCTTTTGGTCCCCGGGGGGCGGCGGG	AAATAAAAAAGAACAAAAAAAAAAAAAAAAAAAGAAAAAAAAAAAAAAAAAAAAAAAAAAAAAAAAAAACCACCTAAAAATCCACATAACCAAAAAAAAAAAAAAAAAAAAAAAAAAAAAAAAAAAACTTATCAAAAAGGAAAAACAGTTCTCTCGGACTGTATGCCAATGTTTGAGCATAAAAGAATACACATGGAAAGAGGAGAGCCATTTCAATGAGTTTGAAAGGCCACTTATA	miPSC.Clone15.2i.mRC-seq|7,miPSC.Clone10.2i.mRC-seq|15,MEF.I222e2.mRC-seq|42,miPSC.Clone12.Serum.mRC-seq|12,miPSC.Clone17.2i.mRC-seq|14,miPSC.Clone2.Serum.mRC-seq|18,miPSC.Clone14.2i.mRC-seq|10,miPSC.Clone18.2i.mRC-seq|18,miPSC.Clone10.Serum.mRC-seq|13,miPSC.Clone3.2i.mRC-seq|15,miPSC.Clone14.Serum.mRC-seq|12,miPSC.Clone16.2i.mRC-seq|21,miPSC.Clone1.Serum.mRC-seq|18,miPSC.Clone1.2i.mRC-seq|23,miP…	miPSC.Clone15.2i.mRC-seq|2,miPSC.Clone10.2i.mRC-seq|5,MEF.I222e2.mRC-seq|8,miPSC.Clone12.Serum.mRC-seq|1,miPSC.Clone17.2i.mRC-seq|2,miPSC.Clone2.Serum.mRC-seq|2,miPSC.Clone9.2i.mRC-seq|2,miPSC.Clone2.Serum|12,miPSC.Clone1.2i|9,miPSC.Clone14.2i.mRC-seq|4,miPSC.Clone2.2i.mRC-seq|1,miPSC.Clone8.Serum|7,miPSC.Clone10.Serum.mRC-seq|3,miPSC.Clone3.2i.mRC-seq|4,miPSC.Clone14.Serum.mRC-seq|7,miPSC.Clone4…	chr10|92467329|92467721|L1|129P2_OlaHsd,129S1_SvImJ,AKR_J,BALB_cJ,BTBR_T__Itpr3tf_J,BUB_BnJ,C3H_HeJ,C57BR_cdJ,C57L_J,C58_J,CBA_J,DBA_1J,DBA_2J,FVB_NJ,I_LnJ,KK_HiJ,LG_J,LP_J,NOD_ShiLtJ,NZO_HlLtJ,NZW_LacJ,RF_J,SEA_GnJ,SJL_J,SM_J,ST_bJ,WSB_EiJ,ZALENDE_EiJ
998b64ab-92e6-465a-8759-283afa87e41b	chr10	92768235	92768250	-	-	N	L1MdTFII	39	7131	500	336	AAAATCATTCATTTTC	TTACCGTCTATCAGCAGACCTGGGAGACAGATTCTCTCCTCTGAGTTTCAGTGCTCAGAGCACTCTCTGCTGGCAAGCTCTCTTACAGGGAAGGTGCGCAGATATCTTGTATTTGGACCTCCTCCTGGCCGAAGAAGAAGGCCCAAAACAGGACCTTTCTCAGACACTGTGTTGCTTTGGCAGTTCCCAGGTGGTACAGACTCTCACCTAAGCAGACTAAATTCCTAAGTTCCTTGGAGTCCCGGGACCAAGATGGCGACCGCTGCTGCTGTGGCTTAGGCCGCCTCCCCAGCCGGGTGGGCACCTGTCCTCCGGTCCGGAAGGTGGCCGGCTGTCCCCGGCCCACACAGGGTGCTGCCTCAGCGCCTCTGTGCTTCTGCCTGTTCCAGAAGCTGTCAG…	ATCCACCCCATAATCAGCTTCCAAATGCTGACACCATTGCATACACTAGCAAGATTTTACTGAAAGGACCCAGATGTAGCTGTCTCTTGTGAGACTATGCCGGGGCCTAGCAAACACAGAAGTGGATGCTCACAGTCAGCTAATGGATGGATCACAGGGCTCCCAATGGAGGAGCTAGAGAAAGTACCCAAGGAGCTAAAGGGATCTTCAACCCTATAGGTGGAACAACATTATGAACTAACCAGTACCCCTGAGCTCTTGACTCTAGCTGCATATGTATCAAAAGATGGCCTAGTCGGCCATCACTGGAAAGAGAGGCCCATTGGACACGCAGACTTTGTGTGCCCCGGTACAGGGGAACGCCAGGGCCAAAGGGGGGGTTGTGGGTGGGTAGGGGAG…	miPSC.Clone15.2i.mRC-seq|8,miPSC.Clone10.2i.mRC-seq|18,MEF.I222e2.mRC-seq|19,miPSC.Clone12.Serum.mRC-seq|5,miPSC.Clone17.2i.mRC-seq|12,miPSC.Clone16.Serum.mRC-seq|9,miPSC.Clone9.2i.mRC-seq|13,miPSC.Clone2.Serum|11,miPSC.Clone1.2i|10,miPSC.Clone14.2i.mRC-seq|9,miPSC.Clone18.2i.mRC-seq|11,miPSC.Clone10.Serum.mRC-seq|9,miPSC.Clone3.2i.mRC-seq|11,miPSC.Clone14.Serum.mRC-seq|7,miPSC.Clone1.Serum|13,mi…	miPSC.Clone15.2i.mRC-seq|1,miPSC.Clone10.2i.mRC-seq|7,MEF.I222e2.mRC-seq|14,miPSC.Clone12.Serum.mRC-seq|5,miPSC.Clone17.2i.mRC-seq|2,miPSC.Clone2.Serum.mRC-seq|3,miPSC.Clone2.2i.mRC-seq|9,miPSC.Clone2.Serum|12,miPSC.Clone1.2i|5,miPSC.Clone14.2i.mRC-seq|1,miPSC.Clone8.Serum|10,miPSC.Clone10.Serum.mRC-seq|2,miPSC.Clone3.2i.mRC-seq|1,miPSC.Clone14.Serum.mRC-seq|1,miPSC.Clone4.2i|13,miPSC.Clone1.Seru…	chr10|92768012|92768501|L1|129P2_OlaHsd,129S1_SvImJ,AKR_J,A_J,BALB_cJ,BTBR_T__Itpr3tf_J,BUB_BnJ,C3H_HeH,C3H_HeJ,C57BR_cdJ,C57L_J,C58_J,CBA_J,DBA_1J,DBA_2J,FVB_NJ,I_LnJ,KK_HiJ,LP_J,NOD_ShiLtJ,RF_J,SEA_GnJ,SJL_J,SM_J,ST_bJ,WSB_EiJ
01122205-05c3-43b4-ac2f-4d5fcbd025da	chr10	93372071	93372085	-	-	N	L1MdTFII	27	7124	500	425	GAAAACTTGCCTTTT	TCAGCGCCTCTGTGCTTCCGCCTGTTCCAGAAGCTGTCAGGTTCTCTGGCGCACCCTCTCACCTGTTCAGACTAATTTCCTAAGTTCGGCGGGTCCCGGACCAAGATGGCGACCGCTGCTCGAAAACTTGCCTTTTGAGTACATTAAGAAGAAGCTGTTTATTTTACATGTGAATAT	GTAGAGACTGCCATATCCAGGGATCCACCCCATAATCAGCTTCCAAATGCTGACACCATTGCATACACTAGCAAGATTTTACTGAAAGGACCCAGATGTAGCTGTCTCTTGTGAGACTATGCCGGGGCCTAGCAAACACAGAAGTGGATGCTCACAGTCAGCTAATGGATGGATCACAGGGCTCCCAATGGAGGAGCTAGAGAAAGTACCCAAGGAGCTAAAGGGATCTTCAACCCTATAGGTGGAACAACATTATGAACTAACCAGTACCCCTGAGCTCTTGACTCTAGCTGCATGTGTATCAAAAGATGGCCTAGTCGGCCATCACTGGAAAGAGAGGCCCATTGGACACGCAGACTTTGTGTGCCCCGGTACAGGGGAACGCCAGGGCCAAAGGGG…	miPSC.Clone15.2i.mRC-seq|6,miPSC.Clone10.2i.mRC-seq|11,MEF.I222e2.mRC-seq|30,miPSC.Clone12.Serum.mRC-seq|5,miPSC.Clone17.2i.mRC-seq|15,miPSC.Clone2.Serum.mRC-seq|19,miPSC.Clone14.2i.mRC-seq|13,miPSC.Clone18.2i.mRC-seq|11,miPSC.Clone10.Serum.mRC-seq|11,miPSC.Clone3.2i.mRC-seq|7,miPSC.Clone14.Serum.mRC-seq|26,miPSC.Clone16.2i.mRC-seq|16,miPSC.Clone1.Serum.mRC-seq|20,miPSC.Clone1.2i.mRC-seq|26,miPSC…	miPSC.Clone10.2i.mRC-seq|1,MEF.I222e2.mRC-seq|10,miPSC.Clone12.Serum.mRC-seq|5,miPSC.Clone17.2i.mRC-seq|5,miPSC.Clone2.Serum.mRC-seq|3,miPSC.Clone9.2i.mRC-seq|5,miPSC.Clone2.Serum|16,miPSC.Clone1.2i|16,miPSC.Clone14.2i.mRC-seq|5,miPSC.Clone18.2i.mRC-seq|9,miPSC.Clone8.Serum|13,miPSC.Clone10.Serum.mRC-seq|1,miPSC.Clone3.2i.mRC-seq|6,miPSC.Clone14.Serum.mRC-seq|10,miPSC.Clone4.2i|12,miPSC.Clone1.Se…	chr10|93371873|93372253|L1|129P2_OlaHsd,129S1_SvImJ,DBA_1J,DBA_2J,LP_J,NZO_HlLtJ
58724c05-87cc-4629-aa3a-365fc73566c4	chr10	94260059	94260073	-	-	N	L1MdTFI	89	7416	500	400	TCAACTTCAATTTGT	ACAGGGTGCTGCCTCATCGCCTCTGTGCTTCCGCCTGTTCCAGAAGCTGTCAGGTTCTCTGGCGCACCCTCTCACCTGTTCAGACTAATTTCCTAAGTTCGGCGGGTCCCGGACCAAGATCTCAACTTCAATTTGTAAAGGCATCTCTAAGAAAATTCTAAA	CTTTAAAGTATGATTCAATCCCTCCATAATTGTTTGACCTGTAGGATTTTAAGCTATATCTGTAACATGTGTTATGCCATAACGTCTAAAAAAGAATTGTTGTATTCTAATGGATACATCTGTTGAAGCATTATCAACTTCAATTTGTTTTTTTTTTTTTTTTTCTCTCACTTTTTATTAGGTATTTATGGTTCTCATTTTCATTTCCAATTCTA	miPSC.Clone15.2i.mRC-seq|6,miPSC.Clone10.2i.mRC-seq|7,MEF.I222e2.mRC-seq|22,miPSC.Clone12.Serum.mRC-seq|9,miPSC.Clone17.2i.mRC-seq|20,miPSC.Clone16.Serum.mRC-seq|6,miPSC.Clone9.2i.mRC-seq|16,miPSC.Clone2.Serum|8,miPSC.Clone1.2i|10,miPSC.Clone14.2i.mRC-seq|11,miPSC.Clone18.2i.mRC-seq|10,miPSC.Clone10.Serum.mRC-seq|11,miPSC.Clone3.2i.mRC-seq|14,miPSC.Clone14.Serum.mRC-seq|14,miPSC.Clone4.2i|14,miPS…	miPSC.Clone15.2i.mRC-seq|7,miPSC.Clone10.2i.mRC-seq|5,MEF.I222e2.mRC-seq|11,miPSC.Clone12.Serum.mRC-seq|4,miPSC.Clone17.2i.mRC-seq|2,miPSC.Clone2.Serum.mRC-seq|6,miPSC.Clone9.2i.mRC-seq|8,miPSC.Clone2.Serum|18,miPSC.Clone1.2i|8,miPSC.Clone14.2i.mRC-seq|5,miPSC.Clone2.2i.mRC-seq|4,miPSC.Clone18.2i.mRC-seq|4,miPSC.Clone8.Serum|10,miPSC.Clone10.Serum.mRC-seq|2,miPSC.Clone3.2i.mRC-seq|4,miPSC.Clone14…	chr10|94259839|94260328|L1|129P2_OlaHsd,129S1_SvImJ,A_J,BALB_cJ,BTBR_T__Itpr3tf_J,BUB_BnJ,C3H_HeJ,C57BR_cdJ,C57L_J,C58_J,CBA_J,DBA_1J,DBA_2J,FVB_NJ,I_LnJ,KK_HiJ,LP_J,NOD_ShiLtJ,SEA_GnJ,SJL_J,SM_J,ST_bJ
0d26d7dd-1e19-4106-ac48-12476b346448	chr10	105138180	105138166	+	+	N	L1MdTFI	32	7406	500	390	AACAATTGGAAATCA	TATGTCTTTGCACAGACTTTCTGGAATTTCTCTAGTTAAGAAGTACTGATATAAAGCATTATCAATCATTATTGTTTTGTATGGATTGTTGAGATCTTCTTCTTTTAGTCAATCCCTTTCCATGTTAGTGATCTTTTGACGTTAAATTCCTAGCTCTGGTTCCCTAACTACATTCTTCAGCCCATCCTTTATGAATGATGATTTTTTCATTTTATGTGTGGGGAAATTTATATTCATTTTTGAAAAACTTGAGAAATAAAATTCTAGCATCACAGTCTTCTCTAACAATTGGAAATCAGAGAGAACCTGACAGCCTCTGGAACAGGC	GGAAAGGGGGGGGGGGGGGGGGGGTGGGGGGGGGGGGGGGGGGGGGAAAGGGGGACTTTTGGTATAGCATTGGAAATGTAAATGAGCTAAATACCTAATAAAAAATGGAAAAAAAAAAAAAAACAATTGGAAATCATTTATCTGGATTTCTCTGTTATATTGTTGAGAAATTACCCATTAAACCTAACGCCAAACACACATTTTTGCAGGCAACATTTCCCCCCTTTCTCTGCAATTTAAACTGTACTCTTGGTCACCAGTGCAATAT	miPSC.Clone15.2i.mRC-seq|12,miPSC.Clone10.2i.mRC-seq|4,MEF.I222e2.mRC-seq|59,miPSC.Clone12.Serum.mRC-seq|14,miPSC.Clone17.2i.mRC-seq|14,miPSC.Clone2.Serum.mRC-seq|19,miPSC.Clone14.2i.mRC-seq|14,miPSC.Clone18.2i.mRC-seq|15,miPSC.Clone10.Serum.mRC-seq|12,miPSC.Clone3.2i.mRC-seq|18,miPSC.Clone14.Serum.mRC-seq|22,miPSC.Clone16.2i.mRC-seq|19,miPSC.Clone1.Serum.mRC-seq|23,miPSC.Clone1.2i.mRC-seq|14,miP…	miPSC.Clone15.2i.mRC-seq|3,miPSC.Clone10.2i.mRC-seq|3,MEF.I222e2.mRC-seq|18,miPSC.Clone12.Serum.mRC-seq|3,miPSC.Clone17.2i.mRC-seq|5,miPSC.Clone16.Serum.mRC-seq|8,miPSC.Clone9.2i.mRC-seq|4,miPSC.Clone2.Serum|17,miPSC.Clone1.2i|10,miPSC.Clone14.2i.mRC-seq|3,miPSC.Clone2.2i.mRC-seq|1,miPSC.Clone18.2i.mRC-seq|1,miPSC.Clone8.Serum|10,miPSC.Clone10.Serum.mRC-seq|2,miPSC.Clone3.2i.mRC-seq|3,miPSC.Clone…	chr10|105137962|105138361|L1|129P2_OlaHsd,129S1_SvImJ,AKR_J,C3H_HeH,C3H_HeJ,C57BR_cdJ,C57L_J,C58_J,CAST_EiJ,CBA_J,I_LnJ,KK_HiJ,LP_J,MOLF_EiJ,NOD_ShiLtJ,NZO_HlLtJ,RF_J,SM_J,ST_bJ
be93b198-e22f-4f4c-b6fc-382b81d25655	chr10	115187813	115187829	-	-	N	B2	1	208	500	499	TGTTTTGCTCTTTTTTT	ATTAACTTTAATATTATTTAAAGCATTTTATATAGTATTCTTATATAATTTATTTTGTTCATATTTTTCTCCTTTCCCAATTCCTCGAATGTCCTTACCACTTCCTCATCTACCCTATTTTATCTTCTCTTCCTCTCACTCTTCCTCAAAAACATACCCCAAACTGAAAACAAAAAGAGAGCAAAACAGGGCTGGTGAGATGGCTCAGTGGGTTAGAGCACCCGGCTGCTCTTCCGAAGGTCCAGAGTTCAAATCCCAGCAACCACATGGTGTCTCACAACCATCTGTAACAAGATCTGACTCCCTCTTCTGGAGTGTCTGAAGACAGCTACAGTGTACTTACATATAATAAATAAATAAATCTTTAAAAAAAAAAAGAGCAAAACAAAAAATAAAGAT…	TGTGTGTGTGTGTGTGTGGGTGTGTGTGTGTGTGTGTCTGTGTGGGTGTGTCTGTGTGCTTTTTATTTAGTTTTGGTATTTTTTGTCCTAATGTTTTTATATCATTTGTTCTGATCTTTATTTTTTGTTTTGCTCTTTTTTTTTTTAAAGATTTATTTATTTTAGTTATATTTAATTATACTGTAGCTGTCTTCAGNAAAA	miPSC.Clone15.2i.mRC-seq|7,miPSC.Clone10.2i.mRC-seq|12,MEF.I222e2.mRC-seq|20,miPSC.Clone12.Serum.mRC-seq|7,miPSC.Clone17.2i.mRC-seq|9,miPSC.Clone16.Serum.mRC-seq|4,miPSC.Clone9.2i.mRC-seq|7,miPSC.Clone2.Serum|16,miPSC.Clone1.2i|6,miPSC.Clone14.2i.mRC-seq|4,miPSC.Clone2.2i.mRC-seq|5,miPSC.Clone18.2i.mRC-seq|10,miPSC.Clone8.Serum|5,miPSC.Clone10.Serum.mRC-seq|7,miPSC.Clone3.2i.mRC-seq|12,miPSC.Clon…	miPSC.Clone15.2i.mRC-seq|6,miPSC.Clone10.2i.mRC-seq|11,MEF.I222e2.mRC-seq|25,miPSC.Clone12.Serum.mRC-seq|11,miPSC.Clone17.2i.mRC-seq|9,miPSC.Clone2.Serum.mRC-seq|11,miPSC.Clone9.2i.mRC-seq|13,miPSC.Clone2.Serum|16,miPSC.Clone1.2i|11,miPSC.Clone14.2i.mRC-seq|3,miPSC.Clone2.2i.mRC-seq|9,miPSC.Clone18.2i.mRC-seq|9,miPSC.Clone10.Serum.mRC-seq|10,miPSC.Clone3.2i.mRC-seq|17,miPSC.Clone14.Serum.mRC-seq|…	chr10|115187673|115188045|SINE|129S1_SvImJ,A_J,BALB_cJ,C58_J,DBA_1J,DBA_2J,I_LnJ,NOD_ShiLtJ,SEA_GnJ,ST_bJ,WSB_EiJ,ZALENDE_EiJ
850668f5-570f-45a0-a5b0-cbb4dfe4120e	chr11	19571469	19571482	-	-	N	L1MdTFI	131	7433	500	471	CAGGTCTTGGTTTT	ACACAGGGTGCTGCCTCAGCCCCTCTGTGCTTCTGCCTGTTCCAGAGGCTGTCAGGTTCTCTGGCGCACCCTCTCACCTGTTCAGACTAATTTCCTAAGTTCGGCGGGTCCCGGACCACGCCAGGTCTTGGTTTTAACTCACCAGCACAGTCCTAAAAACAAAAGGCACNNGGG	CTGCCATATCCAGGGATCCACCCCATAATCAGCATCCAAACGCTGACACCATTGCATATACTAGCAAGATTTTATCAAAAGGACCCAGATGTAGCTGTCTCTTGTGAGACTATGCCGGGGCCTAGCAAACACAGAAGTGGATGCTCACAGTCAGCTAATGGATGGATCACAGGGCTCCCAATGGAGGAGCTAGAGAAAGTACCCAAGGAGCTAAAGGGATCTTCAACCCTATAGGTGGAACAACATTATGAACTAACCAGTACCCCTGAGCTCTTGACTCTAGCTGCATATGTATCAAAAGATGGCCTAGTCGGCCATCACTGGAAAGAGAGGCCCATTGGACACGCAGACTTTGTGTGCCCCGGTACAGGGGAACGCCAGGGCCAAAGGGGGGGAGTG…	miPSC.Clone15.2i.mRC-seq|7,miPSC.Clone10.2i.mRC-seq|13,MEF.I222e2.mRC-seq|18,miPSC.Clone12.Serum.mRC-seq|10,miPSC.Clone17.2i.mRC-seq|9,miPSC.Clone2.Serum.mRC-seq|22,miPSC.Clone9.2i.mRC-seq|16,miPSC.Clone1.2i|7,miPSC.Clone14.2i.mRC-seq|14,miPSC.Clone18.2i.mRC-seq|16,miPSC.Clone10.Serum.mRC-seq|7,miPSC.Clone3.2i.mRC-seq|13,miPSC.Clone14.Serum.mRC-seq|16,miPSC.Clone1.Serum|10,miPSC.Clone16.2i.mRC-se…	miPSC.Clone15.2i.mRC-seq|4,miPSC.Clone10.2i.mRC-seq|7,MEF.I222e2.mRC-seq|17,miPSC.Clone12.Serum.mRC-seq|7,miPSC.Clone17.2i.mRC-seq|5,miPSC.Clone16.Serum.mRC-seq|3,miPSC.Clone9.2i.mRC-seq|8,miPSC.Clone2.Serum|14,miPSC.Clone1.2i|8,miPSC.Clone14.2i.mRC-seq|8,miPSC.Clone2.2i.mRC-seq|7,miPSC.Clone18.2i.mRC-seq|7,miPSC.Clone8.Serum|20,miPSC.Clone10.Serum.mRC-seq|9,miPSC.Clone3.2i.mRC-seq|9,miPSC.Clone1…	chr11|19571249|19571657|L1|129P2_OlaHsd,129S1_SvImJ,129S5SvEvBrd,C3H_HeJ,C58_J,DBA_1J,DBA_2J,WSB_EiJ
a060387c-8eb5-43a4-87a4-dd97fe75638f	chr11	19847571	19847581	-	-	N	B2	0	198	497	496	GGGGTCATTCT	CTGGTGGAGGGTCATTCTTTTTTTTTTTTTAAAGATTTATTTATTATTATATGTAAGTACACTGTAGCTGTCTTCAGACACACCAGAAGAGGGAGTCAGATCTTGTTACGGATGGTTGTGAGCCACCATGTGGTTGCTGGGATTTGAACTCTGGACCTTCGGAAGAGCAGTCGGGTGCTCTTACCCACTGAGCCATCTCACCAGCCCCCAAGGGTCATTCTGTACATTACAAACTATTCAGAAGTTGTCCTGGCCTCTATCCAAAGACATGATTGGTAACCAACCTTACACAGTACCAGTTTTTACAAGCAAAACTGTCTCCAGCCATTGCCAAATATCTCTGGTAGGTAAAATCAACCCATGTTGAGAAGCAAGGACCCAAACCTACTGATAG	TTTCATTTATTTATTTATTTATTTATTCTTGAAAGTTCCCAAACCTACAAAATACTCGTAGGAATACAAAATACCATTCACCTAGCAAGGTGGCTCAGCTGCAGTCATTGTTAATCTGCACTGGCTAAGTCTGGTGGGGGGTCATTCTTTTTTTTTTTTTTTAATAAAAGATTTATTTATTATTATATGTAAGTACACTGTAGCTGTCTTCAGACGCAACCCCCAGAAG	miPSC.Clone15.2i.mRC-seq|4,miPSC.Clone10.2i.mRC-seq|10,MEF.I222e2.mRC-seq|20,miPSC.Clone12.Serum.mRC-seq|11,miPSC.Clone17.2i.mRC-seq|7,miPSC.Clone16.Serum.mRC-seq|12,miPSC.Clone9.2i.mRC-seq|12,miPSC.Clone2.Serum|6,miPSC.Clone1.2i|11,miPSC.Clone14.2i.mRC-seq|9,miPSC.Clone18.2i.mRC-seq|19,miPSC.Clone10.Serum.mRC-seq|12,miPSC.Clone3.2i.mRC-seq|10,miPSC.Clone14.Serum.mRC-seq|7,miPSC.Clone4.2i|10,miPS…	miPSC.Clone15.2i.mRC-seq|6,miPSC.Clone10.2i.mRC-seq|3,MEF.I222e2.mRC-seq|15,miPSC.Clone12.Serum.mRC-seq|5,miPSC.Clone17.2i.mRC-seq|8,miPSC.Clone16.Serum.mRC-seq|4,miPSC.Clone9.2i.mRC-seq|14,miPSC.Clone2.Serum|12,miPSC.Clone1.2i|10,miPSC.Clone14.2i.mRC-seq|9,miPSC.Clone2.2i.mRC-seq|6,miPSC.Clone18.2i.mRC-seq|6,miPSC.Clone8.Serum|5,miPSC.Clone10.Serum.mRC-seq|10,miPSC.Clone3.2i.mRC-seq|3,miPSC.Clon…	chr11|19847431|19847805|SINE|129P2_OlaHsd,129S1_SvImJ,129S5SvEvBrd,AKR_J,A_J,BALB_cJ,C3H_HeH,C3H_HeJ,C58_J,CBA_J,DBA_1J,DBA_2J,I_LnJ,JF1_MsJ,LG_J,LP_J,MOLF_EiJ,NZB_B1NJ,NZW_LacJ,PWK_PhJ,RF_J,SEA_GnJ,SM_J,WSB_EiJ,ZALENDE_EiJ
c77eb36f-a48e-4536-9674-8647dd443bf3	chr11	22200355	22200343	+	+	N	L1MdGF	0	7091	500	499	ATAAATGTTTCTA	CAACCACTAGGAAAAGTTGGAGTTAGCAAACATCTTTATACATAGGAGAAAACATCAGTTCTATAAACACTTATGCAAAAAGTCTGAAAAGGACAAACATGATGCACATTTAAAATAAGGTAAATAATGCTAACTATAAATGTTTCTAGAGACAGCCGGCCACCTTCCTGGTGTAAAGCACGGGGTCTAGCTCGGACGGG	GGGCCATAAAAGGGGAGTGGGTGGGTAGGGGAGAGGGGGTGGGTGGCTATGGGGGACTTTTGGTATAGCACTGCAAATGTAAATGAGCGAAATACCTAATAAAAAATGGAAAAAAAAAAAAATAAATGTTTCTAAATATGAGCAGCAACCTAACACTCATACCAAGACATGTTCAAACAAAGAACAAATTTTCTAAAGCAAAACAAGTCATTCTGTTAACACAAGAATAATTTTCCTTTTGATTATTTCCAGCCACTAAGTTGGTTCCGCGT	miPSC.Clone15.2i.mRC-seq|14,miPSC.Clone10.2i.mRC-seq|15,MEF.I222e2.mRC-seq|31,miPSC.Clone12.Serum.mRC-seq|14,miPSC.Clone17.2i.mRC-seq|17,miPSC.Clone2.Serum.mRC-seq|24,miPSC.Clone14.2i.mRC-seq|15,miPSC.Clone18.2i.mRC-seq|15,miPSC.Clone10.Serum.mRC-seq|23,miPSC.Clone3.2i.mRC-seq|25,miPSC.Clone14.Serum.mRC-seq|34,miPSC.Clone16.2i.mRC-seq|7,miPSC.Clone1.Serum.mRC-seq|26,miPSC.Clone1.2i.mRC-seq|28,miP…	miPSC.Clone15.2i.mRC-seq|6,miPSC.Clone10.2i.mRC-seq|14,MEF.I222e2.mRC-seq|27,miPSC.Clone12.Serum.mRC-seq|12,miPSC.Clone17.2i.mRC-seq|5,miPSC.Clone16.Serum.mRC-seq|10,miPSC.Clone9.2i.mRC-seq|16,miPSC.Clone2.Serum|14,miPSC.Clone1.2i|7,miPSC.Clone14.2i.mRC-seq|10,miPSC.Clone18.2i.mRC-seq|15,miPSC.Clone10.Serum.mRC-seq|6,miPSC.Clone3.2i.mRC-seq|19,miPSC.Clone14.Serum.mRC-seq|17,miPSC.Clone4.2i|11,miP…	chr11|22200167|22200533|L1|129P2_OlaHsd,129S1_SvImJ,129S5SvEvBrd,AKR_J,C58_J,FVB_NJ,NZB_B1NJ,RF_J,ST_bJ
12ed7eb7-8390-4e2d-82c7-37c42aeee983	chr11	37178659	37178644	+	+	N	L1MdTFI	52	7415	500	262	GAAAATACATGATCAC	AAAAGTCCTTAAGTAACTTGTAGTTAACAAAATGCACTCTTCAATAATTAAAATATTTAGGCCAAAATCGTAATCTGAAGTTCATTTAAAGTTAAACTCTTCTCTCTCTACTTCCTCCTCTGAATTCGTACTGAAAATACCTGATCACGCAAAGGCCACAGCAGCAGCGGTCGCCATCTTGGTCCGGGACCCGCCGAACTTAGGAAATTAGTCTGAACAGGTGAGAGGGTGCGCCAGAGAACCTGACAGCTTCTGGAACAGGCAGAAGCACA	GGGGGGGGGGGGGGGGGGGGGGGGGGGGGGGGGGGGGGGGGATGGGGGGACTTTTGGTATAGCATGGGAAATGTAAATGAGCTAAATACCTAAAAAAAAATGGAAAAAAAAAAAAAAAAAAGAAAATACATGATCACAAAAGAGGGTCATGGTTCTGGGTNCACTGACGATTGCTTCATCGCTCTCTTCTTTCTTTCCTTTGTTCCCTTTCTTCGCTCTGCTGTTTTGGCTTCTGATCCTTCTGGGTGAGG	miPSC.Clone15.2i.mRC-seq|10,miPSC.Clone10.2i.mRC-seq|17,MEF.I222e2.mRC-seq|23,miPSC.Clone12.Serum.mRC-seq|10,miPSC.Clone17.2i.mRC-seq|7,miPSC.Clone2.Serum.mRC-seq|11,miPSC.Clone9.2i.mRC-seq|18,miPSC.Clone14.2i.mRC-seq|12,miPSC.Clone18.2i.mRC-seq|6,miPSC.Clone10.Serum.mRC-seq|11,miPSC.Clone3.2i.mRC-seq|7,miPSC.Clone14.Serum.mRC-seq|13,miPSC.Clone16.2i.mRC-seq|18,miPSC.Clone1.Serum.mRC-seq|17,miPSC…	miPSC.Clone10.2i.mRC-seq|2,MEF.I222e2.mRC-seq|12,miPSC.Clone12.Serum.mRC-seq|1,miPSC.Clone16.Serum.mRC-seq|3,miPSC.Clone9.2i.mRC-seq|1,miPSC.Clone2.Serum|5,miPSC.Clone1.2i|8,miPSC.Clone14.2i.mRC-seq|4,miPSC.Clone18.2i.mRC-seq|1,miPSC.Clone8.Serum|12,miPSC.Clone10.Serum.mRC-seq|1,miPSC.Clone14.Serum.mRC-seq|3,miPSC.Clone4.2i|5,miPSC.Clone1.Serum|6,miPSC.Clone1.Serum.mRC-seq|4,miPSC.Clone1.2i.mRC-s…	chr11|37178465|37178848|L1|129P2_OlaHsd,129S1_SvImJ,129S5SvEvBrd,A_J,BALB_cJ,BUB_BnJ,C3H_HeH,C3H_HeJ,CBA_J,DBA_1J,LP_J
54229a20-71b8-4226-81f2-7320d77eefee	chr11	37729552	37729563	-	-	N	L1MdTFII	0	7122	500	305	GATAAGATTCTT	GCCTGTTCCAGAGGCTGTCAGGTTCTCTGGCGCACCCTCTCACCTGTTCAGACTAATTTCCTAAGTTCGGCGGGTCTCGGACCAAGATGGCGACCGCTGCTTCAAGATGGAGACCGCTGCAGATAAGATTCTTAAAACTGGTTTTGAGACACGTGCCCT	AGCTTCCAAATGCTGACACCATTGCATACACTAGCAAGATTTTACTGAAAGGACCCAGATGTAGCTGTCTCTTGTGAGACTATGCCGGGGCCTAGCAAACACAGAAGTGGATGCTCACAGTCAGCTAATGGATGGATCACAGGGCTCCCAATGGAGGAGCTAGAGAAAGTACCCAAGGAGCTAAAGGGATCTTCAACCCTATAGGTGGAACAACATTATGAACTAACCAGTACCCCTGAGCTCTTGACTCTAGCTGCATATGTATCAAAAGATGGCCTAGTCGGCCATCACTGGAAAGAGAGGCCCATTGGACACGCAGACTTTGTGTGCCCCGGTACAGGGGAACGCCAGGGCCAAAGGGGGGGGAGTGGGTGGGTAGGGGAGTGGGGGTGGGTGGGT…	miPSC.Clone15.2i.mRC-seq|10,miPSC.Clone10.2i.mRC-seq|13,MEF.I222e2.mRC-seq|24,miPSC.Clone12.Serum.mRC-seq|4,miPSC.Clone17.2i.mRC-seq|11,miPSC.Clone16.Serum.mRC-seq|14,miPSC.Clone9.2i.mRC-seq|11,miPSC.Clone2.Serum|3,miPSC.Clone1.2i|6,miPSC.Clone14.2i.mRC-seq|13,miPSC.Clone2.2i.mRC-seq|11,miPSC.Clone18.2i.mRC-seq|12,miPSC.Clone10.Serum.mRC-seq|7,miPSC.Clone3.2i.mRC-seq|12,miPSC.Clone14.Serum.mRC-se…	miPSC.Clone15.2i.mRC-seq|2,miPSC.Clone10.2i.mRC-seq|1,MEF.I222e2.mRC-seq|12,miPSC.Clone12.Serum.mRC-seq|2,miPSC.Clone17.2i.mRC-seq|6,miPSC.Clone16.Serum.mRC-seq|1,miPSC.Clone2.2i.mRC-seq|3,miPSC.Clone2.Serum|14,miPSC.Clone1.2i|11,miPSC.Clone14.2i.mRC-seq|1,miPSC.Clone18.2i.mRC-seq|5,miPSC.Clone8.Serum|13,miPSC.Clone10.Serum.mRC-seq|1,miPSC.Clone3.2i.mRC-seq|10,miPSC.Clone14.Serum.mRC-seq|6,miPSC.…	chr11|37729294|37729759|L1|129P2_OlaHsd,129S1_SvImJ,A_J,BALB_cJ,BUB_BnJ,C3H_HeH,C3H_HeJ,CBA_J,DBA_1J,LP_J,ZALENDE_EiJ
0bc0dafe-ca4e-4270-acb8-17714c83d6ce	chr11	39649737	39649723	-	-	N	L1MdGF	6743	7184	389	290	AGTGCTGGGATTTTT	GGGGGACTTTTGGTATAGCATTGCAAATGTAAATGAGCGAAATACCTAATAAAAAATGGAAAAAAAACATTCATACACATTAAATAAAAATAAACCTTTAAAAATATCTAAAAAAAAAAAAAAAAAAAATCCCAGCACTGTGAGAGATTCAGAGTAGACATGAATCCCTGAATAAATAAACAGTCATGGTTGCATTCAATCTCAGTCATAGCGCAACTGAATTGTGCTTCCTATTAAAATGCCAAGGTAAGAAATCTAAATCATGTAACTTTTGATCAAGTGTTACTTAAAAATAACAATTTCCTAAATTCTAAGTCCTTCCTTTTAAAATACATTTACCCACATTGGTTTTCATTATCAAATAGTTTATAGTTTCTCTGTTCATTTTCTTTTATCAAG…	ATCCTGTCCATCTTTCCAAGTACATTTTACACCTGTGTCTGAATACTACAAGTAGCACATGAAAATATGCTTTGTCTGATGCCTTTGTATATATTGTCCTCCATTCCTAAACCAGATGAATGCATATTGTGTAATATGAAACTATGATCTGTTAGTACTGTTGTACATTTAAAAATCCCAGCACTTATTGGATGGATCACATGGCCCCCAATGAAGGAGCTAGAGAAAGTACCAAAGAAGCTAAAGGGATCTGCAACCCTATAGGTGGAACAACATTATGAACTAACCAGTATCCCGGAGCTCTTGACTCTAGCTGCATATGCATCAAAAGATGGCCTAGTCGGCCATCACTCGAAAGAGAGGCTCATTGGACACGCAAACTTTATATGCCCCAGTACA…	miPSC.Clone15.2i.mRC-seq|3,miPSC.Clone10.2i.mRC-seq|3,MEF.I222e2.mRC-seq|11,miPSC.Clone12.Serum.mRC-seq|3,miPSC.Clone17.2i.mRC-seq|7,miPSC.Clone2.Serum.mRC-seq|3,miPSC.Clone9.2i.mRC-seq|4,miPSC.Clone2.Serum|14,miPSC.Clone1.2i|8,miPSC.Clone14.2i.mRC-seq|4,miPSC.Clone2.2i.mRC-seq|4,miPSC.Clone18.2i.mRC-seq|5,miPSC.Clone8.Serum|11,miPSC.Clone10.Serum.mRC-seq|3,miPSC.Clone3.2i.mRC-seq|3,miPSC.Clone14…	miPSC.Clone15.2i.mRC-seq|1,MEF.I222e2.mRC-seq|11,miPSC.Clone17.2i.mRC-seq|4,miPSC.Clone2.Serum.mRC-seq|4,miPSC.Clone9.2i.mRC-seq|2,miPSC.Clone2.Serum|10,miPSC.Clone1.2i|5,miPSC.Clone14.2i.mRC-seq|3,miPSC.Clone18.2i.mRC-seq|2,miPSC.Clone8.Serum|14,miPSC.Clone3.Serum|9,miPSC.Clone10.Serum.mRC-seq|3,miPSC.Clone3.2i.mRC-seq|4,miPSC.Clone14.Serum.mRC-seq|2,miPSC.Clone4.2i|12,miPSC.Clone1.Serum|10,miPS…	chr11|39649335|39649487|L1|LP_J,chr11|39649546|39649941|L1|129P2_OlaHsd,129S1_SvImJ,A_J,BALB_cJ,BUB_BnJ,C3H_HeJ,CBA_J,DBA_1J,LP_J
877fc8b5-236c-4222-8067-b83f081bf1a6	chr11	40901149	40901162	-	NA	N	L1MdTFI	96	7412	499	370	AACAATACATTTTC	TTCCGCCTGTTCCAGAAGCTGGCAGGTTCTCTGGCGCACCCTCTCACCTGTTCAGACTAGTTTCCTAAGTTGGGCAGGTGCCGGACCAAGATGGCGACCGCTGCTGCTGTGGATTAGGTCCAACAATACATTTTCAATGGTTCAATCTTAAAACTAAATAATTAAGTATTAAATTACAAAATTTATTTTATGTGTTTGAAAAGAGCCTTTCTATGTAGCCCAGGCGTTGAATTCACTCTATAGCTCAGGCTGATCGCTTAA	TCATGTTTGCTTTCCTACTGTCTATGTGCAAGCACTCCTCTTTCCTTGACCCATCTTCCCTTGATAGCTATTCTGCCTGAGTTGACTAGAACTTCAGCGAAGTTTTAATTTATACTGCTCTTATCATTAAAGAAAACAATACATTTTCTTTTTTTTTTTTTTTTTTTTATTTAAAGGGTTATTTTGTTAATTTACTTTTCCATGTATCTACCAAACGTGCCCCCTCATCCTCCCCCCCCCCCTCCCCCCCCCCCCC	miPSC.Clone15.2i.mRC-seq|11,miPSC.Clone10.2i.mRC-seq|9,MEF.I222e2.mRC-seq|21,miPSC.Clone12.Serum.mRC-seq|8,miPSC.Clone17.2i.mRC-seq|14,miPSC.Clone16.Serum.mRC-seq|8,miPSC.Clone9.2i.mRC-seq|11,miPSC.Clone2.Serum|14,miPSC.Clone1.2i|11,miPSC.Clone14.2i.mRC-seq|10,miPSC.Clone18.2i.mRC-seq|16,miPSC.Clone10.Serum.mRC-seq|12,miPSC.Clone3.2i.mRC-seq|18,miPSC.Clone14.Serum.mRC-seq|10,miPSC.Clone4.2i|8,miP…	miPSC.Clone15.2i.mRC-seq|1,miPSC.Clone10.2i.mRC-seq|4,MEF.I222e2.mRC-seq|10,miPSC.Clone12.Serum.mRC-seq|3,miPSC.Clone17.2i.mRC-seq|2,miPSC.Clone2.Serum.mRC-seq|1,miPSC.Clone9.2i.mRC-seq|2,miPSC.Clone2.Serum|5,miPSC.Clone1.2i|12,miPSC.Clone2.2i.mRC-seq|3,miPSC.Clone18.2i.mRC-seq|2,miPSC.Clone8.Serum|7,miPSC.Clone10.Serum.mRC-seq|4,miPSC.Clone3.2i.mRC-seq|12,miPSC.Clone14.Serum.mRC-seq|5,miPSC.Clon…	chr11|40900972|40901317|L1|129S1_SvImJ,A_J,BALB_cJ,BUB_BnJ,C3H_HeJ,CBA_J,DBA_1J,LP_J
9a99dced-76bd-49a9-9577-743a6c0cb0b3	chr11	41907274	41907260	+	+	N	L1MdGF	0	7096	500	480	ATAAATATAAACACC	TGAAAGCTTTCTGCCGAATTTACTTTATAGGTGCTTAATCAAAATTACTTTGATAAGAGACTTCATCTCAGAACCATAATACACACAAGGTTCAGAGAAAATATGAGGAAAATTTATGTAGCAGAAGATAGACATAAATATAAACACCGAGACAGCCGGCCACCTTCCTGGTGAGAGCACGGGGGGTTCTCTTGCCTGAGGGAGG	TCCCATAATCAGCTTCCAAATGCTGACACCATTGCATACACTAGCAAGTTTATGCTGAAAGGACCCTGATATAGCTGTCTCTTGTCAGAGTATGCCTGGGCCTAGCAAGCATAGAAGTGGATGCTCACAGTCGGCTATTGGATGGATCACATGGCCCCCAATGAAGGAGCTAGAGAAAGTACCAAAGAAGCTAAAGGGATCTGCAACACTATAGGTGGAACAACATTATGAACTAACCAGTACCCCGGAGCTCTTGACTCTAGCTGCATATGTATCAAAAGATGGCCTAGTCGGCCATCACTGGAAAGAGAGGCCCATTGGACACGCAAACTTTATATGCCCCAGTACAGGGGAACGCCAGGGCCATAAAAGGGGAGTGGGTGGGTAGGGGAGAGGGGG…	miPSC.Clone15.2i.mRC-seq|12,miPSC.Clone10.2i.mRC-seq|10,MEF.I222e2.mRC-seq|39,miPSC.Clone12.Serum.mRC-seq|6,miPSC.Clone17.2i.mRC-seq|28,miPSC.Clone2.Serum.mRC-seq|18,miPSC.Clone14.2i.mRC-seq|25,miPSC.Clone18.2i.mRC-seq|22,miPSC.Clone10.Serum.mRC-seq|5,miPSC.Clone3.2i.mRC-seq|24,miPSC.Clone14.Serum.mRC-seq|24,miPSC.Clone16.2i.mRC-seq|17,miPSC.Clone1.Serum.mRC-seq|19,miPSC.Clone1.2i.mRC-seq|21,miPS…	miPSC.Clone15.2i.mRC-seq|2,miPSC.Clone10.2i.mRC-seq|11,MEF.I222e2.mRC-seq|10,miPSC.Clone12.Serum.mRC-seq|7,miPSC.Clone17.2i.mRC-seq|9,miPSC.Clone2.Serum.mRC-seq|9,miPSC.Clone9.2i.mRC-seq|4,miPSC.Clone2.Serum|18,miPSC.Clone1.2i|6,miPSC.Clone14.2i.mRC-seq|6,miPSC.Clone2.2i.mRC-seq|2,miPSC.Clone18.2i.mRC-seq|7,miPSC.Clone8.Serum|10,miPSC.Clone10.Serum.mRC-seq|7,miPSC.Clone3.2i.mRC-seq|8,miPSC.Clone1…	chr11|41907082|41907452|L1|129P2_OlaHsd,129S1_SvImJ,AKR_J,A_J,BALB_cJ,BUB_BnJ,C3H_HeH,C3H_HeJ,CBA_J,DBA_1J,LP_J,ZALENDE_EiJ
631a1da1-d8ed-42a0-839c-14e342f83c62	chr11	44209239	44209226	+	+	N	L1MdA	103	6578	256	375	TAAAATAAGCTAGG	CTGCTGGCAAGGTAGCCCGGGGCTCGAGTCACGAGTCGAGCGGAAGGGCCCTAGCTTATTTTAGAAATGAGGAAACTGAGATTTAGAAAGGCAAATGATTTGTCAGAGGTCATGGAGAGAGTTAGTGACAGAGCTGGGAGAAAACTCAGAATTCTCTAGTCCTCTCTAAAGCTGTCAATACAAACCATGGCCTTTTAGAGGAACAGAGCTAACAGACTGTACAAGTAACTATAAAAGTGAATTGATCGTGATAAATAACAGAACCCGAGGTGGGAGTAGCCCCACAATAGTATCTGTAGGCTGAAGATCCAGAAAAAGCTTTGTTCAAGAAGCTTGAAACCTTG	ACACTAGCAAGATTTTATTGAAAGGACGCAGATGTAGCTGTCTCTTGTGAGACTATGCCGGGGCCCAGCAAACACAGAAGTGGATGCTCACAGTCAGCTAATGGATGGATCACAGGGCCCCCAATGGAGGAGCTAGAGAAAGTAGCCAAGGAGCTAAAGGGATCTGCAACCCTATAGGTGGAACAACATTATGAGCTAACCAGTACCCCGGAGCTCTTGACTCTAGCTGCATATATATCAAAAGATGGCCTAGTCAGCCATCACTGGAAAGAGAGGCCCATTGGACTTGCAAACTTTATATGCCCCAGTACAGGGGAATACCAGGGCCAAAAAGGGGGAGTGGGTGGGCAGGGGAGTGGGGGTGGGTGGATATGGGGGACTTTTGGTATAGCATTGGAA…	miPSC.Clone10.2i.mRC-seq|1,MEF.I222e2.mRC-seq|10,miPSC.Clone17.2i.mRC-seq|1,miPSC.Clone16.Serum.mRC-seq|1,miPSC.Clone9.2i.mRC-seq|2,miPSC.Clone2.Serum|11,miPSC.Clone1.2i|6,miPSC.Clone14.2i.mRC-seq|3,miPSC.Clone8.Serum|13,miPSC.Clone10.Serum.mRC-seq|3,miPSC.Clone3.2i.mRC-seq|2,miPSC.Clone14.Serum.mRC-seq|1,miPSC.Clone4.2i|11,miPSC.Clone1.Serum|8,miPSC.Clone1.Serum.mRC-seq|1,miPSC.Clone8.2i|7,miPSC…	miPSC.Clone15.2i.mRC-seq|2,miPSC.Clone10.2i.mRC-seq|3,MEF.I222e2.mRC-seq|13,miPSC.Clone12.Serum.mRC-seq|7,miPSC.Clone17.2i.mRC-seq|5,miPSC.Clone2.Serum.mRC-seq|3,miPSC.Clone9.2i.mRC-seq|7,miPSC.Clone2.Serum|10,miPSC.Clone1.2i|7,miPSC.Clone14.2i.mRC-seq|5,miPSC.Clone18.2i.mRC-seq|4,miPSC.Clone8.Serum|14,miPSC.Clone10.Serum.mRC-seq|1,miPSC.Clone3.2i.mRC-seq|5,miPSC.Clone14.Serum.mRC-seq|6,miPSC.Clo…	chr11|44209048|44209442|L1|129P2_OlaHsd,129S1_SvImJ,129S5SvEvBrd,A_J,BALB_cJ,C3H_HeH,C3H_HeJ,CBA_J,DBA_1J,LP_J,NOD_ShiLtJ,NZB_B1NJ,NZW_LacJ
d96d4099-01da-4808-baea-da5f13a7c28c	chr11	46653028	46653042	NA	-	N	L1MdTFI	14	7493	500	373	GGGTTCTTCTTTTTC	CGTCCAGGACTCTGTCAGTTCCCCTGGCGCCCCCCCTCCCATGTCCGGCCAATTTCCCTAGGTCGGCCGGTCCCGGACCAAGATGGCGACCGCTGCTGTTGTGGCTTAGGTCGCCTCCCCCGGGTTCTTCTTTTTCAATCATTCTGTTTATACTTTTGAGTCAGGATATCTCTGTGAACCAAAGCCTCATGAGAATTTTTTTCTATTGGACTGGAAGCCAGCAATCTGCATNCCTT	CATAATCAGCATCCAAACGCTGACACCATTGCATATACTAGCAAGATTTTATCGAAAGGACCCAGATGTAGCTGTCTCTTGTGAGACTATCCCGGGGCCTAGCAAACACAGAAGTGGATGCTCACAGTCAGCTAATGGATGGATCACAGGGCTCCCAATGGAGGAGCTAGAGAAAGTATCCAAGGAGCTAAAGGGATCTTCAACCCTATAGGTGGAAAAACATTATGAACTAACCAGTACCCCTGAGCTCTTGACTCTAGCTGCATATGTATCAAAAGATGGCCTAGTCGGCCATCACTGGAAAGAGAGGCCCATTGGACACGCAGACTTTGTGTGCCCCGGTACAGGGGAACGCCAGGGCCAAAGGGGGGGAGTGGGTGGGTAGGGGAGTGGGGGTGG…	miPSC.Clone15.2i.mRC-seq|3,miPSC.Clone10.2i.mRC-seq|15,MEF.I222e2.mRC-seq|14,miPSC.Clone12.Serum.mRC-seq|9,miPSC.Clone17.2i.mRC-seq|7,miPSC.Clone16.Serum.mRC-seq|9,miPSC.Clone9.2i.mRC-seq|15,miPSC.Clone2.Serum|13,miPSC.Clone1.2i|7,miPSC.Clone14.2i.mRC-seq|11,miPSC.Clone2.2i.mRC-seq|9,miPSC.Clone18.2i.mRC-seq|10,miPSC.Clone10.Serum.mRC-seq|9,miPSC.Clone3.2i.mRC-seq|10,miPSC.Clone14.Serum.mRC-seq|1…	miPSC.Clone15.2i.mRC-seq|2,miPSC.Clone10.2i.mRC-seq|1,MEF.I222e2.mRC-seq|12,miPSC.Clone12.Serum.mRC-seq|3,miPSC.Clone17.2i.mRC-seq|4,miPSC.Clone2.Serum.mRC-seq|3,miPSC.Clone9.2i.mRC-seq|2,miPSC.Clone2.Serum|15,miPSC.Clone1.2i|15,miPSC.Clone2.2i.mRC-seq|4,miPSC.Clone18.2i.mRC-seq|4,miPSC.Clone8.Serum|20,miPSC.Clone10.Serum.mRC-seq|4,miPSC.Clone14.Serum.mRC-seq|3,miPSC.Clone4.2i|11,miPSC.Clone1.Ser…	chr11|46652837|46653296|L1|129P2_OlaHsd,129S1_SvImJ,A_J,BALB_cJ,BTBR_T__Itpr3tf_J,C3H_HeJ,CBA_J,DBA_1J,I_LnJ,KK_HiJ,LG_J,LP_J,NZW_LacJ,SJL_J,SM_J,ST_bJ
e61fda1f-9e14-4da1-b304-85ad901c26db	chr11	55008498	55008511	-	-	N	B2	1	214	500	420	TTTATTTCTTTTGT	ACATATCCCTCTGTCTACCCACTGTCCTTCTGTCCATCCATGCATTAAGTAACTGTTCTGTGCTGGACAGTATGCAAGTTCTCAGGAGAAAAAAATAGTGTAGCCTCTGCCAGCTGGAACTCGTGGTCTCATAAAATAATGAACCTCAGAGCAAAAGAACAATGACACACAGAGATCAGATTTTACAAAAGAAATAAATGGGCTGGTGAGATGGCTCAGTGGGTAAGAGCACCCGACTGCTCTTCCGAAGGTCAGGAGTTCAAATCCCAGCAACCACATGGTGGCTCACAACCATCTGTAACAAGATCGGACTCCCTCTTCTGGTGTGTCTGAAGACAGCTACAGTGTACTTACATATAATAAATAAATAAATCTAAAAAAAAAGTATTTAAAAAAAAA…	ACATATCCCTCTGTCTACCCACTGTCCTTCTGTCCATCCATGCATTAAGTAACTGTTCTGTGCTGGACAGTATGCAAGTTCTCAGGAGAAAAAAATAGTGTAGCCTCTGCCAGCTGGAACTCGTGGTCTCATAAAATAATGAACCTCAGAGCAAAAGAACAATGACACACAGAGATCAGATTTTACAAAAGAAATAAATGGGCTGGTGAGATGGCTCAGTGGGTAAGAGCACCCGACTGCTCTTCCGAAGGTCAGGAGTTCAAATCCCAGCAACCACATGGTGGCTCACAACCATCTGTAACAAGATCGGACTCCCTCTTCTGGTGTGTCTGAAGACAGCTACAGTGTACTTACATATAATAAATAAATAAATCTAAAAAAAAAGTATTTAAAAAAAAA…	miPSC.Clone15.2i.mRC-seq|7,miPSC.Clone10.2i.mRC-seq|7,MEF.I222e2.mRC-seq|15,miPSC.Clone12.Serum.mRC-seq|13,miPSC.Clone17.2i.mRC-seq|6,miPSC.Clone16.Serum.mRC-seq|6,miPSC.Clone9.2i.mRC-seq|10,miPSC.Clone2.Serum|10,miPSC.Clone1.2i|6,miPSC.Clone14.2i.mRC-seq|5,miPSC.Clone18.2i.mRC-seq|18,miPSC.Clone10.Serum.mRC-seq|10,miPSC.Clone3.2i.mRC-seq|8,miPSC.Clone14.Serum.mRC-seq|15,miPSC.Clone4.2i|7,miPSC.C…	miPSC.Clone15.2i.mRC-seq|1,miPSC.Clone10.2i.mRC-seq|2,MEF.I222e2.mRC-seq|6,miPSC.Clone12.Serum.mRC-seq|3,miPSC.Clone17.2i.mRC-seq|4,miPSC.Clone2.Serum.mRC-seq|7,miPSC.Clone9.2i.mRC-seq|2,miPSC.Clone2.Serum|22,miPSC.Clone1.2i|17,miPSC.Clone14.2i.mRC-seq|4,miPSC.Clone2.2i.mRC-seq|1,miPSC.Clone8.Serum|15,miPSC.Clone10.Serum.mRC-seq|4,miPSC.Clone3.2i.mRC-seq|10,miPSC.Clone14.Serum.mRC-seq|5,miPSC.Clo…	chr11|55008231|55008745|SINE|129P2_OlaHsd,129S1_SvImJ,129S5SvEvBrd,A_J,BTBR_T__Itpr3tf_J,BUB_BnJ,C3H_HeH,C3H_HeJ,CBA_J,DBA_1J,FVB_NJ,LG_J,LP_J,NOD_ShiLtJ,SJL_J,ST_bJ
f9d70861-4ccc-4643-aec8-3d1d0a81b543	chr11	56108671	56108655	+	+	N	L1MdGF	29	7184	499	500	AAGAAAAGTGTCCTGTG	CCGCCGGCGCCTGTGCCACAAACCTCTCCCACAGGACACTTTTCTTAAGCAAGATTTAAGATCCTGGAAGAGGATCCACTGCTCCGACTCACAGAAGCTTAGGAAAATGGCCATCCGTAAGTGAAGTAAGTATATCAGAGTTAGATGTCAGACTTGGAAAACTGGATCATGGAACCAAAGGGCTTAGGAAGTGGTTACCCCAGGCTGTTTCTAATATTAGAATAGGGACCAGTAGCCGGGCGTGGTGGCACACACCTTTAATCCCAGAACTCGGGAGGCAGAGGCAGGCAGATTTCTGAGTTAAAGGCCAGCCTGGTCTACAAA	CAAAGAAGGGGGGGGGGGGGGGGGGGGGGGGGGGGTGGGGGAGATAGGGGGGACTATTGGTATAGCATTGAAAATGTAAATGAAAGAAATACCTAATAAAAAATGGAAAAAAAAAAAAAAAAGAAAAGTGTCCTGTGCCAGCAAGCACTCCCTCACTCATCCTTGATCCAGGACTAGGATTGTTTCTCTGGCATCTTCTCCCAAAAGGGTTTCTGACAA	miPSC.Clone15.2i.mRC-seq|9,miPSC.Clone10.2i.mRC-seq|6,MEF.I222e2.mRC-seq|45,miPSC.Clone12.Serum.mRC-seq|8,miPSC.Clone17.2i.mRC-seq|13,miPSC.Clone2.Serum.mRC-seq|17,miPSC.Clone14.2i.mRC-seq|13,miPSC.Clone18.2i.mRC-seq|14,miPSC.Clone10.Serum.mRC-seq|8,miPSC.Clone3.2i.mRC-seq|18,miPSC.Clone14.Serum.mRC-seq|30,miPSC.Clone16.2i.mRC-seq|24,miPSC.Clone1.Serum.mRC-seq|18,miPSC.Clone1.2i.mRC-seq|17,miPSC.…	miPSC.Clone15.2i.mRC-seq|6,miPSC.Clone10.2i.mRC-seq|4,MEF.I222e2.mRC-seq|20,miPSC.Clone12.Serum.mRC-seq|8,miPSC.Clone17.2i.mRC-seq|4,miPSC.Clone2.Serum.mRC-seq|14,miPSC.Clone9.2i.mRC-seq|8,miPSC.Clone2.Serum|17,miPSC.Clone1.2i|5,miPSC.Clone14.2i.mRC-seq|10,miPSC.Clone2.2i.mRC-seq|9,miPSC.Clone18.2i.mRC-seq|10,miPSC.Clone10.Serum.mRC-seq|7,miPSC.Clone3.2i.mRC-seq|9,miPSC.Clone14.Serum.mRC-seq|10,m…	chr11|56108476|56108881|L1|129P2_OlaHsd,129S1_SvImJ,A_J,BTBR_T__Itpr3tf_J,BUB_BnJ,C3H_HeH,C3H_HeJ,CBA_J,DBA_1J,DBA_2J,FVB_NJ,I_LnJ,LG_J,LP_J,NOD_ShiLtJ,SJL_J,SM_J,ST_bJ,WSB_EiJ,chr11|56108228|56108475|L1|BTBR_T__Itpr3tf_J,WSB_EiJ
1887977f-d6fd-482e-b4b8-0f02c571cc8e	chr11	57691408	57691394	+	+	N	B2	3	191	453	407	AAGATATACTGTCTC	CCTTTCTGTCCATCTGTGGGGCTCTCCAGTCTTGGTGACACTATCTGCAATCTCCGACAGTGTTGTTGGTCTCTGCCATGTCATGATACCCGTGTTCAGCTTTTTCTGCCTCCGGCTGGGAATCAGCCATTTCTCTGAGAAGCTGCTTGGCTTCTATCAGTGGAATATGGGATTTTAAGACCATAGGCTATGGATGCTTTCTGCCCCTGTGTATGCTCTTGACTTGTGGGGGGAACCTCTTGGGAGGGAGGGATTATAAATACAGTTGTATTCATGTGTGAAGATATACTGTCTCGAGCTGGTGAGATGGCTCAGCAGGTAAGAGCACCCGACTGCTCTTCCGAAGGTCCAGAGTTCAAATCCCAGCAACCACATGGCCCTAACGAGATCTGACTCCCT…	GTCCAGAGTTCAAATCCCAGCAACCACATGGCCCTAACGAGATCTGACTCCCTCTTCTGGTGTGTCTGAAGACAGCTAGTGTACTTACATATAATAAATAAATAAATCTTTTTAAAAAAAAAAGATATACTGTCTCAGGAGTCCTGATGTACATGTTTAATTGAAACCAAAAACTATTACTATCTTTTCTTTTCTTTCCCTTT	miPSC.Clone15.2i.mRC-seq|3,miPSC.Clone10.2i.mRC-seq|2,MEF.I222e2.mRC-seq|16,miPSC.Clone12.Serum.mRC-seq|8,miPSC.Clone17.2i.mRC-seq|4,miPSC.Clone16.Serum.mRC-seq|7,miPSC.Clone9.2i.mRC-seq|8,miPSC.Clone2.Serum|15,miPSC.Clone1.2i|9,miPSC.Clone14.2i.mRC-seq|6,miPSC.Clone2.2i.mRC-seq|5,miPSC.Clone18.2i.mRC-seq|5,miPSC.Clone8.Serum|14,miPSC.Clone10.Serum.mRC-seq|6,miPSC.Clone3.2i.mRC-seq|5,miPSC.Clone1…	miPSC.Clone15.2i.mRC-seq|6,miPSC.Clone10.2i.mRC-seq|4,MEF.I222e2.mRC-seq|18,miPSC.Clone12.Serum.mRC-seq|6,miPSC.Clone17.2i.mRC-seq|11,miPSC.Clone16.Serum.mRC-seq|5,miPSC.Clone9.2i.mRC-seq|8,miPSC.Clone2.Serum|12,miPSC.Clone1.2i|7,miPSC.Clone14.2i.mRC-seq|4,miPSC.Clone2.2i.mRC-seq|4,miPSC.Clone18.2i.mRC-seq|3,miPSC.Clone8.Serum|13,miPSC.Clone10.Serum.mRC-seq|7,miPSC.Clone3.2i.mRC-seq|5,miPSC.Clone…	chr11|57691118|57691512|SINE|129P2_OlaHsd,129S1_SvImJ,AKR_J,BALB_cJ,C3H_HeJ,C57BR_cdJ,C57L_J,FVB_NJ,NOD_ShiLtJ,PWK_PhJ,RF_J,SEA_GnJ,WSB_EiJ,ZALENDE_EiJ
11af60cf-20b8-4ae5-8c99-3f5a4f519006	chr11	58535412	58535425	-	NA	N	L1MdTFI	141	7404	500	381	GTTTGTTTCCTTTT	TCACAAAATAGAAACAGAAGGAATACTACCCAATTCGTTCTATGAAGCCACAGTTATGGTTGTACCTAAACCACACAAAGGGTGTGACTTTTAAACTGTGACTTTTGTTCAGCTGATAGTAATATCAAACTTTACATTTTCATTTAAGTCATTTGCATTTATAGATTGTTTTGTAACTTTCAGGTCTCTATTTAAAAGGAAACAAACGGAGACCCGCCGAACTTAGGAAATTAGTCTGAACAGGTGAGAGGGTGCGCCAGAGAACCTGACAGCTTCTGGAACAGGCAGAAGCACAGAGGCGCTGAGGCAGCACCCTGTGTGGGCCGGGGACAGCCGGCCACCTTCTGGACCAGAGGACAGGTGCCCGCCCGGCTGGGGAGGCGGCCTAAGCCACAGCAG…	NGCTATATTACAAACACAGGCTAACCACGAGCACTCATCCCTGCTGTGCCATCTTGTCCTCTCCCCACCCCATCATTCCTGGGTCCTGCTGTCAGTCACAAACCATATTCTTTAGAGCTGTCATCAGTGTAAATGTTTGTTTCCTTTTTTTTTTTTTCCATTTCCTTTTTAGGGGTATTTATCTTCTCATT	miPSC.Clone15.2i.mRC-seq|2,miPSC.Clone10.2i.mRC-seq|8,MEF.I222e2.mRC-seq|20,miPSC.Clone12.Serum.mRC-seq|12,miPSC.Clone17.2i.mRC-seq|8,miPSC.Clone16.Serum.mRC-seq|5,miPSC.Clone9.2i.mRC-seq|7,miPSC.Clone2.Serum|13,miPSC.Clone1.2i|5,miPSC.Clone14.2i.mRC-seq|5,miPSC.Clone2.2i.mRC-seq|14,miPSC.Clone18.2i.mRC-seq|10,miPSC.Clone8.Serum|14,miPSC.Clone10.Serum.mRC-seq|6,miPSC.Clone3.2i.mRC-seq|5,miPSC.Clo…	miPSC.Clone15.2i.mRC-seq|2,miPSC.Clone10.2i.mRC-seq|5,MEF.I222e2.mRC-seq|16,miPSC.Clone12.Serum.mRC-seq|3,miPSC.Clone17.2i.mRC-seq|4,miPSC.Clone2.Serum.mRC-seq|3,miPSC.Clone9.2i.mRC-seq|4,miPSC.Clone2.Serum|17,miPSC.Clone1.2i|11,miPSC.Clone14.2i.mRC-seq|3,miPSC.Clone2.2i.mRC-seq|1,miPSC.Clone8.Serum|11,miPSC.Clone10.Serum.mRC-seq|2,miPSC.Clone3.2i.mRC-seq|5,miPSC.Clone14.Serum.mRC-seq|5,miPSC.Clo…	chr11|58535210|58535666|L1|129P2_OlaHsd,129S1_SvImJ,AKR_J,A_J,BALB_cJ,BTBR_T__Itpr3tf_J,BUB_BnJ,C3H_HeH,C3H_HeJ,C57BR_cdJ,C57L_J,CBA_J,DBA_1J,DBA_2J,FVB_NJ,I_LnJ,KK_HiJ,LG_J,LP_J,NOD_ShiLtJ,NZB_B1NJ,NZO_HlLtJ,NZW_LacJ,RF_J,SEA_GnJ,SJL_J,ST_bJ,WSB_EiJ
e95eec4f-9332-4150-88fb-620282075242	chr11	60411089	60411076	+	+	N	B2	0	214	451	500	AAGAATTTAAAAGT	TGGCCACAGCCTCCTTTCCTATCTGTGATTGAAGTTGTATACTACATCCACTGTGCATTCTGGTGCCTCTACTGGGTAACATGCAAAAGTCTGGCCAGGCAGAAGTCAGTGAGAACAATTCTTGACACAGGCTTGAGAAATGGGTGAAAGAAATGGGACACAGAAAGGACAGAAACTGACTGTGAAGGACCGACTCTCCCAAAGCTGCCAGGACAGCTAAGTTTCCTATAACCCTCATCTTCTAGCATGCTCTGCTAGCCAGGGCTACCTCTATATCTGAATAAGAATTTAAAAGTGGGGCTGGTGAGGTGGCTCAGTGGGTAAGAGCACCCGACTGCTCTTCCAAAGGTCCGGAGTTCAAATCCCAGCAACCACATGGTGGCTCACAACCATCCGTAA…	CCCCATCAACCACATGGTGCCCCACCACCATCCGTACCAAGAGCTGACGCCCCCTACTGGGGTTTCGGAAGACACCTAAATTATAGTTACATATATTAAATAATTCATGTTTAAAAAAAAAGAAAAAAAAAAAGAATTTAAAAGTATGGANTAGTAAGGTGATTAGAGAGGCAATAAAGACACACAGAAAACAAGACAGTAGAAAGGCAAAAGAACCCAAGAGATAATGGCTTCATATTCAAAGGCTNTTTT	miPSC.Clone15.2i.mRC-seq|3,miPSC.Clone10.2i.mRC-seq|8,MEF.I222e2.mRC-seq|17,miPSC.Clone12.Serum.mRC-seq|12,miPSC.Clone17.2i.mRC-seq|3,miPSC.Clone16.Serum.mRC-seq|5,miPSC.Clone9.2i.mRC-seq|5,miPSC.Clone2.Serum|17,miPSC.Clone1.2i|6,miPSC.Clone14.2i.mRC-seq|6,miPSC.Clone2.2i.mRC-seq|6,miPSC.Clone18.2i.mRC-seq|5,miPSC.Clone8.Serum|23,miPSC.Clone10.Serum.mRC-seq|8,miPSC.Clone3.2i.mRC-seq|7,miPSC.Clone…	miPSC.Clone15.2i.mRC-seq|6,miPSC.Clone10.2i.mRC-seq|11,MEF.I222e2.mRC-seq|10,miPSC.Clone12.Serum.mRC-seq|7,miPSC.Clone17.2i.mRC-seq|13,miPSC.Clone16.Serum.mRC-seq|7,miPSC.Clone9.2i.mRC-seq|9,miPSC.Clone2.Serum|15,miPSC.Clone1.2i|4,miPSC.Clone14.2i.mRC-seq|3,miPSC.Clone2.2i.mRC-seq|6,miPSC.Clone18.2i.mRC-seq|4,miPSC.Clone8.Serum|13,miPSC.Clone10.Serum.mRC-seq|6,miPSC.Clone3.2i.mRC-seq|9,miPSC.Clon…	chr11|60410896|60411249|SINE|129P2_OlaHsd,129S1_SvImJ,129S5SvEvBrd,BTBR_T__Itpr3tf_J,BUB_BnJ,FVB_NJ,I_LnJ,LP_J,NZW_LacJ
da900f92-ae2c-49e0-95f9-08f71baaae4b	chr11	60788364	60788350	-	-	N	B2	0	214	399	499	CCTCTGCTGATTCTT	CCATATTAAAAAGTTACTGATGGTTTGCAATTCAGCGATGTACAAATAAAGACTCTTTCAGAAGGTGGCATTTGGGTTCCTAATTGTAGGAAGGAGCTGCTTATCTCAGGCAGGTGGAATATAAAGCCTTTGGCCTCTGCTGATTCTTTTTTTTTTTTTTTTTTTTTTTTAGATGTATTTTAAAATTTTTTTTATTTTAATTTTTTT	TCAGTTCCAGAGAATCAATGCCCTCTTCTGGGTTCTGAGGACACCGGGCACACATGAAGTACAGGCATACATCAGGCAGAACGGTGATACACAGAGAATTTTGTTTTAAAGAAAAAAAATTACAGTCAGCAACTTAATGTAATAGAAAGGCTAGGGAGTGTCACTTAGAGATAATATACATATTCCGTATTTGTGACGCCCTGGGTTCATGCCTAGGACACAAAGACAAAAAAGTCTTGTACAATTGGCTGTCTCCATGGGTATGAATCCCCTCCTGGTTTAAGAATCAGCAGAGGGGCTGGTGAGATGGCTCAGTGGGTAAGAGCACCCGACTGCTCTTCCGAAGGTCAGGAGTTCAAATCCCAGCAACCACATGGTGGCTCACAACCATCCGTAACG…	miPSC.Clone15.2i.mRC-seq|4,miPSC.Clone10.2i.mRC-seq|9,MEF.I222e2.mRC-seq|19,miPSC.Clone12.Serum.mRC-seq|7,miPSC.Clone17.2i.mRC-seq|7,miPSC.Clone16.Serum.mRC-seq|5,miPSC.Clone9.2i.mRC-seq|10,miPSC.Clone2.Serum|13,miPSC.Clone1.2i|4,miPSC.Clone14.2i.mRC-seq|12,miPSC.Clone2.2i.mRC-seq|10,miPSC.Clone18.2i.mRC-seq|4,miPSC.Clone8.Serum|12,miPSC.Clone10.Serum.mRC-seq|5,miPSC.Clone3.2i.mRC-seq|7,miPSC.Clo…	miPSC.Clone15.2i.mRC-seq|5,miPSC.Clone10.2i.mRC-seq|7,MEF.I222e2.mRC-seq|10,miPSC.Clone12.Serum.mRC-seq|4,miPSC.Clone17.2i.mRC-seq|3,miPSC.Clone2.Serum.mRC-seq|4,miPSC.Clone9.2i.mRC-seq|4,miPSC.Clone2.Serum|21,miPSC.Clone1.2i|15,miPSC.Clone14.2i.mRC-seq|2,miPSC.Clone2.2i.mRC-seq|5,miPSC.Clone18.2i.mRC-seq|1,miPSC.Clone8.Serum|19,miPSC.Clone10.Serum.mRC-seq|3,miPSC.Clone3.2i.mRC-seq|1,miPSC.Clone1…	chr11|60788192|60788543|SINE|129P2_OlaHsd,129S1_SvImJ,129S5SvEvBrd,AKR_J,C57BR_cdJ,C57L_J,LP_J,RF_J
23af6610-5402-4218-b34d-20f35a2cce9f	chr11	62399276	62399290	+	+	N	L1MdA	6173	6569	498	401	AAAAAGCAGAAAAAC	GGCGAAGCCAGGGGCAAAAAGGGGGGAGTGGGGGGGCAGGGGGGTGGGGCGGGGATACTTTGGGGGACTCCGGGTAGACCATTGGAAAGGTAAATGAGTAAAATACAGAAGAAAGAAGGGAAAAAAAAAAAAGCAGAAAAACTTTCCGTTATGGTTATAGAACTATGTGAATATGATACTGGATAAAGGAAAGTGAGAAGGGCCTTAGGGGACACTGCTAACATTGGTCACCTTAAGAGAGACTGGATAGGAGAGTAGATTTCTTCCTCATGCCATT	ACATTTCCAATGCTATACCAAAAGTCCCCCATATCCACCCACCCCCACTCCCCTGCCCACCCACTCCCCCTTTTTGGCCCTGGTGTTCCCCTGTACTGGGGCATATAAAGTTTGCAAGTCCAATGGGCCTCTCTTTCCAGTGATGGCCGACTAGGCCATCTTTTGATATATATGCAGCTAGAGTCAAGAGCTCCGGGGTACTGGTTAGTTCATAATGTTGTTCCACCTATAGGGTTGCAGATCCCTTTAGCTCCTTGGCTACTTTCTCTAGCTCCTCCATTGGGAGCCCTATGATCCATCCATTAGCTGACTGTGAGCATCCACTTCTGTGTTTGCTAGGCCCCGGCATAGTCTCGTTTTTCTGCTTTTTAAATCACTTATTTAACCACAATATTAGTT…	miPSC.Clone15.2i.mRC-seq|6,miPSC.Clone10.2i.mRC-seq|3,MEF.I222e2.mRC-seq|13,miPSC.Clone12.Serum.mRC-seq|2,miPSC.Clone17.2i.mRC-seq|5,miPSC.Clone16.Serum.mRC-seq|2,miPSC.Clone9.2i.mRC-seq|8,miPSC.Clone2.Serum|15,miPSC.Clone1.2i|8,miPSC.Clone14.2i.mRC-seq|3,miPSC.Clone2.2i.mRC-seq|2,miPSC.Clone18.2i.mRC-seq|1,miPSC.Clone8.Serum|12,miPSC.Clone10.Serum.mRC-seq|2,miPSC.Clone3.2i.mRC-seq|9,miPSC.Clone1…	miPSC.Clone15.2i.mRC-seq|2,miPSC.Clone10.2i.mRC-seq|3,MEF.I222e2.mRC-seq|4,miPSC.Clone12.Serum.mRC-seq|3,miPSC.Clone17.2i.mRC-seq|1,miPSC.Clone2.Serum.mRC-seq|4,miPSC.Clone9.2i.mRC-seq|8,miPSC.Clone2.Serum|18,miPSC.Clone1.2i|13,miPSC.Clone14.2i.mRC-seq|2,miPSC.Clone18.2i.mRC-seq|1,miPSC.Clone8.Serum|13,miPSC.Clone10.Serum.mRC-seq|4,miPSC.Clone3.2i.mRC-seq|2,miPSC.Clone14.Serum.mRC-seq|9,miPSC.Clo…	chr11|62399061|62399476|L1|129P2_OlaHsd,129S1_SvImJ,129S5SvEvBrd,AKR_J,BTBR_T__Itpr3tf_J,C57BR_cdJ,C57L_J,DBA_1J,DBA_2J,I_LnJ,LG_J,LP_J,NZB_B1NJ,NZO_HlLtJ,NZW_LacJ,RF_J,SM_J,ST_bJ,WSB_EiJ,ZALENDE_EiJ
a34f6a98-cd04-4dc0-a088-2a77395090a8	chr11	62940267	62940280	-	-	N	L1MdTFI	115	7407	500	398	GGCATGGAAGTTTT	CAAGAAATAACCCCTGATCAGTCACTTCAGGATGAGACCATGACTGAAGCTAGCAGGCTTTCCATAGGAGACAGATTTGGTGTTTTTCTTTGCTGGCTCCATTAGAGGACATGTGATGTCTATACTTAACCCATAGAGCAAATCTCTGACTACTGACTCACCACAGAGCAGTGATTCCAACCGCAGTATCTCTCCCTGGTATTTCCTAGGCCTGGGCATTCCGTTTGCCTGTTCTACACACTAGCAGCAGGCTGCAAAGTTCCACTTGCCCTCTTAAAACTTCCATGCCGAGCAGTGGTCGCCATCTTGGTCCGGGACCCGCCGAACTTAGGAAATTAGTCTGAACAGGTGAGAGGGTGCGCCAGAGAACCTGACAGCCTCTGGAACAGGCGGAAGCAC…	CAGATGTAGCTGTCTCTTGTGAGACTATGCCGGGGCCTAGCAAACACAGAAGTGGATGCTCACAGTCAGCTAATGGATGGATCACAGGGCTCCCAATGGAGGAGCTAGAGAAAGTACCCAAGGAGCTAAAGGGATCTTCAACCCTATAGGTGGAACAACATTATGAACTAACCAGTACCCCTGAGCTCTTGACTCTAGCTGCATATGTATCAAAAGATGGCCTAGTCGGCCATCACTGGAAAGAGAGGCCCATTGGACACGCAGACTTTGTGTGCCCCGGTACAGGGGAACGCCAGGGCCAAAGGGGGGGAGTGGGAGGGTAGGGGAGTGGGGGTGGGTGGGTAAGGGGGACTTTTGGTATAGCATTGGAAATGTAAATGAGCTAAATACCTAATAAAA…	miPSC.Clone15.2i.mRC-seq|8,miPSC.Clone10.2i.mRC-seq|14,MEF.I222e2.mRC-seq|49,miPSC.Clone12.Serum.mRC-seq|15,miPSC.Clone17.2i.mRC-seq|14,miPSC.Clone2.Serum.mRC-seq|12,miPSC.Clone14.2i.mRC-seq|17,miPSC.Clone18.2i.mRC-seq|15,miPSC.Clone10.Serum.mRC-seq|16,miPSC.Clone3.2i.mRC-seq|11,miPSC.Clone14.Serum.mRC-seq|18,miPSC.Clone16.2i.mRC-seq|17,miPSC.Clone1.Serum.mRC-seq|18,miPSC.Clone1.2i.mRC-seq|13,miP…	miPSC.Clone10.2i.mRC-seq|3,MEF.I222e2.mRC-seq|10,miPSC.Clone12.Serum.mRC-seq|2,miPSC.Clone17.2i.mRC-seq|3,miPSC.Clone2.Serum.mRC-seq|5,miPSC.Clone9.2i.mRC-seq|8,miPSC.Clone2.Serum|17,miPSC.Clone1.2i|11,miPSC.Clone14.2i.mRC-seq|4,miPSC.Clone2.2i.mRC-seq|2,miPSC.Clone18.2i.mRC-seq|2,miPSC.Clone8.Serum|14,miPSC.Clone10.Serum.mRC-seq|4,miPSC.Clone3.2i.mRC-seq|4,miPSC.Clone14.Serum.mRC-seq|8,miPSC.Clo…	chr11|62940063|62940501|L1|129P2_OlaHsd,129S1_SvImJ,129S5SvEvBrd,AKR_J,A_J,BTBR_T__Itpr3tf_J,C3H_HeH,C3H_HeJ,C57BR_cdJ,C57L_J,CBA_J,DBA_1J,DBA_2J,FVB_NJ,LG_J,LP_J,NOD_ShiLtJ,NZB_B1NJ,NZO_HlLtJ,RF_J,SEA_GnJ,SJL_J,ST_bJ,ZALENDE_EiJ
53509b38-83bb-4dcf-b1e9-e3ce9ea5ea0e	chr11	66570881	66570895	-	-	N	L1MdA	3	6568	268	442	TTTGGTCAGCATTTT	TTTTAATGATACGGCGACCACCGAGATCTACACTCTTTCCCTACACGACGCTCTTCCGATCTGACCCTTGCGGGTGTTGGGCAAGACTCTGCTGGCAAGGTAGCCCGGGGCTCGAGTCTCTTTGGTCAGCATTTTATCACAACAGAAAACAAACAAGAATAGTCCAAACAATCATCGTGTTTTTAAGGTCTTTTAATTCTTTGGAACACAGATCACTATCAGCTTTGTTTAGTTATTATATGTCTGCTTTCTTTTCC	TTTGGCTTCTCTTGATACTGGCCTATTACCTGTAAGCCAATAAATTTTTTTCCTTGAGTTTTTTTGTTTCGTTTTGTTGTTGTTTTTTGTTTTTGTTTGTTTGGTTGGTTGGTTTTTCAAGACAGGGTTTCTCTGTATAGCCCTGGCTGTCTTGGAACTCACTTTGTAGACCAGGCTGACCTCGAACTCAGAAATCCACCTGCCTCTACCTCCTGAGTGCTGAGATGAAAGGCATGCGCCACTACAGCCCAGCCCTTGAGTTGTTTTTGGTCAGCATTTTTTTTTCCATTTTTTATTAGGTATTTAACTCATTTACATTTCCAATGCTATACCAAAAGTCCCCCATATCCACCCACCCCCACTCCCCTGCCCACCCACTCCCCCTTTTTGGCCCTGGTA…	miPSC.Clone15.2i.mRC-seq|1,miPSC.Clone10.2i.mRC-seq|3,MEF.I222e2.mRC-seq|7,miPSC.Clone12.Serum.mRC-seq|2,miPSC.Clone17.2i.mRC-seq|4,miPSC.Clone16.Serum.mRC-seq|4,miPSC.Clone9.2i.mRC-seq|2,miPSC.Clone2.Serum|12,miPSC.Clone1.2i|9,miPSC.Clone14.2i.mRC-seq|2,miPSC.Clone18.2i.mRC-seq|1,miPSC.Clone8.Serum|12,miPSC.Clone3.2i.mRC-seq|1,miPSC.Clone11.Serum.mRC-seq|4,miPSC.Clone4.2i|9,miPSC.Clone1.Serum|13…	miPSC.Clone15.2i.mRC-seq|5,miPSC.Clone10.2i.mRC-seq|5,MEF.I222e2.mRC-seq|18,miPSC.Clone12.Serum.mRC-seq|7,miPSC.Clone17.2i.mRC-seq|4,miPSC.Clone16.Serum.mRC-seq|5,miPSC.Clone9.2i.mRC-seq|6,miPSC.Clone2.Serum|13,miPSC.Clone1.2i|10,miPSC.Clone14.2i.mRC-seq|7,miPSC.Clone2.2i.mRC-seq|6,miPSC.Clone18.2i.mRC-seq|4,miPSC.Clone8.Serum|8,miPSC.Clone10.Serum.mRC-seq|6,miPSC.Clone3.2i.mRC-seq|9,miPSC.Clone1…	chr11|66570632|66571160|L1|129P2_OlaHsd,129S1_SvImJ,BTBR_T__Itpr3tf_J,C57BR_cdJ,C57L_J,CBA_J,DBA_1J,DBA_2J,FVB_NJ,LEWES_EiJ,LP_J,NOD_ShiLtJ,NZW_LacJ,SEA_GnJ,SJL_J,ST_bJ
ee96aaa3-41b3-4d1f-95d4-d0fd1f9c318a	chr11	66588848	66588861	+	+	N	L1MdTFI	6508	7495	298	311	GTGTCCTGGCTTTC	CTAATCAGAAATAACTTGTGGGCAAGGTCACATAGTGTCATGTGCATCTACATCTGGACTGTCTTTTGTAAGGGGGAACCAGGTGTTGGAGCTTGCACCTAGCATTACAATACATAGCAACAGAACAAATCTCAACATGCTCTTCAATAGAATGCTATTGGAATCCTCATTATGAAAGCCAGGACACTGGTTAGTTCATAATGTTGTTCCACCTATAGGGTTGCAGATCCCTTTAGCTCCTTGGGTACTTTCTCTAGCTCCTCCATTGGGAGCCCTGTGATCCATCCATTAGCTGACTGTGAGCATCCACTTCTGTGTTTGCTAGGCCCTGGCATAGTCTCACAAGAGACAGCTACATCTGGGTCCTTTCGATAAAATCTTGCTAGTATATGCAATGGT…	CTAATCAGAAATAACTTGTGGGCAAGGTCACATAGTGTCATGTGCATCTACATCTGGACTGTCTTTTGTAAGGGGGAACCAGGTGTTGGAGCTTGCACCTAGCATTACAATACATAGCAACAGAACAAATCTCAACATGCTCTTCAATAGAATGCTATTGGAATCCTCATTATGAAAGCCAGGACACTGGTTAGTTCATAATGTTGTTCCACCTATAGGGTTGCAGATCCCTTTAGCTCCTTGGGTACTTTCTCTAGCTCCTCCATTGGGAGCCCTGTGATCCATCCATTAGCTGACTGTGAGCATCCACTTCTGTGTTTGCTAGGCCCTGGCATAGTCTCACAAGAGACAGCTACATCTGGGTCCTTTCGATAAAATCTTGCTAGTATATGCAATGGT…	miPSC.Clone10.2i.mRC-seq|4,MEF.I222e2.mRC-seq|8,miPSC.Clone12.Serum.mRC-seq|4,miPSC.Clone2.Serum.mRC-seq|3,miPSC.Clone9.2i.mRC-seq|2,miPSC.Clone2.Serum|7,miPSC.Clone1.2i|15,miPSC.Clone14.2i.mRC-seq|1,miPSC.Clone2.2i.mRC-seq|2,miPSC.Clone18.2i.mRC-seq|6,miPSC.Clone8.Serum|6,miPSC.Clone10.Serum.mRC-seq|2,miPSC.Clone3.2i.mRC-seq|1,miPSC.Clone14.Serum.mRC-seq|3,miPSC.Clone4.2i|15,miPSC.Clone1.Serum|1…	miPSC.Clone15.2i.mRC-seq|1,MEF.I222e2.mRC-seq|5,miPSC.Clone12.Serum.mRC-seq|4,miPSC.Clone17.2i.mRC-seq|1,miPSC.Clone2.Serum.mRC-seq|5,miPSC.Clone9.2i.mRC-seq|4,miPSC.Clone2.Serum|15,miPSC.Clone1.2i|9,miPSC.Clone14.2i.mRC-seq|2,miPSC.Clone2.2i.mRC-seq|5,miPSC.Clone18.2i.mRC-seq|2,miPSC.Clone8.Serum|15,miPSC.Clone10.Serum.mRC-seq|2,miPSC.Clone3.2i.mRC-seq|3,miPSC.Clone14.Serum.mRC-seq|2,miPSC.Clone…	chr11|66588591|66589088|L1|129P2_OlaHsd,129S1_SvImJ,129S5SvEvBrd,BALB_cJ,BTBR_T__Itpr3tf_J,C57BR_cdJ,C57L_J,CBA_J,DBA_1J,DBA_2J,FVB_NJ,LP_J,NOD_ShiLtJ,NZW_LacJ,SEA_GnJ,SJL_J,ST_bJ
7f847c4a-6aed-46ad-aa97-bff184204dc5	chr11	101606382	101606394	-	-	N	B1	0	167	500	499	TTCCATTCTTCTT	TGTTATAGTCCTGGCTGTCCTGGAACTTACTTTGTAGACCAGGCTGGCCTCGAACTCAGAAATCCGCCTGCCTCTGCCTCCCAAGTGCTGGGATTAAAGGCGTGTGCCACCACGCCAGGCCTTCCATTCTTCTTAAGCAATGAGAGTAAAAGGACCAGGCTGGCCTTGAACTCAGAAATNCCTCT	AGAACATTGTTTTCTTCAAACCACCAGGAAAGGCCATTACTGTTGGTTGTATGCCACCATGTGGTTGCTGAGAATTGAACTCGGGAATCTCTGGAAAAGCAGTCAGTGCTCTTAAACTGCTGATTTCTCCAGCCTTTCCATTCTTCTTTTTTTTTTTGGTTTTGTTTTTTTTTTTTTTTTTTGGTTTTTTTCCCGTGACCGGGTT	miPSC.Clone15.2i.mRC-seq|5,miPSC.Clone10.2i.mRC-seq|15,MEF.I222e2.mRC-seq|17,miPSC.Clone12.Serum.mRC-seq|10,miPSC.Clone17.2i.mRC-seq|13,miPSC.Clone16.Serum.mRC-seq|10,miPSC.Clone9.2i.mRC-seq|16,miPSC.Clone2.Serum|12,miPSC.Clone1.2i|8,miPSC.Clone14.2i.mRC-seq|9,miPSC.Clone18.2i.mRC-seq|12,miPSC.Clone10.Serum.mRC-seq|11,miPSC.Clone3.2i.mRC-seq|10,miPSC.Clone14.Serum.mRC-seq|16,miPSC.Clone1.Serum|9,…	miPSC.Clone15.2i.mRC-seq|3,miPSC.Clone10.2i.mRC-seq|6,MEF.I222e2.mRC-seq|11,miPSC.Clone12.Serum.mRC-seq|5,miPSC.Clone17.2i.mRC-seq|8,miPSC.Clone16.Serum.mRC-seq|4,miPSC.Clone9.2i.mRC-seq|8,miPSC.Clone2.Serum|13,miPSC.Clone1.2i|10,miPSC.Clone14.2i.mRC-seq|5,miPSC.Clone2.2i.mRC-seq|5,miPSC.Clone18.2i.mRC-seq|5,miPSC.Clone8.Serum|16,miPSC.Clone10.Serum.mRC-seq|5,miPSC.Clone3.2i.mRC-seq|11,miPSC.Clon…	chr11|101606187|101606480|SINE|129P2_OlaHsd,129S1_SvImJ,BTBR_T__Itpr3tf_J,C3H_HeJ,DBA_2J,KK_HiJ,LP_J,NOD_ShiLtJ,NZB_B1NJ
7c765ae7-6f9d-4843-a1d2-3240072f8210	chr11	102172462	102172449	+	+	N	B2	0	205	500	500	AGAAACCACTTCAG	CTTGCTCTAAAAGCCTGATGACCCGAGGCTGATCCCTGGAACCCACAATGGAAAAAAATGCCCCCAAAACTGTGCTCTGATCTCTACACCTACAATCTCACACGCAAGTATCATGCACACAACAGTAGTAAAATAAAAAGTCCATATACTGCTATTCATCCCAGGGAACCAGAGCCCAGTCGGTCAATATATATTACAGGCAAAATTCTATCTTTAATCGGTTTAAAACACAAACATGTGACAGCAAAGCCACAGGTTCTGCCAACATCATTGGCAGTTACAGAAACCACTTCAGGGCTGGTGAGATGGCTCAGTGGGTAAGAGCACCCGACTGCTCTTCCGAAGGTCCAGAGTTCAAATCCCAGCAACCACATGGTGGCTTACAACCATCTGTAACGA…	CCACACAGTAGGTAAAAACCTATTGGAAAGAGCTCTAAACGCCTCTTTTGAAGTTTCTAAAAACACAAAAAAGAAACTCACAAATAATAAACAAATTAATCATTAAAAAAAAAACAAAAAAACAAGAAACCACTTCAGCTCTTAAGTACTAATGACAATGATTTCCCAGTCTTTGGGGGGTTTTTTTTGTTTGGTTGGTTTTGGTTTTGGTTTTTCAAGACAGGGTTTCTCTGTGTAGCCCTGGCTGTCTTGGAAGACCT	miPSC.Clone15.2i.mRC-seq|6,miPSC.Clone10.2i.mRC-seq|7,MEF.I222e2.mRC-seq|14,miPSC.Clone12.Serum.mRC-seq|7,miPSC.Clone17.2i.mRC-seq|14,miPSC.Clone16.Serum.mRC-seq|11,miPSC.Clone9.2i.mRC-seq|9,miPSC.Clone2.Serum|14,miPSC.Clone1.2i|9,miPSC.Clone14.2i.mRC-seq|4,miPSC.Clone2.2i.mRC-seq|5,miPSC.Clone18.2i.mRC-seq|4,miPSC.Clone8.Serum|13,miPSC.Clone10.Serum.mRC-seq|7,miPSC.Clone3.2i.mRC-seq|7,miPSC.Clon…	miPSC.Clone15.2i.mRC-seq|12,miPSC.Clone10.2i.mRC-seq|13,MEF.I222e2.mRC-seq|19,miPSC.Clone12.Serum.mRC-seq|10,miPSC.Clone17.2i.mRC-seq|15,miPSC.Clone16.Serum.mRC-seq|9,miPSC.Clone9.2i.mRC-seq|10,miPSC.Clone2.Serum|16,miPSC.Clone1.2i|3,miPSC.Clone14.2i.mRC-seq|6,miPSC.Clone2.2i.mRC-seq|4,miPSC.Clone18.2i.mRC-seq|4,miPSC.Clone8.Serum|5,miPSC.Clone10.Serum.mRC-seq|8,miPSC.Clone3.2i.mRC-seq|8,miPSC.Cl…	chr11|102172252|102172636|SINE|129S1_SvImJ,AKR_J,BALB_cJ,BTBR_T__Itpr3tf_J,BUB_BnJ,C3H_HeH,C3H_HeJ,DBA_1J,DBA_2J,I_LnJ,LP_J,NZB_B1NJ,RF_J,SEA_GnJ,ZALENDE_EiJ
8eb3a931-7349-4524-9a17-aa9fbd0ed46b	chr11	108634755	108634765	-	-	N	L1MdTFII	105	7158	500	396	GAGAGGGTTTT	GCCACCTAGACCCCGGCTCGGACCCTGGCCGGCTCTCCCCGGCCCACACAGGGTGCTGCCTCAGCCCCTCTGTGCTTCTGCCTGTTCCAGAGGCTGTCAGGTTCTCTGGCGCACCCTCTCCGAGAGGGTTTTAATGAGTTGTTTGAATCCCCTGTATCATTTATAGTTCATTTCNCCCC	TAGCAAGATTTTACTGAAAGGACCCAGATGTAGCTGTCTCTTGTGAGACTATGCCGGGGCCTAGCAAACACAGAAGTGGATGCTCACAGTCAGCTAATGGATGGATCACAGGGCTCCCAATGGAGGAGCTAGAGAAAGTACCCAAGGAGCTAAAGGGATCTTCAACCCTATAGGTGGAACAACATTATGAACTAACCAGTACCCCTGAGCTCTTGACTCTAGCTGCATATGTATCAAAAGATGGCCTAGTCGGCCATCACTGGAAAGAGAGGCCCATTGGACACGCAGACTTTGTGTGCCCCGGTACAGGGGAACGCCAGGGCCAAAGGGGGGGAGTGGGTGGGTAGGGGAGTGGGGGTGGGTGGGTAAGGGGGACTTTTGGTATAGCATTGGAAATGT…	miPSC.Clone15.2i.mRC-seq|8,miPSC.Clone10.2i.mRC-seq|8,MEF.I222e2.mRC-seq|19,miPSC.Clone12.Serum.mRC-seq|9,miPSC.Clone17.2i.mRC-seq|10,miPSC.Clone2.Serum.mRC-seq|12,miPSC.Clone9.2i.mRC-seq|8,miPSC.Clone14.2i.mRC-seq|11,miPSC.Clone18.2i.mRC-seq|10,miPSC.Clone10.Serum.mRC-seq|15,miPSC.Clone3.2i.mRC-seq|14,miPSC.Clone14.Serum.mRC-seq|11,miPSC.Clone1.Serum|13,miPSC.Clone16.2i.mRC-seq|20,miPSC.Clone1.S…	miPSC.Clone10.2i.mRC-seq|10,MEF.I222e2.mRC-seq|7,miPSC.Clone12.Serum.mRC-seq|1,miPSC.Clone17.2i.mRC-seq|3,miPSC.Clone2.Serum.mRC-seq|5,miPSC.Clone9.2i.mRC-seq|4,miPSC.Clone2.Serum|11,miPSC.Clone1.2i|17,miPSC.Clone14.2i.mRC-seq|5,miPSC.Clone2.2i.mRC-seq|2,miPSC.Clone18.2i.mRC-seq|2,miPSC.Clone8.Serum|14,miPSC.Clone10.Serum.mRC-seq|5,miPSC.Clone3.2i.mRC-seq|2,miPSC.Clone14.Serum.mRC-seq|7,miPSC.Clo…	chr11|108634570|108634953|L1|129P2_OlaHsd,129S1_SvImJ,A_J,BALB_cJ,BTBR_T__Itpr3tf_J,C3H_HeH,C3H_HeJ,CBA_J,DBA_1J,DBA_2J,I_LnJ,KK_HiJ,LP_J,NOD_ShiLtJ,NZB_B1NJ,NZO_HlLtJ,NZW_LacJ,RF_J,SEA_GnJ,SM_J,ST_bJ
90f86f98-8d1b-4490-ba30-3e2ede49deaa	chr11	117771622	117771608	+	+	N	B2	0	199	500	500	AAGAATACGAATGAG	CCGATTAATTGTTTTTTGGGTTTTTTTTGTTTGTTTCTTGTTTTGAGTTGTACTGCTCTAAAACCAAACAAAGGGGGCGTTGGGGGTAGAGAGACCACTCAGTGGTTAAGAACACCTGCTATTCTTCCAAAGGACTCGAATTCAGTTCCCAGCACCCACATAAGGTAGCTCAGAACTGCCTGTAACAGCAGCTGTGGCTGGGGAGAGACATCTGACTCCCTCTCACAGCCTCTACCACCACCAACACCTACACACAGATACACACACACATGCACACACGACAAGAATACGAATGAGGGGCTGGTGAGATGGCTCAGTGGGTAAGAGCAACCGACTGCTCTTCCGAAGGTCCAGGGTTCAAATCCCAGCAACCACATGGTGGCTCACAACCATCCGTAA…	AACCACATGGTGGCTCACAACCATCCGTAACAAGATCTGACTCCCTCTTCTGGTGTGTCTGAAGACAGCTACAGTGTACTTACATGTAATAATAAATAAATCTTTAAAAAAAAAAAAAAAAAAGAATACGAATGAGAAAATAACTACAAATGGAATGGGCAAGGCGGTGGGCCCAACGTCTGAACCACCAGCACGCAGGAA	miPSC.Clone15.2i.mRC-seq|4,miPSC.Clone10.2i.mRC-seq|9,MEF.I222e2.mRC-seq|11,miPSC.Clone12.Serum.mRC-seq|6,miPSC.Clone17.2i.mRC-seq|11,miPSC.Clone16.Serum.mRC-seq|9,miPSC.Clone9.2i.mRC-seq|6,miPSC.Clone2.Serum|13,miPSC.Clone1.2i|7,miPSC.Clone14.2i.mRC-seq|6,miPSC.Clone2.2i.mRC-seq|11,miPSC.Clone18.2i.mRC-seq|13,miPSC.Clone10.Serum.mRC-seq|8,miPSC.Clone3.2i.mRC-seq|9,miPSC.Clone14.Serum.mRC-seq|6,m…	miPSC.Clone15.2i.mRC-seq|2,miPSC.Clone10.2i.mRC-seq|11,MEF.I222e2.mRC-seq|23,miPSC.Clone12.Serum.mRC-seq|7,miPSC.Clone17.2i.mRC-seq|8,miPSC.Clone16.Serum.mRC-seq|11,miPSC.Clone9.2i.mRC-seq|7,miPSC.Clone2.Serum|20,miPSC.Clone1.2i|15,miPSC.Clone14.2i.mRC-seq|7,miPSC.Clone2.2i.mRC-seq|7,miPSC.Clone18.2i.mRC-seq|13,miPSC.Clone10.Serum.mRC-seq|5,miPSC.Clone3.2i.mRC-seq|11,miPSC.Clone14.Serum.mRC-seq|9…	chr11|117771425|117771804|SINE|129P2_OlaHsd,129S1_SvImJ,129S5SvEvBrd,AKR_J,A_J,BTBR_T__Itpr3tf_J,BUB_BnJ,C3H_HeH,C3H_HeJ,C58_J,CBA_J,DBA_1J,DBA_2J,I_LnJ,KK_HiJ,LG_J,LP_J,NZB_B1NJ,NZO_HlLtJ,NZW_LacJ,SM_J,ST_bJ,WSB_EiJ
e118a824-cdb6-4f7f-9b0c-ecd79044f6c7	chr12	10170357	10170372	-	+	Y	L1MdGF	0	7184	500	318	CTGTTTTTGTTTTCTT	CCCGTGCAGCCTGCCCTCCGCGGAGTCCCGGAGCCAAGAAGGCTCCCGCCGGTGCCTGTGCCACAAACCTCTCAGGCCGGGCAGACCCCCGTGCTCTCACCAGGAAGGTGGCCGGCTGTCTCTGTTTTTGTTTTCTTAATTTTCTCCATTTGTATAACCTTAACATTCTGTGAGACAAATTAGAGCCCCTGATGGCAAACATTCCCAATATAATCTCAGA	CTGCATGGGGACTCAGTACTCATATATCTGCATGGAGACTCAAACATATCCAACTGAATTTACATCCTTTTGTGTGTTTATTATATACAAAATACTTTTCAAAGCATTGGGTTTAAGAAACATAGAGTTTGACTGTTTTTGTTTTCTTTTCTNTTTTTTTTTTTTTTTTTTNTTTTTTTATTGGGTTTTTTTTTTTTTTTTTTTTGTTTTTGGGTTT	miPSC.Clone15.2i.mRC-seq|14,miPSC.Clone10.2i.mRC-seq|12,MEF.I222e2.mRC-seq|35,miPSC.Clone12.Serum.mRC-seq|14,miPSC.Clone17.2i.mRC-seq|12,miPSC.Clone2.Serum.mRC-seq|17,miPSC.Clone9.2i.mRC-seq|17,miPSC.Clone14.2i.mRC-seq|6,miPSC.Clone18.2i.mRC-seq|14,miPSC.Clone10.Serum.mRC-seq|7,miPSC.Clone3.2i.mRC-seq|15,miPSC.Clone14.Serum.mRC-seq|17,miPSC.Clone16.2i.mRC-seq|12,miPSC.Clone1.Serum.mRC-seq|20,miPS…	miPSC.Clone10.2i.mRC-seq|2,MEF.I222e2.mRC-seq|13,miPSC.Clone16.2i.mRC-seq|1,miPSC.Clone17.2i.mRC-seq|6,miPSC.Clone2.Serum.mRC-seq|4,miPSC.Clone9.2i.mRC-seq|8,miPSC.Clone2.Serum|9,miPSC.Clone1.2i|11,miPSC.Clone14.2i.mRC-seq|4,miPSC.Clone2.2i.mRC-seq|4,miPSC.Clone18.2i.mRC-seq|3,miPSC.Clone8.Serum|14,miPSC.Clone10.Serum.mRC-seq|4,miPSC.Clone3.2i.mRC-seq|3,miPSC.Clone14.Serum.mRC-seq|1,miPSC.Clone4.…	chr12|10170170|10170818|L1|129P2_OlaHsd,129S1_SvImJ,AKR_J,A_J,BALB_cJ,BUB_BnJ,C3H_HeH,C3H_HeJ,C58_J,CBA_J,FVB_NJ,I_LnJ,KK_HiJ,LG_J,LP_J,NOD_ShiLtJ,NZB_B1NJ,NZO_HlLtJ,NZW_LacJ,RF_J,SEA_GnJ,SJL_J,SM_J,ST_bJ,WSB_EiJ
e1be1a0d-4028-4ff8-b1ed-7c37f5019d43	chr12	10371155	10371140	+	+	N	B2	1	202	353	423	AAGAATAGATGTACCA	TATAGAAGTTTCTAAAAGGACTTTGGTCTAATTTATGTATGTATTGCACATCATAAAAAGACACTTAACACTAATATTAATGACAGTACACACTTGAATTAGAATGAAACAAGTAGGCTTCGGTATTTCCCACTCAAAATGCAGGCATCAATGTTTGTTTAGGTTTCTACAAAATAAGTGCTCATCCTATCTGTTCTTGATTTTTACCTATTAGTTTGTTAGTAGGTTAGTAGGTAATTCCCTTTTTTAGCTAGATGCTAAGAGAAACTTGACATTAAGAATAGATGTACCAGGGCTGGTGAGATGGCTCAGTGGGTAAGAGCATCCGACTGCTCTTCCGAAGGTCCGGAGTTCAAATCCCAGCAACCACATGGTGGCTCACAACCATCTGTAACAAGA…	CCAACCTCACGCCGCCTAACAACCCTCTCTAAAAACATCTAATGCCCCCTCCTGAAGTCTCGAAAAACAGCTACAGTGCACTCAACAAAAATCAATAACTCAATCTCCAAAAAAAAAAAAAAAAGAATAGATGTACCAATAAATTTGTAAAGTATAAAAGCCCGTGTTTGTAAAAAATCAAATTAATACTGGTTAGGATCAGCTATATGAGTTTCTGTTCTATATAGAAAATGAAAAGTTTCATAATTAGCANGGTC	miPSC.Clone15.2i.mRC-seq|1,miPSC.Clone10.2i.mRC-seq|4,MEF.I222e2.mRC-seq|8,miPSC.Clone12.Serum.mRC-seq|3,miPSC.Clone17.2i.mRC-seq|3,miPSC.Clone2.Serum.mRC-seq|10,miPSC.Clone9.2i.mRC-seq|9,miPSC.Clone2.Serum|14,miPSC.Clone1.2i|11,miPSC.Clone14.2i.mRC-seq|4,miPSC.Clone2.2i.mRC-seq|4,miPSC.Clone18.2i.mRC-seq|6,miPSC.Clone8.Serum|17,miPSC.Clone10.Serum.mRC-seq|6,miPSC.Clone3.2i.mRC-seq|3,miPSC.Clone1…	miPSC.Clone15.2i.mRC-seq|2,miPSC.Clone10.2i.mRC-seq|3,MEF.I222e2.mRC-seq|13,miPSC.Clone12.Serum.mRC-seq|5,miPSC.Clone17.2i.mRC-seq|5,miPSC.Clone16.Serum.mRC-seq|5,miPSC.Clone9.2i.mRC-seq|2,miPSC.Clone2.Serum|9,miPSC.Clone1.2i|5,miPSC.Clone14.2i.mRC-seq|2,miPSC.Clone2.2i.mRC-seq|1,miPSC.Clone18.2i.mRC-seq|7,miPSC.Clone8.Serum|15,miPSC.Clone10.Serum.mRC-seq|6,miPSC.Clone3.2i.mRC-seq|9,miPSC.Clone14…	chr12|10370910|10371359|SINE|129P2_OlaHsd,129S1_SvImJ,AKR_J,A_J,BALB_cJ,BTBR_T__Itpr3tf_J,BUB_BnJ,C3H_HeH,C3H_HeJ,C58_J,CAST_EiJ,CBA_J,DBA_1J,DBA_2J,FVB_NJ,I_LnJ,KK_HiJ,LG_J,LP_J,NOD_ShiLtJ,NZB_B1NJ,NZO_HlLtJ,NZW_LacJ,RF_J,SEA_GnJ,SJL_J,SM_J,ST_bJ
2b9442da-e77f-4a01-8154-c256103635e8	chr12	11522159	11522172	-	NA	N	L1MdGF	0	7184	500	446	GACTTATCATGATT	CAGCCTGCCCTCCGCGGAGTCCCGGAGCCAAGAAGGCTCCCGCCGGCGCCTGTGCCACAAACCTCTCAGGCCAGGCAGACCCCCGTGCTCTCACCAGGAAGGTGGCCGACTGTCTCGACTTATCATGATTAACACATCTCAGCAGCTTCCTGTTTCTTGCAGTAAGCTTTTGTGTGAAA	AAAAAAAAAAAAAAAAAAAAAAATCATGATAAGTCAAAGACTTAGCATCAGAGATCACCAGGTATCTTTGTATGCTACCATAGCTGGTCTGCTATGGTTGCAACTGAAACTGCCAAGTATAATGTCAAGGAAGGAGGAGATATTCTCCAGTTCCATCTCTACACAACACCTGCTGTAGTAGACTGGCAATGTCACCCCAAATTCTTCATGGTCACATTTGAGGTTCTTGTCTCTCTGAAGAACCCAGGTTAGCTCAAAATCAATGCTGAAGAAAACACTAAAGACTTAATGTTGAATATCTTTTTTTTTTTT	miPSC.Clone15.2i.mRC-seq|7,miPSC.Clone10.2i.mRC-seq|14,MEF.I222e2.mRC-seq|29,miPSC.Clone12.Serum.mRC-seq|12,miPSC.Clone17.2i.mRC-seq|17,miPSC.Clone2.Serum.mRC-seq|15,miPSC.Clone14.2i.mRC-seq|5,miPSC.Clone18.2i.mRC-seq|16,miPSC.Clone10.Serum.mRC-seq|4,miPSC.Clone3.2i.mRC-seq|19,miPSC.Clone14.Serum.mRC-seq|17,miPSC.Clone16.2i.mRC-seq|14,miPSC.Clone1.Serum.mRC-seq|13,miPSC.Clone1.2i.mRC-seq|15,miPSC…	miPSC.Clone15.2i.mRC-seq|5,miPSC.Clone10.2i.mRC-seq|4,MEF.I222e2.mRC-seq|17,miPSC.Clone12.Serum.mRC-seq|6,miPSC.Clone17.2i.mRC-seq|7,miPSC.Clone2.Serum.mRC-seq|6,miPSC.Clone9.2i.mRC-seq|13,miPSC.Clone2.Serum|13,miPSC.Clone1.2i|7,miPSC.Clone14.2i.mRC-seq|8,miPSC.Clone2.2i.mRC-seq|4,miPSC.Clone18.2i.mRC-seq|5,miPSC.Clone8.Serum|18,miPSC.Clone10.Serum.mRC-seq|3,miPSC.Clone3.2i.mRC-seq|7,miPSC.Clone1…	chr12|11522073|11522334|L1|129P2_OlaHsd,129S1_SvImJ,129S5SvEvBrd
493054f8-ca6a-42ab-837d-12ef2ff6a031	chr12	12167629	12167634	+	+	N	Etn_LTR	0	321	496	499	AACATT	AACAAAATTGACTCCCTTCCTCTATTCTCTAAGACGTTATTGTACAATGTATCTCAGGCAAAACACTAAAGATATCCATGTTCTATTTGAATATTCAGATGTTTATTCTCCACTTGGAATAATCCTACAGGCCATGGAATTAGTAAAGGATTGTGGCAATAGGATTCCAAAGGACAAGGATAGAAGGAAGAGAGATAAAGAATTAAAGGAATATAGTGGTACAGGAAGGGTTAAATGGGATGAGGATGGAAGGGCTGGGTAAATGAAGGAATATGGACAAGACTAACTAACATTCAAGTGTAGTCTCCCCTCCCCCAGCCTGAAACCTGCTTGCTCAGGGGTGGAGCTTCCCGCTCAATCTTTCTGCCACGCCCACTGCTGGAACCTGCTGCTTTGCTG…	AACAAAATTGACTCCCTTCCTCTATTCTCTAAGACGTTATTGTACAATGTATCTCAGGCAAAACACTAAAGATATCCATGTTCTATTTGAATATTCAGATGTTTATTCTCCACTTGGAATAATCCTACAGGCCATGGAATTAGTAAAGGATTGTGGCAATAGGATTCCAAAGGACAAGGATAGAAGGAAGAGAGATAAAGAATTAAAGGAATATAGTGGTACAGGAAGGGTTAAATGGGATGAGGATGGAAGGGCTGGGTAAATGAAGGAATATGGACAAGACTAACTAACATTCAAGTGTAGTCTCCCCTCCCCCAGCCTGAAACCTGCTTGCTCAGGGGTGGAGCTTCCCGCTCAATCTTTCTGCCACGCCCACTGCTGGAACCTGCTGCTTTGCTG…	miPSC.Clone15.2i.mRC-seq|8,miPSC.Clone10.2i.mRC-seq|15,MEF.I222e2.mRC-seq|21,miPSC.Clone12.Serum.mRC-seq|14,miPSC.Clone17.2i.mRC-seq|12,miPSC.Clone16.Serum.mRC-seq|13,miPSC.Clone9.2i.mRC-seq|13,miPSC.Clone2.Serum|12,miPSC.Clone1.2i|2,miPSC.Clone14.2i.mRC-seq|9,miPSC.Clone18.2i.mRC-seq|12,miPSC.Clone10.Serum.mRC-seq|9,miPSC.Clone3.2i.mRC-seq|17,miPSC.Clone14.Serum.mRC-seq|10,miPSC.Clone1.Serum|12,…	miPSC.Clone15.2i.mRC-seq|8,miPSC.Clone10.2i.mRC-seq|19,MEF.I222e2.mRC-seq|28,miPSC.Clone12.Serum.mRC-seq|10,miPSC.Clone17.2i.mRC-seq|6,miPSC.Clone2.Serum.mRC-seq|19,miPSC.Clone9.2i.mRC-seq|18,miPSC.Clone14.2i.mRC-seq|11,miPSC.Clone18.2i.mRC-seq|12,miPSC.Clone10.Serum.mRC-seq|14,miPSC.Clone3.2i.mRC-seq|9,miPSC.Clone14.Serum.mRC-seq|17,miPSC.Clone16.2i.mRC-seq|13,miPSC.Clone1.Serum.mRC-seq|9,miPSC.…	chr12|12167431|12167816|LTR|129P2_OlaHsd,129S1_SvImJ,129S5SvEvBrd,AKR_J,BTBR_T__Itpr3tf_J,C3H_HeH,C3H_HeJ,CAST_EiJ,CBA_J,DBA_2J,FVB_NJ,I_LnJ,LP_J,NOD_ShiLtJ,PWK_PhJ,SM_J,SPRET_EiJ,WSB_EiJ
d10df641-813a-49d0-8da9-1f22c4f91701	chr12	15566802	15566816	+	NA	N	L1MdGF	6606	7101	314	456	AAGCTTTTTCTTCTT	ACATTTGCAATGCTATACCAAAAGTCCCCCATAGCCACCCACCCCCACTCCCCTACCCACCCACTCCCCTTTTATGGCCCTGGTGTTCCCACCCATAATCAGCTTCCAAATGCTGACACCATTGCATACACTAGCAAGATTATGCTGAAAGGACCCTGATATAGCTGTCTCTTGTCAGAGTATGCCTGGGCCTAGCAAACATAGAAGTGGATGCTCACAGTCGGCTATTGGATGGATCACATGGCCCCCAATGAAGGAGCTAGAGAAAGTACCAAAGAAGCTAAAGGGATCTGCAACCCTATAGGTGGAACAACATTATGAACTAACCAGTACCCCGGAGCTCTTGACTCTAGCTGCATATGCATCAAAAGATGGCCTAGTCGGCCATCACTCGAAAGA…	GGGCAGGGAGCAGCCAGAGGCATCTGCAGCTGCATCAGACCCCATGAGGAGGGAGGGGACTGAAGGGGACATTCATGCTTCTCTCCAGGACAAACGTCTGTTGCTAAGTGGAGTGTGGTAGGCATCGCTGGGAAAGCTTTTTCTTCTTTTTTTTTTTTTTTCCATTTTTTTATATGGTATTTCGGTCCCAAAT	miPSC.Clone15.2i.mRC-seq|4,miPSC.Clone10.2i.mRC-seq|5,MEF.I222e2.mRC-seq|9,miPSC.Clone12.Serum.mRC-seq|1,miPSC.Clone17.2i.mRC-seq|4,miPSC.Clone2.Serum.mRC-seq|2,miPSC.Clone9.2i.mRC-seq|4,miPSC.Clone2.Serum|4,miPSC.Clone1.2i|4,miPSC.Clone14.2i.mRC-seq|5,miPSC.Clone2.2i.mRC-seq|4,miPSC.Clone18.2i.mRC-seq|2,miPSC.Clone8.Serum|14,miPSC.Clone10.Serum.mRC-seq|6,miPSC.Clone3.2i.mRC-seq|1,miPSC.Clone14.S…	miPSC.Clone15.2i.mRC-seq|4,miPSC.Clone10.2i.mRC-seq|5,MEF.I222e2.mRC-seq|26,miPSC.Clone12.Serum.mRC-seq|4,miPSC.Clone17.2i.mRC-seq|8,miPSC.Clone16.Serum.mRC-seq|4,miPSC.Clone9.2i.mRC-seq|10,miPSC.Clone2.Serum|15,miPSC.Clone1.2i|2,miPSC.Clone14.2i.mRC-seq|3,miPSC.Clone2.2i.mRC-seq|4,miPSC.Clone18.2i.mRC-seq|6,miPSC.Clone8.Serum|14,miPSC.Clone10.Serum.mRC-seq|8,miPSC.Clone3.2i.mRC-seq|6,miPSC.Clone…	chr12|15566556|15567048|L1|129P2_OlaHsd,129S1_SvImJ,129S5SvEvBrd,AKR_J,BTBR_T__Itpr3tf_J,BUB_BnJ,C3H_HeH,C3H_HeJ,C58_J,CBA_J,FVB_NJ,KK_HiJ,LP_J,NOD_ShiLtJ,NZO_HlLtJ,NZW_LacJ,RF_J,SEA_GnJ,SJL_J,ST_bJ
9983f426-5898-4d29-9d85-48c6f82f290b	chr12	16374329	16374315	+	+	N	L1MdTFI	205	7497	500	255	AAGAAAAGAATGTGA	TTTACACAAAATTAATTGTGACCTTATCCAGGAAGGAAGAAATCCAATATTGAGATAGCTATCTTCTGTTCCTAGCTGTTTTGGGTCTTTTTTATCATGAAAAAAAATTTCTAAGGCCTTTTTTGGGTCTACTAAGAAAAGAATGTGAGAGAACCTGACAGCTTCTGGAACAGGCAGAAGCACAGAGGCGCTGAGGCCTGCAGCCATTGTGGGGCGGGGGCAGCGGGCGGCCCA	GGGGGGCGAGGGTAGGGGGTTCTTTTGTAAAAACATGGAAAAGTAAAAGGCCAAAAACCCCACATAAAAAAAGCAAAAAAAAAAAAAAAAAAAAAACAAACAAAACAAAAAAAAAAAAAAAAAGAAAAGAATGTGATTTGTATCCTTAAACCTACTTTATCAATCTATATCTTTATTGATTTGCATACATTGAATCATATCCTACATCCATAAGTTGAACATAACTTGTTTATGATGTATAATCCTCTCAGTGTGGTCAGAGAAATTGG	miPSC.Clone15.2i.mRC-seq|7,miPSC.Clone10.2i.mRC-seq|8,MEF.I222e2.mRC-seq|49,miPSC.Clone12.Serum.mRC-seq|15,miPSC.Clone17.2i.mRC-seq|11,miPSC.Clone2.Serum.mRC-seq|18,miPSC.Clone14.2i.mRC-seq|19,miPSC.Clone18.2i.mRC-seq|7,miPSC.Clone10.Serum.mRC-seq|8,miPSC.Clone3.2i.mRC-seq|19,miPSC.Clone14.Serum.mRC-seq|25,miPSC.Clone16.2i.mRC-seq|21,miPSC.Clone1.Serum.mRC-seq|11,miPSC.Clone1.2i.mRC-seq|15,miPSC.…	miPSC.Clone15.2i.mRC-seq|1,miPSC.Clone10.2i.mRC-seq|1,MEF.I222e2.mRC-seq|5,miPSC.Clone12.Serum.mRC-seq|2,miPSC.Clone17.2i.mRC-seq|3,miPSC.Clone2.Serum.mRC-seq|1,miPSC.Clone9.2i.mRC-seq|1,miPSC.Clone2.Serum|12,miPSC.Clone1.2i|7,miPSC.Clone14.2i.mRC-seq|3,miPSC.Clone2.2i.mRC-seq|1,miPSC.Clone18.2i.mRC-seq|2,miPSC.Clone8.Serum|12,miPSC.Clone3.2i.mRC-seq|2,miPSC.Clone14.Serum.mRC-seq|3,miPSC.Clone4.2…	chr12|16374077|16374487|L1|129P2_OlaHsd,129S1_SvImJ,AKR_J,BUB_BnJ,C58_J,FVB_NJ,NZO_HlLtJ,NZW_LacJ,RF_J,ST_bJ
156384d2-ccdd-4312-9e61-d606bb930286	chr12	17654748	17654733	-	-	N	B2	0	197	493	500	TAATGGCCAGTTTTTT	TGGGGGTCTGTCAGAGCCACCCCCTACTACCCAAGCACAGCAGCCCCTCTCAGTCCACTCATCCCAGGGACACCTGGGAATGATGGAAGTGAACCCTGAGAGCCGCAGGGCATAACTACTGGGAAGGATGGTTAATGGCCAGTTTTTTTTTTTTTTTTAAAGGATTTTAAATTTTTTATTTTATTGATGTAAGGACAC	ATGGAAGAGAGGTGGGTGTGCTTCACCAACAGGGACATATTACGCAGGGCTTCACGGAAACGGATCCAGTTTAAAAGGTGATAATTTGTTCCACTGTGATCACAGGACTTAAGGCGGATGAAAGCTCTTTATGCTCCTAGAGAAATTTAATAGAGCAATAACAGCTTTAATGACACCCCTCTCCACACTGCCTCCCCCCATCTCTGGGTGTCAGACTGTCAAAATGTGCTCAGAAAAAACTGGCCATTAGGGCTGGTGAGATGGCTCAGTGGGTAAGAGCACCCGACTGCTCTTCCGAAGGTCCAGAGTTCAAATCCCAGCAACCACATGGTGGCTCACAACCATCTGTAACAAGATCTGACGCCCTCTTCTGGAGTGTCTGAAGACAGCTACAGTGTA…	miPSC.Clone15.2i.mRC-seq|6,miPSC.Clone10.2i.mRC-seq|2,MEF.I222e2.mRC-seq|9,miPSC.Clone12.Serum.mRC-seq|6,miPSC.Clone17.2i.mRC-seq|8,miPSC.Clone16.Serum.mRC-seq|7,miPSC.Clone9.2i.mRC-seq|5,miPSC.Clone2.Serum|20,miPSC.Clone1.2i|14,miPSC.Clone14.2i.mRC-seq|3,miPSC.Clone2.2i.mRC-seq|7,miPSC.Clone18.2i.mRC-seq|8,miPSC.Clone8.Serum|21,miPSC.Clone10.Serum.mRC-seq|4,miPSC.Clone3.2i.mRC-seq|9,miPSC.Clone1…	miPSC.Clone15.2i.mRC-seq|4,miPSC.Clone10.2i.mRC-seq|5,MEF.I222e2.mRC-seq|21,miPSC.Clone12.Serum.mRC-seq|9,miPSC.Clone17.2i.mRC-seq|6,miPSC.Clone16.Serum.mRC-seq|12,miPSC.Clone9.2i.mRC-seq|9,miPSC.Clone2.Serum|13,miPSC.Clone1.2i|7,miPSC.Clone14.2i.mRC-seq|12,miPSC.Clone2.2i.mRC-seq|7,miPSC.Clone18.2i.mRC-seq|9,miPSC.Clone10.Serum.mRC-seq|14,miPSC.Clone3.2i.mRC-seq|13,miPSC.Clone14.Serum.mRC-seq|8,…	chr12|17654513|17654931|SINE|129P2_OlaHsd,129S1_SvImJ,129S5SvEvBrd,AKR_J,BTBR_T__Itpr3tf_J,BUB_BnJ,C3H_HeH,C3H_HeJ,CBA_J,DBA_2J,FVB_NJ,KK_HiJ,LG_J,LP_J,NOD_ShiLtJ,NZO_HlLtJ,RF_J,SJL_J,SM_J,ST_bJ
ccd52d16-b3bd-4dc4-b857-c805786b33e5	chr12	24540799	24540811	-	-	N	L1MdA	5929	6568	301	438	GCTAGATAAATTT	AAAATAATCACCTCACTCAAAAAAGTGATTTAATAGATGACAAATTCCTGACAAACAGGTTGTTAATGAGCAGCAATTTGGTAGGCTAGTAGGACTAAGTATGTTTTCAAAACCGCCACACAGAGAGCTGAGCTGTCAGTCTCAACAGCTGGCCATGAGTTGGCCACCATCTTTTCAAATATGAACCGAGGAGAAAATAAACACACAGAATGTTAAGCTATTTATTTATACTAAAATTCAGATTTTAAATTTATCTAGCCGGCACCCCATAATCAGCATCCAAACGCTGACACCATTGCATACACTAGCAAGATTTTATTGAAAGGACGCAGATGTAGCTGTCTCTTGTGAGACTATGCCGGGGCCCAGCAAACACATAAGTGGATGCTCACAGTCAGC…	AAAATAATCACCTCACTCAAAAAAGTGATTTAATAGATGACAAATTCCTGACAAACAGGTTGTTAATGAGCAGCAATTTGGTAGGCTAGTAGGACTAAGTATGTTTTCAAAACCGCCACACAGAGAGCTGAGCTGTCAGTCTCAACAGCTGGCCATGAGTTGGCCACCATCTTTTCAAATATGAACCGAGGAGAAAATAAACACACAGAATGTTAAGCTATTTATTTATACTAAAATTCAGATTTTAAATTTATCTAGCCGGCACCCCATAATCAGCATCCAAACGCTGACACCATTGCATACACTAGCAAGATTTTATTGAAAGGACGCAGATGTAGCTGTCTCTTGTGAGACTATGCCGGGGCCCAGCAAACACATAAGTGGATGCTCACAGTCAGC…	miPSC.Clone15.2i.mRC-seq|2,miPSC.Clone10.2i.mRC-seq|2,MEF.I222e2.mRC-seq|6,miPSC.Clone12.Serum.mRC-seq|3,miPSC.Clone17.2i.mRC-seq|4,miPSC.Clone2.Serum.mRC-seq|3,miPSC.Clone9.2i.mRC-seq|4,miPSC.Clone2.Serum|13,miPSC.Clone1.2i|8,miPSC.Clone14.2i.mRC-seq|1,miPSC.Clone2.2i.mRC-seq|5,miPSC.Clone18.2i.mRC-seq|4,miPSC.Clone8.Serum|8,miPSC.Clone10.Serum.mRC-seq|3,miPSC.Clone3.2i.mRC-seq|2,miPSC.Clone14.S…	miPSC.Clone15.2i.mRC-seq|3,miPSC.Clone10.2i.mRC-seq|7,MEF.I222e2.mRC-seq|13,miPSC.Clone12.Serum.mRC-seq|2,miPSC.Clone17.2i.mRC-seq|6,miPSC.Clone16.Serum.mRC-seq|3,miPSC.Clone9.2i.mRC-seq|4,miPSC.Clone2.Serum|13,miPSC.Clone1.2i|6,miPSC.Clone14.2i.mRC-seq|4,miPSC.Clone2.2i.mRC-seq|3,miPSC.Clone18.2i.mRC-seq|8,miPSC.Clone8.Serum|17,miPSC.Clone10.Serum.mRC-seq|7,miPSC.Clone3.2i.mRC-seq|9,miPSC.Clone1…	chr12|24540524|24541089|L1|129P2_OlaHsd,129S1_SvImJ,A_J,BALB_cJ,BTBR_T__Itpr3tf_J,BUB_BnJ,C3H_HeH,C3H_HeJ,CBA_J,DBA_1J,DBA_2J,FVB_NJ,KK_HiJ,LP_J,NOD_ShiLtJ,NZO_HlLtJ,SEA_GnJ,SJL_J,ST_bJ
64f6e085-617c-4b90-b953-35f1d04a8950	chr12	25707127	25707139	-	-	N	L1MdTFI	122	7414	500	311	CCACATTTCTTTT	TGCTGCCCCAGCGCCTCTGTGCTTCCGCCTGTTCCAGAAGCTGTCAGGTTCTCTGGCGCACCCTCTCACCTGTTCAGACTAATTTCCTAAGTTCGGCGGGTCCCGGACCAAGATGGCGACCCCACATTTCTTTTATGTGAAAAGCACGGCGCATGTTCCAAGTCAGGAGTCTGGCAGGGAACTGGGAATCACCCAAGCCTCGCAAAG	TCAGTGTGGGCCTGAGATTAAATACCTTTTGCAGGGAGGAGTGCCTGGGAAGGGACACTTATTGGCTAAGCCCTCAGGGCCTCTAGGAACCTCATTAGTACGGAGAACTCTGTTTTGTGCCTACATGACCACAGGCCACATTTCTTTTTTTTTTTTTTTTTTTTTTTTAATAATATGTATTTCGAGATCTCACTTCACTTTTCTATTTT	miPSC.Clone15.2i.mRC-seq|4,miPSC.Clone10.2i.mRC-seq|6,MEF.I222e2.mRC-seq|41,miPSC.Clone12.Serum.mRC-seq|13,miPSC.Clone17.2i.mRC-seq|7,miPSC.Clone2.Serum.mRC-seq|19,miPSC.Clone9.2i.mRC-seq|14,miPSC.Clone14.2i.mRC-seq|9,miPSC.Clone18.2i.mRC-seq|18,miPSC.Clone10.Serum.mRC-seq|12,miPSC.Clone3.2i.mRC-seq|14,miPSC.Clone14.Serum.mRC-seq|9,miPSC.Clone16.2i.mRC-seq|23,miPSC.Clone1.Serum.mRC-seq|11,miPSC.C…	miPSC.Clone15.2i.mRC-seq|4,miPSC.Clone10.2i.mRC-seq|4,MEF.I222e2.mRC-seq|10,miPSC.Clone12.Serum.mRC-seq|4,miPSC.Clone17.2i.mRC-seq|3,miPSC.Clone2.Serum.mRC-seq|3,miPSC.Clone9.2i.mRC-seq|6,miPSC.Clone2.Serum|12,miPSC.Clone1.2i|15,miPSC.Clone14.2i.mRC-seq|2,miPSC.Clone18.2i.mRC-seq|3,miPSC.Clone8.Serum|8,miPSC.Clone10.Serum.mRC-seq|2,miPSC.Clone3.2i.mRC-seq|6,miPSC.Clone14.Serum.mRC-seq|3,miPSC.Clo…	chr12|25706878|25707313|L1|129P2_OlaHsd,129S1_SvImJ,BTBR_T__Itpr3tf_J,BUB_BnJ,C3H_HeJ,C57BR_cdJ,C57L_J,C58_J,FVB_NJ,NZB_B1NJ,NZO_HlLtJ,PWK_PhJ,SJL_J
9e02c3a8-6f94-4382-913e-d71821b64bfb	chr12	26822685	26822674	+	+	N	L1MdGF	4	7088	500	304	AAGAAGAAAACC	TTCAACAGGTATCAGGCTCAGTCAATACACTCATAATTGTCAGTGCTGAGAATGCTGCTTTGTGTGAACACATAGCGCAAAGTGGCAGATGAAAGTTGATTGTCACTATTTCTGAAATTGTTGGAAATTCTGCCCTAATTCCAATCCTGAATTCAGTAAATGGTGTTTTCAATGAAACCCAAATATTGTAAGCACAAGACAATCCAAAGATATGCCCAGGAATGATGGTAAGACGATACAGAAGTCTTTGTTTTCTATGATTAGACCATTATGTTTCTATAAAAGAAGAAAACCAGACAGCCGGCCACCTTCCTGGTGAGAGC	AAGGACCCTGATATAGTTGTCTCTTGTCAGAGTATGCCTGGGCCTAGCAAACATAGAAGTGGATGCTCACAGTCGGCTATTGGATGGATCACATGGCCCCCAATGAAGGAGCTAGAGAAAGTACCCAAGAAGCTAAAGGGATCTGCAACCCTATAGGTGGAACAACATTATGAACTAACCAGTACCCTGGAGCTCTTGACTCTAGCTGCATATGTATCAAACGATGGCCTGGGCGGCCATCACTGGAAAGAGAGGCCCATTGGACACGCAAACTTTATATGCCCCAGTACAGGGAAACACCAGAGCCAAAAAAGAGGAGTGGGTGGGTAGGGGAGTGGGGGTGGGTGGCTATGGGGGACTTTTGGTATAGCATTGGAAATGTAAATGAGCTAAATACCT…	miPSC.Clone15.2i.mRC-seq|8,miPSC.Clone10.2i.mRC-seq|12,MEF.I222e2.mRC-seq|32,miPSC.Clone12.Serum.mRC-seq|6,miPSC.Clone17.2i.mRC-seq|5,miPSC.Clone16.Serum.mRC-seq|11,miPSC.Clone9.2i.mRC-seq|11,miPSC.Clone2.Serum|14,miPSC.Clone1.2i|8,miPSC.Clone14.2i.mRC-seq|5,miPSC.Clone2.2i.mRC-seq|7,miPSC.Clone18.2i.mRC-seq|4,miPSC.Clone10.Serum.mRC-seq|9,miPSC.Clone3.2i.mRC-seq|8,miPSC.Clone14.Serum.mRC-seq|21,…	miPSC.Clone15.2i.mRC-seq|1,miPSC.Clone10.2i.mRC-seq|1,MEF.I222e2.mRC-seq|5,miPSC.Clone12.Serum.mRC-seq|3,miPSC.Clone17.2i.mRC-seq|4,miPSC.Clone2.Serum.mRC-seq|5,miPSC.Clone9.2i.mRC-seq|3,miPSC.Clone2.Serum|6,miPSC.Clone1.2i|7,miPSC.Clone14.2i.mRC-seq|6,miPSC.Clone2.2i.mRC-seq|4,miPSC.Clone18.2i.mRC-seq|3,miPSC.Clone8.Serum|9,miPSC.Clone3.2i.mRC-seq|1,miPSC.Clone14.Serum.mRC-seq|4,miPSC.Clone4.2i|…	chr12|26822450|26822923|L1|129P2_OlaHsd,129S1_SvImJ,129S5SvEvBrd,AKR_J,A_J,BALB_cJ,BTBR_T__Itpr3tf_J,C3H_HeJ,C57BR_cdJ,C57L_J,CBA_J,DBA_1J,DBA_2J,FVB_NJ,LP_J,MOLF_EiJ,NOD_ShiLtJ,NZB_B1NJ,NZO_HlLtJ,RF_J,SJL_J,SM_J,WSB_EiJ,ZALENDE_EiJ
5249cbf4-5656-4d60-8bc1-31a52905bcde	chr12	27781803	27781790	+	+	N	L1MdTFI	146	7425	490	364	AAAAAACAAAACA	CACTCTCTTCTTCTTCAATGGTCCCTGAGACTTGGATGCATGGATTGCATGGTAGCCGTGTCAGTTGGGCCTGGGCTCCAAAGGAGCTTTTGTTTCCTGTCTGTTGACAGCTGCAGCTCTCTGTGATAGTTCCCCTCTGCCTTTCTTTCACTCCTTTTGCTCACTGTCTTTGAAGTATTGTGGTAAAACTATTGTGAGTCTTCATATTTTTAAGAGCAAAACCTACAGAGTAGAACATGACCTGAAAGATGGAGACCTATGGTCAAAGCCCCAGTTAAAAAACAAAACAAGGACTCAGCAGAACTTAGGAAATTAGTCTG	TCAGTAGAAATGAACCATTGCAATGAAATGTCTCCATGGAATGTTGTATCTTCTATGCTTTACAGCTGTCGTGTTCCTTTGAAAACGGAATGGACAGGACTGTACCTGTTCTTAACTAAAGAGGGAAATGTTAAATGACACAGGAACTGGGAAGACACAAATATTGCTTCGTGATTGACTGAAGTTGGGGAATATAAACTGAATATCCTTTGCCTGTTATCTCTTTAAATCATCAGACCTGTCTTTTTGTTTGTTTGTTTGTTTGTTTTGTTTTGTTTTTTTTTCTTTCCATTTTTTATTAGGTATTTAGCTCATTTACATTTCCAATGCTATACCAAAAGTCCCCCATACCCACCCACCCCCAATCCCCTACCCACTCACTCCCCCTTTTTGGCCCTG…	miPSC.Clone15.2i.mRC-seq|3,miPSC.Clone10.2i.mRC-seq|9,MEF.I222e2.mRC-seq|20,miPSC.Clone12.Serum.mRC-seq|2,miPSC.Clone17.2i.mRC-seq|4,miPSC.Clone16.Serum.mRC-seq|2,miPSC.Clone9.2i.mRC-seq|15,miPSC.Clone2.Serum|3,miPSC.Clone1.2i|8,miPSC.Clone14.2i.mRC-seq|11,miPSC.Clone2.2i.mRC-seq|3,miPSC.Clone18.2i.mRC-seq|4,miPSC.Clone8.Serum|13,miPSC.Clone10.Serum.mRC-seq|5,miPSC.Clone3.2i.mRC-seq|9,miPSC.Clone…	miPSC.Clone15.2i.mRC-seq|2,miPSC.Clone10.2i.mRC-seq|7,MEF.I222e2.mRC-seq|8,miPSC.Clone12.Serum.mRC-seq|8,miPSC.Clone17.2i.mRC-seq|5,miPSC.Clone2.Serum.mRC-seq|3,miPSC.Clone9.2i.mRC-seq|4,miPSC.Clone2.Serum|10,miPSC.Clone1.2i|4,miPSC.Clone14.2i.mRC-seq|4,miPSC.Clone2.2i.mRC-seq|3,miPSC.Clone18.2i.mRC-seq|5,miPSC.Clone8.Serum|7,miPSC.Clone10.Serum.mRC-seq|1,miPSC.Clone3.2i.mRC-seq|4,miPSC.Clone14.S…	chr12|27781617|27782002|L1|129P2_OlaHsd,129S1_SvImJ,C3H_HeJ,C58_J,FVB_NJ,LP_J,NZB_B1NJ,NZO_HlLtJ,NZW_LacJ,ST_bJ
97399ebf-c9c2-4b5a-b1e6-bdfd2b791e65	chr12	28255400	28255387	+	+	N	L1MdTFI	82	7404	500	271	AATAGTTAAAAGCA	TTTTGTTTACTTTAAAAATGAGCTAGAAAAATATCTACAGGTAATAAATCATATAAATTTGTTTGAGTTATCAATTTCTTTCCAGTGAAACTCCATGTCAGTGATTGAAATAATAAGTCTTTTAACAAAACAATAATAGTTAAAAGCATCTTGGTCCGGGACCCGCCGAACTTAGGGAATTAGTCTGAACAGGTGAGAGGGTGCGCCAGAGAACCTGCAAACCAGCAGGGGAAGAGGGTAGATCCCCGGGGG	CTTGTGAGACTATGCCGGGGCCTAGCAAACACAGAAGTGGATGCTCACAGTCAGCTAATGGATGGATCACAGGGCTCCCAATGGAGGAGCTAGAGAAAGTTCCCAAGGAGCTAAAGGGATCTTCAACCCTATAGGTGGAACAACATTATGAACTAACCAGTACCCCTGAGCTCTTGACTCTAGCTGCATATGTATCAAAAGATGGCCTAGTCGGCCATCACTGGAAAGAGAGGCCCATTGGACACGCAGACTTTGTGTGCCCCGGTACAGGGGAACGCCAGGGCCAAAGGGGGGGAGTGGGTGGGTAGGGGAGTGGGGGTGGGTGGGTAAGGGGGACTTTTGGTATAGCATTGGAAATGTAAATGAGCTAAATACCTAATAAAAAATGGAAAAAAAAAA…	miPSC.Clone15.2i.mRC-seq|4,miPSC.Clone10.2i.mRC-seq|12,MEF.I222e2.mRC-seq|34,miPSC.Clone12.Serum.mRC-seq|13,miPSC.Clone17.2i.mRC-seq|17,miPSC.Clone2.Serum.mRC-seq|12,miPSC.Clone14.2i.mRC-seq|13,miPSC.Clone18.2i.mRC-seq|11,miPSC.Clone10.Serum.mRC-seq|16,miPSC.Clone3.2i.mRC-seq|14,miPSC.Clone14.Serum.mRC-seq|15,miPSC.Clone16.2i.mRC-seq|8,miPSC.Clone1.Serum.mRC-seq|17,miPSC.Clone1.2i.mRC-seq|23,miPS…	MEF.I222e2.mRC-seq|7,miPSC.Clone12.Serum.mRC-seq|3,miPSC.Clone17.2i.mRC-seq|1,miPSC.Clone2.Serum.mRC-seq|1,miPSC.Clone9.2i.mRC-seq|3,miPSC.Clone2.Serum|6,miPSC.Clone1.2i|10,miPSC.Clone18.2i.mRC-seq|2,miPSC.Clone8.Serum|15,miPSC.Clone10.Serum.mRC-seq|2,miPSC.Clone3.2i.mRC-seq|1,miPSC.Clone14.Serum.mRC-seq|5,miPSC.Clone4.2i|12,miPSC.Clone1.Serum|9,miPSC.Clone16.2i.mRC-seq|1,miPSC.Clone1.Serum.mRC-s…	chr12|28255177|28255591|L1|129P2_OlaHsd,129S1_SvImJ,129S5SvEvBrd,A_J,BALB_cJ,BTBR_T__Itpr3tf_J,BUB_BnJ,C3H_HeJ,C57BR_cdJ,C57L_J,C58_J,CBA_J,DBA_1J,DBA_2J,FVB_NJ,KK_HiJ,LP_J,NOD_ShiLtJ,NZB_B1NJ,NZO_HlLtJ,NZW_LacJ,SEA_GnJ,ST_bJ
c3ba2993-bab4-46f9-96fe-86ddbd219809	chr12	28532791	28532770	+	+	N	L1MdTFI	119	7402	500	335	AAATAAATATGATGTATAAGAA	CGGACCAAGATGGCGACCGCTCTTCTTATACATCATATTTATTTCCACAGTTTCCTTGAAGAGAGTTCCAGAGTCTTCCATACAGAGATCTGTCCTTGTATCATTTCTACCACCTACCTCACAATTCTGTTCTCACGACTCTATTTCAAATCTGCATTTCTCCTGTTTGTCCCCTGCCCCCACACTTATTTACCATTGGAAATCTTCCCCATCCCATTGCCTGGCCATTCTAACACTTCTGGTTCAGGTGGGGCATCCTCTTTGCCACTCTGCTGTCTGCCCCACAAGACTGAAGATGGCTTTGGGTGCGCCC	CTAAAGGGATCTTCAACCCTATAGGTGGAACAACATTATGAACTAACCAGTACCCCTGAGCTCTTGACTCTAGCTGCATATGTATCAAAAGATGGCCTAGTCGGCCATCACTGGAAAGAGAGGCCCATTGGACACGCAGACTTTGTGTGCCCCGGTACAGGGGAACGCCAGGGCCAAAGGGGGGGAGTGGGTGGGTAGGGGAGTGGGGGTGGGTGGGTAAGGGGGACTTTTGGTATAGCATTGGAAATGTAAATGAGCTAAATACCTAATAAAAAATGGAAAAAAAAAAATGGACAAAAGGAGAACTCTCAGCTCCTCTAGTGCCATGTCTGCCTGGATGCTGCCATGCTCCAGCCTTGGTGATAATGGACTGAACCTCTAAAAAAAAAATAAATAAAT…	miPSC.Clone15.2i.mRC-seq|9,miPSC.Clone10.2i.mRC-seq|10,MEF.I222e2.mRC-seq|48,miPSC.Clone12.Serum.mRC-seq|13,miPSC.Clone17.2i.mRC-seq|13,miPSC.Clone2.Serum.mRC-seq|14,miPSC.Clone14.2i.mRC-seq|14,miPSC.Clone18.2i.mRC-seq|18,miPSC.Clone10.Serum.mRC-seq|17,miPSC.Clone3.2i.mRC-seq|19,miPSC.Clone14.Serum.mRC-seq|25,miPSC.Clone16.2i.mRC-seq|32,miPSC.Clone1.Serum.mRC-seq|24,miPSC.Clone1.2i.mRC-seq|25,miP…	miPSC.Clone10.2i.mRC-seq|3,MEF.I222e2.mRC-seq|7,miPSC.Clone12.Serum.mRC-seq|2,miPSC.Clone17.2i.mRC-seq|3,miPSC.Clone2.Serum.mRC-seq|5,miPSC.Clone9.2i.mRC-seq|5,miPSC.Clone2.Serum|16,miPSC.Clone1.2i|9,miPSC.Clone2.2i.mRC-seq|2,miPSC.Clone8.Serum|20,miPSC.Clone10.Serum.mRC-seq|1,miPSC.Clone3.2i.mRC-seq|3,miPSC.Clone14.Serum.mRC-seq|4,miPSC.Clone4.2i|13,miPSC.Clone1.Serum|14,miPSC.Clone16.2i.mRC-seq…	chr12|28532600|28532961|L1|129P2_OlaHsd,129S1_SvImJ,129S5SvEvBrd,AKR_J,CAST_EiJ,RF_J
080b704e-4050-437f-9607-2dc16b53f6d6	chr12	28730348	28730359	+	-	Y	B2	0	196	485	500	CCAAGAACTCTT	AGAGGGAGTCAGATCTTGTTAGGGATGGTTGTGAGCCACCATGTGGTTGCTGGGATTTGAACTCTGGACCTTCAGAAGAGCAGTCGGGTGCTCTTACCCACTGAGCCATCTCACCAGCCCCCCAAGAACTCTTATATCTTATAGAAAGTCTATCTGCCTCTAC	GGGCTGGTGAGATGGCTCAGTGGGTAAGAGCACCCGACTGCTCTTCTGAAGGTCCAGAGTTCAAATCCCAGCAACCACATGGTGGCTCACAACCATCCCTAACAAGATCTGACTCCCTCTTCTGGTGTGTCTGAAGACAGCTACAGTGTACTTACATATAATAATAAATAAATCTTTAAAAAAAAAAAAAAAGAGTTCTTGGAGCCTAATGTATTATGTGGCATACTTCAAATTCTAATTTTAAAAAATATTTCTTTTTTTTTTAAGATTTATTCATTTATTATATGTAAGTACACTGTAGCTGCCCTCAGACACTCCAGAAGAGGGAGTCAGATCTCGTTATGGATGGTTGTAAGCCACCATGTGGTTGCTGGGATTTGAACT	miPSC.Clone15.2i.mRC-seq|2,miPSC.Clone10.2i.mRC-seq|12,MEF.I222e2.mRC-seq|21,miPSC.Clone12.Serum.mRC-seq|4,miPSC.Clone17.2i.mRC-seq|3,miPSC.Clone16.Serum.mRC-seq|12,miPSC.Clone9.2i.mRC-seq|13,miPSC.Clone2.Serum|10,miPSC.Clone1.2i|6,miPSC.Clone14.2i.mRC-seq|1,miPSC.Clone2.2i.mRC-seq|9,miPSC.Clone18.2i.mRC-seq|10,miPSC.Clone8.Serum|13,miPSC.Clone10.Serum.mRC-seq|7,miPSC.Clone3.2i.mRC-seq|10,miPSC.C…	miPSC.Clone15.2i.mRC-seq|3,miPSC.Clone10.2i.mRC-seq|3,MEF.I222e2.mRC-seq|10,miPSC.Clone12.Serum.mRC-seq|5,miPSC.Clone17.2i.mRC-seq|6,miPSC.Clone2.Serum.mRC-seq|6,miPSC.Clone9.2i.mRC-seq|7,miPSC.Clone2.Serum|18,miPSC.Clone1.2i|19,miPSC.Clone14.2i.mRC-seq|9,miPSC.Clone2.2i.mRC-seq|2,miPSC.Clone18.2i.mRC-seq|5,miPSC.Clone8.Serum|17,miPSC.Clone10.Serum.mRC-seq|4,miPSC.Clone3.2i.mRC-seq|5,miPSC.Clone1…	chr12|28730166|28730564|SINE|129P2_OlaHsd,129S1_SvImJ,AKR_J,A_J,BALB_cJ,BTBR_T__Itpr3tf_J,BUB_BnJ,C3H_HeH,C3H_HeJ,C57BR_cdJ,C57L_J,C58_J,CBA_J,DBA_1J,DBA_2J,FVB_NJ,KK_HiJ,LG_J,LP_J,NOD_ShiLtJ,NZB_B1NJ,NZO_HlLtJ,NZW_LacJ,RF_J,SEA_GnJ,SM_J,ST_bJ,ZALENDE_EiJ
573c3ade-5dde-42e5-b8d3-7ac378156f9c	chr12	30765390	30765404	-	-	N	B2	1	197	476	466	TTGGCCTTCCTTCTT	CAGTCCCCCCTCTACTTCTGAAGGACAGGTTTACACCACCAACACTGACCACTGTTTAAATACTTAAGGAAGTTTAAATTGTAGAAGCTCTGCCCCTTGCCCCAATACAGAGGGAAGGGTTCCTGGTTTTAGGGAAAGAACTAGAGAGCTGAGGGTTTGTAAAGAAGCTAAACAAGAAGGAAGGCCAAGGGCTGGTGAGATGGCTCAGTGGGTAAGAGCACCCGACTGCTCTTCCGAAGGTCCGAAGTTCAAATCCCAGCAACCACATGGTGGCTCACAACCATCCGTAACAAGATCTGACGCCCTCTTCTGGAGTGTCTGAAGACAGCTACAGTGTACTTACATATAATAAATAAATAAATCTTAAAAAAAAAAAAAAAAAGAAGGAAGGCCAAAAAT…	CAGTCCCCCCTCTACTTCTGAAGGACAGGTTTACACCACCAACACTGACCACTGTTTAAATACTTAAGGAAGTTTAAATTGTAGAAGCTCTGCCCCTTGCCCCAATACAGAGGGAAGGGTTCCTGGTTTTAGGGAAAGAACTAGAGAGCTGAGGGTTTGTAAAGAAGCTAAACAAGAAGGAAGGCCAAGGGCTGGTGAGATGGCTCAGTGGGTAAGAGCACCCGACTGCTCTTCCGAAGGTCCGAAGTTCAAATCCCAGCAACCACATGGTGGCTCACAACCATCCGTAACAAGATCTGACGCCCTCTTCTGGAGTGTCTGAAGACAGCTACAGTGTACTTACATATAATAAATAAATAAATCTTAAAAAAAAAAAAAAAAAGAAGGAAGGCCAAAAAT…	miPSC.Clone15.2i.mRC-seq|1,miPSC.Clone10.2i.mRC-seq|10,MEF.I222e2.mRC-seq|22,miPSC.Clone12.Serum.mRC-seq|7,miPSC.Clone17.2i.mRC-seq|11,miPSC.Clone16.Serum.mRC-seq|7,miPSC.Clone9.2i.mRC-seq|11,miPSC.Clone2.Serum|12,miPSC.Clone1.2i|3,miPSC.Clone14.2i.mRC-seq|3,miPSC.Clone2.2i.mRC-seq|9,miPSC.Clone18.2i.mRC-seq|3,miPSC.Clone8.Serum|13,miPSC.Clone10.Serum.mRC-seq|6,miPSC.Clone3.2i.mRC-seq|7,miPSC.Clo…	miPSC.Clone15.2i.mRC-seq|3,miPSC.Clone10.2i.mRC-seq|5,MEF.I222e2.mRC-seq|15,miPSC.Clone12.Serum.mRC-seq|3,miPSC.Clone17.2i.mRC-seq|2,miPSC.Clone2.Serum.mRC-seq|6,miPSC.Clone9.2i.mRC-seq|10,miPSC.Clone2.Serum|14,miPSC.Clone1.2i|20,miPSC.Clone14.2i.mRC-seq|7,miPSC.Clone2.2i.mRC-seq|4,miPSC.Clone18.2i.mRC-seq|10,miPSC.Clone8.Serum|14,miPSC.Clone10.Serum.mRC-seq|4,miPSC.Clone3.2i.mRC-seq|7,miPSC.Clon…	chr12|30765211|30765634|SINE|129P2_OlaHsd,129S1_SvImJ,129S5SvEvBrd,AKR_J,A_J,BALB_cJ,BTBR_T__Itpr3tf_J,BUB_BnJ,C3H_HeH,C3H_HeJ,C57BR_cdJ,C57L_J,C58_J,CBA_J,DBA_1J,DBA_2J,FVB_NJ,I_LnJ,LG_J,LP_J,NOD_ShiLtJ,NZB_B1NJ,NZO_HlLtJ,NZW_LacJ,RF_J,SEA_GnJ,SM_J,ST_bJ,WSB_EiJ,ZALENDE_EiJ
58aa61c7-f3d3-47ef-838c-2637582107c8	chr12	33483940	33483923	+	+	N	L1MdTFI	129	7424	500	285	AAAATCTTCTTTTTGGAT	TTTTGTTATAGACTGATTCTCATTATGCCTGCATGTTAAGGTTTTATCAGATATGTATTTACTCTAATTATGGAGATTGCCTTTTGATTTTCTTGATAAAACATTTTGAAACAAATGCTGGTTTAATTAAAATCTTCTTTTTGGATCTTGGTCCGAGACCCGCCGAACTTAGGAAATTAGTCTGAACAGGTGAGAGGGTGCAGGCGCC	GGGGGGTGGGGGGGGAGGGGGGTGGTGAGAAAAGGGAAACTTGTGGTATAGGATTGGAAATGAAAAAGAGAAAAATACATAATAAAAAAGGGAAAAAAAAAAGAAAAAAAAAAAGAAAAAAAAAATCTTCTTTTTGGATTTTGAGACAAGGTTTCTCTAATGTACCTTGGCTGGCCTGGCACTCCCCATGTAGACCACACTGGCCTCCAAGTCATAAAGTTCCCCTGTCACTGCCCTTCTCCTAGGATGATGAGACTAAAGGTGTGTGACATC	miPSC.Clone15.2i.mRC-seq|8,miPSC.Clone10.2i.mRC-seq|7,MEF.I222e2.mRC-seq|28,miPSC.Clone12.Serum.mRC-seq|6,miPSC.Clone17.2i.mRC-seq|8,miPSC.Clone2.Serum.mRC-seq|21,miPSC.Clone9.2i.mRC-seq|7,miPSC.Clone14.2i.mRC-seq|18,miPSC.Clone18.2i.mRC-seq|16,miPSC.Clone10.Serum.mRC-seq|5,miPSC.Clone3.2i.mRC-seq|8,miPSC.Clone14.Serum.mRC-seq|17,miPSC.Clone16.2i.mRC-seq|11,miPSC.Clone1.Serum.mRC-seq|17,miPSC.Clo…	miPSC.Clone10.2i.mRC-seq|3,MEF.I222e2.mRC-seq|1,miPSC.Clone12.Serum.mRC-seq|4,miPSC.Clone2.Serum.mRC-seq|2,miPSC.Clone9.2i.mRC-seq|4,miPSC.Clone2.Serum|10,miPSC.Clone1.2i|10,miPSC.Clone14.2i.mRC-seq|2,miPSC.Clone2.2i.mRC-seq|2,miPSC.Clone18.2i.mRC-seq|2,miPSC.Clone8.Serum|10,miPSC.Clone10.Serum.mRC-seq|1,miPSC.Clone3.2i.mRC-seq|2,miPSC.Clone14.Serum.mRC-seq|2,miPSC.Clone4.2i|6,miPSC.Clone1.Serum|…	chr12|33483753|33484112|L1|129P2_OlaHsd,129S1_SvImJ,AKR_J,A_J,BALB_cJ,BTBR_T__Itpr3tf_J,BUB_BnJ,C3H_HeJ,CBA_J,RF_J,SEA_GnJ
9e7164b9-8aea-4019-9d4d-4cce588f989a	chr12	33485263	33485276	+	+	N	B2	0	199	474	499	AAAACTAGTAAATC	AGTTCCTGCCTTGAGTTAGTGCCCTGTCTTCATTCAGTGATGGACTGTGACTTGAGAATTTTAAGGTGAAGTAAACTCTCTTTATTTTTTTATTTTTAAATAAACTCTTTCTCACTAGCTGCTTTTAGTGATGGTGTTTTATCACCATAATAATAAGCAAACAAGGGTGTGGCTGTATGGCTGTGTGTGTGTCAGTTTTACTAAAAATAGTTTTTCATGCATGTTCTATCACACATGTACAATTTCTACTATAACAACATGAACTACATCAGTGCTTCTGTTAAAACTAGTAAATCGGGCTGGTGAGATGGCTCAGTGGGTTAGAGCACCCGACTGCTCTTCCGAAGGTCCAGAGTTCAAATCCCAGCAACCACATGGTGGCTCACAACCATCCGTAAC…	AGTTCCTGCCTTGAGTTAGTGCCCTGTCTTCATTCAGTGATGGACTGTGACTTGAGAATTTTAAGGTGAAGTAAACTCTCTTTATTTTTTTATTTTTAAATAAACTCTTTCTCACTAGCTGCTTTTAGTGATGGTGTTTTATCACCATAATAATAAGCAAACAAGGGTGTGGCTGTATGGCTGTGTGTGTGTCAGTTTTACTAAAAATAGTTTTTCATGCATGTTCTATCACACATGTACAATTTCTACTATAACAACATGAACTACATCAGTGCTTCTGTTAAAACTAGTAAATCGGGCTGGTGAGATGGCTCAGTGGGTTAGAGCACCCGACTGCTCTTCCGAAGGTCCAGAGTTCAAATCCCAGCAACCACATGGTGGCTCACAACCATCCGTAAC…	miPSC.Clone15.2i.mRC-seq|1,miPSC.Clone10.2i.mRC-seq|6,MEF.I222e2.mRC-seq|14,miPSC.Clone12.Serum.mRC-seq|5,miPSC.Clone17.2i.mRC-seq|3,miPSC.Clone16.Serum.mRC-seq|6,miPSC.Clone9.2i.mRC-seq|2,miPSC.Clone2.Serum|25,miPSC.Clone1.2i|7,miPSC.Clone14.2i.mRC-seq|2,miPSC.Clone2.2i.mRC-seq|6,miPSC.Clone18.2i.mRC-seq|4,miPSC.Clone8.Serum|22,miPSC.Clone10.Serum.mRC-seq|8,miPSC.Clone3.2i.mRC-seq|7,miPSC.Clone1…	miPSC.Clone15.2i.mRC-seq|3,miPSC.Clone10.2i.mRC-seq|4,MEF.I222e2.mRC-seq|17,miPSC.Clone12.Serum.mRC-seq|10,miPSC.Clone17.2i.mRC-seq|11,miPSC.Clone16.Serum.mRC-seq|6,miPSC.Clone9.2i.mRC-seq|13,miPSC.Clone2.Serum|14,miPSC.Clone1.2i|11,miPSC.Clone14.2i.mRC-seq|2,miPSC.Clone2.2i.mRC-seq|3,miPSC.Clone18.2i.mRC-seq|6,miPSC.Clone8.Serum|12,miPSC.Clone10.Serum.mRC-seq|6,miPSC.Clone3.2i.mRC-seq|9,miPSC.Cl…	chr12|33485082|33485472|SINE|129P2_OlaHsd,129S1_SvImJ,AKR_J,A_J,BALB_cJ,BTBR_T__Itpr3tf_J,BUB_BnJ,C3H_HeH,C3H_HeJ,CBA_J,RF_J,SEA_GnJ
83556bc1-82f1-4f71-a6a1-4655fe65d599	chr12	34923549	34923534	+	+	N	L1MdTFI	536	7401	493	315	AAGAATTAGGTGTATG	CTCTGTGCTTCTGCCTGTCCCAGAAGCTGTCCGGTTCTCTGGCGCACCCTCTGACCTCTTCAGACTAATTTCCTAGGTCCCGCGGAGTCCTGGAACCCAGATGGCGACCGCTGCTGCTGCTGCGGCTGAGGCCACCTCCCCCATACACCTAATTCTTGAGTGTTGATGGACAAGCCTGAGTAACGCATCAGCAGAGACTGGAGGATGCACCTTTATCAAACATGTAATATGTACATACATGCACACATATATGTATTATATGTTTGTTTATATATATACATATATACATATAGATAGATGTGTGTATATACATATACATATACACATGTACATGTACAATGCATAGCACTGTTTTTTTAACTGTAAAGCAATGCATACCCACAAGTGTGGCTATTGAAG…	TCACAGGGCTCCCAATGGAGGAGCTAGAGAAAGTACCCAAGGAGCTAAAGGGATCTGCAACCCTATAGGTGGATCAACATTATGAACTAACCAGTACCCCGGAGCTCTTGACTCTAGCTGCATATGTATCAAAAGATGGCCTAGTCGGCCATCACTGGAAAGAGAGGCCCATTGGACACGCAAACTTTATATGCCCCAGAACAGGGGAACGCCAGGGCCAAAAAGGGGGATTGGGTGGGTAGGGGAGTGGGGGTGGGTGGGTATGGGGGACTTTTGGTATAGCATTGGAAATGTAAATGAGCTAAATACCTAATAAAAAATGGAATGAAAAAATATATATATATGTGAGGTTAAAAAAAAAAAAGAAACAATGTCTGATCATTACTGGTAAATAAGACA…	miPSC.Clone15.2i.mRC-seq|4,miPSC.Clone10.2i.mRC-seq|10,MEF.I222e2.mRC-seq|24,miPSC.Clone12.Serum.mRC-seq|9,miPSC.Clone17.2i.mRC-seq|11,miPSC.Clone16.Serum.mRC-seq|10,miPSC.Clone9.2i.mRC-seq|5,miPSC.Clone2.Serum|9,miPSC.Clone1.2i|9,miPSC.Clone14.2i.mRC-seq|6,miPSC.Clone2.2i.mRC-seq|1,miPSC.Clone18.2i.mRC-seq|7,miPSC.Clone8.Serum|15,miPSC.Clone10.Serum.mRC-seq|4,miPSC.Clone3.2i.mRC-seq|8,miPSC.Clon…	miPSC.Clone10.2i.mRC-seq|1,MEF.I222e2.mRC-seq|1,miPSC.Clone17.2i.mRC-seq|2,miPSC.Clone16.Serum.mRC-seq|1,miPSC.Clone9.2i.mRC-seq|4,miPSC.Clone2.Serum|15,miPSC.Clone1.2i|13,miPSC.Clone2.2i.mRC-seq|1,miPSC.Clone8.Serum|20,miPSC.Clone10.Serum.mRC-seq|3,miPSC.Clone14.Serum.mRC-seq|2,miPSC.Clone4.2i|9,miPSC.Clone1.Serum|9,miPSC.Clone1.Serum.mRC-seq|1,miPSC.Clone8.2i|13,miPSC.Clone5.Serum.mRC-seq|4,miP…	chr12|34923351|34923693|L1|C3H_HeJ,DBA_1J,FVB_NJ,I_LnJ,KK_HiJ,NZW_LacJ,ST_bJ
ca5487b9-6440-4cbc-a912-48561f02a2ca	chr12	35718561	35718570	NA	-	N	L1MdTFII	0	7155	500	306	CTTATGTTTT	CCAGAGGCTGTCAGGTTCTCTGTTGCACCCTCTCGGCTGTTCCGGCTAATTACCCACGTTCCGCGGGCCCCGCACCAACGATCCGACCGCTGCTGCTGTGGCTTAGGCCGCCTCCCCTTTCCTTATGTTTTTGAAGCTATGTTCCTGAAACTTAAAATTGTAGATGAATAATAGGACCTCAATGACTATTTGATAAACGAAAGAATAAGTACGGGAATAGGATATGTATAGCATGCTGATCAACTTCATAGCATAGGTGAATGTGTC	TGCTGACACCATTGCATACACTAGCAAGATTTTACTGAAAGGACCCAGACGTAGCTGTCTCTTGTGAGACTATGCCGGGGCCTAGCAAACACAGAAGTGGATGCTCACAGTCAGCTAATGGATGGATCACAGGGCTCCCAATGGAGGAGCTAGAGAAAGTACCCAAGGAGCTAAAGGGATCTTCAACCCTATAGGTGGAACAACATTATGAACTAACCAGTACCCCTGAGCTCTTGACTCTAGCTGCATATGTATCAAAAGATGGCCTAGTCGGCCATCACTGGAAAGAGAGGCCCATTGGACACGCAGACTTTGTGTGCCCCGGTACAGGGGAACGCCAGGGCCAAAGGGGGGGAGTGGGTGGGTAGGGGAGTGGGGGTGGGTGGGTAAGGGGGACTT…	miPSC.Clone15.2i.mRC-seq|8,miPSC.Clone10.2i.mRC-seq|5,MEF.I222e2.mRC-seq|25,miPSC.Clone12.Serum.mRC-seq|10,miPSC.Clone17.2i.mRC-seq|11,miPSC.Clone2.Serum.mRC-seq|10,miPSC.Clone9.2i.mRC-seq|8,miPSC.Clone1.2i|6,miPSC.Clone14.2i.mRC-seq|9,miPSC.Clone18.2i.mRC-seq|12,miPSC.Clone10.Serum.mRC-seq|11,miPSC.Clone3.2i.mRC-seq|9,miPSC.Clone14.Serum.mRC-seq|13,miPSC.Clone1.Serum|8,miPSC.Clone16.2i.mRC-seq|1…	miPSC.Clone15.2i.mRC-seq|1,miPSC.Clone10.2i.mRC-seq|1,MEF.I222e2.mRC-seq|2,miPSC.Clone12.Serum.mRC-seq|1,miPSC.Clone17.2i.mRC-seq|2,miPSC.Clone2.Serum.mRC-seq|1,miPSC.Clone9.2i.mRC-seq|5,miPSC.Clone2.Serum|12,miPSC.Clone1.2i|8,miPSC.Clone14.2i.mRC-seq|1,miPSC.Clone2.2i.mRC-seq|1,miPSC.Clone8.Serum|11,miPSC.Clone10.Serum.mRC-seq|1,miPSC.Clone3.2i.mRC-seq|1,miPSC.Clone14.Serum.mRC-seq|8,miPSC.Clone…	chr12|35718368|35718744|L1|129P2_OlaHsd,129S1_SvImJ,AKR_J,DBA_1J,DBA_2J,I_LnJ,KK_HiJ,LG_J,LP_J,NOD_ShiLtJ,NZB_B1NJ,NZO_HlLtJ,NZW_LacJ,RF_J,SJL_J,ST_bJ
b03b110d-bf20-4bac-88dd-42543b169606	chr12	56965636	56965650	-	-	N	L1MdTFI	72	7497	499	262	AGCAGTCCGTTCTTT	CAAAGGGTGCTGCCTCAGTGCCTCTGTGCTTCCGCCTGTTCCAGAAGCTGTCAGGTTCTCTGGCGCACCCTCTCACCTGTTCAGACTAATTTCCTAAGTTCGGCGGGTCCCGGACCAAGATAGCAGTCCGTTCTTTATCCTAGCTTGATGCATGACTTGGTGGCCAAAGCTGTCTTCTGTCTAGGACTCCCAAATAAAAAAAAATCACATCAAATACAGGCAGCACAGTGCAGCGAGAGGAAGACAAACAGAGACGCCTA	AATTGCATCAAGTCAAATATTCTTTCTAATGAAGGCAGCCATCCTAACAGAATTTCTAAACAAATTCACTTAATTTTTTTAAGTTGAAAATTGTTTTTGTCCTACAATATATTCTGATTACAAAGATCCTCTCTACTTCCCCACCACCCACCCAAATCCACAGCCTTTCTTTCTCCCTCTCTCTACAAATAGACAACTAAAAAATAACAACAGTCCTTTCTATCTGTGAGCAAGGAACACCTTGGTGGTGGTGTTCTTATATCAGTCAGGGGCAAAGCTGACAGCAGTCCGTTCTTTTTTTTTTTTTTTTTTTGCAATTTATTTTATTTTTATTTTTTTTTTTGCTTGCTGTACCTTTATTTTTCTGTAATTTCTTTTTTTTTTATTTTTTTTATTAGG…	miPSC.Clone15.2i.mRC-seq|7,miPSC.Clone10.2i.mRC-seq|13,MEF.I222e2.mRC-seq|51,miPSC.Clone12.Serum.mRC-seq|15,miPSC.Clone17.2i.mRC-seq|26,miPSC.Clone2.Serum.mRC-seq|24,miPSC.Clone14.2i.mRC-seq|24,miPSC.Clone18.2i.mRC-seq|29,miPSC.Clone10.Serum.mRC-seq|17,miPSC.Clone3.2i.mRC-seq|9,miPSC.Clone14.Serum.mRC-seq|24,miPSC.Clone16.2i.mRC-seq|21,miPSC.Clone1.Serum.mRC-seq|18,miPSC.Clone1.2i.mRC-seq|35,miPS…	miPSC.Clone15.2i.mRC-seq|1,MEF.I222e2.mRC-seq|5,miPSC.Clone8.2i|10,miPSC.Clone17.2i.mRC-seq|4,miPSC.Clone16.Serum.mRC-seq|3,miPSC.Clone9.2i.mRC-seq|1,miPSC.Clone2.Serum|9,miPSC.Clone1.2i|9,miPSC.Clone14.2i.mRC-seq|1,miPSC.Clone2.2i.mRC-seq|2,miPSC.Clone18.2i.mRC-seq|1,miPSC.Clone8.Serum|12,miPSC.Clone14.Serum.mRC-seq|2,miPSC.Clone4.2i|5,miPSC.Clone1.Serum|6,miPSC.Clone1.Serum.mRC-seq|1,miPSC.Clon…	chr12|56965639|56966344|L1|DBA_1J,JF1_MsJ,PWK_PhJ,RF_J,SJL_J,SM_J
e5657008-e2bb-4589-9c20-564cdbeede3f	chr12	79471395	79471409	-	-	N	L1MdTFII	0	7128	500	407	GTGGTTAAATATCTT	CGTCCCCCGTCGGATCCTCTCACCTGTTCAGACTAATTTCCTAAGTTCGGCGGGTCCCGGACCAAGATGGCGACTGCTGCTGCTGTGGCTTAGGCCGCCTCCCCAGCTGGGTGGGCACCTCGTGGTTAAATATCTTAATAAAACTGATGCATGGGCCC	ATGGATGGATCACAGGGTTCCCAATGGAGGAGCTAGAGAAAGTACCCAAGGAGCTAAAGGGATCTTCAACCCTATAGGTGGAACAACATTATGAACTAACCAGTACCCCTGAGCTCTTGACTCTAGCTGCATATGTATCAAAAGATGGCCTAGTCGGCCATCACTGGAAAGAGAGGCCCATTGGACACGCAGACTTTGTGTGCCCCGGTACAGGGGAACGCCAGGGCCAAAGGGGGGGAGTGGGTGGGTAGGGGAGTGGGGGTGGGTGGGTAAGGGGGACTTTTGGTATAGCATTGGAAATGTAAATGAGCTAAATACCTAATTAAAAAAAAATGAAAAAAAAAAAAAAAAAGAGAGTGGGGGGAAGGGTATGGGGGAATTTTGGGATAGCATTGGAAA…	miPSC.Clone15.2i.mRC-seq|6,miPSC.Clone10.2i.mRC-seq|5,MEF.I222e2.mRC-seq|17,miPSC.Clone12.Serum.mRC-seq|4,miPSC.Clone17.2i.mRC-seq|5,miPSC.Clone16.Serum.mRC-seq|5,miPSC.Clone9.2i.mRC-seq|10,miPSC.Clone2.Serum|14,miPSC.Clone1.2i|7,miPSC.Clone14.2i.mRC-seq|5,miPSC.Clone2.2i.mRC-seq|9,miPSC.Clone18.2i.mRC-seq|11,miPSC.Clone10.Serum.mRC-seq|13,miPSC.Clone3.2i.mRC-seq|15,miPSC.Clone14.Serum.mRC-seq|8,…	miPSC.Clone15.2i.mRC-seq|4,miPSC.Clone10.2i.mRC-seq|5,MEF.I222e2.mRC-seq|14,miPSC.Clone12.Serum.mRC-seq|2,miPSC.Clone17.2i.mRC-seq|4,miPSC.Clone2.Serum.mRC-seq|4,miPSC.Clone9.2i.mRC-seq|4,miPSC.Clone2.Serum|22,miPSC.Clone1.2i|7,miPSC.Clone14.2i.mRC-seq|3,miPSC.Clone2.2i.mRC-seq|10,miPSC.Clone18.2i.mRC-seq|1,miPSC.Clone8.Serum|15,miPSC.Clone10.Serum.mRC-seq|3,miPSC.Clone3.2i.mRC-seq|9,miPSC.Clone1…	chr12|79471219|79471596|L1|129P2_OlaHsd,129S1_SvImJ,BTBR_T__Itpr3tf_J,LP_J
ea3e2f26-479f-4af0-8cdc-7f0f0d169054	chr12	90716618	90716603	+	+	N	L1MdTFII	58	7214	500	261	AAGAAAGTTATATGTG	TTGTAGAGCACAAGATCAAATGTTGGTAAATTCTCAAGGATTAGCAATACATGGAAGTGTGTGTGTGCGCGCCTGTGTACTAAAATGATGTCATCAGGAGTTCATCTCTCTCACATCACAGCTCTGTCTTTCTTTGAACAAACATTGAAATGTCTCCTTTCTTATCTCTACACACATATTTATTACCTGAAGCAGACACTTGGTCAACTGATTGAATTTAGTGAATACTTAAATATTATATTATGTGGTGTCAATAGATAATCTTTAATAATGATAAGAAAGTTATATGTGGATCTTGGTCCGGGACCCGCCGAACTTAGGGAATTAGTCTGAACAGGTGAGAGGGTGCGCCAGAGAACCTGACAGCTTCTGGAACAGGCGGAAGCACAGAGGCGCTGA…	GGGGGGGGGGGGGGGGGGGGGGGGGGGGGGGGAAAGGGGGACTTTTGGTATAGCATTGGAAATGAAAATGAGCAAAATACCAAATAAAAAATGGAAAAAAAAAAAAAAAAAAAAAAAAAAAAGAAAGTTATATGTGTGAAAGTGTAAACATATATATTTAATGAGATATATATATATATATTTACTATATATGCATAGACATATACATACATATATGTTATTGTTCCTAAAAAGAAAGAAAATGCTATA	miPSC.Clone15.2i.mRC-seq|11,miPSC.Clone10.2i.mRC-seq|10,MEF.I222e2.mRC-seq|25,miPSC.Clone12.Serum.mRC-seq|7,miPSC.Clone17.2i.mRC-seq|4,miPSC.Clone2.Serum.mRC-seq|10,miPSC.Clone9.2i.mRC-seq|9,miPSC.Clone2.Serum|11,miPSC.Clone1.2i|11,miPSC.Clone14.2i.mRC-seq|13,miPSC.Clone2.2i.mRC-seq|7,miPSC.Clone18.2i.mRC-seq|7,miPSC.Clone8.Serum|17,miPSC.Clone10.Serum.mRC-seq|3,miPSC.Clone3.2i.mRC-seq|8,miPSC.Cl…	miPSC.Clone15.2i.mRC-seq|2,miPSC.Clone10.2i.mRC-seq|2,MEF.I222e2.mRC-seq|6,miPSC.Clone12.Serum.mRC-seq|1,miPSC.Clone17.2i.mRC-seq|2,miPSC.Clone2.Serum.mRC-seq|3,miPSC.Clone9.2i.mRC-seq|1,miPSC.Clone2.Serum|15,miPSC.Clone1.2i|4,miPSC.Clone14.2i.mRC-seq|4,miPSC.Clone18.2i.mRC-seq|2,miPSC.Clone8.Serum|14,miPSC.Clone10.Serum.mRC-seq|2,miPSC.Clone4.2i|5,miPSC.Clone1.Serum|9,miPSC.Clone16.2i.mRC-seq|1,…	chr12|90716414|90716760|L1|A_J,C3H_HeJ,DBA_2J,SEA_GnJ
431c6d2c-4df6-455a-9667-8676f9194b0b	chr13	55044617	55044631	-	-	N	B2	0	210	500	434	CTAGAGCCTATTTCT	CTCTCCAGTGATCTTTTTTGTATTAGTGTGGAGTGTGTAGTACTCAGAATTCATAGATTAGCTATATTGCTATTAGTACATATTTTAAAGTGTTAGCAGTTGTGAAATGGGGTATGTTTAATAGGAAAAAATGTGGATTTAGGAGACAGGGTGGTGTGGGGAGATACACAAATTAGAAATAGGCTCTAGGGGGCTGGTGAGATGGCTCAGTGGGTTAGAGCACCCGACTGCTCTTCCGAAGGTCCAGAGTTCAAATCCCAGCAACCACATGGTGGCTCACAACCATCCGTAACGAGATCTGACTCCCTCTTCTGGAGTGTCTGAAGACAGCTACAATGTACTTACATATAATAAATAAATAAATCTTTAAAAAAAAAAAATAAATAAAAAAAAAAA	AAATTTCCAATAATGTTCTCCCCGAAACAGCACAGGATCCTCTTCATTTAGCTCCCCGTGTAGTTTTAGCACGGTATCACAGTTATTTATGCACACTTCTTGTCTATCCAGCTAAACCATGATTTCCTTGAGACTAGAGCCTATTTCTTTTTTTTTTTATTTATTTTTTTTTTTTTAAAAAGGATTTTTTTTTTTTATTATATGT	miPSC.Clone15.2i.mRC-seq|7,miPSC.Clone10.2i.mRC-seq|5,MEF.I222e2.mRC-seq|15,miPSC.Clone12.Serum.mRC-seq|4,miPSC.Clone17.2i.mRC-seq|7,miPSC.Clone2.Serum.mRC-seq|2,miPSC.Clone9.2i.mRC-seq|4,miPSC.Clone2.Serum|13,miPSC.Clone1.2i|15,miPSC.Clone14.2i.mRC-seq|2,miPSC.Clone2.2i.mRC-seq|5,miPSC.Clone18.2i.mRC-seq|4,miPSC.Clone8.Serum|18,miPSC.Clone10.Serum.mRC-seq|7,miPSC.Clone3.2i.mRC-seq|3,miPSC.Clone1…	miPSC.Clone15.2i.mRC-seq|9,miPSC.Clone10.2i.mRC-seq|1,MEF.I222e2.mRC-seq|32,miPSC.Clone12.Serum.mRC-seq|5,miPSC.Clone17.2i.mRC-seq|5,miPSC.Clone16.Serum.mRC-seq|6,miPSC.Clone9.2i.mRC-seq|22,miPSC.Clone2.Serum|14,miPSC.Clone1.2i|14,miPSC.Clone14.2i.mRC-seq|5,miPSC.Clone2.2i.mRC-seq|10,miPSC.Clone18.2i.mRC-seq|8,miPSC.Clone10.Serum.mRC-seq|6,miPSC.Clone3.2i.mRC-seq|6,miPSC.Clone14.Serum.mRC-seq|11,…	chr13|55044446|55044819|SINE|129P2_OlaHsd,129S1_SvImJ,129S5SvEvBrd,AKR_J,BTBR_T__Itpr3tf_J,BUB_BnJ,C58_J,DBA_1J,DBA_2J,FVB_NJ,I_LnJ,KK_HiJ,LEWES_EiJ,LG_J,LP_J,NOD_ShiLtJ,NZB_B1NJ,NZO_HlLtJ,NZW_LacJ,RF_J,SEA_GnJ,SM_J,ST_bJ,WSB_EiJ
a81e4a40-af6b-4d1d-a165-4532bbb240aa	chr13	55394522	55394510	+	+	N	B2	1	198	495	436	AAGATTACAAAAG	TTTTTTTTTTTTTTAAAGATTTATTTATTTATTTATTATAAGTACACTGTAGCTGTCCTCAGACACTCCAGAAGAGGGAGTCAGATCTTGTTACAGACGGTTGTGAGCCACCATGTGGTTGCTGGGATTTGAACTCCTGACCTTCGGAAGAGCAGTCGGGTGCTCTTACCCACTGAGCCATCTCACCAGCCCTTTTGTAATCTTCCAGGAACGATTTGTCTAGCATCTCTGGGGCTGCACCCCAGGTGGAGCTACCGTCCTCCTCCATTCTCTAAAGGAAGTAGCCAGTGGTCTTTTGTTACATTTTTATTTTAGTTTGGTGCTTCATTATGTGGCGGTGTATGTGTGGAGTTCAGAGGACAACCTGAGGGAGACGGTTCTTTCTGCCATGTGGGTCCT…	ACCACATGGTGGCTCACAACCGTCTGTAACAAGATCTGACTCCCTCTTCTGGAGTGTCTGAGGACAGCTACAGTGTACTTATAATAAATAAATAAATAAATCTTTAAAAAAAAAAAAAAAAAAGATTACAAAAGCCTGGTGGGGGAGGGGTTACCGATAGAAGAGTTGTAAGAAGGGGTTTCC	miPSC.Clone15.2i.mRC-seq|6,miPSC.Clone10.2i.mRC-seq|13,MEF.I222e2.mRC-seq|10,miPSC.Clone12.Serum.mRC-seq|8,miPSC.Clone17.2i.mRC-seq|9,miPSC.Clone16.Serum.mRC-seq|7,miPSC.Clone9.2i.mRC-seq|7,miPSC.Clone2.Serum|17,miPSC.Clone1.2i|11,miPSC.Clone14.2i.mRC-seq|5,miPSC.Clone2.2i.mRC-seq|3,miPSC.Clone18.2i.mRC-seq|7,miPSC.Clone8.Serum|15,miPSC.Clone10.Serum.mRC-seq|7,miPSC.Clone3.2i.mRC-seq|6,miPSC.Clon…	miPSC.Clone15.2i.mRC-seq|6,miPSC.Clone10.2i.mRC-seq|4,MEF.I222e2.mRC-seq|10,miPSC.Clone12.Serum.mRC-seq|3,miPSC.Clone17.2i.mRC-seq|3,miPSC.Clone16.Serum.mRC-seq|1,miPSC.Clone9.2i.mRC-seq|11,miPSC.Clone2.Serum|14,miPSC.Clone1.2i|7,miPSC.Clone14.2i.mRC-seq|3,miPSC.Clone2.2i.mRC-seq|7,miPSC.Clone18.2i.mRC-seq|6,miPSC.Clone8.Serum|14,miPSC.Clone10.Serum.mRC-seq|5,miPSC.Clone3.2i.mRC-seq|1,miPSC.Clone…	chr13|55394315|55394727|SINE|129P2_OlaHsd,129S1_SvImJ,A_J,BALB_cJ,BTBR_T__Itpr3tf_J,C3H_HeH,C3H_HeJ,CBA_J,DBA_1J,DBA_2J,I_LnJ,LG_J,LP_J,NZB_B1NJ,NZO_HlLtJ,NZW_LacJ,ST_bJ,WSB_EiJ
9be5c69a-c53f-471f-8acd-c913e43450da	chr13	60470314	60470299	+	+	N	B2	0	203	357	277	AAGAGTTGCCTTGGTC	TTCAGATGAAGGTGTAGAACTCTCAGCTCCTCCTGCACCATGCCTGCCTGGATGCTGCCATGCTCACACCTTGATGATAATAGACTGAACCTCTGAACCTGTAAGCCTGCCCCAATTAAATGTTGTTCTTATAAGAGTTGCCTTGGTCGGGGCTGGAGAGATGGTCCCT	ATGGTGGCTCACAGCCATCTGTAACAAGATCTGACTCCCTCTTCTGGAGTGTCTGAAGACAGCTACAGTGTACTTACATATAATAAATAAATAAATCTTTAAAAAAAAAAAAAAAAAAAAAAAGAGTTGCCTTGGTCATGGTGTCTGTTCACATCAGTAAAACCCTAAGACACTTAGATTTCTTCCCGGTTGGTGTGCTATCTGTGACATTTT	miPSC.Clone15.2i.mRC-seq|4,miPSC.Clone10.2i.mRC-seq|3,MEF.I222e2.mRC-seq|17,miPSC.Clone12.Serum.mRC-seq|3,miPSC.Clone17.2i.mRC-seq|2,miPSC.Clone16.Serum.mRC-seq|7,miPSC.Clone9.2i.mRC-seq|10,miPSC.Clone2.Serum|8,miPSC.Clone1.2i|8,miPSC.Clone14.2i.mRC-seq|5,miPSC.Clone2.2i.mRC-seq|4,miPSC.Clone18.2i.mRC-seq|3,miPSC.Clone8.Serum|9,miPSC.Clone10.Serum.mRC-seq|2,miPSC.Clone3.2i.mRC-seq|5,miPSC.Clone14…	miPSC.Clone15.2i.mRC-seq|2,miPSC.Clone10.2i.mRC-seq|1,MEF.I222e2.mRC-seq|16,miPSC.Clone12.Serum.mRC-seq|1,miPSC.Clone17.2i.mRC-seq|3,miPSC.Clone2.Serum.mRC-seq|3,miPSC.Clone9.2i.mRC-seq|4,miPSC.Clone2.Serum|8,miPSC.Clone1.2i|5,miPSC.Clone14.2i.mRC-seq|2,miPSC.Clone18.2i.mRC-seq|3,miPSC.Clone8.Serum|11,miPSC.Clone10.Serum.mRC-seq|1,miPSC.Clone3.2i.mRC-seq|3,miPSC.Clone14.Serum.mRC-seq|7,miPSC.Clon…	chr13|60470114|60470503|SINE|129P2_OlaHsd,129S1_SvImJ,129S5SvEvBrd,A_J,NZW_LacJ
a1f2e33b-3551-4d37-89b3-005270febe8c	chr13	61532706	61532719	NA	-	N	L1MdA	5954	6563	409	439	GTTACAGAACTCTT	GTCTCCTACCAAACGTAGAATCTATGTTTTACTTGACCGTAAATTTGTTCCATGCCTGCAGTCTTTTTCTAGTGCAATTATCCTGTGCCTCATGAAGGTTTATAGAACTCATACTTGCAGCTTTTATTCTATAGAAGGCTTGAATATACTTTTATCAGTTTAAGAGTTCTGTAACGAGACAACCGGCCACCTTCCTGGTGAGTGCACAGGGATCCACCAGCCCGAGAGGTTTGTGCCTCAGGCCCCAGCGGGAGCCTCCTAGGCTCCGGGACTCCGCAGAGGGCAGGCTGCATGGGTTACTGTGTGGAATACAGAGGCCAGCTGTTTCTGGGACAAGCAAGAGCCAGAGAGCTTCAGAGGCGGTGCCATCTTCGGCCCCAGACAACCGAACACCTTCCT…	CAGGGATCCACCCCATAATCCAAACGCTGACACCATTGCATACACTAGCAAGATTTTATTGAAAGGACCCAGATGTAGCTGTCTCTTGTGAGAATATGCCGGGGCCTAGCAAACACAGAAGTGGATGCTCACAGTCAGCTAATGGATAGATCACAGGGCTCCCAATTGAGGAGCTAGAGAAAGTAGCCAAGGAGCTAAAGGGGTCTGCAACCCTATAGGTGGAACAACATTATGAACTAACCAGTACCCGGGAGCTCTTGACTTTAGCTGCATATGTATTAAAAGATGGCCTAGTCGGCCATCACTGGAAAGAGAGGCCCATTGGACTTGCAAACTTTATATGCCCCAGTACAGGGGAACGCCAGGGCCAAAAAGGGAGGGTGGGTGGGTAGGGGAGTG…	miPSC.Clone15.2i.mRC-seq|1,miPSC.Clone10.2i.mRC-seq|2,MEF.I222e2.mRC-seq|12,miPSC.Clone12.Serum.mRC-seq|8,miPSC.Clone17.2i.mRC-seq|4,miPSC.Clone16.Serum.mRC-seq|2,miPSC.Clone9.2i.mRC-seq|11,miPSC.Clone2.Serum|11,miPSC.Clone1.2i|8,miPSC.Clone14.2i.mRC-seq|6,miPSC.Clone2.2i.mRC-seq|3,miPSC.Clone18.2i.mRC-seq|3,miPSC.Clone8.Serum|16,miPSC.Clone10.Serum.mRC-seq|3,miPSC.Clone3.2i.mRC-seq|7,miPSC.Clone…	miPSC.Clone15.2i.mRC-seq|5,miPSC.Clone10.2i.mRC-seq|5,MEF.I222e2.mRC-seq|10,miPSC.Clone12.Serum.mRC-seq|4,miPSC.Clone2.Serum.mRC-seq|9,miPSC.Clone9.2i.mRC-seq|12,miPSC.Clone2.Serum|11,miPSC.Clone1.2i|6,miPSC.Clone14.2i.mRC-seq|2,miPSC.Clone2.2i.mRC-seq|4,miPSC.Clone18.2i.mRC-seq|2,miPSC.Clone8.Serum|13,miPSC.Clone10.Serum.mRC-seq|3,miPSC.Clone3.2i.mRC-seq|4,miPSC.Clone14.Serum.mRC-seq|3,miPSC.Clo…	chr13|61532337|61532933|L1|129P2_OlaHsd,129S1_SvImJ,BUB_BnJ,CAST_EiJ,MOLF_EiJ,NZB_B1NJ,NZW_LacJ,ST_bJ
b39d939f-d7bf-46ad-94a6-7bac4ba6327b	chr13	62945553	62945568	+	-	Y	L1MdGF	5427	7119	267	500	GAGTATGAACAATTCT	CTTGTTCTCCTGTAAGGACACACCTGCACATCAACACTCAGCTGCACACCCCCTCACGCACACTCCAACGTAAAGATGGTGCTACTGAAATACAAAGATATGTTCAGACTCTTTAGGAAAAGCAATCCACGTTCTCAACATGAATGGTTCTGTGAGCTTTCAGAAAGTCAAGTTAGAATTGTTCATACTCCACATCCACGCCAGCATCTGCTGTCACCTGAATTTTTGATCTTAGCCATTCTGACTGGTGTGAGGTGGAATCTCAGGGTTGTTTTGATTTGCATTTCCCTGATGATTAAGGATGTTGAGCATTTTTTCAGGTGCTTCTCTGCCATTCGGTATTCCTCAGGTGAGAATTCTTTGTTCAGTTCTGAGCCCCATTTTTTAATGGGGTTATTT…	GATCCATCCCATAATCAGCTTCCAAATGCTGACACCATTGCATACACTAGCAAGATTATGCTGAAAGGACCATGATATAGCTGTCTCTTGTCAGAGTATGCCTGGGCCTAGCAAACATAGAAGTGGATGCTCACAGTCGGCTATTGGATGGATCACATGGCCCCCAATGAAGGAGCTAGAGAAAGTACCAAAGAAGCTAAAGGGATCTGCAACCCTATAGGTGGAACAACATTATGAACTAACCAGTACCCCGGAGCTCTTGACTCTAGCTGCATATGCATCAAAAGATGGCCTAGTCGGCCATCACTGGAAAGAGAGGCCCATTGGACACGCAAACTTTATATGCCCCAGTACAGGGGAACGCCAGGGCCATAAAAGGGGAGTGGGTGGGTAGGGGAG…	miPSC.Clone10.2i.mRC-seq|3,MEF.I222e2.mRC-seq|4,miPSC.Clone16.2i.mRC-seq|5,miPSC.Clone17.2i.mRC-seq|1,miPSC.Clone2.Serum.mRC-seq|3,miPSC.Clone2.2i.mRC-seq|3,miPSC.Clone2.Serum|12,miPSC.Clone1.2i|9,miPSC.Clone14.2i.mRC-seq|1,miPSC.Clone18.2i.mRC-seq|1,miPSC.Clone8.Serum|20,miPSC.Clone10.Serum.mRC-seq|2,miPSC.Clone3.2i.mRC-seq|3,miPSC.Clone11.Serum.mRC-seq|5,miPSC.Clone14.Serum.mRC-seq|4,miPSC.Clon…	miPSC.Clone15.2i.mRC-seq|5,miPSC.Clone10.2i.mRC-seq|5,MEF.I222e2.mRC-seq|16,miPSC.Clone12.Serum.mRC-seq|3,miPSC.Clone17.2i.mRC-seq|3,miPSC.Clone16.Serum.mRC-seq|6,miPSC.Clone9.2i.mRC-seq|14,miPSC.Clone2.Serum|27,miPSC.Clone1.2i|13,miPSC.Clone14.2i.mRC-seq|6,miPSC.Clone2.2i.mRC-seq|4,miPSC.Clone18.2i.mRC-seq|4,miPSC.Clone8.Serum|17,miPSC.Clone10.Serum.mRC-seq|6,miPSC.Clone3.2i.mRC-seq|13,miPSC.Clo…	chr13|62945365|62945748|L1|129P2_OlaHsd,129S1_SvImJ,A_J,BALB_cJ,BTBR_T__Itpr3tf_J,BUB_BnJ,KK_HiJ,LG_J,LP_J,NOD_ShiLtJ,NZB_B1NJ,NZW_LacJ,SEA_GnJ,SM_J,ST_bJ,WSB_EiJ
7d85cd05-9e11-4bc7-a257-7dd2796b5512	chr13	64137078	64137091	-	-	N	B2	0	200	500	499	AGCTCCACCAATAACTATGCTGGCGATGTCTCCCTCAGCACTCTTACTAGAGCTTCCTTCAAATGTGTATCATCCATGGCCTGAAAATGACCCAGAAGAATGGGGTGGGAAATTTCATAATCTAATTTTGAATTCTCTCCATTTTTTT	TAGCCAACACTGACTTTCCTTTTAGGGTTTCAAATGGATTGGTTAGTGCATTGGAAAGAAACAGCTCGTGGGGCTTGGAGAGGAATTGGTAAATGAATTTCATTTCCTTGCTGTACCCTAGTTTGCTTAGGTTATAAAGTTAACTTTTTCATAGGCTCTCCTAAATCCTCATCAAAAAAATGGAGAGGGGGGCTGGTGAGATGGCTCAGTGGATAAGAGCACCCGACTGCTCTTCCGAAGGTCCGGAGTTCAAATCCCAGCAACCACATGGTGGCTCACAACCATCTGTAACAAGATCTGACTCCCTCTTCTGGAGTGTATAAAGACAGCTACAGTGTACTTACATATAATAAATAAATACATCTTTAAAAAAAAAAAAATGGAGAGAATTCAAAATTA…	AGCTCCACCAATAACTATGCTGGCGATGTCTCCCTCAGCACTCTTACTAGAGCTTCCTTCAAATGTGTATCATCCATGGCCTGAAAATGACCCAGAAGAATGGGGTGGGAAATTTCATAATCTAATTTTGAATTCTCTCCATTTTTTTTTTTTTAAANGGGATTTATTTATTCATCTTATATGTAGTTACACTGTGCCTGT	miPSC.Clone15.2i.mRC-seq|3,miPSC.Clone10.2i.mRC-seq|8,MEF.I222e2.mRC-seq|23,miPSC.Clone12.Serum.mRC-seq|3,miPSC.Clone17.2i.mRC-seq|11,miPSC.Clone16.Serum.mRC-seq|8,miPSC.Clone9.2i.mRC-seq|11,miPSC.Clone2.Serum|24,miPSC.Clone1.2i|9,miPSC.Clone14.2i.mRC-seq|6,miPSC.Clone2.2i.mRC-seq|6,miPSC.Clone18.2i.mRC-seq|9,miPSC.Clone10.Serum.mRC-seq|5,miPSC.Clone3.2i.mRC-seq|9,miPSC.Clone14.Serum.mRC-seq|10,m…	miPSC.Clone15.2i.mRC-seq|2,miPSC.Clone10.2i.mRC-seq|15,MEF.I222e2.mRC-seq|22,miPSC.Clone12.Serum.mRC-seq|11,miPSC.Clone17.2i.mRC-seq|2,miPSC.Clone16.Serum.mRC-seq|3,miPSC.Clone9.2i.mRC-seq|10,miPSC.Clone2.Serum|18,miPSC.Clone1.2i|10,miPSC.Clone14.2i.mRC-seq|8,miPSC.Clone2.2i.mRC-seq|10,miPSC.Clone18.2i.mRC-seq|10,miPSC.Clone10.Serum.mRC-seq|9,miPSC.Clone3.2i.mRC-seq|6,miPSC.Clone14.Serum.mRC-seq|…	chr13|64136896|64137271|SINE|129P2_OlaHsd,129S1_SvImJ,129S5SvEvBrd,AKR_J,BALB_cJ,LG_J,NZW_LacJ,RF_J,SEA_GnJ
3d8ac443-5414-4717-88de-02017f31ed33	chr13	65155339	65155324	+	+	N	B2	0	196	367	499	AAGATATTTTCTCAGG	TTTTTTTTTTTTTAGAGATTTATTTATTATATGTAAGTACACTGTAGCTGTTTTCAGACACTCCAGAAGAGGGAGTCAGATCTCGTTACGAGATGGTCGTGAGCCACCATGTGGTTGCTGGAATTTGAACTCATGACCTTTGGAAGAGCAGTCGGGTGCTCTTACCCACTAAGCCATCTCACCAGCCCTGAGAAAATATCTTAATCCTCATATTTCATAAAGGATATTGTAAATATAACTTTTATTCTCCAGATGTAATTGTCTTGGAGGATTACTGCCTCAGTCTGCTAACCTAGGCCTAGTCCTGGAAACTTCTAACCTCTGTACAATCTAATCTAGGCCTAGAATGTTCTCAGCCTCTGAGACTTGTTGCTGAATAAGCTCACCTTTTCTAGTTCT…	GAGTCCGCATGCCCGCAAACCCAAGGTGGCACACGGGCATCCCGGACCGAGCTCTGACCCCCTCTTCTGGAGCGTCTGACAACGGCTCAAGTGTACGTACAAATAATGAATAAAGCTCTAAAAAAAAAAAAAAAGATATTTTCTCAGGATGTAGCTTGTCATTTCATTATTTTAACCATTGGAATCTAAGAGTCACCCTACAACCCACACAAACACCAATCTCAGTCAGATAGGGCTGGTTTATTGAATGACAAAACTC	miPSC.Clone15.2i.mRC-seq|3,miPSC.Clone10.2i.mRC-seq|6,MEF.I222e2.mRC-seq|13,miPSC.Clone12.Serum.mRC-seq|9,miPSC.Clone17.2i.mRC-seq|4,miPSC.Clone16.Serum.mRC-seq|11,miPSC.Clone9.2i.mRC-seq|10,miPSC.Clone2.Serum|9,miPSC.Clone1.2i|11,miPSC.Clone14.2i.mRC-seq|7,miPSC.Clone2.2i.mRC-seq|5,miPSC.Clone18.2i.mRC-seq|7,miPSC.Clone8.Serum|18,miPSC.Clone10.Serum.mRC-seq|5,miPSC.Clone3.2i.mRC-seq|1,miPSC.Clon…	miPSC.Clone15.2i.mRC-seq|7,miPSC.Clone10.2i.mRC-seq|7,MEF.I222e2.mRC-seq|13,miPSC.Clone12.Serum.mRC-seq|6,miPSC.Clone17.2i.mRC-seq|6,miPSC.Clone16.Serum.mRC-seq|4,miPSC.Clone9.2i.mRC-seq|9,miPSC.Clone2.Serum|5,miPSC.Clone1.2i|6,miPSC.Clone14.2i.mRC-seq|7,miPSC.Clone2.2i.mRC-seq|1,miPSC.Clone18.2i.mRC-seq|4,miPSC.Clone8.Serum|13,miPSC.Clone10.Serum.mRC-seq|1,miPSC.Clone3.2i.mRC-seq|7,miPSC.Clone14…	chr13|65155127|65155561|SINE|129P2_OlaHsd,129S1_SvImJ,129S5SvEvBrd,AKR_J,A_J,BALB_cJ,BTBR_T__Itpr3tf_J,BUB_BnJ,C3H_HeJ,C58_J,CBA_J,DBA_1J,DBA_2J,FVB_NJ,I_LnJ,KK_HiJ,LEWES_EiJ,LG_J,LP_J,NOD_ShiLtJ,NZB_B1NJ,NZO_HlLtJ,NZW_LacJ,PWK_PhJ,RF_J,SEA_GnJ,SJL_J,SM_J,ST_bJ,WSB_EiJ,ZALENDE_EiJ
8186485a-ea62-4226-9442-9e1f660bc781	chr13	76841071	76841073	+	NA	N	L1MdA	3641	6566	271	306	TTT	CCAGCGGGCGCTGGAAGAACAGGAGAAGCCTAATGGCAAAGAGGCAGGCACATACTAAAAATCCATTCATGGACCGCATGTGTTCTATCAAAGGATTTCACTTCCTTCTGCCATATATAGACAATGTAACAAACAGAAAAGAGAGTGAGCCAAATAGCTACTTATATCTACTTATATAAGCCAAAGAAGAGAAAGGCCATTGACTTGTTTGAGTTTATTTTATATCCAGCTACTTCACTGAAGCTGTTTATCAGGTTTAGGAGTTCTCTGGTAGAATATTTAGGGTCACTTATATATACTATCATATCATCTGCAAAAAGTGATATTTTGACTTCCTCTTTTCCAATTTGTATCCCCTTGATCTCCTTTTGTTGTCGAATTGCTCTGGCTAATACTTCA…	TCATTTTCAGTTCTTTTCCGTGGCCACAGAGGAATATATTGAAGCCCATTCATAAGGCTTGCCTCTAGCAACGCTTGTGACTCCTTCTTCCAAAACAAATTTAGAAAATTCTTAGGGGTTCATTGCTGAATTGCCCTTACTATGTTTTTTTTTTNAAATTTTATTTTATTTNTTATTTTTGTTAATCTTTTTTTCTTTCTTTTTCTTTGTTTCCATTT	MEF.I222e2.mRC-seq|10,miPSC.Clone8.2i|5,miPSC.Clone17.2i.mRC-seq|3,miPSC.Clone16.Serum.mRC-seq|2,miPSC.Clone9.2i.mRC-seq|1,miPSC.Clone2.Serum|16,miPSC.Clone1.2i|12,miPSC.Clone2.2i.mRC-seq|1,miPSC.Clone18.2i.mRC-seq|2,miPSC.Clone8.Serum|12,miPSC.Clone3.2i.mRC-seq|3,miPSC.Clone11.Serum.mRC-seq|1,miPSC.Clone14.Serum.mRC-seq|3,miPSC.Clone4.2i|7,miPSC.Clone1.Serum|14,miPSC.Clone1.Serum.mRC-seq|6,miPSC…	miPSC.Clone15.2i.mRC-seq|1,MEF.I222e2.mRC-seq|5,miPSC.Clone16.2i.mRC-seq|2,miPSC.Clone17.2i.mRC-seq|4,miPSC.Clone9.2i.mRC-seq|3,miPSC.Clone2.Serum|17,miPSC.Clone1.2i|9,miPSC.Clone14.2i.mRC-seq|3,miPSC.Clone2.2i.mRC-seq|1,miPSC.Clone18.2i.mRC-seq|3,miPSC.Clone8.Serum|13,miPSC.Clone3.2i.mRC-seq|1,miPSC.Clone14.Serum.mRC-seq|1,miPSC.Clone4.2i|17,miPSC.Clone1.Serum|16,miPSC.Clone1.Serum.mRC-seq|1,miP…	chr13|76840794|76841266|L1|129P2_OlaHsd,129S1_SvImJ,AKR_J,A_J,BALB_cJ,BTBR_T__Itpr3tf_J,BUB_BnJ,C3H_HeH,C3H_HeJ,CAST_EiJ,CBA_J,DBA_1J,DBA_2J,FVB_NJ,I_LnJ,KK_HiJ,LG_J,LP_J,NOD_ShiLtJ,NZB_B1NJ,NZO_HlLtJ,NZW_LacJ,RF_J,SEA_GnJ,SJL_J,ST_bJ,WSB_EiJ,ZALENDE_EiJ
4c96cf68-d5c1-4c68-80dd-ac714a4b43f8	chr13	76915939	76915925	+	+	N	L1MdTFI	77	7402	500	433	AAATTCCAAACTCTC	GTCATCACTTTAAAAATAGCTGAGTTTTCTGCTACTGTTGCTTTTATGAAAAGACAGTTTATTATACACCATTCTCAAATAATATGTTGTCTATATTGTCAGTGGCCAAACAAACAAAAAAATCGAGGAATTAAATTCCAAACTCTCAGCAGCGGTCGCCATCTTGGTCCGAGACCCGCCGAACTTAGGAAATTAGTCTGAACAGGTGAGAGGGTGCGCCAGAGAACCTGACAGCCTGTTCCGGGAACAGGCAGAAGCACAGCGAAG	GGGGGGGAAGGGGGGGGGGGGGGGGGGGGGGGGGGGGGGGGGGGGGGGGGGAAAGGGGGACTTTTGGTATAGCATTGGAAATGTAAATGAGCTAAATACCTAATAAAAAATGGAAAAAAAAAAATTCCAAACTCTCTACTTCTTAGCTACACAAATTTATCCAAAANTTTTTCTCTACACCTTAATTTTTCTCCCAGGGCAATGAGGACAATAGCTGAACACA	miPSC.Clone15.2i.mRC-seq|10,miPSC.Clone10.2i.mRC-seq|14,MEF.I222e2.mRC-seq|28,miPSC.Clone12.Serum.mRC-seq|10,miPSC.Clone17.2i.mRC-seq|16,miPSC.Clone2.Serum.mRC-seq|20,miPSC.Clone14.2i.mRC-seq|15,miPSC.Clone18.2i.mRC-seq|14,miPSC.Clone10.Serum.mRC-seq|9,miPSC.Clone3.2i.mRC-seq|8,miPSC.Clone14.Serum.mRC-seq|15,miPSC.Clone16.2i.mRC-seq|6,miPSC.Clone1.Serum.mRC-seq|13,miPSC.Clone1.2i.mRC-seq|24,miPSC…	miPSC.Clone15.2i.mRC-seq|4,miPSC.Clone10.2i.mRC-seq|7,MEF.I222e2.mRC-seq|19,miPSC.Clone12.Serum.mRC-seq|9,miPSC.Clone17.2i.mRC-seq|3,miPSC.Clone16.Serum.mRC-seq|7,miPSC.Clone9.2i.mRC-seq|8,miPSC.Clone2.Serum|10,miPSC.Clone1.2i|13,miPSC.Clone14.2i.mRC-seq|5,miPSC.Clone2.2i.mRC-seq|4,miPSC.Clone18.2i.mRC-seq|4,miPSC.Clone8.Serum|12,miPSC.Clone10.Serum.mRC-seq|3,miPSC.Clone3.2i.mRC-seq|2,miPSC.Clone…	chr13|76915747|76916108|L1|129P2_OlaHsd,129S1_SvImJ,NZW_LacJ
bc3fa325-8b22-40f6-905d-8712ef3b6e10	chr13	78065351	78065365	-	NA	N	L1MdTFI	106	7423	500	393	GACCTATATTTTCTT	TGTGCTTCCGCCTGTTCCAGAAGCTGTCAGGTTCTCTGGCGCACCCTCTCACCTGTTCAGACTAATTTCCTAAGTTCGGCGGGTCCCGGACCAAGATGGCGACCGCTGCTGCTGTGGCTTCGACCTATATTTTCTTAATTATAAATAGAAAGATACGGGAAAA	CCCACAAACTCCTAAAGCTCACACCCAAAACATATATACACATATGCAGATGAATAGTTATTTGCATGTACATACATCCGGAGCATATCTATAGGTTTAATTAGACTTTCATTCCAGGTCTGGTATTAGCTTTGACCTATATTTTCTTTTTTTTTTTTTTTTTTTTCCTAATANTTTTATTTATAATTTTCTTCCATTTCCATTTCAACATTCTACCAAACCTACCCCCT	miPSC.Clone15.2i.mRC-seq|3,miPSC.Clone10.2i.mRC-seq|11,MEF.I222e2.mRC-seq|21,miPSC.Clone12.Serum.mRC-seq|11,miPSC.Clone17.2i.mRC-seq|9,miPSC.Clone16.Serum.mRC-seq|8,miPSC.Clone9.2i.mRC-seq|18,miPSC.Clone2.Serum|11,miPSC.Clone1.2i|6,miPSC.Clone14.2i.mRC-seq|12,miPSC.Clone18.2i.mRC-seq|14,miPSC.Clone10.Serum.mRC-seq|12,miPSC.Clone3.2i.mRC-seq|7,miPSC.Clone14.Serum.mRC-seq|10,miPSC.Clone4.2i|3,miPSC…	miPSC.Clone15.2i.mRC-seq|1,miPSC.Clone10.2i.mRC-seq|3,MEF.I222e2.mRC-seq|9,miPSC.Clone12.Serum.mRC-seq|3,miPSC.Clone17.2i.mRC-seq|5,miPSC.Clone16.Serum.mRC-seq|6,miPSC.Clone9.2i.mRC-seq|2,miPSC.Clone2.Serum|18,miPSC.Clone1.2i|11,miPSC.Clone14.2i.mRC-seq|3,miPSC.Clone2.2i.mRC-seq|1,miPSC.Clone18.2i.mRC-seq|2,miPSC.Clone8.Serum|24,miPSC.Clone10.Serum.mRC-seq|1,miPSC.Clone14.Serum.mRC-seq|6,miPSC.Cl…	chr13|78065172|78065520|L1|129S1_SvImJ,BUB_BnJ,C3H_HeJ,I_LnJ,NOD_ShiLtJ,NZW_LacJ
34c2d134-f38a-4c6a-9a04-4e650fc38e7e	chr13	81911173	81911189	-	NA	N	L1MdGF	21	7184	500	384	CCTATGCTCAAATTCTT	AGCCAAGAAGGCTCCCGCCGGCGCCTGTGCCACAAACCTCTCAGGCCTGGCAGACCCCCGTGCTCTCACCAGGAAGGTGGCCGGCTATCTGGAGCTGAAGATGGCGCCGCCCAGAAGCTCTCCTATGCTCAAATTCTTAAGCACAGAGTTGACAAAAGACCTAGAAACCCATTCTATCCTTTGAATTACTTGTGATATGGAAGTAGGGACTCACCCAGAAACTTGCTCCTGAGTGTTCCTAGGAGCATTATTTCTTTTGTTCTCTTTTCTTTT	TTTGTATAGTTTACAAAGCAAGGAAAAAGCATGTGTAATGAAAACTTAATTTAATAAGTAGTAAAGAAACCAGAACCTTGATGCATTGCCGATGTAAATATGAATAACACAACAATTGCCCAACTATCTGGCCTATGCTCAAATTCTTTTTTTTTTTTTTTTTTTTTTTACCTTGGGTATTTGGTTCTTTTTATAATTTTCTT	miPSC.Clone15.2i.mRC-seq|16,miPSC.Clone10.2i.mRC-seq|5,MEF.I222e2.mRC-seq|41,miPSC.Clone12.Serum.mRC-seq|10,miPSC.Clone17.2i.mRC-seq|14,miPSC.Clone16.Serum.mRC-seq|6,miPSC.Clone9.2i.mRC-seq|12,miPSC.Clone2.Serum|14,miPSC.Clone1.2i|4,miPSC.Clone14.2i.mRC-seq|15,miPSC.Clone18.2i.mRC-seq|7,miPSC.Clone10.Serum.mRC-seq|10,miPSC.Clone3.2i.mRC-seq|17,miPSC.Clone14.Serum.mRC-seq|16,miPSC.Clone4.2i|5,miPS…	miPSC.Clone10.2i.mRC-seq|4,MEF.I222e2.mRC-seq|9,miPSC.Clone12.Serum.mRC-seq|2,miPSC.Clone17.2i.mRC-seq|6,miPSC.Clone2.Serum.mRC-seq|7,miPSC.Clone9.2i.mRC-seq|6,miPSC.Clone2.Serum|15,miPSC.Clone1.2i|14,miPSC.Clone14.2i.mRC-seq|1,miPSC.Clone2.2i.mRC-seq|4,miPSC.Clone18.2i.mRC-seq|3,miPSC.Clone8.Serum|11,miPSC.Clone10.Serum.mRC-seq|6,miPSC.Clone3.2i.mRC-seq|8,miPSC.Clone14.Serum.mRC-seq|3,miPSC.Clon…	chr13|81910996|81911365|L1|129P2_OlaHsd,129S1_SvImJ,AKR_J,A_J,BALB_cJ,BTBR_T__Itpr3tf_J,BUB_BnJ,C3H_HeH,C3H_HeJ,C58_J,CBA_J,DBA_1J,DBA_2J,FVB_NJ,I_LnJ,KK_HiJ,LG_J,LP_J,NOD_ShiLtJ,NZB_B1NJ,NZO_HlLtJ,NZW_LacJ,RF_J,SEA_GnJ,SJL_J,SM_J,ST_bJ,WSB_EiJ
e7bafd97-95be-4874-a2b3-d3244362b261	chr13	89241641	89241654	-	-	N	B2	0	214	500	382	ACATTAGTGTTTTT	GAGGGAGTCAGATCTCGTGATCGGATGGTTGTGAGCCACCATGTGGTTGCTGGGATTTGAACTCCTGACCTTCGGAAGAGCAGTCGGGTGCTCTTACCCACTGAGCCATCTCACCAGCCCCACATTAGTGTTTTTAATCTCAGTGCTGCTATAGGGAAAATACAGATCAAGGTAGGAGAAACCCTTTAAAGCCCCTTTTGGACCAGCTTTC	GGGCTGGTGAGATGGCTCAGTGGGTAAGAGCACCCGACTGCTCTTCCGAAGGTCAGGAGTTCAAATCCCAGCAACCACATGGTGGCTCACAACCATCTGTAACAAGATCTGACTCCCTCTTCTGGTGTGTCTGAAGACAGCTACAGTGTACTTACATATAATAATAAATAAATCTTTAAAAAAAAAAAAAACACTAATGTTATATGTCTAGCTTTTAAGCAAATTGTAAGGATCTGAACTTGGGTCTTCATGATTGCATATCAATTCTTTCCCCTATAGCCATCTCCCTGGCCAAGACACAAATCTTTATTGATGACGTTACCTTACCAAAACAATTTTTAAATAAATAATTGGTTAAAAATAAAGCAAAAGAAAAGGAAAAAAGTTAATATATATAAG…	miPSC.Clone15.2i.mRC-seq|9,miPSC.Clone10.2i.mRC-seq|6,MEF.I222e2.mRC-seq|22,miPSC.Clone12.Serum.mRC-seq|11,miPSC.Clone17.2i.mRC-seq|6,miPSC.Clone16.Serum.mRC-seq|6,miPSC.Clone9.2i.mRC-seq|6,miPSC.Clone2.Serum|7,miPSC.Clone1.2i|7,miPSC.Clone14.2i.mRC-seq|4,miPSC.Clone2.2i.mRC-seq|6,miPSC.Clone18.2i.mRC-seq|10,miPSC.Clone8.Serum|11,miPSC.Clone10.Serum.mRC-seq|7,miPSC.Clone3.2i.mRC-seq|9,miPSC.Clone…	miPSC.Clone15.2i.mRC-seq|7,miPSC.Clone10.2i.mRC-seq|4,MEF.I222e2.mRC-seq|18,miPSC.Clone12.Serum.mRC-seq|1,miPSC.Clone17.2i.mRC-seq|6,miPSC.Clone2.Serum.mRC-seq|8,miPSC.Clone9.2i.mRC-seq|7,miPSC.Clone2.Serum|9,miPSC.Clone1.2i|9,miPSC.Clone14.2i.mRC-seq|4,miPSC.Clone2.2i.mRC-seq|1,miPSC.Clone18.2i.mRC-seq|3,miPSC.Clone8.Serum|17,miPSC.Clone10.Serum.mRC-seq|8,miPSC.Clone3.2i.mRC-seq|4,miPSC.Clone14.…	chr13|89241391|89241836|SINE|129P2_OlaHsd,AKR_J,BTBR_T__Itpr3tf_J,BUB_BnJ,C3H_HeH,C3H_HeJ,C58_J,CBA_J,DBA_1J,DBA_2J,FVB_NJ,I_LnJ,KK_HiJ,LP_J,NOD_ShiLtJ,NZB_B1NJ,NZO_HlLtJ,NZW_LacJ,SJL_J,SM_J,ST_bJ,ZALENDE_EiJ
09f57009-6448-4d42-865b-38d32eecd6d2	chr13	89407307	89407294	+	+	N	L1MdTFI	47	7497	500	370	AAAAACAGTCTGTG	CTACTGCATTTGAGGAAAACACAAGTCTTCATTCTATAGAGTGCAAAGTGACCATTATGTGACTTTTGATCTGATTTGCTTAAAAAGAATTCTGTTTAGTACTGATAATGAGAAACATGAAACAGAGTTTACATAAAAACAGTCTGTGGACTCAGCAGAACTCTTTAAGGAAATTAGTCTGAACAGGTTAGAGGGTGCGCCAGAGAACCGGACAGCTTCTGTGGGG	GGAAAAAGAAGGAAAAAAAAAAAGGAGGGGGTGGGGGGGGAGTAGAGTTGGGGGGGAAGGAGGAACGGGCTGAGAAAAGGAAAAAGAACAAAATAGCTGACAATAATTGGATAAAAAAAAAAAAAAAACAGTCTGTGACTGATTATAGATTTGCCTGGGAAAATTAGCATCCTACGGAAATAAAAAAAGTCAATTTCTAATGCTTAGAAATAACAGATATTATGAATAAATGTGACAACATTTTATNTTTTGTGTGTTTAAAAACCCA	miPSC.Clone15.2i.mRC-seq|6,miPSC.Clone10.2i.mRC-seq|4,MEF.I222e2.mRC-seq|14,miPSC.Clone12.Serum.mRC-seq|7,miPSC.Clone17.2i.mRC-seq|11,miPSC.Clone16.Serum.mRC-seq|4,miPSC.Clone9.2i.mRC-seq|13,miPSC.Clone2.Serum|9,miPSC.Clone1.2i|12,miPSC.Clone14.2i.mRC-seq|10,miPSC.Clone2.2i.mRC-seq|8,miPSC.Clone18.2i.mRC-seq|12,miPSC.Clone10.Serum.mRC-seq|12,miPSC.Clone3.2i.mRC-seq|11,miPSC.Clone14.Serum.mRC-seq|…	miPSC.Clone15.2i.mRC-seq|6,miPSC.Clone10.2i.mRC-seq|4,MEF.I222e2.mRC-seq|2,miPSC.Clone12.Serum.mRC-seq|2,miPSC.Clone2.Serum.mRC-seq|3,miPSC.Clone9.2i.mRC-seq|5,miPSC.Clone2.Serum|14,miPSC.Clone1.2i|16,miPSC.Clone14.2i.mRC-seq|2,miPSC.Clone2.2i.mRC-seq|5,miPSC.Clone8.Serum|14,miPSC.Clone10.Serum.mRC-seq|6,miPSC.Clone3.2i.mRC-seq|2,miPSC.Clone14.Serum.mRC-seq|4,miPSC.Clone4.2i|8,miPSC.Clone1.Serum|…	chr13|89407146|89407470|L1|129P2_OlaHsd,129S1_SvImJ,C58_J
e9f42514-de9e-46df-9499-0e8c6911e2b8	chr13	96317370	96317355	+	+	N	L1MdGF	2041	7089	437	499	AAAGAATATTAAAAGC	GAAAACTTTCCTAACCTAAAGAAGAAATGTCCATGAACATACAAGAAGCCCAGAGAACTCCAAATAGACTGGGCCAAAACAGAATTTCCTTCTGTCATATAATAATCAAAACACCAAATGCACAAAACAAAGAAAGAATATTAAAAGCTGGGAGAGGGGGTGGGTGGCTATGGGGGACTTTTGGTATAGCATTGGGCCA	AAATGCACAAAACAAAGAAAGAATATTAAAAGCTGGGAGAGGGGGTGGGTGGCTATGGGGGACTTTTGGTATAGCATTGCAAATGTAAATGAGCGAGATACCTAATAAAAAATGGAAAAAAAAAGAATATTAAAAGCAGTAATTCTGATATGTCTACCTTTATATGTTACTTGAAACCCC	miPSC.Clone15.2i.mRC-seq|5,miPSC.Clone10.2i.mRC-seq|6,MEF.I222e2.mRC-seq|13,miPSC.Clone12.Serum.mRC-seq|5,miPSC.Clone17.2i.mRC-seq|11,miPSC.Clone16.Serum.mRC-seq|9,miPSC.Clone9.2i.mRC-seq|6,miPSC.Clone2.Serum|14,miPSC.Clone1.2i|9,miPSC.Clone14.2i.mRC-seq|6,miPSC.Clone2.2i.mRC-seq|4,miPSC.Clone18.2i.mRC-seq|6,miPSC.Clone8.Serum|18,miPSC.Clone10.Serum.mRC-seq|7,miPSC.Clone3.2i.mRC-seq|6,miPSC.Clone…	miPSC.Clone15.2i.mRC-seq|3,miPSC.Clone10.2i.mRC-seq|7,MEF.I222e2.mRC-seq|18,miPSC.Clone12.Serum.mRC-seq|4,miPSC.Clone17.2i.mRC-seq|5,miPSC.Clone16.Serum.mRC-seq|3,miPSC.Clone9.2i.mRC-seq|9,miPSC.Clone2.Serum|14,miPSC.Clone1.2i|15,miPSC.Clone14.2i.mRC-seq|1,miPSC.Clone2.2i.mRC-seq|6,miPSC.Clone18.2i.mRC-seq|6,miPSC.Clone8.Serum|10,miPSC.Clone10.Serum.mRC-seq|10,miPSC.Clone3.2i.mRC-seq|8,miPSC.Clon…	chr13|96317187|96317492|L1|129P2_OlaHsd,129S1_SvImJ,AKR_J,C3H_HeJ,FVB_NJ,I_LnJ,KK_HiJ,LG_J,LP_J,MOLF_EiJ,NZB_B1NJ,NZO_HlLtJ,SJL_J,ST_bJ,WSB_EiJ,ZALENDE_EiJ
0f09c7fb-ab3a-4453-8895-31e0724b8e2c	chr13	96403598	96403597	+	+	N	L1MdA	6299	6663	272	341	AA	AATCAGTAAACGTAGCAGCTGCCTGTGAACAGAGACTTCATAAATGAGGCCACCTCAGCAAGAGCCGCTCACCTGCCTGTTAACACCTGACCTTTTCACGTTTTTAAGTCATGATACGCAGGGTGGCTTTATGCCAAAAATGTGTTAAACCTGTGGTGGGAGGAGTGTTTTGTGTGTATATAGTTTTCAAATTATAAGTGGCGTTTTATGTGGAGTAGCTGCTGTCACTAGAGTTGGAAGGGTCTTGGAACTGTAAGTATTGTTAAACTTTAACAAAGTAACAATTGCTATGTATAACAACATTATGAGCTAACCAGTACCCCGGAGCTCTTGACTCTAGCTGCATATATATCAAAAGATGGCCTAGTCGGCCATCACTGGAAAGTGAGGCCCATTGGA…	AAACCGGGGAGGAGGGGGAACGGGGGGGGGGGGGGAGTTGAACAATGGTGATCTTTTATATGAGTATACAAGTTTGAAAAACCAAACCACCTAATAAATAACGTAAAAAAAAAAAAAAAAAAAAAATAAGCAGATAGCAGCAAGGCATTTGATGGAGTCTTGAAACACAATGTCTCCCTCAGTATCTAGAACATCTCACAGCGTTTCAAACTTAGATGGTCCAAGGGAAAGTAGCAGAATTCTAATTCGGCGGGGGGGCCACTTCTCA	miPSC.Clone15.2i.mRC-seq|1,MEF.I222e2.mRC-seq|6,miPSC.Clone12.Serum.mRC-seq|2,miPSC.Clone17.2i.mRC-seq|1,miPSC.Clone2.Serum.mRC-seq|1,miPSC.Clone9.2i.mRC-seq|6,miPSC.Clone2.Serum|9,miPSC.Clone1.2i|9,miPSC.Clone14.2i.mRC-seq|1,miPSC.Clone2.2i.mRC-seq|1,miPSC.Clone18.2i.mRC-seq|2,miPSC.Clone8.Serum|14,miPSC.Clone10.Serum.mRC-seq|1,miPSC.Clone3.2i.mRC-seq|3,miPSC.Clone14.Serum.mRC-seq|1,miPSC.Clone4…	miPSC.Clone15.2i.mRC-seq|2,miPSC.Clone10.2i.mRC-seq|1,MEF.I222e2.mRC-seq|8,miPSC.Clone12.Serum.mRC-seq|1,miPSC.Clone17.2i.mRC-seq|4,miPSC.Clone2.Serum.mRC-seq|3,miPSC.Clone9.2i.mRC-seq|3,miPSC.Clone2.Serum|11,miPSC.Clone1.2i|5,miPSC.Clone14.2i.mRC-seq|3,miPSC.Clone2.2i.mRC-seq|2,miPSC.Clone18.2i.mRC-seq|1,miPSC.Clone8.Serum|24,miPSC.Clone10.Serum.mRC-seq|1,miPSC.Clone3.2i.mRC-seq|1,miPSC.Clone4.2…	chr13|96403383|96403757|L1|129P2_OlaHsd,129S1_SvImJ,129S5SvEvBrd,ST_bJ,WSB_EiJ
f2675239-e353-4c79-9166-b3e2918f8b00	chr13	99792814	99792825	-	-	N	B2	0	199	500	499	CTCAAAATTCTT	GCCGACCTTCCTCCCATACTCTGTACCCATGCAAGGCAGATCCCAAACTGTTTACAGAGAAATGGTCTCGCTCCTTTAGATCACAGTGATTTTTCAAACGTTCCCCTTCATTATGACCCAGCTGCTTCATATCCAGGTGACTGCATGGCCCACTGGGTCACGGTGAGAGTGTTGACTCTGAGGTCCTAGTCACGTATGTTGAAAAATCTTGGGCTGTCCAACTCCAAATGTACCACTTTAGTATAAGAAGAATTTTGAGGGCTGGTGAGATGGCTCAGTGGGTAAGAGCACCCGACTGCTCTTCCAAAGGTCAAGAGTTCAAATCCCAGCAACCACATGGTGGCTCACAACCATCCGTAACAAGATCTGACTCCCTCTTCTGGAGTGTCTGAAGACAGC…	AAGCTGCTTGCTTTAAACTATCTGGAGTGACTTTATATCAGGCTTCAGCCTGACCTCAACAAATGGATGTCACCTTCCCGGAGGGAACTTCATACCCAGGCAGGCAAGAGGACTCTTCCTGTGTCTGGCTTTTATCTCAAAATTCTTTTTTTTTTTGTTTTTTGTAAAGTAATATTTTATATTTTT	miPSC.Clone15.2i.mRC-seq|3,miPSC.Clone10.2i.mRC-seq|10,MEF.I222e2.mRC-seq|17,miPSC.Clone12.Serum.mRC-seq|7,miPSC.Clone17.2i.mRC-seq|14,miPSC.Clone16.Serum.mRC-seq|10,miPSC.Clone9.2i.mRC-seq|5,miPSC.Clone2.Serum|13,miPSC.Clone1.2i|13,miPSC.Clone14.2i.mRC-seq|7,miPSC.Clone2.2i.mRC-seq|10,miPSC.Clone18.2i.mRC-seq|9,miPSC.Clone10.Serum.mRC-seq|6,miPSC.Clone3.2i.mRC-seq|8,miPSC.Clone14.Serum.mRC-seq|1…	miPSC.Clone15.2i.mRC-seq|6,miPSC.Clone10.2i.mRC-seq|5,MEF.I222e2.mRC-seq|23,miPSC.Clone12.Serum.mRC-seq|2,miPSC.Clone17.2i.mRC-seq|6,miPSC.Clone16.Serum.mRC-seq|3,miPSC.Clone9.2i.mRC-seq|5,miPSC.Clone2.Serum|26,miPSC.Clone1.2i|13,miPSC.Clone14.2i.mRC-seq|10,miPSC.Clone2.2i.mRC-seq|2,miPSC.Clone18.2i.mRC-seq|3,miPSC.Clone8.Serum|25,miPSC.Clone10.Serum.mRC-seq|7,miPSC.Clone3.2i.mRC-seq|7,miPSC.Clon…	chr13|99792644|99793026|SINE|129P2_OlaHsd,129S1_SvImJ,129S5SvEvBrd,C58_J,CBA_J,DBA_1J,DBA_2J,LP_J,NZB_B1NJ,PWK_PhJ,SM_J
013e5468-ae52-4168-b125-ac742faf13be	chr13	106412906	106412919	+	+	N	L1MdA	6287	6581	351	318	AAGAAAAATTGCTT	GGGGGAAAAAGAGGGAGGGGGGGGGGGAGGGGGGGGGGGGGGGGGGGGATAGGGGGAACTTTTGGTAAAGAATTGAAAAAGAAAATGAATAAAAAACCTAATAAAAAAGGAAAAAAAAAAAAAAAAAAGAAAAATTGCTTTTAAAATGTCTTAAGAAACACAAGACTAAACCATACCAATCATGTCTCATCTTAGGAATGGAATTTTTTTCTTTTAGACCATGGTATATGCACGAAAAGGGGCCAAAGGTAAAGCCAGGTAAAAGTGTGTTGTAGTAT	AAGTAAGGCAGAGGCTACCTGTAATGTGAGTGTTTTTCTTTAATATTTAATTGTAACTCCAGAATTATATCTTTTTTTTTTTAGATTTATTTATTATTATATGTAAGTACACTGTAGCTGTCTTCAGACACACCAGAAGAGGGAGTCAGATCTTGTTCCGGATGGTTGTGAGCCACCATGTGGTTGCTGGGATTTGAACTCTGGACCTTCGGAAGAGCAGTCGGGTGCTCTTACCCACTGAGCCATCTCACCAGCCCCAGAATTATATCTTAATCAACACTATTGTTTAATCTATTGATTTTTGTTCTTAATTTGGGGTTCTATTCTTATTGAAAATAACCCAGAGTAAAAAGTTTTTAAAGAGGAACTAATTAAATTAAAGAAAAATTGCTCTTTTTT…	miPSC.Clone15.2i.mRC-seq|2,miPSC.Clone10.2i.mRC-seq|1,MEF.I222e2.mRC-seq|9,miPSC.Clone12.Serum.mRC-seq|3,miPSC.Clone17.2i.mRC-seq|2,miPSC.Clone2.Serum.mRC-seq|1,miPSC.Clone9.2i.mRC-seq|5,miPSC.Clone2.Serum|15,miPSC.Clone1.2i|11,miPSC.Clone14.2i.mRC-seq|2,miPSC.Clone2.2i.mRC-seq|5,miPSC.Clone18.2i.mRC-seq|2,miPSC.Clone8.Serum|18,miPSC.Clone10.Serum.mRC-seq|1,miPSC.Clone3.2i.mRC-seq|3,miPSC.Clone14…	miPSC.Clone15.2i.mRC-seq|3,miPSC.Clone10.2i.mRC-seq|2,MEF.I222e2.mRC-seq|6,miPSC.Clone16.2i.mRC-seq|1,miPSC.Clone2.Serum.mRC-seq|5,miPSC.Clone9.2i.mRC-seq|3,miPSC.Clone2.Serum|18,miPSC.Clone1.2i|14,miPSC.Clone14.2i.mRC-seq|1,miPSC.Clone2.2i.mRC-seq|2,miPSC.Clone18.2i.mRC-seq|6,miPSC.Clone8.Serum|11,miPSC.Clone10.Serum.mRC-seq|3,miPSC.Clone3.2i.mRC-seq|2,miPSC.Clone14.Serum.mRC-seq|2,miPSC.Clone4.…	chr13|106412519|106413107|L1|129P2_OlaHsd,129S1_SvImJ,C3H_HeH,C3H_HeJ,CBA_J,DBA_2J,I_LnJ,LG_J,LP_J,NZW_LacJ,RF_J,SM_J,ST_bJ,WSB_EiJ,ZALENDE_EiJ
4dbdd906-6b3e-451d-9deb-636d19042cce	chr13	107245526	107245509	+	+	N	L1MdTFI	22	7408	500	379	TAAAATGTGCCAGCTGAT	TTCAATTTCCTTGCCATTGGAATCCATTGGAATCTCTGTGGACAAAGGAAATATTTTCTTACCCGTACTTCCAGTACATAGAGAATGACACTTCTTTTCACCCTGCAGCAGAGAGGCATGCTTTAAATATTAAAATGTGCCAGCTGATCTTGGTCCGGGACCCGCCGAACTTAGGAAATTAGTCTGAACAGGTGAGAGGGTGCGCCAGAGAACCTGACAGCTTGCCCCTGGACCAGGCGGCAGCACAGAGGCGAAG	CATATACTAGCAAGATTTTATCGAAAGGACCCAGATGTAGCTGTCTCTTGTGAGACTATGCCGGGGCCTAGCAAACACAGAAGTGGATGCTCACAGTCAGCTAATGGATGGATCACAGGGCTCCCAATGGAGGAGCTAGAGAAAGTACCCAAGGAGCTAAAGGGATCTTCAACCCTATAGGTGGAACAACATTATGAACTAACCAGTACCCCTGAGCTCTTGACTCTAGCTGCAGATGTATCAAAAGATGGCCTAGTCGGCCATCACTGGAAAGAGAGGCCCATTGGACACGCAGACTTTGTGTGCCCCGGTACAGGGGAACGCCAGGGCCAAAGGGGGGGAGTGGGAGGGTAGGGGAGTGGGGGTGGGTGGGTAAGGGGGACTTTTGGTATAGCATTG…	miPSC.Clone15.2i.mRC-seq|8,miPSC.Clone10.2i.mRC-seq|15,MEF.I222e2.mRC-seq|32,miPSC.Clone12.Serum.mRC-seq|12,miPSC.Clone17.2i.mRC-seq|9,miPSC.Clone2.Serum.mRC-seq|19,miPSC.Clone9.2i.mRC-seq|8,miPSC.Clone14.2i.mRC-seq|7,miPSC.Clone18.2i.mRC-seq|16,miPSC.Clone10.Serum.mRC-seq|12,miPSC.Clone3.2i.mRC-seq|14,miPSC.Clone14.Serum.mRC-seq|14,miPSC.Clone16.2i.mRC-seq|10,miPSC.Clone1.Serum.mRC-seq|15,miPSC.…	miPSC.Clone15.2i.mRC-seq|2,miPSC.Clone10.2i.mRC-seq|3,MEF.I222e2.mRC-seq|13,miPSC.Clone12.Serum.mRC-seq|6,miPSC.Clone17.2i.mRC-seq|2,miPSC.Clone16.Serum.mRC-seq|5,miPSC.Clone9.2i.mRC-seq|4,miPSC.Clone2.Serum|16,miPSC.Clone1.2i|10,miPSC.Clone14.2i.mRC-seq|3,miPSC.Clone2.2i.mRC-seq|4,miPSC.Clone18.2i.mRC-seq|2,miPSC.Clone8.Serum|24,miPSC.Clone10.Serum.mRC-seq|2,miPSC.Clone3.2i.mRC-seq|4,miPSC.Clone…	chr13|107245349|107245710|L1|129P2_OlaHsd,129S1_SvImJ,BTBR_T__Itpr3tf_J,BUB_BnJ,C3H_HeH,C3H_HeJ,CBA_J,DBA_2J,I_LnJ,LG_J,LP_J,NOD_ShiLtJ,NZB_B1NJ,NZW_LacJ,RF_J
357fe611-4f3f-4488-8a6d-f15202c587e8	chr15	11062070	11062063	-	-	N	B1	0	167	367	337	GACTTCTT	TTTGAGAGATCATGTCCACATTCAGACTTAGTATGGTCTTGAAAATACATGGGAGGAGAATCAGAAGAATAGTATAGAGTTGAAGTAGTTAATCTGCAAAGTCAGAATTCAGTGGCTCAGCCTTGACATAAGAGTGCTTTGACTTCTTTAATATTAATCTTTTTTTTTTTTTTTGTTTTTGGTTTTGTTTAAGAACAGGGTTGTTTTCTGTATAT	ACTCCCCCACCCACCCACTCCCACTTCTTGGCCCTGTCGTTCCCCTGTACTGAGGCATATAAAGTTTGCACGACCAATGGGCCTCTCTGTCCACTGATGGCTGACTAGGCCATCTTCTGATTCATATGCAGCTAGAGACACGAGCTTCAGGCATTTTCTTTTTCTTTTAAGAGCAAACAGATGTTTTCTGAAGACCAAAAATCTCTACTGGCTCCCATGTCCTGGATAGCTGGAATAGAGATTTGTTTCTGAAACAAGAAGTCGCCGGGCTTGGTGGCGCACGCCTTTAATCCCAGCACTCAGGAGGCAGAGGCAGGAGGATTTCTGAGTTCGAGACCAGCCTGGTGTACAAAGTGAGCTCCAGGACAGCCAGGGCTATACAGAGAAACCCTGTCTTGA…	miPSC.Clone15.2i.mRC-seq|1,miPSC.Clone10.2i.mRC-seq|5,MEF.I222e2.mRC-seq|11,miPSC.Clone12.Serum.mRC-seq|5,miPSC.Clone17.2i.mRC-seq|5,miPSC.Clone16.Serum.mRC-seq|7,miPSC.Clone9.2i.mRC-seq|9,miPSC.Clone2.Serum|9,miPSC.Clone1.2i|7,miPSC.Clone14.2i.mRC-seq|4,miPSC.Clone2.2i.mRC-seq|5,miPSC.Clone18.2i.mRC-seq|2,miPSC.Clone8.Serum|7,miPSC.Clone10.Serum.mRC-seq|6,miPSC.Clone3.2i.mRC-seq|4,miPSC.Clone14.…	miPSC.Clone15.2i.mRC-seq|6,miPSC.Clone10.2i.mRC-seq|5,MEF.I222e2.mRC-seq|9,miPSC.Clone12.Serum.mRC-seq|2,miPSC.Clone17.2i.mRC-seq|4,miPSC.Clone2.Serum.mRC-seq|3,miPSC.Clone9.2i.mRC-seq|6,miPSC.Clone2.Serum|9,miPSC.Clone1.2i|10,miPSC.Clone14.2i.mRC-seq|4,miPSC.Clone2.2i.mRC-seq|3,miPSC.Clone18.2i.mRC-seq|3,miPSC.Clone8.Serum|12,miPSC.Clone10.Serum.mRC-seq|2,miPSC.Clone3.2i.mRC-seq|8,miPSC.Clone14.…	chr15|11061899|11062323|SINE|129P2_OlaHsd,129S1_SvImJ,129S5SvEvBrd,BTBR_T__Itpr3tf_J,KK_HiJ,LP_J,NOD_ShiLtJ,NZB_B1NJ
08d10568-0774-4ca9-b14c-806aaedec881	chr15	11450172	11450156	+	NA	N	L1MdTFII	57	7214	499	381	AAATATTTAGAAAGCAT	GAGATTGTTCTTCTGGTGATTCTGTTACCGTCTATCAGCAGACCTGGGAGACAGATTCTCTCCTCTGAGTTTCAGTGCTCAGAGCACTCTCTGCTGGCAAGCTCTCTTACAGGGAAGGTGCGCAGATATCTTGTATTTGGACCTCCTCCTGGCCGAAGAAGAAGGCCCAAAACAGGACCTTTCTCAGACACTGTGTTGCTTTGGCAGTTCCCAGGTGGTACAGACTCTCACCTAAGCAGACTAAATTCCTATGTTCCTTGGAGTCCCGGGACCAAGATGGCAACCGCTGCTGCTGTGGCTTAGGCCGCCTCCCCAGCCGGGTGGGCACTTGTCCTCCGGTCCGGAAGGTGGCCGGCTGTCCCCGGCCCACACAGGGTGCTGCCTCAGCCCCTCTGTGCT…	GGGGGGGGGGGGGGGGGGGGGGGGGGGGGGGGGGGGGGGGGAGGGGGGGACTTTTGGTATAGTATTGGAAAGGAAAAGGAGCTAAATACCTAATAAAAAAAAATGAAAAAAAAAAAAAAAAAAATATTTAGAAAGCATTTTTTATAGCATGACCATTTAGTAAGAGAGCAATAGGTTTTCCCAGGGCGTTGC	miPSC.Clone15.2i.mRC-seq|6,miPSC.Clone10.2i.mRC-seq|12,MEF.I222e2.mRC-seq|26,miPSC.Clone12.Serum.mRC-seq|5,miPSC.Clone17.2i.mRC-seq|6,miPSC.Clone16.Serum.mRC-seq|5,miPSC.Clone9.2i.mRC-seq|13,miPSC.Clone2.Serum|12,miPSC.Clone1.2i|5,miPSC.Clone14.2i.mRC-seq|4,miPSC.Clone2.2i.mRC-seq|11,miPSC.Clone18.2i.mRC-seq|9,miPSC.Clone10.Serum.mRC-seq|11,miPSC.Clone3.2i.mRC-seq|8,miPSC.Clone14.Serum.mRC-seq|7,…	miPSC.Clone10.2i.mRC-seq|2,MEF.I222e2.mRC-seq|10,miPSC.Clone12.Serum.mRC-seq|6,miPSC.Clone17.2i.mRC-seq|2,miPSC.Clone2.Serum.mRC-seq|4,miPSC.Clone9.2i.mRC-seq|8,miPSC.Clone2.Serum|15,miPSC.Clone1.2i|9,miPSC.Clone14.2i.mRC-seq|2,miPSC.Clone2.2i.mRC-seq|2,miPSC.Clone18.2i.mRC-seq|2,miPSC.Clone8.Serum|12,miPSC.Clone10.Serum.mRC-seq|6,miPSC.Clone3.2i.mRC-seq|7,miPSC.Clone14.Serum.mRC-seq|5,miPSC.Clon…	chr15|11449979|11450251|L1|129P2_OlaHsd,129S1_SvImJ,BTBR_T__Itpr3tf_J,LP_J,NOD_ShiLtJ
2a9d46c6-2950-435f-88b5-c1efad0e6471	chr15	12414520	12414534	+	+	N	B2	0	213	449	464	AAAAAGATCACAAAC	CACAAAAACACGGGCGGGCACCACCAAAATATAAAAATAACTTATGCCTTACTTGGTGGGGTCTGAAAACACATACAGCATTATCCAATATACAAAAAAAAAAAACTTTTAAAAAAAAAAAAAAAAAAAAAAAAGATCACAAACTTATGAGGTTAACACGGATAAGTCAAAAGTCCTGAAGTTAAAGGAGGTCCCTGCTGGCAAGAGGAGAGGCAGGCAGCGAGAAANAAAA	TTCTTTAGTGAATTGATTTCTCCTGAGCTGTGTAATGACTCATTTGATAGTGTCCAATTTCCATCTGGAAATTTCTCTAAAAATTTTCATGGAATAAGGAAAGGATAACAGTAGACTTTTAAAAGTCACATGCTGCTGAGTTTTTGAGCAATGATATGGTGCTGATGTAGTTAAGGGATGTCACTTAAGGCTCAGCTTTTCAAATGCTAAACATTCACTGTGTGAAAGTGGGCTTTTTCAAATGTCTGAAACCCCTTTGCAGCCAAGGAAAGCTTTGCATTTAAAAAGATCACAAACGGGGCTGGTGAGATGGCTCAGTGGGTAAGAGCACCCGACTGCTCTTCTGAAGGTCTGGAGTTCAAATCCCAGCAACCACATGGTGGCTCACAACCATCTGTA…	miPSC.Clone15.2i.mRC-seq|3,miPSC.Clone10.2i.mRC-seq|5,MEF.I222e2.mRC-seq|15,miPSC.Clone12.Serum.mRC-seq|7,miPSC.Clone17.2i.mRC-seq|9,miPSC.Clone2.Serum.mRC-seq|6,miPSC.Clone9.2i.mRC-seq|4,miPSC.Clone2.Serum|14,miPSC.Clone1.2i|13,miPSC.Clone14.2i.mRC-seq|4,miPSC.Clone2.2i.mRC-seq|6,miPSC.Clone18.2i.mRC-seq|9,miPSC.Clone8.Serum|18,miPSC.Clone10.Serum.mRC-seq|4,miPSC.Clone3.2i.mRC-seq|9,miPSC.Clone1…	miPSC.Clone15.2i.mRC-seq|4,miPSC.Clone10.2i.mRC-seq|5,MEF.I222e2.mRC-seq|16,miPSC.Clone12.Serum.mRC-seq|6,miPSC.Clone17.2i.mRC-seq|7,miPSC.Clone16.Serum.mRC-seq|11,miPSC.Clone9.2i.mRC-seq|5,miPSC.Clone2.Serum|6,miPSC.Clone1.2i|8,miPSC.Clone14.2i.mRC-seq|5,miPSC.Clone2.2i.mRC-seq|6,miPSC.Clone18.2i.mRC-seq|6,miPSC.Clone8.Serum|17,miPSC.Clone10.Serum.mRC-seq|5,miPSC.Clone3.2i.mRC-seq|6,miPSC.Clone1…	chr15|12414341|12414724|SINE|129P2_OlaHsd,129S1_SvImJ,BTBR_T__Itpr3tf_J,LP_J,NOD_ShiLtJ,NZB_B1NJ,NZO_HlLtJ,WSB_EiJ,ZALENDE_EiJ
a6ec5597-be98-4e1a-9870-23573deb7af9	chr15	13973234	13973248	-	-	N	L1MdTFII	60	7123	500	312	CCTGTAATTATAGTT	CTGTTTAGAGATTGTTCTTCTGGTGATTCTGTTACCGTCTATCAGCAGACCTGGGAGACAGATTCTCTCCTCTGAGTTTCAGTGCTCAGAGCACTCTCTGCTGGCAAGCTCTCTTACAGGGAAGGTGCGCAGATATCTTGTATTTGGACCTCCTCCTGGCCGAAGAAGAAGGCCCAAAACAGGACCTTTCTCAGACACTGTGTTGCTTTGGCAGTTCCCAGGTGGTACAGACTCTCACCTAAGCAGACTAAATTCCTAAGTTCCTTGGAGTCCCGGGACCAAGATGGCGACCGCTGCTGCTGTGGCTTAGGCCGCCTCCCCAGCCGGGTGGGCACCTGTCCTCCGGTCCGGAAGGTGGCCGGCTGTCCCCGGCCCACACAGGGTGCTGCCTCAGCGCCT…	CTGCCATATCCAGGGATCCACCCCATAATCAGCTTCCAAATGCTGACACCATTGCATACACTAGCAAGATTTTACTGAAAGGACCCAGATGTAGCTGTCTCTTGTGAGACTATGCCGGGGCCTAGCAAACACAGAAGTGGATGCTCACAGTCAGCTAATGGATGGATCACAGGGCTCCCAATGGAGGAGCTAGAGAAAGTACCCAAGGAGCTAAAGGGATCTTCAACCCTATAGGTGGAACAACATTATGAACTAACCAGTACCCCTGAGCTCTTGACTCTAGCTGCATATGTATCAAAAGATGGCCTAGTCGGCCATCACTGGAAAGAGAGGCCCATTGGACCCGCAGACTTTGTGTGCCCCGGTACAAGGGAAAGCCAGGGCCAAAGGGGGGGAGTG…	miPSC.Clone15.2i.mRC-seq|4,miPSC.Clone10.2i.mRC-seq|4,MEF.I222e2.mRC-seq|25,miPSC.Clone12.Serum.mRC-seq|6,miPSC.Clone17.2i.mRC-seq|6,miPSC.Clone16.Serum.mRC-seq|8,miPSC.Clone9.2i.mRC-seq|17,miPSC.Clone2.Serum|11,miPSC.Clone1.2i|8,miPSC.Clone14.2i.mRC-seq|9,miPSC.Clone2.2i.mRC-seq|4,miPSC.Clone18.2i.mRC-seq|11,miPSC.Clone10.Serum.mRC-seq|9,miPSC.Clone3.2i.mRC-seq|12,miPSC.Clone14.Serum.mRC-seq|12,…	miPSC.Clone15.2i.mRC-seq|3,miPSC.Clone10.2i.mRC-seq|3,MEF.I222e2.mRC-seq|5,miPSC.Clone12.Serum.mRC-seq|7,miPSC.Clone17.2i.mRC-seq|3,miPSC.Clone16.Serum.mRC-seq|3,miPSC.Clone9.2i.mRC-seq|2,miPSC.Clone2.Serum|10,miPSC.Clone1.2i|11,miPSC.Clone14.2i.mRC-seq|1,miPSC.Clone2.2i.mRC-seq|3,miPSC.Clone8.Serum|8,miPSC.Clone10.Serum.mRC-seq|1,miPSC.Clone3.2i.mRC-seq|3,miPSC.Clone14.Serum.mRC-seq|4,miPSC.Clon…	chr15|13973101|13973422|L1|129P2_OlaHsd,129S1_SvImJ,BTBR_T__Itpr3tf_J,LP_J
f0da07d5-9576-45a5-8ecd-c045cb099354	chr15	14308006	14308022	-	-	N	L1MdA	5817	6663	295	318	AGTATTAAAACATTTTT	GGGTTGCAGATCCCTTTAGCTCCTTGGTTATTTTCTCTAGCTCCTCCATTGGGGGCCCTGTGATCCATCCAATAGCTGACTGTGAGCATCGACTTATGTGTTTGCTAGGCCCCGGTCAAAAATGTTTTAATACTGTGTGAGTTTCTTTGTGAATGTGTTACCTCACTCAGGATGCTCACACAATATGTATTCACTGATAAGTGGATATTAGCCCCAAACCTAGGATACCCAAGATATAAGATATAATTTGCTAAACACATGAAACTCAAGGAGAATGAAGACTGAAGTGTGGACACTATGCCCCTCCTTAGATTTGGGAACAAAACACCCATGGAAGGAGTTACAGAGACGGAGTTTGGAGCTGAGATGAAAGGATGGACCATGTAGAGACTGCCATAG…	CATTCAGCTTGTTATAAACCTCTTTAGCTATGGATCGGTGAACGGCAAGCTACAGGGGATAAAAGTTGTTAGGTTGGATGTAATCATTTCTTTCCTTCTCTTCACTTCCATGTATGTAATCTGCTAACCAAACCAAAGGATAAGCCGGGCCAGCCCTAGCACATGCTGCTCTTTGATTTCCTAGAGCTACACACTTGATTCTTACATAAAGAACTTTCTAGTTTATACTTTTCTCATGGCTGACTTTGAGTTCATGCCCCATTTTGTGGTGTTAGTATTAAAACATTTTTTTTCCATTTTTTATTAGGTATTTAACTCATTTACATTTCCAATGCTATACCAAAAGTCCCCCATATCCACCCACCCCCACTCCCCTGCCCACCCACTCCCCCTTTTTGG…	miPSC.Clone10.2i.mRC-seq|1,MEF.I222e2.mRC-seq|11,miPSC.Clone12.Serum.mRC-seq|1,miPSC.Clone17.2i.mRC-seq|5,miPSC.Clone2.Serum.mRC-seq|3,miPSC.Clone9.2i.mRC-seq|1,miPSC.Clone2.Serum|9,miPSC.Clone1.2i|5,miPSC.Clone14.2i.mRC-seq|2,miPSC.Clone18.2i.mRC-seq|2,miPSC.Clone8.Serum|16,miPSC.Clone10.Serum.mRC-seq|5,miPSC.Clone3.2i.mRC-seq|3,miPSC.Clone14.Serum.mRC-seq|5,miPSC.Clone4.2i|8,miPSC.Clone1.Serum|…	miPSC.Clone15.2i.mRC-seq|2,miPSC.Clone10.2i.mRC-seq|7,MEF.I222e2.mRC-seq|14,miPSC.Clone12.Serum.mRC-seq|2,miPSC.Clone17.2i.mRC-seq|3,miPSC.Clone16.Serum.mRC-seq|1,miPSC.Clone9.2i.mRC-seq|5,miPSC.Clone2.Serum|10,miPSC.Clone1.2i|11,miPSC.Clone14.2i.mRC-seq|3,miPSC.Clone2.2i.mRC-seq|6,miPSC.Clone18.2i.mRC-seq|5,miPSC.Clone8.Serum|12,miPSC.Clone10.Serum.mRC-seq|1,miPSC.Clone14.Serum.mRC-seq|4,miPSC.C…	chr15|14307832|14308209|L1|129P2_OlaHsd,129S1_SvImJ,BTBR_T__Itpr3tf_J,LP_J,PWK_PhJ,WSB_EiJ,ZALENDE_EiJ
7378a68b-e86e-4fa8-8e5b-764755b888cb	chr15	18119724	18119736	+	+	N	B2	0	192	452	385	AAAACTAGAAATG	TCTGTACTAGCTAATGACAAAGCTAAAAGACAAGCACATTACACATAATTATACTGCTAGCCATTTAAGTCCAGAATGATACAATGTAAGAGCATCTACAAGATAAAATACTAAAATTTTGTGATATGATAAAGGAGCCAATAAGTACTAAAATATAGAAGTAAAGCCTATATAATGTATAATATGTAGCTTTGAAACATGTTAGTTTGTCTCTATATAGCTACTGTTAAGGATAATAAAGTTATTCCAATTATATTTTATTTCCCTGTATCATGTAATATTAAAACTAGAAATGGGGGCTGGTGAGATGGCTCAGTGGGTAAGAGCACCCGACTGCTCTTCCGAAGGTCCGAAGTTCAAATCCCAGCAACCACATGGTGGCTTACAACCATCCGTAAC…	TCTGTACTAGCTAATGACAAAGCTAAAAGACAAGCACATTACACATAATTATACTGCTAGCCATTTAAGTCCAGAATGATACAATGTAAGAGCATCTACAAGATAAAATACTAAAATTTTGTGATATGATAAAGGAGCCAATAAGTACTAAAATATAGAAGTAAAGCCTATATAATGTATAATATGTAGCTTTGAAACATGTTAGTTTGTCTCTATATAGCTACTGTTAAGGATAATAAAGTTATTCCAATTATATTTTATTTCCCTGTATCATGTAATATTAAAACTAGAAATGGGGGCTGGTGAGATGGCTCAGTGGGTAAGAGCACCCGACTGCTCTTCCGAAGGTCCGAAGTTCAAATCCCAGCAACCACATGGTGGCTTACAACCATCCGTAAC…	miPSC.Clone15.2i.mRC-seq|5,miPSC.Clone10.2i.mRC-seq|5,MEF.I222e2.mRC-seq|15,miPSC.Clone12.Serum.mRC-seq|6,miPSC.Clone17.2i.mRC-seq|8,miPSC.Clone16.Serum.mRC-seq|1,miPSC.Clone9.2i.mRC-seq|1,miPSC.Clone2.Serum|11,miPSC.Clone1.2i|6,miPSC.Clone14.2i.mRC-seq|7,miPSC.Clone2.2i.mRC-seq|6,miPSC.Clone18.2i.mRC-seq|6,miPSC.Clone8.Serum|14,miPSC.Clone10.Serum.mRC-seq|6,miPSC.Clone3.2i.mRC-seq|6,miPSC.Clone1…	miPSC.Clone15.2i.mRC-seq|2,miPSC.Clone10.2i.mRC-seq|5,MEF.I222e2.mRC-seq|15,miPSC.Clone12.Serum.mRC-seq|7,miPSC.Clone17.2i.mRC-seq|1,miPSC.Clone2.Serum.mRC-seq|3,miPSC.Clone9.2i.mRC-seq|7,miPSC.Clone2.Serum|15,miPSC.Clone1.2i|5,miPSC.Clone14.2i.mRC-seq|3,miPSC.Clone2.2i.mRC-seq|3,miPSC.Clone18.2i.mRC-seq|8,miPSC.Clone8.Serum|9,miPSC.Clone10.Serum.mRC-seq|4,miPSC.Clone3.2i.mRC-seq|12,miPSC.Clone14…	chr15|18119525|18119894|SINE|129P2_OlaHsd,129S1_SvImJ,BTBR_T__Itpr3tf_J,CAST_EiJ,LP_J
9e3e9f11-6411-4875-90f4-9fa956d23c4c	chr15	22116387	22116399	-	-	N	L1MdTFI	63	7497	500	223	CTAATACATTCTT	CCGAGATCTACACTCTTTCCCTACACGACGCTCTTCCGATCTTCTGTGCTTCCGCCTGTTCCAGAAGCTGTCAGATTCTCTGGCGCACCCTCTCACCTGTTCAGACTAATTTCCTAAGTTCCTAATACATTCTTAGCACCTACCACTGGCTGCTAATGAAAGTTAATAACTTTCATAATGATGTTCATTTAAATGTTCTTATCTTCTTTCGCCTCCCAATTTAAGTTATAGGTATGTAAGCATATTTGAATATGATACAGGAT	TTATAATAAACAGGAAACAAGGTGTCTATTAACATGATAAATGATTATTAAAAATGTAGTAAATCAAAGCAATGGGTTTTTAATCAGTTATGAAAAGAGCATCATTCTGGGTGAAAAAAAAACAAAGCCTACATTCTAATACATTCTTTTTGTTTTTTTTTTTTTTATTTTTGTTTTTTTTTTTTTTTTTTTTTTTTTTTTTTTTTTTGATTTTTTTTTTTTTTTTTTTTTTTTTTTTTTTTTCTTTTTTTTTTTCTTTTTTCTT	miPSC.Clone15.2i.mRC-seq|12,miPSC.Clone10.2i.mRC-seq|13,MEF.I222e2.mRC-seq|37,miPSC.Clone12.Serum.mRC-seq|13,miPSC.Clone17.2i.mRC-seq|11,miPSC.Clone2.Serum.mRC-seq|23,miPSC.Clone14.2i.mRC-seq|10,miPSC.Clone18.2i.mRC-seq|14,miPSC.Clone10.Serum.mRC-seq|15,miPSC.Clone3.2i.mRC-seq|9,miPSC.Clone14.Serum.mRC-seq|14,miPSC.Clone16.2i.mRC-seq|18,miPSC.Clone1.Serum.mRC-seq|17,miPSC.Clone1.2i.mRC-seq|20,miP…	miPSC.Clone10.2i.mRC-seq|1,MEF.I222e2.mRC-seq|9,miPSC.Clone17.2i.mRC-seq|1,miPSC.Clone16.Serum.mRC-seq|1,miPSC.Clone2.Serum|13,miPSC.Clone1.2i|8,miPSC.Clone14.2i.mRC-seq|2,miPSC.Clone18.2i.mRC-seq|1,miPSC.Clone8.Serum|14,miPSC.Clone3.Serum|9,miPSC.Clone11.Serum.mRC-seq|1,miPSC.Clone14.Serum.mRC-seq|3,miPSC.Clone4.2i|5,miPSC.Clone1.Serum|10,miPSC.Clone4.2i.mRC-seq|3,miPSC.Clone5.Serum.mRC-seq|1,mi…	chr15|22116210|22116571|L1|BTBR_T__Itpr3tf_J,C57BR_cdJ,C57L_J,SEA_GnJ,SM_J
21eed52a-6b17-4996-ba10-11accf260609	chr15	30608838	30608851	-	-	N	L1MdGF	6245	7094	258	500	TAATCTAATCTTTC	ATTCTTCTGCTAATCTGCAGAGGAGTGACTGCAGAGGGAATTTGTGTGGATGTCTTACAAACAACTCTCCCAGTGCCTAGAAATTGGTCTCTTTGATTTGTCCACTGCTTTCCATATATATTATGCTAAAAATTTAAATTACATATTTAAGAATACTCTCCAAAATTTTATATAGAATAGCTGAAATTGAAAGATTAGATTATAAAATGTGGTACATCTACACAATGGAGTACTACTCAGCTATTAAAAAGAATGAATTTATGAAATTCCTAGCCAAATGGATGGACCTGGAGGGCATCATCCTGAGTGAGGTAACACATTCACAAAGGAACTCACACAATATGTACTCACTGATAAGTGGATATTAGCCCAAAACCTAAGATACCCAAGATATAAGAT…	ATTCTTCTGCTAATCTGCAGAGGAGTGACTGCAGAGGGAATTTGTGTGGATGTCTTACAAACAACTCTCCCAGTGCCTAGAAATTGGTCTCTTTGATTTGTCCACTGCTTTCCATATATATTATGCTAAAAATTTAAATTACATATTTAAGAATACTCTCCAAAATTTTATATAGAATAGCTGAAATTGAAAGATTAGATTATAAAATGTGGTACATCTACACAATGGAGTACTACTCAGCTATTAAAAAGAATGAATTTATGAAATTCCTAGCCAAATGGATGGACCTGGAGGGCATCATCCTGAGTGAGGTAACACATTCACAAAGGAACTCACACAATATGTACTCACTGATAAGTGGATATTAGCCCAAAACCTAAGATACCCAAGATATAAGAT…	miPSC.Clone10.2i.mRC-seq|2,MEF.I222e2.mRC-seq|2,miPSC.Clone12.Serum.mRC-seq|1,miPSC.Clone2.Serum.mRC-seq|1,miPSC.Clone2.Serum|12,miPSC.Clone1.2i|6,miPSC.Clone8.Serum|10,miPSC.Clone10.Serum.mRC-seq|1,miPSC.Clone11.Serum.mRC-seq|2,miPSC.Clone14.Serum.mRC-seq|4,miPSC.Clone4.2i|12,miPSC.Clone1.Serum|9,miPSC.Clone16.2i.mRC-seq|3,miPSC.Clone1.Serum.mRC-seq|1,miPSC.Clone8.2i|10,miPSC.Clone5.Serum.mRC-se…	miPSC.Clone15.2i.mRC-seq|2,miPSC.Clone10.2i.mRC-seq|7,MEF.I222e2.mRC-seq|22,miPSC.Clone12.Serum.mRC-seq|7,miPSC.Clone17.2i.mRC-seq|6,miPSC.Clone16.Serum.mRC-seq|10,miPSC.Clone9.2i.mRC-seq|15,miPSC.Clone2.Serum|15,miPSC.Clone1.2i|8,miPSC.Clone14.2i.mRC-seq|9,miPSC.Clone2.2i.mRC-seq|7,miPSC.Clone18.2i.mRC-seq|5,miPSC.Clone8.Serum|5,miPSC.Clone10.Serum.mRC-seq|3,miPSC.Clone3.2i.mRC-seq|12,miPSC.Clon…	chr15|30608625|30609046|L1|129P2_OlaHsd,129S1_SvImJ,129S5SvEvBrd,BTBR_T__Itpr3tf_J,C57BR_cdJ,C57L_J,JF1_MsJ,KK_HiJ,LP_J,SJL_J,SPRET_EiJ
7cd2e122-175b-429d-9de3-d1842bdd65d7	chr15	31046256	31046268	-	-	N	L1MdGF	13	7087	500	500	TTGGTTGACATTT	CCCTACCCGCCGCGCCTCCGATCTAGCCTGCCCTCCGCGGAGTCCCGGAGCCAAGAAGGCTCCCGCCGGCGCCTGTGCCACAAACCTCTCAGGCCAGGCAGACCCCCGTGCTCTCACCAGCTTGGTTGACATTTAAATGTCATAAGCTTGGCGCAATTCCTTTTATCCC	GTCCTCTGAGCAGCATTCTCTGGTGCTATGACTTGACCCAATTCCATTATATCTCCTTCACCTTGTGTTGTAAGCAATTTTAGATTTTTGGCGAAGTGGTTCAACACTTAAGATAAAAGTGTTGAACCAAGAGTCCAACTCATATGCAAAAGCAAAGTCTTTATTCAAGCTCTCCAACACAGTGGATGAGTGTGGTAAAGCTCCAAACTGGTAAAGCAGTCCATCTTTTTTTATAATGGTTATAAGCAGGGTAAGGGACTTTCCAACTTGGCAGTTACATGATTGGTTGACATTTTTTTTTTCATTTTTTATTAGGTATTTCGCTCATTTACATTTGCAATGCTATACCAAAAGTCCCCCATAGCCACCCACCCCCTCTCCCCTACCCACCCACTCCCC…	miPSC.Clone15.2i.mRC-seq|17,miPSC.Clone10.2i.mRC-seq|12,MEF.I222e2.mRC-seq|33,miPSC.Clone12.Serum.mRC-seq|11,miPSC.Clone17.2i.mRC-seq|17,miPSC.Clone2.Serum.mRC-seq|13,miPSC.Clone14.2i.mRC-seq|14,miPSC.Clone18.2i.mRC-seq|20,miPSC.Clone10.Serum.mRC-seq|15,miPSC.Clone3.2i.mRC-seq|23,miPSC.Clone14.Serum.mRC-seq|17,miPSC.Clone16.2i.mRC-seq|21,miPSC.Clone1.Serum.mRC-seq|15,miPSC.Clone1.2i.mRC-seq|27,mi…	miPSC.Clone15.2i.mRC-seq|3,miPSC.Clone10.2i.mRC-seq|5,MEF.I222e2.mRC-seq|23,miPSC.Clone12.Serum.mRC-seq|7,miPSC.Clone17.2i.mRC-seq|9,miPSC.Clone16.Serum.mRC-seq|3,miPSC.Clone9.2i.mRC-seq|9,miPSC.Clone2.Serum|11,miPSC.Clone1.2i|10,miPSC.Clone14.2i.mRC-seq|4,miPSC.Clone2.2i.mRC-seq|7,miPSC.Clone18.2i.mRC-seq|11,miPSC.Clone8.Serum|15,miPSC.Clone10.Serum.mRC-seq|10,miPSC.Clone3.2i.mRC-seq|8,miPSC.Clo…	chr15|31045937|31046522|L1|129P2_OlaHsd,129S1_SvImJ,129S5SvEvBrd,BTBR_T__Itpr3tf_J,BUB_BnJ,C57BR_cdJ,C57L_J,JF1_MsJ,KK_HiJ,LP_J,MOLF_EiJ,NOD_ShiLtJ,SJL_J
d53c4b28-28fc-42a4-8dd0-7ccbdd634f59	chr15	31386126	31386135	+	+	N	B2	0	189	418	407	TAAAAAAAAA	AAGATAGATAAACCCTTAGCCAGTTTAATGAGAGGGCATAGAGACAGTATCCAAATTAATAGAATCAGAAATGAAAAGGGAGATATAACAACAAAATATATCTTTAAATAATTATTCTGTTTGTTTATTATTAACAGCTGAAAATATTAAAATCATGTTCTACAAACATCATGGAAATATTATTGATAATTTTTCTCACTGTGCTTGAAATCAGCATTTTCTTAATGTTTAACTTAAAGGAGCTTTTGCTATTTTGAAATTTTTAAAATATACTTACTGATAAAAAAAAATTGGGGCTGGTGAGATGGCTCAGTGGGTAAGAGCACCCGACTGCTCTTCCGAAGGTCCAGAGTTCAAATCCCAGCAACCACATGGTAGCTCACAACCATCCGTAACAAG…	AAGATAGATAAACCCTTAGCCAGTTTAATGAGAGGGCATAGAGACAGTATCCAAATTAATAGAATCAGAAATGAAAAGGGAGATATAACAACAAAATATATCTTTAAATAATTATTCTGTTTGTTTATTATTAACAGCTGAAAATATTAAAATCATGTTCTACAAACATCATGGAAATATTATTGATAATTTTTCTCACTGTGCTTGAAATCAGCATTTTCTTAATGTTTAACTTAAAGGAGCTTTTGCTATTTTGAAATTTTTAAAATATACTTACTGATAAAAAAAAATTGGGGCTGGTGAGATGGCTCAGTGGGTAAGAGCACCCGACTGCTCTTCCGAAGGTCCAGAGTTCAAATCCCAGCAACCACATGGTAGCTCACAACCATCCGTAACAAG…	miPSC.Clone15.2i.mRC-seq|4,miPSC.Clone10.2i.mRC-seq|5,MEF.I222e2.mRC-seq|13,miPSC.Clone12.Serum.mRC-seq|7,miPSC.Clone17.2i.mRC-seq|5,miPSC.Clone16.Serum.mRC-seq|4,miPSC.Clone9.2i.mRC-seq|10,miPSC.Clone2.Serum|12,miPSC.Clone1.2i|7,miPSC.Clone14.2i.mRC-seq|7,miPSC.Clone2.2i.mRC-seq|4,miPSC.Clone18.2i.mRC-seq|6,miPSC.Clone8.Serum|10,miPSC.Clone10.Serum.mRC-seq|3,miPSC.Clone3.2i.mRC-seq|10,miPSC.Clon…	miPSC.Clone15.2i.mRC-seq|2,miPSC.Clone10.2i.mRC-seq|2,MEF.I222e2.mRC-seq|15,miPSC.Clone12.Serum.mRC-seq|6,miPSC.Clone17.2i.mRC-seq|5,miPSC.Clone16.Serum.mRC-seq|5,miPSC.Clone9.2i.mRC-seq|5,miPSC.Clone2.Serum|22,miPSC.Clone1.2i|9,miPSC.Clone14.2i.mRC-seq|2,miPSC.Clone2.2i.mRC-seq|9,miPSC.Clone18.2i.mRC-seq|3,miPSC.Clone8.Serum|10,miPSC.Clone10.Serum.mRC-seq|8,miPSC.Clone3.2i.mRC-seq|7,miPSC.Clone1…	chr15|31385969|31386263|SINE|129P2_OlaHsd,129S1_SvImJ,C57L_J,JF1_MsJ
5c754039-7cf0-4be8-bb50-66a77cce0bfb	chr15	31577091	31577076	-	-	N	B2	0	191	499	499	TTTCAAGACAGGGTTTCTCTGTATAGTCCTGGCTGTCCTGGCACTCACTCTGTAGACCAGGCTGGCCTCGAACTCAGAAATCAGCCTGCCTCTGCCTCCTGAGTGCTGGGATTAAAGGCGTGTGCCACCACGCCCAGCAGACATTTTT	TTTCAAGACAGGGTTTCTCTGTATAGTCCTGGCTGTCCTGGCACTCACTCTGTAGACCAGGCTGGCCTCGAACTCAGAAATCAGCCTGCCTCTGCCTCCTGAGTGCTGGGATTAAAGGCGTGTGCCACCACGCCCAGCAGACATTTTTTTTGTTTTAAACAGGGGGTTTTGTACTTTTGTTCGTTTGGTTTGGGA	CCAGGTTCATATACAGTCAATATGTAACATGTGCTGCGTGTGCGCACACGCGTGCACATACACACACAGAGAGAGAGAGGGAGAGAGAGAGAGAGAGAACACAGGAATAAAGCAGAGGATACAGAGGGGAGCAGAAGAGAGAGCAGTGGGGGAGGAAGACAAAAAGATATTTTTAAAAATGTCTGCTGGGGGGCTGGTGAGATGGCTCAGTGGGTAAGAGCACCCGACTGCTCTTCTGAAGGTCCGGAGTTCAAATCCCAGCAACCACATGGTGGCTCACAACCATCCGTAGATCTGACGCCCTCTTCTGGAGTGTCTGAAGACAGCTACAGTGTACTTACATATAATAAATAAATAAATCTTAAAAAAAAAAAATGTCTGCTGGGCGTGGTGGCACAC…	miPSC.Clone15.2i.mRC-seq|4,miPSC.Clone10.2i.mRC-seq|7,MEF.I222e2.mRC-seq|23,miPSC.Clone12.Serum.mRC-seq|6,miPSC.Clone17.2i.mRC-seq|7,miPSC.Clone2.Serum.mRC-seq|11,miPSC.Clone9.2i.mRC-seq|6,miPSC.Clone2.Serum|25,miPSC.Clone1.2i|10,miPSC.Clone14.2i.mRC-seq|8,miPSC.Clone2.2i.mRC-seq|10,miPSC.Clone18.2i.mRC-seq|8,miPSC.Clone8.Serum|20,miPSC.Clone10.Serum.mRC-seq|7,miPSC.Clone3.2i.mRC-seq|6,miPSC.Clon…	miPSC.Clone15.2i.mRC-seq|7,miPSC.Clone10.2i.mRC-seq|12,MEF.I222e2.mRC-seq|23,miPSC.Clone12.Serum.mRC-seq|8,miPSC.Clone17.2i.mRC-seq|17,miPSC.Clone2.Serum.mRC-seq|18,miPSC.Clone9.2i.mRC-seq|10,miPSC.Clone1.2i|5,miPSC.Clone14.2i.mRC-seq|11,miPSC.Clone18.2i.mRC-seq|11,miPSC.Clone10.Serum.mRC-seq|11,miPSC.Clone3.2i.mRC-seq|20,miPSC.Clone14.Serum.mRC-seq|17,miPSC.Clone16.2i.mRC-seq|9,miPSC.Clone1.Seru…	chr15|31576900|31577262|SINE|129P2_OlaHsd,129S1_SvImJ,129S5SvEvBrd,BTBR_T__Itpr3tf_J,C57BR_cdJ,C57L_J,JF1_MsJ,KK_HiJ,LP_J
d9dd44ab-b86c-4226-bdab-21951d2181ab	chr15	32086113	32086126	-	-	N	L1MdTFI	156	7401	498	416	GAGGAATGTGTTTT	TAGTAGTTATAGTTGACTCTGTTTAGAGATTGTTCTTCTGGTGATTCTGTTACCGTCTATCAGCAGACCTGGGAGACAGATTCTCTCCTCTGAGTTTCAGTGCTCAGAGCACTCTCTGCTGGCAAGCTCTCTTACAGGGAAGGTGTGCCGAAGAAGAAGGCCCAAAACAGGGCCTTTCTCAGAAGCTGTGTTGCTTTGGCAGTTCCCAGAAGCTGTCAGCTTCTGTGGTGCAGACTCTCACCTGTGCAGACTAAATTCCTAAGTTCCAGGGAGTCCCGGAACCAAGATGGCGACCGCTGCTCCTGAGGCTGAGGCGGCCTCCTGAGCCAGGCGGACACCTGTCCTCTGGTCCGGACGGTGGCCGGCTGTCTGCGGCCCGCCAAGGGTGCTGCCTCAGTG…	ATCAGCATCCAAATGCTGACACCATTGCATACACTAGCAAGATTTTATCGAAAGTACCCAGATGTAGCTGTCTCTTGTGAGACTATGCCAGGGCCTAGCAAACACAGAAGTGGATGCTCACAGTCAGCTAATGGATAGATCACAGGGCCCCCAATGGAGGAGCTAGAGAAAGTACCCAAGGAGCTAAACAGATCTGCAACCCTATAGGTGGAACAACATTATGAACTAACTAGTACCCTGGAGCTCTTGACTCTAGCTGCATATGTATCAAAAGATGGCCTAGTCGGCCATCACTGGAAAGAGAGGCCCATTGGACACGCAAACTTTTTATGCCCCAGTACAGGGGAACGCCAGGGCCAAAAAGGGGGAGTTGGTGGGTAGGGGAATGGGGGTGGGTGG…	miPSC.Clone15.2i.mRC-seq|4,miPSC.Clone10.2i.mRC-seq|8,MEF.I222e2.mRC-seq|26,miPSC.Clone12.Serum.mRC-seq|9,miPSC.Clone17.2i.mRC-seq|13,miPSC.Clone16.Serum.mRC-seq|6,miPSC.Clone9.2i.mRC-seq|6,miPSC.Clone2.Serum|11,miPSC.Clone1.2i|9,miPSC.Clone14.2i.mRC-seq|12,miPSC.Clone2.2i.mRC-seq|8,miPSC.Clone18.2i.mRC-seq|3,miPSC.Clone8.Serum|7,miPSC.Clone10.Serum.mRC-seq|7,miPSC.Clone3.2i.mRC-seq|14,miPSC.Clon…	miPSC.Clone15.2i.mRC-seq|1,miPSC.Clone10.2i.mRC-seq|7,MEF.I222e2.mRC-seq|13,miPSC.Clone12.Serum.mRC-seq|7,miPSC.Clone17.2i.mRC-seq|9,miPSC.Clone16.Serum.mRC-seq|6,miPSC.Clone9.2i.mRC-seq|8,miPSC.Clone2.Serum|14,miPSC.Clone1.2i|5,miPSC.Clone14.2i.mRC-seq|5,miPSC.Clone2.2i.mRC-seq|3,miPSC.Clone18.2i.mRC-seq|2,miPSC.Clone8.Serum|10,miPSC.Clone10.Serum.mRC-seq|8,miPSC.Clone3.2i.mRC-seq|4,miPSC.Clone1…	chr15|32085902|32086307|L1|129P2_OlaHsd,129S1_SvImJ,BTBR_T__Itpr3tf_J,C57BR_cdJ,C57L_J,JF1_MsJ,KK_HiJ,LP_J
04fa9e73-79f3-40e4-a369-82a554d4d5ed	chr15	32898137	32898122	+	+	N	L1MdA	5395	6579	288	335	AGAAATCCTCATACTC	CAAATTATATCTTATATCTTGGGTATCCTAGGTTTGGGGCTAATATCCACTTATCAGTGAATACATATTGTGTGAGTTTCTTTGTGAATGTGTTACCTCACTCAGGATGATGCCCTCCAGGTCCATCCATTTGGCTAGGAATTTCATAAATTCATTCTTTTTAATAGCTGAGTAGTACTCCATTGTGTAGATGTACCACATTTTCTGTATCCATTCCTCTGTTGAGGGGCATCTAGGTTCTTTCCAGCTTCTGGCTATTATAAATAAGGCTGCTATGAACATAGTGGAGCATGTGTCCTTCTTACCTGTTGGGGCATCTTCTGGATATATGCCCAGGAGAGGTATTGCTGGATCCTCCGGTAGTACTATGTCCAGTTTTCTGAGGAACCGCCAGACTGA…	ACCATTGCATACACTAGCAAGATTTTATTGAAAGGACGCAGATGTAGCTGTCTCTTGTGAGACTATGCCGGGGCCCAGCAAACACAGAAGTGGATGCTCACAGTCAGCTAATGGATGGATCATAGGGCTCCCAATGGAGGAGCTAGAGAAAGTAGCCAAGGAGCTAAAGGGATCTGCAACCCTATAGGTGGAACAACATTATGAGCTAACCAGTACCCCGGAGCTCTTGACTCTAGCTGCATATATATCAAAAGATGGCCTAGTCGGCCATCACTGGAAAGAGAGGCCCATTGGACTTGCAAACTTTATATGCCCCAGTACAGGGGAACACCAGGGCCAAAAAGGGGGAGTGGGTGGGCAGGGGAGTGGGGGTGGGTGGATATGGGGGACTTTTGGTAT…	miPSC.Clone15.2i.mRC-seq|2,miPSC.Clone10.2i.mRC-seq|1,MEF.I222e2.mRC-seq|6,miPSC.Clone12.Serum.mRC-seq|3,miPSC.Clone17.2i.mRC-seq|1,miPSC.Clone16.Serum.mRC-seq|2,miPSC.Clone9.2i.mRC-seq|2,miPSC.Clone2.Serum|9,miPSC.Clone1.2i|7,miPSC.Clone14.2i.mRC-seq|1,miPSC.Clone18.2i.mRC-seq|5,miPSC.Clone8.Serum|14,miPSC.Clone10.Serum.mRC-seq|1,miPSC.Clone3.2i.mRC-seq|3,miPSC.Clone14.Serum.mRC-seq|1,miPSC.Clon…	miPSC.Clone15.2i.mRC-seq|3,miPSC.Clone10.2i.mRC-seq|3,MEF.I222e2.mRC-seq|12,miPSC.Clone12.Serum.mRC-seq|3,miPSC.Clone17.2i.mRC-seq|7,miPSC.Clone16.Serum.mRC-seq|4,miPSC.Clone9.2i.mRC-seq|3,miPSC.Clone2.Serum|9,miPSC.Clone1.2i|8,miPSC.Clone14.2i.mRC-seq|3,miPSC.Clone2.2i.mRC-seq|4,miPSC.Clone18.2i.mRC-seq|3,miPSC.Clone8.Serum|10,miPSC.Clone10.Serum.mRC-seq|5,miPSC.Clone3.2i.mRC-seq|3,miPSC.Clone14…	chr15|32897936|32898322|L1|129P2_OlaHsd,129S1_SvImJ,129S5SvEvBrd,BTBR_T__Itpr3tf_J,JF1_MsJ,LP_J,PWK_PhJ
8ad290f6-5916-4788-9f44-5f8db4a8cb41	chr15	33876421	33876430	-	-	N	L1MdTFI	47	7406	473	414	GAATTTTGAG	TATCTGCGGCCCGCCCAGGCTGCTGCCTCAGCGGCTCTGTGCTTCCGCCCGTCCCAGAAGCTGTCCGGTTCTCTGGCGCACCCTCTAACCTGTTCAGACTAATTTCCTAAGTTCTCGAATTTTGAGATTTGAAAAACAAGAAGAGCAGTATGGTTGCAGAACTNGGTGT	AAACCTCAGGACCACCCACCCAGGGATGGTACCACCAACAGGGACTAGGCCATCCCCTCACTAACTGAGAAAATGCCTTACAGCTGGATCTCATGAAGGTGTTTTCTCAGCTGTGACTCCTTCCTCTTTGATTACTCTAGCTTGTGTCAAGTTGACACAAAACTAGCCAGGAGCATTACAGTAAGGAAGTAATAGCACCATGAAGAAGATAATAGTACAAAGATTAGAAAGAAGCTTCCAGACAGAAAGGAGCATCATGCCAGATAGTGGAAATGAATTTTGAGATTTTTTTTTTCTTTCCATTTTTTATTAGGTATTTAGCTCATTTACATTTCCAATGCTATACCAAAAGTCCCCCATACCCACCCACCCCCACTCCCCTACCCGCCCACTCCCCCT…	miPSC.Clone15.2i.mRC-seq|4,miPSC.Clone10.2i.mRC-seq|5,MEF.I222e2.mRC-seq|25,miPSC.Clone12.Serum.mRC-seq|5,miPSC.Clone17.2i.mRC-seq|10,miPSC.Clone16.Serum.mRC-seq|7,miPSC.Clone9.2i.mRC-seq|11,miPSC.Clone2.Serum|11,miPSC.Clone1.2i|6,miPSC.Clone14.2i.mRC-seq|4,miPSC.Clone2.2i.mRC-seq|5,miPSC.Clone18.2i.mRC-seq|6,miPSC.Clone8.Serum|14,miPSC.Clone10.Serum.mRC-seq|5,miPSC.Clone3.2i.mRC-seq|8,miPSC.Clon…	miPSC.Clone15.2i.mRC-seq|5,miPSC.Clone10.2i.mRC-seq|7,MEF.I222e2.mRC-seq|3,miPSC.Clone12.Serum.mRC-seq|4,miPSC.Clone17.2i.mRC-seq|8,miPSC.Clone2.Serum.mRC-seq|6,miPSC.Clone9.2i.mRC-seq|3,miPSC.Clone2.Serum|17,miPSC.Clone1.2i|11,miPSC.Clone14.2i.mRC-seq|4,miPSC.Clone18.2i.mRC-seq|5,miPSC.Clone8.Serum|11,miPSC.Clone10.Serum.mRC-seq|3,miPSC.Clone3.2i.mRC-seq|4,miPSC.Clone14.Serum.mRC-seq|7,miPSC.Clo…	chr15|33876256|33876613|L1|129P2_OlaHsd,129S1_SvImJ,BTBR_T__Itpr3tf_J,BUB_BnJ,JF1_MsJ,LP_J
8fe5f902-4b5b-464b-982d-055f56b5b6f0	chr15	34371746	34371760	-	NA	N	B2	0	214	500	469	CAAGTGGTAGTTCTT	CAAGTGGTAGTTCTTTTTTTTTTTTTTTTTAAAGATTTATTTATTATATGTAAGTACACTGTAGCTGTCTTCAGATACACCAGAAGAGGGCATCAGATCTCATTATGGGTGGTTGTGAGCCACCATGTGGTTGCTGGGATTTGAACTCCAGACCTTCGGAAGAGCAGTCGGGTGCTCTTACCCACTGAGCCATCTCACCAGCCCCCCAAGTGGTAGTTCTTAACCACGCCTTACTCCCTGCTTACAAGATAGTGTTGCTGGTCCCTCATTATATACCCACCAGATAGTCAGTATTTAACCATCTGTCTAGGGAAAAGGCTCTGGTTTACAGTGTTTTCCAGTTTCCCTGGTATAAACACTCTACCATGGCCATTTCAAGCTACCTAT	CCTGGCTGTCCAGGAACTCACTCTGTAGACCAGGCTGGACTCGAACTCAGAAATCTGCCTGCCTCTGCCTCCCAAGTGTTGGGATTATAGGCGTGCACCACCACGCTCGGTTTATTTGATTTTTTTTTTCTAACAAGTGGTAGTTCTTTTTTTTNTTTTTTTTTNAAATGAGATTTTTATTTTATTTGTAAAGTACACT	miPSC.Clone15.2i.mRC-seq|2,miPSC.Clone10.2i.mRC-seq|7,MEF.I222e2.mRC-seq|24,miPSC.Clone12.Serum.mRC-seq|8,miPSC.Clone17.2i.mRC-seq|12,miPSC.Clone16.Serum.mRC-seq|6,miPSC.Clone9.2i.mRC-seq|16,miPSC.Clone2.Serum|11,miPSC.Clone1.2i|9,miPSC.Clone14.2i.mRC-seq|5,miPSC.Clone18.2i.mRC-seq|5,miPSC.Clone10.Serum.mRC-seq|6,miPSC.Clone3.2i.mRC-seq|10,miPSC.Clone14.Serum.mRC-seq|16,miPSC.Clone4.2i|8,miPSC.Cl…	miPSC.Clone15.2i.mRC-seq|6,miPSC.Clone10.2i.mRC-seq|4,MEF.I222e2.mRC-seq|13,miPSC.Clone12.Serum.mRC-seq|10,miPSC.Clone17.2i.mRC-seq|5,miPSC.Clone16.Serum.mRC-seq|4,miPSC.Clone9.2i.mRC-seq|7,miPSC.Clone2.Serum|15,miPSC.Clone1.2i|9,miPSC.Clone14.2i.mRC-seq|10,miPSC.Clone2.2i.mRC-seq|3,miPSC.Clone18.2i.mRC-seq|5,miPSC.Clone8.Serum|15,miPSC.Clone10.Serum.mRC-seq|4,miPSC.Clone3.2i.mRC-seq|8,miPSC.Clon…	chr15|34371571|34371939|SINE|129P2_OlaHsd,129S1_SvImJ,LP_J,NOD_ShiLtJ
9bb268d2-5403-4f46-a1ad-4b11c7bb7f88	chr15	35362312	35362326	-	-	N	B2	0	206	500	500	GGACAAGGCATTTAT	TCCCATTTTTGCCTTCATTTTAACTATTCTATGGTTCTATTTGGCAAAAAACAAAAAACAAAAACAAAACAAAACAAAACAAAACAAAACAAAAACAACAACAACCAAAAAAACAAAAAACAAAAAAACAAAAAAACAAGCAGCTCTGGGCAGTGACTGGCAGTCTTGGGGGGAATGGGACACTAGGCAATGTCCGCTTGGCATGTGCCATCAAACCTGATTTATAAATGCCTTGTCCCTCGGGCTGGTGAGATGGCTCAGTGGGTAAGAGCACCCGACTGCTCTTCCGAAGGTCTGGAGTTCAAATCCCAGCAACCACATGGTGGCTCACAACCATCTGTAACAAGATCTGACGCCCTCTTCTGGAGTGTCTGAAGACAGCTACAGTGTACTTACATA…	TCCCATTTTTGCCTTCATTTTAACTATTCTATGGTTCTATTTGGCAAAAAACAAAAAACAAAAACAAAACAAAACAAAACAAAACAAAACAAAAACAACAACAACCAAAAAAACAAAAAACAAAAAAACAAAAAAACAAGCAGCTCTGGGCAGTGACTGGCAGTCTTGGGGGGAATGGGACACTAGGCAATGTCCGCTTGGCATGTGCCATCAAACCTGATTTATAAATGCCTTGTCCCTCGGGCTGGTGAGATGGCTCAGTGGGTAAGAGCACCCGACTGCTCTTCCGAAGGTCTGGAGTTCAAATCCCAGCAACCACATGGTGGCTCACAACCATCTGTAACAAGATCTGACGCCCTCTTCTGGAGTGTCTGAAGACAGCTACAGTGTACTTACATA…	miPSC.Clone15.2i.mRC-seq|2,miPSC.Clone10.2i.mRC-seq|3,MEF.I222e2.mRC-seq|22,miPSC.Clone12.Serum.mRC-seq|8,miPSC.Clone17.2i.mRC-seq|5,miPSC.Clone16.Serum.mRC-seq|12,miPSC.Clone9.2i.mRC-seq|9,miPSC.Clone2.Serum|11,miPSC.Clone1.2i|10,miPSC.Clone14.2i.mRC-seq|13,miPSC.Clone2.2i.mRC-seq|7,miPSC.Clone18.2i.mRC-seq|14,miPSC.Clone10.Serum.mRC-seq|8,miPSC.Clone3.2i.mRC-seq|7,miPSC.Clone14.Serum.mRC-seq|6,…	miPSC.Clone15.2i.mRC-seq|6,miPSC.Clone10.2i.mRC-seq|8,MEF.I222e2.mRC-seq|18,miPSC.Clone12.Serum.mRC-seq|6,miPSC.Clone17.2i.mRC-seq|5,miPSC.Clone16.Serum.mRC-seq|9,miPSC.Clone9.2i.mRC-seq|6,miPSC.Clone2.Serum|8,miPSC.Clone1.2i|8,miPSC.Clone14.2i.mRC-seq|5,miPSC.Clone2.2i.mRC-seq|6,miPSC.Clone18.2i.mRC-seq|3,miPSC.Clone8.Serum|15,miPSC.Clone10.Serum.mRC-seq|5,miPSC.Clone3.2i.mRC-seq|5,miPSC.Clone14…	chr15|35362116|35362648|SINE|129P2_OlaHsd,129S1_SvImJ,129S5SvEvBrd,BUB_BnJ,C57BR_cdJ,C57L_J,JF1_MsJ,KK_HiJ,LP_J,MOLF_EiJ,NOD_ShiLtJ,PWK_PhJ
98ed12f8-f708-47cd-8d91-e36b11beabf2	chr15	35517844	35517857	-	-	N	L1MdTFI	112	7410	454	305	GGGTGTCTTTCTTT	CTTCCGCCCGTCCCAGAAGCTGTCCGGTTCTCTGGCGCACCCTCTAACCTGTTCAGACTAATTTCCTAAGTTCTGCTGAGTCCCGGAACCAAGATGGCGACCGCTGCTGCTGAGGCTGAGCGGGTGTCTTTCTTTATTACTTGCCTCCTTGCTTCTTGAGATAGGTTTTCTCACTAAACTNTTCTCA	AGATATAAGATACAATTTCCTAAACACATGAAACTCAAGAAAAATGAAGACTGAAGTGTGGACACTATGCCCCTCCTTAGAAGTGGGAACAAAACACCCTTGGAAGGAGTTACAGAGACAAAGTTTGGAGCTGAGATGAAAGGATGGACCATGTAGAGACTGCCTTATCCAGGGATCCACCCCATAATCAGCATCCAAACGCTGACACCATTGCATACACTAGCAAGATTTTATCGAAAGGACCCAGATGTAGCTGTCTCTTGTGAGACTATGCCGGGGCCTAGCAAACACAGAAGTGGATGCCCACCGTCACTGGAATTGAGGCCCATTGGACTTGCAAACTTTATATGCCCCAGTACAGGGGAACGCCAGGGCCAAAAAGGGGGAGTGGGCGGGTAG…	miPSC.Clone15.2i.mRC-seq|4,miPSC.Clone10.2i.mRC-seq|6,MEF.I222e2.mRC-seq|16,miPSC.Clone12.Serum.mRC-seq|10,miPSC.Clone17.2i.mRC-seq|4,miPSC.Clone16.Serum.mRC-seq|5,miPSC.Clone9.2i.mRC-seq|6,miPSC.Clone2.Serum|8,miPSC.Clone1.2i|5,miPSC.Clone14.2i.mRC-seq|6,miPSC.Clone2.2i.mRC-seq|5,miPSC.Clone18.2i.mRC-seq|9,miPSC.Clone8.Serum|11,miPSC.Clone10.Serum.mRC-seq|6,miPSC.Clone3.2i.mRC-seq|7,miPSC.Clone1…	miPSC.Clone15.2i.mRC-seq|3,miPSC.Clone10.2i.mRC-seq|3,MEF.I222e2.mRC-seq|6,miPSC.Clone12.Serum.mRC-seq|4,miPSC.Clone17.2i.mRC-seq|3,miPSC.Clone16.Serum.mRC-seq|3,miPSC.Clone9.2i.mRC-seq|8,miPSC.Clone2.Serum|11,miPSC.Clone1.2i|4,miPSC.Clone14.2i.mRC-seq|1,miPSC.Clone2.2i.mRC-seq|3,miPSC.Clone18.2i.mRC-seq|4,miPSC.Clone8.Serum|8,miPSC.Clone10.Serum.mRC-seq|6,miPSC.Clone3.2i.mRC-seq|1,miPSC.Clone14.…	chr15|35517754|35517938|L1|129S1_SvImJ
96f9279d-9c0a-44b9-b79b-d8e040350ec5	chr15	35834892	35834903	-	-	N	B2	0	208	500	352	GTCTCCAGAACT	GAGGCTTCCATTCTTTAACTTTCACAAAAGCATAAGCACAGAAGTTTAGCAGGGCAAGTAAACCAGAAAACATGCTGAATATTTGCTGGAGTTATTTTTCTTTAAATTTATAAACACACCAAGCAGGCAAATACCAGAAATGGGCATAATCTGGAATTATAATACGGACTAAGAAGTTCTGGAGACGTGGGGCTGGTGAGATGGCTCAGTGGGTAAGAGCACCCGACTGCTCTTCCGAAGGTCAGGAGTTCAAATCCCAGCAACCACATGGTGGCTCACAACCATCCGTAAGGAGATCTGACTCTCTCTTCTGGAGTGTCTGAAGACAGCTACAGTGTACTTACATATAATAAATAAATAAATCTTTAAAAAAAAAAAAAAAAAAAAAAACAGTTCTGG…	GAGGCTTCCATTCTTTAACTTTCACAAAAGCATAAGCACAGAAGTTTAGCAGGGCAAGTAAACCAGAAAACATGCTGAATATTTGCTGGAGTTATTTTTCTTTAAATTTATAAACACACCAAGCAGGCAAATACCAGAAATGGGCATAATCTGGAATTATAATACGGACTAAGAAGTTCTGGAGACGTGGGGCTGGTGAGATGGCTCAGTGGGTAAGAGCACCCGACTGCTCTTCCGAAGGTCAGGAGTTCAAATCCCAGCAACCACATGGTGGCTCACAACCATCCGTAAGGAGATCTGACTCTCTCTTCTGGAGTGTCTGAAGACAGCTACAGTGTACTTACATATAATAAATAAATAAATCTTTAAAAAAAAAAAAAAAAAAAAAAACAGTTCTGG…	miPSC.Clone15.2i.mRC-seq|7,miPSC.Clone10.2i.mRC-seq|12,MEF.I222e2.mRC-seq|27,miPSC.Clone12.Serum.mRC-seq|13,miPSC.Clone17.2i.mRC-seq|15,miPSC.Clone16.Serum.mRC-seq|9,miPSC.Clone9.2i.mRC-seq|5,miPSC.Clone2.Serum|16,miPSC.Clone1.2i|4,miPSC.Clone14.2i.mRC-seq|5,miPSC.Clone18.2i.mRC-seq|9,miPSC.Clone10.Serum.mRC-seq|5,miPSC.Clone3.2i.mRC-seq|8,miPSC.Clone14.Serum.mRC-seq|13,miPSC.Clone1.Serum|21,miPS…	miPSC.Clone15.2i.mRC-seq|4,miPSC.Clone10.2i.mRC-seq|5,MEF.I222e2.mRC-seq|12,miPSC.Clone12.Serum.mRC-seq|2,miPSC.Clone17.2i.mRC-seq|2,miPSC.Clone2.Serum.mRC-seq|3,miPSC.Clone9.2i.mRC-seq|6,miPSC.Clone2.Serum|17,miPSC.Clone1.2i|8,miPSC.Clone14.2i.mRC-seq|1,miPSC.Clone2.2i.mRC-seq|6,miPSC.Clone18.2i.mRC-seq|6,miPSC.Clone8.Serum|14,miPSC.Clone10.Serum.mRC-seq|5,miPSC.Clone3.2i.mRC-seq|4,miPSC.Clone14…	chr15|35834704|35835105|SINE|129P2_OlaHsd,129S1_SvImJ,BUB_BnJ,C57BR_cdJ,C57L_J,JF1_MsJ,KK_HiJ,LP_J,MOLF_EiJ,NOD_ShiLtJ
3c1f456c-ae14-461b-9c95-29e38aa4248a	chr15	40294200	40294188	+	+	N	L1MdTFI	20	7408	497	406	GAAAATTGAAGTA	ACCCTCTAACCTGTTCAGACTAATTTCCTAAGTTCTCTACTTCAATTTTCGAATAAACATTTAATGACATACATTTAGAATGATTGATTCTCCAGCACCCTTCTTCAGATTCTCCTTCTTCACAGTATTCTCCTCTTCTTTATAGTTTTTTAATATGTAGCTGTCTGCCAGCGAAGCGTGCCACAGTCAATGAAATTACTTTCAAGTATAAAATAACAGTGTGTTTTGAAATTTTAATTTATTTTCTTTATGGAAAGCAAATTTCCAAATGTTGAGATGTGTTATTAAAATTCGAAAGGACTGGTACTGAAGTGATAGTGTCTCAAATGGC	GGAAAAAGGGGGGGGGGGGGGGAGGGGGGTGGGGGGGGGGGGTGGGGAAGGGGGGACTTTTGGTATAGCATTGGAAAAGTAAATGAGATAAATACCTAATAAAAAATGGAAAAAAAAAAAAGAAAATTGAAGTAATGGTTTTATAGTTCTCAGGGATTATTTAGAGTATATGTTATGAGTAACAGTAGTCTCCTATGACATACCTTATGTGATGATTAAAAAGATACAGTACAAATAGGTACTATAGTAATTTTTTTTATTAAAACAAATA	miPSC.Clone15.2i.mRC-seq|6,miPSC.Clone10.2i.mRC-seq|9,MEF.I222e2.mRC-seq|14,miPSC.Clone12.Serum.mRC-seq|6,miPSC.Clone17.2i.mRC-seq|2,miPSC.Clone16.Serum.mRC-seq|8,miPSC.Clone9.2i.mRC-seq|11,miPSC.Clone2.Serum|17,miPSC.Clone1.2i|11,miPSC.Clone14.2i.mRC-seq|5,miPSC.Clone2.2i.mRC-seq|1,miPSC.Clone18.2i.mRC-seq|7,miPSC.Clone8.Serum|6,miPSC.Clone10.Serum.mRC-seq|5,miPSC.Clone3.2i.mRC-seq|6,miPSC.Clone…	miPSC.Clone15.2i.mRC-seq|2,miPSC.Clone10.2i.mRC-seq|4,MEF.I222e2.mRC-seq|9,miPSC.Clone12.Serum.mRC-seq|3,miPSC.Clone17.2i.mRC-seq|5,miPSC.Clone2.Serum.mRC-seq|2,miPSC.Clone9.2i.mRC-seq|7,miPSC.Clone2.Serum|19,miPSC.Clone1.2i|13,miPSC.Clone14.2i.mRC-seq|4,miPSC.Clone18.2i.mRC-seq|2,miPSC.Clone8.Serum|17,miPSC.Clone10.Serum.mRC-seq|3,miPSC.Clone3.2i.mRC-seq|4,miPSC.Clone14.Serum.mRC-seq|9,miPSC.Clo…	chr15|40293993|40294344|L1|129P2_OlaHsd,JF1_MsJ,LP_J,MOLF_EiJ,PWK_PhJ,SPRET_EiJ
c91f51a0-c5a0-460f-870a-fb517b43f058	chr15	41297339	41297325	+	+	N	L1MdGF	30	7087	500	500	AACATATTTAGTCTT	CCTAATTGCTTCGAGCTTTAAAAACATCCATCTGCACCAGCATTTTCCTGATGGCAATCCTGTTTTGAACATGCTGTTTGAAATCACTTTAAAAGTTGTTTAGAGAAAAAGATGCTATTTTATCATAGCATAAGAAGTAGGCCCATTTTAAAACGTTTTAACCATTAATGTTTAAGCCAAACCTTATAAGGAGGAAATAAGATCATTTTAAATCATCACAAGAATGGATTCTGCAATCAGAACAGAACTGTTTCTGATTAGGGGATAACCTTACTAACATATTTAGTCTTCGGGGGTCTGCCCGGCCTGAGAGGTTTGTGGCACAGGCGCCGGCGGGAGCCTTCTTGGCTCCGGGACTCCGCGGAGGGCAGGCTGCACGGGTGACCGTGTGGAATACAG…	ATCCATCCCATAATCAGCTTCCAAATGCTGACACCATTGCATACACTAGCAAGATTATGCTGAAAGGACCCTGATATAGCTGTCTCTTGTCAGAGTATGCCTGGGCCTAGCAAACATAGAAGTGGATGCTCACAGTCGGCTATTGGATGGATCACATGGCCCCCAATGAAGGAGCTAGAGAAAGTACCAAAGAAGCTAAAGGGATCTGCAACCCTATAGGTGGAACAACATTATGAACTAACCAGTACCCCGGAGCTCTTGACTCTAGCTGCATATGCATCAAAAGATGGCCTAGTCGGCCATCACTGGAAAGAGAGGCCCATTGGACACGCAAACTTTATATGCCCCAGTACAGGGGAACGCCAGGGCCATAAAAGGGGAGTGGGTGGGTAGGGGAGA…	miPSC.Clone15.2i.mRC-seq|9,miPSC.Clone10.2i.mRC-seq|14,MEF.I222e2.mRC-seq|30,miPSC.Clone12.Serum.mRC-seq|8,miPSC.Clone17.2i.mRC-seq|21,miPSC.Clone2.Serum.mRC-seq|25,miPSC.Clone14.2i.mRC-seq|13,miPSC.Clone18.2i.mRC-seq|17,miPSC.Clone10.Serum.mRC-seq|14,miPSC.Clone3.2i.mRC-seq|8,miPSC.Clone14.Serum.mRC-seq|13,miPSC.Clone16.2i.mRC-seq|18,miPSC.Clone1.Serum.mRC-seq|20,miPSC.Clone1.2i.mRC-seq|10,miPSC…	miPSC.Clone15.2i.mRC-seq|10,miPSC.Clone10.2i.mRC-seq|12,MEF.I222e2.mRC-seq|37,miPSC.Clone12.Serum.mRC-seq|6,miPSC.Clone17.2i.mRC-seq|12,miPSC.Clone2.Serum.mRC-seq|10,miPSC.Clone9.2i.mRC-seq|20,miPSC.Clone1.2i|12,miPSC.Clone14.2i.mRC-seq|12,miPSC.Clone18.2i.mRC-seq|10,miPSC.Clone10.Serum.mRC-seq|13,miPSC.Clone3.2i.mRC-seq|19,miPSC.Clone14.Serum.mRC-seq|17,miPSC.Clone1.Serum|14,miPSC.Clone16.2i.mRC…	chr15|41297147|41297527|L1|129P2_OlaHsd,129S1_SvImJ,129S5SvEvBrd,JF1_MsJ,LP_J,MOLF_EiJ,PWK_PhJ
195cf6c0-8b2a-4a2d-ba19-f7fc23931770	chr15	42077765	42077778	-	-	N	L1MdTFI	105	7497	500	306	ATACAAAACTTTTT	TTCTGCCTGTTCCAGAAGCTGTCAGGTTCTCTGGCGCACCCTCTCACCTGTTCAGACTAATTTCCTAAGTTCGGCGGGTCTCGGACCAAGATGGCGACCGCTGCTGCTGTGGCTTAGGCCCATACAAAACTTTTTAATTTGGCTATAATTAAAATATGGCTGAGTTGTCTGAGGNCCCCT	ATTCACAGATGTACACTTGATATAACATAGCTGCTCCTCTCATATTACTTGAGATGGTTTCCTCCAATCAGACACAATGTTAAATGCTAAGTACCATCATACATGTAGGAACAGGTTTGCTATGAGAATACAAATACAAAACTTTTTTTTTTTTTTTTTTTTTTTGTTTTTATGGGGGTATTTAGCTCTTTTA	miPSC.Clone15.2i.mRC-seq|9,miPSC.Clone10.2i.mRC-seq|10,MEF.I222e2.mRC-seq|26,miPSC.Clone12.Serum.mRC-seq|8,miPSC.Clone17.2i.mRC-seq|7,miPSC.Clone2.Serum.mRC-seq|14,miPSC.Clone9.2i.mRC-seq|3,miPSC.Clone1.2i|8,miPSC.Clone14.2i.mRC-seq|14,miPSC.Clone18.2i.mRC-seq|5,miPSC.Clone10.Serum.mRC-seq|11,miPSC.Clone3.2i.mRC-seq|11,miPSC.Clone14.Serum.mRC-seq|19,miPSC.Clone1.Serum|3,miPSC.Clone16.2i.mRC-seq|5…	miPSC.Clone15.2i.mRC-seq|3,miPSC.Clone10.2i.mRC-seq|3,MEF.I222e2.mRC-seq|14,miPSC.Clone12.Serum.mRC-seq|2,miPSC.Clone17.2i.mRC-seq|3,miPSC.Clone2.Serum.mRC-seq|3,miPSC.Clone9.2i.mRC-seq|7,miPSC.Clone2.Serum|18,miPSC.Clone1.2i|4,miPSC.Clone14.2i.mRC-seq|4,miPSC.Clone2.2i.mRC-seq|4,miPSC.Clone18.2i.mRC-seq|3,miPSC.Clone8.Serum|13,miPSC.Clone10.Serum.mRC-seq|4,miPSC.Clone3.2i.mRC-seq|9,miPSC.Clone14…	chr15|42077592|42077956|L1|129P2_OlaHsd,129S1_SvImJ,AKR_J,BUB_BnJ,C3H_HeH,C3H_HeJ,KK_HiJ,LP_J
09e6c265-f78f-4bd6-8975-9b553949c8cd	chr15	42644329	42644342	-	NA	N	L1MdGF	0	7184	496	293	GACAGGCAGATTCT	CCCGTGCAGCCTGCCCTCCGCGGAGTCCCGGAGCCAAGAAGGCTCCTGCCGGCGCCTGTGCCACAAACCTCTCAGGCCAGGCAGACCCCGTGCTCTCACCAGGAAGGTGGCCGGCTGTCTCGACAGGCAGATTCTAAGATCTCCTTGGTCACCCAGAGAGACCCAATCAATGAGCTTCAAGTTTAGTGATCCAGAAAACAAGATGAAGAGTGAATGACAAAGACAGTT	ACCAACAATGCTGGGATGGCTCAGTGGGAAAAGTATTTGCTGTGCAACATGAGGATCTGAACTGAAATGCCCAGAACACATGTAAAAGCTCCACATAGTGACATGCGGCCACATCCCAGGGCTGAAGAATGCAGACAGGCAGATTCTTTTTTTTTTTTTTTTTTTTTTAATTTTAATAGAATCTTTGTTGATTTTTTTTTTTTTTTTTTTCTTTTTTTTTT	miPSC.Clone15.2i.mRC-seq|5,miPSC.Clone10.2i.mRC-seq|12,MEF.I222e2.mRC-seq|30,miPSC.Clone12.Serum.mRC-seq|11,miPSC.Clone17.2i.mRC-seq|11,miPSC.Clone2.Serum.mRC-seq|11,miPSC.Clone9.2i.mRC-seq|20,miPSC.Clone14.2i.mRC-seq|10,miPSC.Clone18.2i.mRC-seq|9,miPSC.Clone10.Serum.mRC-seq|7,miPSC.Clone3.2i.mRC-seq|10,miPSC.Clone14.Serum.mRC-seq|10,miPSC.Clone16.2i.mRC-seq|28,miPSC.Clone1.Serum.mRC-seq|17,miPSC…	miPSC.Clone15.2i.mRC-seq|2,MEF.I222e2.mRC-seq|9,miPSC.Clone12.Serum.mRC-seq|3,miPSC.Clone17.2i.mRC-seq|2,miPSC.Clone2.Serum.mRC-seq|3,miPSC.Clone9.2i.mRC-seq|2,miPSC.Clone2.Serum|10,miPSC.Clone1.2i|9,miPSC.Clone14.2i.mRC-seq|1,miPSC.Clone2.2i.mRC-seq|4,miPSC.Clone18.2i.mRC-seq|2,miPSC.Clone8.Serum|15,miPSC.Clone10.Serum.mRC-seq|2,miPSC.Clone3.2i.mRC-seq|2,miPSC.Clone4.2i|11,miPSC.Clone1.Serum|12,…	chr15|42644140|42644511|L1|129P2_OlaHsd,129S1_SvImJ,JF1_MsJ,LP_J,MOLF_EiJ
9aaead2e-cc48-4b63-a020-6f85b094bbb7	chr15	42891131	42891148	-	-	N	B2	0	193	389	420	CAAACATTGCATCTTCTT	TTTTTTTTTTTTAAGATTTATTTATTTATTATATGTAAGTACACTGTAGCTGTCTTCAGACACACCAGAAGAGGGCATTAGATCTCATTACAGATGGTTGTGAGCCACCATGTGGTTGCTGGGATTTGAACTCTGGACCTTTGGAAGAGCAGTCGGGTGCTCTTACCCACTGAGCCATCTCACCAGCCCAAACATTGCATCTTCTTAACTGATGTGTTTATAATGATAGTATAATGATGCTTGGGAACATTTCCAATAGTAAATTATAAAACACTAGGGCTAGGGGGCACTTAAATAGTGCTATTAGATATTTCTCAAGAATAAGCCCTTTTATACTAACTAAATCATGCTTTAGAATGCACGAGGTTTATTTTCTAATCCTTTGCCCTATACATTGTT…	AAGAAATTAATAAAGACCCAAAGACTCAAAGTGTATTTTTCACTTAAAAGAAAAAAATGGACAGATGATATACATTGAATATTTTTTAATAAATGTAAAAATACTACTGATGCCAAGAAGATCCCGATAGCAAACATTGCATCTTCTTTTTTTTTTTTTTAAGATTTACTTNNATAT	miPSC.Clone15.2i.mRC-seq|2,miPSC.Clone10.2i.mRC-seq|8,MEF.I222e2.mRC-seq|13,miPSC.Clone12.Serum.mRC-seq|4,miPSC.Clone17.2i.mRC-seq|4,miPSC.Clone2.Serum.mRC-seq|7,miPSC.Clone9.2i.mRC-seq|1,miPSC.Clone2.Serum|17,miPSC.Clone1.2i|12,miPSC.Clone14.2i.mRC-seq|6,miPSC.Clone2.2i.mRC-seq|6,miPSC.Clone18.2i.mRC-seq|2,miPSC.Clone8.Serum|21,miPSC.Clone10.Serum.mRC-seq|8,miPSC.Clone3.2i.mRC-seq|6,miPSC.Clone1…	miPSC.Clone15.2i.mRC-seq|5,miPSC.Clone10.2i.mRC-seq|1,MEF.I222e2.mRC-seq|15,miPSC.Clone12.Serum.mRC-seq|3,miPSC.Clone17.2i.mRC-seq|7,miPSC.Clone16.Serum.mRC-seq|7,miPSC.Clone9.2i.mRC-seq|10,miPSC.Clone2.Serum|11,miPSC.Clone1.2i|7,miPSC.Clone14.2i.mRC-seq|3,miPSC.Clone2.2i.mRC-seq|7,miPSC.Clone18.2i.mRC-seq|3,miPSC.Clone8.Serum|12,miPSC.Clone10.Serum.mRC-seq|5,miPSC.Clone3.2i.mRC-seq|4,miPSC.Clone…	chr15|42890996|42891342|SINE|129P2_OlaHsd,129S1_SvImJ,JF1_MsJ,LP_J,MOLF_EiJ,PWK_PhJ
7a283aa5-e301-4f63-9b60-8c415513a6df	chr15	43237596	43237578	+	+	N	L1MdGF	1	7088	500	401	AAGAATTAATAAATGGGAT	CAGATGGATCAAGGACCTTAACATAAAATGAGATATACTCAATCTAGTAGAAGAGAATGTGGGAAAAAGCCTTGAACTCATTGGCATAGGGGGAAACTTCCTAAACAGAACTCCAGTGGATCTAAGATCAAGAATTAATAAATGGGATAGCCGGCCACCTTCCTGGTGAGAGCACGGGGGTCTGCCCGGCCTGAGAGGTTTGTGGCACAGGCGCCGGCGGGAGCCTTCTTGGCTCCGGGACTCCGCGGAGCGGGGAGGCCGCACGGGTGAC	TAGCAAACATAGAAGTGGATGCTCACAGTCGGCTATTGGATGGATCACATGGCCCCCAATGAAGGAGCTAGAGAAAGTACCAAAGAAGCTAAAGGGATCTGCAACACTATAGGTGGAACAACATTATGAACTAACCAGTACCCCGGAGCTCTTGACTCTAGCTGCATATGCATCAAAAGATGGCCTAGTCGGCCATCACTGGAAAGAGAGGCCCATTGGACACGCAAACTTTATATGCCCCAGTACAGGGGAACGCCAGGGCCATAAAAGGGGAGTGGGTGGGTAGGGGAGAGGGGGTGGGTGGCTATGGGGGACTTTTGGTATAGCATTGCAAATGTAAATGAGCAAAATACCTAATAAAAAATGGAAAAAAAAAAGAGTGGAGTATAGAAGACACAT…	miPSC.Clone15.2i.mRC-seq|9,miPSC.Clone10.2i.mRC-seq|6,MEF.I222e2.mRC-seq|26,miPSC.Clone12.Serum.mRC-seq|11,miPSC.Clone17.2i.mRC-seq|19,miPSC.Clone2.Serum.mRC-seq|17,miPSC.Clone14.2i.mRC-seq|8,miPSC.Clone18.2i.mRC-seq|9,miPSC.Clone10.Serum.mRC-seq|14,miPSC.Clone3.2i.mRC-seq|13,miPSC.Clone14.Serum.mRC-seq|24,miPSC.Clone16.2i.mRC-seq|17,miPSC.Clone1.Serum.mRC-seq|5,miPSC.Clone1.2i.mRC-seq|26,miPSC.C…	miPSC.Clone15.2i.mRC-seq|1,miPSC.Clone10.2i.mRC-seq|4,MEF.I222e2.mRC-seq|8,miPSC.Clone12.Serum.mRC-seq|1,miPSC.Clone17.2i.mRC-seq|6,miPSC.Clone16.Serum.mRC-seq|2,miPSC.Clone2.2i.mRC-seq|1,miPSC.Clone2.Serum|18,miPSC.Clone1.2i|13,miPSC.Clone14.2i.mRC-seq|1,miPSC.Clone18.2i.mRC-seq|5,miPSC.Clone8.Serum|19,miPSC.Clone10.Serum.mRC-seq|2,miPSC.Clone3.2i.mRC-seq|2,miPSC.Clone14.Serum.mRC-seq|4,miPSC.Cl…	chr15|43237397|43237796|L1|129P2_OlaHsd,129S1_SvImJ,129S5SvEvBrd,JF1_MsJ,LP_J,MOLF_EiJ,PWK_PhJ
ae80360d-7e08-4e98-ad63-fa63fcec25d7	chr15	44303284	44303297	+	+	N	B2	0	189	463	431	AAATGTACCTGGGA	CCAGGCAAATTTCTGGGTAACTGGTGTTCAGCCATGTAGGACAGTGCTGGTACTAAACTTCTAATTATTACTGTAACAAACTTAGTGTTTCAATCTCTTTTAAATTCTCTCTGTGAGGTGATTAAAAACTAATAAGCAAAATGTATTTTTAATACAGAAAAATTTAAAAAACAATAAGCAGATTTGGATGGAGACCATACATACAATACATACACACAATAATAACACCAAGTCCCTGACAGGAAGAGGAGAGAGGAAACAGGAAAAATAAGTCAGCAGAAATGTACCTGGGAGGGCTGGTGAGATGGCTCAGTGGGTAAGAGCACCCGACTGCTCTTCTGAAGGTCAGGAGTTCAAATCCCAGCAACCACATGGTGGCTCACAACCATCCGTAACGAG…	CCAGGCAAATTTCTGGGTAACTGGTGTTCAGCCATGTAGGACAGTGCTGGTACTAAACTTCTAATTATTACTGTAACAAACTTAGTGTTTCAATCTCTTTTAAATTCTCTCTGTGAGGTGATTAAAAACTAATAAGCAAAATGTATTTTTAATACAGAAAAATTTAAAAAACAATAAGCAGATTTGGATGGAGACCATACATACAATACATACACACAATAATAACACCAAGTCCCTGACAGGAAGAGGAGAGAGGAAACAGGAAAAATAAGTCAGCAGAAATGTACCTGGGAGGGCTGGTGAGATGGCTCAGTGGGTAAGAGCACCCGACTGCTCTTCTGAAGGTCAGGAGTTCAAATCCCAGCAACCACATGGTGGCTCACAACCATCCGTAACGAG…	miPSC.Clone15.2i.mRC-seq|1,miPSC.Clone10.2i.mRC-seq|6,MEF.I222e2.mRC-seq|22,miPSC.Clone12.Serum.mRC-seq|6,miPSC.Clone17.2i.mRC-seq|6,miPSC.Clone16.Serum.mRC-seq|4,miPSC.Clone9.2i.mRC-seq|4,miPSC.Clone2.Serum|16,miPSC.Clone1.2i|7,miPSC.Clone14.2i.mRC-seq|1,miPSC.Clone2.2i.mRC-seq|4,miPSC.Clone18.2i.mRC-seq|8,miPSC.Clone8.Serum|19,miPSC.Clone10.Serum.mRC-seq|5,miPSC.Clone3.2i.mRC-seq|7,miPSC.Clone1…	miPSC.Clone15.2i.mRC-seq|10,miPSC.Clone10.2i.mRC-seq|6,MEF.I222e2.mRC-seq|17,miPSC.Clone12.Serum.mRC-seq|6,miPSC.Clone17.2i.mRC-seq|11,miPSC.Clone16.Serum.mRC-seq|9,miPSC.Clone9.2i.mRC-seq|6,miPSC.Clone2.Serum|15,miPSC.Clone1.2i|6,miPSC.Clone14.2i.mRC-seq|11,miPSC.Clone2.2i.mRC-seq|8,miPSC.Clone18.2i.mRC-seq|5,miPSC.Clone8.Serum|11,miPSC.Clone10.Serum.mRC-seq|4,miPSC.Clone3.2i.mRC-seq|7,miPSC.Clo…	chr15|44303080|44303479|SINE|129P2_OlaHsd,129S1_SvImJ,129S5SvEvBrd,CBA_J,DBA_1J,DBA_2J,LP_J,NOD_ShiLtJ,SM_J,ST_bJ
4567381d-8c06-4a87-92a4-233816d7567f	chr15	46953952	46953941	+	+	N	L1MdTFI	14	7497	500	319	AAAAAATTAGGG	TTTTAATGTATATAATGTATTTATTCACATTTTCCGATACTGTATATATATAATTCTAAAAGATACTATGCAAAATTTGAGTCATTTTGAAAGGTGCTACTACAAACTGTTAAAGATGATAAAAAATACAAGTTATAAAAAATTAGGGGATCTTGGTCCGGGACCCGCCGAACTTAGGAAATTAGGTTCTCGAACAGGTGAGAGGGTGCGCCAGAGAACCTGACAGCTTCTGGAACAGGCGGAAGCACNGAAAGGGG	AGGGGGGGGGATGGGGAGGAGCGGGGGAGGGGAGGGGGTGAAAAGAGACACTATTGGATATGAATTGTAAAGGTAAAAGAGTTAAAAACTTAATAAAAAATGCAAAAAAAAAAAAAAAAAAAAAAAATTAGGGATGATTAAGAAATGCAAGTTATTAATCTGATAGTCACGTGCATTATCATATTAAATACTAATTCAGTTAATTGCAATGTAATGTTTTCAAGGTTACTCAGATTGTAACTAGCTAAGAAATTTTA	miPSC.Clone15.2i.mRC-seq|6,miPSC.Clone10.2i.mRC-seq|18,MEF.I222e2.mRC-seq|22,miPSC.Clone12.Serum.mRC-seq|7,miPSC.Clone17.2i.mRC-seq|11,miPSC.Clone16.Serum.mRC-seq|7,miPSC.Clone9.2i.mRC-seq|23,miPSC.Clone2.Serum|12,miPSC.Clone1.2i|9,miPSC.Clone14.2i.mRC-seq|8,miPSC.Clone2.2i.mRC-seq|8,miPSC.Clone18.2i.mRC-seq|8,miPSC.Clone8.Serum|11,miPSC.Clone10.Serum.mRC-seq|7,miPSC.Clone3.2i.mRC-seq|8,miPSC.Clo…	miPSC.Clone15.2i.mRC-seq|2,MEF.I222e2.mRC-seq|9,miPSC.Clone16.2i.mRC-seq|2,miPSC.Clone17.2i.mRC-seq|2,miPSC.Clone2.Serum.mRC-seq|4,miPSC.Clone9.2i.mRC-seq|5,miPSC.Clone2.Serum|9,miPSC.Clone1.2i|10,miPSC.Clone14.2i.mRC-seq|4,miPSC.Clone2.2i.mRC-seq|1,miPSC.Clone18.2i.mRC-seq|3,miPSC.Clone8.Serum|11,miPSC.Clone10.Serum.mRC-seq|2,miPSC.Clone3.2i.mRC-seq|5,miPSC.Clone14.Serum.mRC-seq|3,miPSC.Clone4.2…	chr15|46953764|46954313|L1|129P2_OlaHsd,129S1_SvImJ,A_J,BALB_cJ,BTBR_T__Itpr3tf_J,C58_J,KK_HiJ,LP_J,NZB_B1NJ,NZW_LacJ,RF_J,SEA_GnJ,SJL_J,ZALENDE_EiJ
9240bcc5-8e7a-4a98-99a9-503a61d8508d	chr15	48506128	48506141	-	-	N	L1MdTFII	45	7125	488	351	AAAAATATCTCTT	TAGAGATTGTTCTTCTGGTGATTCTGTTACCGTCTATCAGCAGACCTGGGAGACAGATTCTCTCCTCTGAGTTTCAGTGCTCAGAGCACTCTCTGCTGGCAAGCTCTCTTACAGGGAAGGTGCGCAGATAGCTTGTATTTGGACCTCCTCCTGGCCGAAGAAGAAGGCCCAAAACAGGACCTTTCTCAGACACTGTGTTGCTTTGGCAGTTCCCAGGTGGTACAGACTCTCACCTAAGCAGACTAAATTCCTAAGTTCCTTGGAGTCCCGGGACCAAGATGGCGACCGCTGCTGCTGTGGCTTAGGCTGCCTCCCCAGCCGGGTGGGCACCTGTCCTCCGGTCCGGAAGGTGGCCGGCTGTCCCCGGCCCACACAGGGTGCTGCCTCAGCGCCTCTGTG…	ACTGAAAAAGCAAGAATCAGATCTAAAGTCACTTCTCATGACAATGATAGAGGACTATAATAAAGACATAAATAACTCCCTTAAAGAAATATAGGAAAAGACAGGTAAACAGGTAGAAGTCCTTAAAGAGGAAAAAAAATATCTCTTTTTTTTTTTTTTTTTCCACTATTTATTAGGTATTTAGCTCATTTACATTTCCAATGCTATACCAAAAGTCCCCCTTACCCTTCCACCCCCACTCCCCNTATACA	miPSC.Clone15.2i.mRC-seq|4,miPSC.Clone10.2i.mRC-seq|5,MEF.I222e2.mRC-seq|26,miPSC.Clone12.Serum.mRC-seq|7,miPSC.Clone17.2i.mRC-seq|11,miPSC.Clone16.Serum.mRC-seq|3,miPSC.Clone9.2i.mRC-seq|11,miPSC.Clone2.Serum|7,miPSC.Clone1.2i|11,miPSC.Clone14.2i.mRC-seq|5,miPSC.Clone2.2i.mRC-seq|9,miPSC.Clone18.2i.mRC-seq|5,miPSC.Clone8.Serum|14,miPSC.Clone10.Serum.mRC-seq|5,miPSC.Clone3.2i.mRC-seq|4,miPSC.Clon…	miPSC.Clone10.2i.mRC-seq|2,MEF.I222e2.mRC-seq|6,miPSC.Clone12.Serum.mRC-seq|9,miPSC.Clone17.2i.mRC-seq|1,miPSC.Clone2.Serum.mRC-seq|2,miPSC.Clone9.2i.mRC-seq|8,miPSC.Clone2.Serum|11,miPSC.Clone1.2i|12,miPSC.Clone14.2i.mRC-seq|3,miPSC.Clone2.2i.mRC-seq|4,miPSC.Clone18.2i.mRC-seq|2,miPSC.Clone8.Serum|8,miPSC.Clone10.Serum.mRC-seq|6,miPSC.Clone3.2i.mRC-seq|6,miPSC.Clone14.Serum.mRC-seq|5,miPSC.Clone…	chr15|48505970|48506392|L1|129S1_SvImJ,LP_J,PWK_PhJ,RF_J
51d3396d-4034-431b-8e09-64244c6f2e69	chr15	50552321	50552306	+	+	N	L1MdTFII	18	7110	500	499	AAAATTATATAATTTG	CATGGCCGGCCAGCCTGCTGGGGCAGAGAGTAGCTGAGTTTAGTGTGGAATGGAGCCACTATTCTAATATTTCCCATAATAAAATCTGTCCTCAAAAATCCATATTTGATTTCAGATCCAATACTGTAATATAAAATTATATAATTTGGAGCACCCTGTGTGGGCCGGGGACAGCCGGCCACCTTCCGGACCGGAGGCGGGAGTGGCGCTCCCGGCGGGGGCGGCGTCCTAAACCACA	AGGGGGGAGCCGGGGGAAAAAGGGGGGGGGGGGGGGGGGAGGGGTTGGGGGGTGGGTGGGGTAAGGGGGACTTTTGGTATAGCATTGGAAATGTAAATGAGCTAAATACCTAATTAAAAAAAAAATTATATAATTTGAATTGTTAGTATAAAAGGTAAATAACATATACATTCTACCATTCTATGTCCTTTAANGGAGAT	miPSC.Clone15.2i.mRC-seq|5,miPSC.Clone10.2i.mRC-seq|16,MEF.I222e2.mRC-seq|33,miPSC.Clone12.Serum.mRC-seq|8,miPSC.Clone17.2i.mRC-seq|23,miPSC.Clone2.Serum.mRC-seq|12,miPSC.Clone9.2i.mRC-seq|28,miPSC.Clone14.2i.mRC-seq|16,miPSC.Clone18.2i.mRC-seq|15,miPSC.Clone10.Serum.mRC-seq|10,miPSC.Clone3.2i.mRC-seq|17,miPSC.Clone14.Serum.mRC-seq|11,miPSC.Clone16.2i.mRC-seq|4,miPSC.Clone1.Serum.mRC-seq|14,miPSC…	miPSC.Clone15.2i.mRC-seq|3,miPSC.Clone10.2i.mRC-seq|3,MEF.I222e2.mRC-seq|21,miPSC.Clone12.Serum.mRC-seq|7,miPSC.Clone17.2i.mRC-seq|5,miPSC.Clone16.Serum.mRC-seq|2,miPSC.Clone9.2i.mRC-seq|8,miPSC.Clone2.Serum|11,miPSC.Clone1.2i|16,miPSC.Clone14.2i.mRC-seq|9,miPSC.Clone2.2i.mRC-seq|12,miPSC.Clone18.2i.mRC-seq|9,miPSC.Clone8.Serum|12,miPSC.Clone10.Serum.mRC-seq|5,miPSC.Clone3.2i.mRC-seq|13,miPSC.Clo…	chr15|50552111|50552487|L1|129S1_SvImJ,AKR_J,BUB_BnJ,C3H_HeH,C3H_HeJ,CBA_J,DBA_1J,DBA_2J,I_LnJ,LP_J,ST_bJ,ZALENDE_EiJ
ad93e422-276b-4eab-b2a6-0d33371c3c83	chr15	51348011	51348015	-	-	N	L1MdGF	6863	7184	283	322	TCTTT	CCAAGCATTGCCTGGAACCAGAATGCAGCTGAAGTATACTAAGTTACTTTGATTGTCTTGGAGGGGAAAGTATTTCAGTCAGAGAGGACCGCCTGGGCCAAGTTGGCATTAGTGACTATGGTAATTTAGGAAATTTTTGTATCAAATATCTAGAATTTCAAGGGGCAACCATAAATTGAAGCATGAAAGATGCATCAAAAGATGGCCTAGTCGGCCATCACTGGAAAGAGAGGCCCATTGGACACGCAAACTTTATATGCCCCAGTACAGGGGAACGCCAGGGCCATAAAAGGGGAGTGGGTGGGTAGGGGAGAGGGGGTGGGTGGCTATGGGGGACTTTTGGTATAGCATTGCAAATGTAAATGAGCGAAATACCTAATAAAAAATGGAAAAAAAAAA…	AACTGGTTTTCCCGATTTTATTTTATTTTATTTTTCTCTAAACTATTATGTACTGTCACCATACTGCTAGATGTTTTAAGGAAAACACAAAAATCTTAATTTGTCTGAAATATACTTAAAATATAATAAAGGTAAAGACAAACTCTTTTTTTNTTTTTTNTTTTTTTTTTTTTTTTTTTTAAATATTGTTCCCCTTTTTT	miPSC.Clone15.2i.mRC-seq|1,miPSC.Clone10.2i.mRC-seq|3,MEF.I222e2.mRC-seq|5,miPSC.Clone12.Serum.mRC-seq|3,miPSC.Clone17.2i.mRC-seq|1,miPSC.Clone2.Serum.mRC-seq|1,miPSC.Clone9.2i.mRC-seq|1,miPSC.Clone2.Serum|12,miPSC.Clone1.2i|7,miPSC.Clone14.2i.mRC-seq|2,miPSC.Clone2.2i.mRC-seq|2,miPSC.Clone18.2i.mRC-seq|1,miPSC.Clone8.Serum|20,miPSC.Clone3.2i.mRC-seq|4,miPSC.Clone14.Serum.mRC-seq|4,miPSC.Clone4.2…	miPSC.Clone15.2i.mRC-seq|1,miPSC.Clone10.2i.mRC-seq|3,MEF.I222e2.mRC-seq|6,miPSC.Clone12.Serum.mRC-seq|2,miPSC.Clone2.Serum.mRC-seq|6,miPSC.Clone9.2i.mRC-seq|5,miPSC.Clone2.Serum|12,miPSC.Clone1.2i|8,miPSC.Clone14.2i.mRC-seq|1,miPSC.Clone18.2i.mRC-seq|2,miPSC.Clone8.Serum|12,miPSC.Clone10.Serum.mRC-seq|3,miPSC.Clone3.2i.mRC-seq|1,miPSC.Clone14.Serum.mRC-seq|3,miPSC.Clone4.2i|12,miPSC.Clone1.Serum…	chr15|51347822|51348203|L1|129P2_OlaHsd,129S1_SvImJ,AKR_J,A_J,LG_J,LP_J,NZB_B1NJ,NZW_LacJ
48f4fd5a-b6b0-4283-9ea7-ffd70f5dac68	chr15	53646905	53646896	+	+	N	L1MdA	5225	6575	314	285	GAAAAGTGGG	ACATTTCCAATGCTATACCAAAAGTCCCCCATACCCACCCACCCCCACTCCCCTACCCACCCACTCCCCCTTTTTGGCCCTGGCGTTCCCCTGTACTGGGGCATATAAAGTTTGCAAGTCCAATGGGCCTCTCTTTGCAGTGATGGCCGACTAGGCCATCTTTTGATATATATGCAGCTAGAGACAAGAGCTCCAGGGTACTGCTTAGTTCATATTGTTGTTCCACCTATAGGGTTGCAGTTCCCTTTAGTTCCTTGGGTGCTTTCTCTAGTTCCTCCATTGGGGGCCCTGTGGTCCATTCAATAGCTGACTGTGAGCATCCACTTCTGTGTTTGCTAGGCCCCGGCCTAGTTTCACAAGAGACAGCTATATCTGCTGACCCCACTTTTCAATATGGCC…	AATATTATATGAAAACACATTTAACATAAATGCTTACAGAAATATAAATAAAAACCACAATGACTATCACTTCAAACCCATTAGAATTTTCAGAGTAAAAAAATATATACAAAAAGTTAAGAAAATAGAGAACTCCAAACCCTTACTCAATGATAAATGGAATACAGAATTGTATATCCATTATTAAAGTTACTGTGGAGGTGCATCAGATAATTCAAATTGGAATTATCATCTGACCCCACTTTTCTTTTTTTTTCACATTTATTTATTTATTTATTTATTTATTTATTTAATGATTTTGTGTGCTAACACACATACCAGAACACTACAGCATTGTGTGTAGAGGGCAGTGTCAATTTTCTTTTTTTTTTCTTCCATTTTTTATTAGGTATTTAGCTC…	miPSC.Clone10.2i.mRC-seq|3,MEF.I222e2.mRC-seq|4,miPSC.Clone12.Serum.mRC-seq|3,miPSC.Clone17.2i.mRC-seq|5,miPSC.Clone2.Serum.mRC-seq|7,miPSC.Clone9.2i.mRC-seq|3,miPSC.Clone2.Serum|11,miPSC.Clone1.2i|9,miPSC.Clone14.2i.mRC-seq|5,miPSC.Clone18.2i.mRC-seq|5,miPSC.Clone8.Serum|14,miPSC.Clone10.Serum.mRC-seq|7,miPSC.Clone3.2i.mRC-seq|4,miPSC.Clone14.Serum.mRC-seq|5,miPSC.Clone4.2i|6,miPSC.Clone1.Serum|…	miPSC.Clone15.2i.mRC-seq|1,MEF.I222e2.mRC-seq|4,miPSC.Clone12.Serum.mRC-seq|1,miPSC.Clone2.Serum.mRC-seq|1,miPSC.Clone2.2i.mRC-seq|3,miPSC.Clone2.Serum|13,miPSC.Clone1.2i|10,miPSC.Clone14.2i.mRC-seq|1,miPSC.Clone18.2i.mRC-seq|1,miPSC.Clone8.Serum|22,miPSC.Clone10.Serum.mRC-seq|1,miPSC.Clone3.2i.mRC-seq|3,miPSC.Clone14.Serum.mRC-seq|1,miPSC.Clone4.2i|13,miPSC.Clone1.Serum|12,miPSC.Clone16.2i.mRC-s…	chr15|53646721|53647055|L1|129P2_OlaHsd
337644a0-bff7-4830-9cf8-30d1a6256dca	chr15	53731386	53731388	+	+	N	L1MdTFI	7344	7402	358	412	TGG	CTTAGTGAGAACATTCATAGTCAAGCCTCACCAAATAGGGCCAGGGAAAGTGGCAGAAGGCTCTTCTAAGGTATAGTACTAGAAACACAGTATTAGGAACAAGGTATTAGGGACTCCAGAAAAATCATTTCCAACAATTTGTAAAGCACCAGCAATATCTGACTCACAGAGGAATACACTTAGAGAAGGCATGTAGCACATAGAAAGTCATTGCTTTAGGGATGCACTGAGGATAGATGCATCAAAATTACACATCATACAGACTTAGTACCACTCCAGCTTGATATACATGATGGAAAAATACAGGTCAGTAATGTGGACTATGGTGCTACATGGCTTCCATGATTACATAATTCTGATACATATAAACAAAGAAGGCTCTACCATTTGCTTGGTATG…	CTTAGTGAGAACATTCATAGTCAAGCCTCACCAAATAGGGCCAGGGAAAGTGGCAGAAGGCTCTTCTAAGGTATAGTACTAGAAACACAGTATTAGGAACAAGGTATTAGGGACTCCAGAAAAATCATTTCCAACAATTTGTAAAGCACCAGCAATATCTGACTCACAGAGGAATACACTTAGAGAAGGCATGTAGCACATAGAAAGTCATTGCTTTAGGGATGCACTGAGGATAGATGCATCAAAATTACACATCATACAGACTTAGTACCACTCCAGCTTGATATACATGATGGAAAAATACAGGTCAGTAATGTGGACTATGGTGCTACATGGCTTCCATGATTACATAATTCTGATACATATAAACAAAGAAGGCTCTACCATTTGCTTGGTATG…	miPSC.Clone15.2i.mRC-seq|3,miPSC.Clone10.2i.mRC-seq|4,MEF.I222e2.mRC-seq|11,miPSC.Clone12.Serum.mRC-seq|1,miPSC.Clone17.2i.mRC-seq|4,miPSC.Clone2.Serum.mRC-seq|6,miPSC.Clone9.2i.mRC-seq|7,miPSC.Clone2.Serum|8,miPSC.Clone1.2i|12,miPSC.Clone14.2i.mRC-seq|4,miPSC.Clone2.2i.mRC-seq|2,miPSC.Clone18.2i.mRC-seq|4,miPSC.Clone8.Serum|7,miPSC.Clone10.Serum.mRC-seq|1,miPSC.Clone3.2i.mRC-seq|4,miPSC.Clone14.…	miPSC.Clone10.2i.mRC-seq|6,MEF.I222e2.mRC-seq|19,miPSC.Clone12.Serum.mRC-seq|2,miPSC.Clone17.2i.mRC-seq|7,miPSC.Clone2.Serum.mRC-seq|6,miPSC.Clone9.2i.mRC-seq|8,miPSC.Clone2.Serum|15,miPSC.Clone1.2i|11,miPSC.Clone14.2i.mRC-seq|1,miPSC.Clone2.2i.mRC-seq|3,miPSC.Clone18.2i.mRC-seq|6,miPSC.Clone8.Serum|10,miPSC.Clone10.Serum.mRC-seq|2,miPSC.Clone3.2i.mRC-seq|9,miPSC.Clone14.Serum.mRC-seq|10,miPSC.Cl…	chr15|53731145|53731879|L1|129P2_OlaHsd,129S1_SvImJ,129S5SvEvBrd,A_J,CAST_EiJ,DBA_1J,DBA_2J,FVB_NJ,I_LnJ,JF1_MsJ,KK_HiJ,LP_J,PWK_PhJ,SJL_J,ZALENDE_EiJ
f9009d39-48f9-4212-afd8-8089a2765cc0	chr15	57400961	57400959	+	+	N	L1MdTFI	7061	7409	254	328	AGA	AAGAGGCACTTCATTAATCTGCTCACCCTATCCTTAGCCTTAAGGCATAGGTTGCCTAACCAGATGTCTTAAAGTTTCTATTACTATGAAAAAATACTATGACCAAAACAACTCTTATAAAGGCAAACATTACACTGGGGCTGGCTCAGAGTTTCAGAGATTTCATCCATTATCATCATGGTGGGAGGTATGGTAGTATGCAGACATTGTGCTGGAGAAGCCAAAAGTTCTACATCTTGATCTGAAGGTAGCCAGGAGGAAACTCATTGACAAAGAGAAATATATTAGATGGATCACAGGGCTCCCAATGGAGGAGCTAGAGAAAGTACCCAAGGAGCTAAAGGGATCTTCAACCCTATAGGTGGAACAACATTATGAACTAACCAGTACCCCTGAGCT…	GGGGGGGGGGGGGGGGGGGGGGGGGGGGGGGGGGGGGGGTAAGGGGGACTTTTGGTATAGCATTGGAAATGTAAATGAGCTAAATACCTAATAAAAAATGGAAAAAAAAAAAAGAAAGAAATAGGGATTGAACGGAAGAAGGGGACTGGGTGGGGGAATAGATGGGGGAATGTTGGGAAATTAGAAGCAGAAGAGATGAGGTGGGGAGTAGGG	miPSC.Clone15.2i.mRC-seq|2,miPSC.Clone10.2i.mRC-seq|2,MEF.I222e2.mRC-seq|8,miPSC.Clone12.Serum.mRC-seq|2,miPSC.Clone17.2i.mRC-seq|2,miPSC.Clone2.Serum.mRC-seq|2,miPSC.Clone9.2i.mRC-seq|4,miPSC.Clone2.Serum|9,miPSC.Clone1.2i|9,miPSC.Clone14.2i.mRC-seq|1,miPSC.Clone8.Serum|10,miPSC.Clone10.Serum.mRC-seq|1,miPSC.Clone3.2i.mRC-seq|3,miPSC.Clone14.Serum.mRC-seq|2,miPSC.Clone4.2i|5,miPSC.Clone1.Serum|9…	miPSC.Clone15.2i.mRC-seq|3,miPSC.Clone10.2i.mRC-seq|3,MEF.I222e2.mRC-seq|13,miPSC.Clone12.Serum.mRC-seq|1,miPSC.Clone17.2i.mRC-seq|4,miPSC.Clone2.Serum.mRC-seq|3,miPSC.Clone9.2i.mRC-seq|4,miPSC.Clone2.Serum|15,miPSC.Clone1.2i|8,miPSC.Clone14.2i.mRC-seq|1,miPSC.Clone2.2i.mRC-seq|1,miPSC.Clone18.2i.mRC-seq|1,miPSC.Clone8.Serum|9,miPSC.Clone10.Serum.mRC-seq|2,miPSC.Clone3.2i.mRC-seq|1,miPSC.Clone14.…	chr15|57400763|57401154|L1|129P2_OlaHsd,129S1_SvImJ,AKR_J,BTBR_T__Itpr3tf_J,LP_J,NZO_HlLtJ
d8a28f97-0c6c-4593-9d60-b4e4eef941c8	chr15	57454027	57454014	+	+	N	L1MdTFI	87	7401	500	414	AAACATAGATGTAG	ATCAAAACTAGAAGAAAGCCGTCTGAATTGAGGCCCAGTGACCTCATTTGCCTCTCTGACATCAGTATTCTCTCTCATACATCAGTAAGTAAAGAAGAGAATCGTGTAAGGACAACCAATAAATTTAAATTTTAAACATAGATGTAGATCTTGGTCCGGGACCCGCCGAACTTAGGAAATTAGTCTGAACAGGCGAGAGGGTGCGCCAGAGAACCTGGAACACAGCGTCGGGAGCAGGCAGGAGCACAGGGGTGCTGAGGCAGGACCGTC	CGCCAGGGCCAAAGGGGGGGAGTGGGTGGGTAGGGGAGTGGGGGTGGGTGGGTAAGGGGGACTTTTGGTATAGCATTGGAAATGTAAATGAGCTAAATACCTAATAAAAAATGGAAAAAAAAAACATAGATGTAGCCCTCAAATTTCAGAAATTACCACA	miPSC.Clone15.2i.mRC-seq|6,miPSC.Clone10.2i.mRC-seq|15,MEF.I222e2.mRC-seq|36,miPSC.Clone12.Serum.mRC-seq|12,miPSC.Clone17.2i.mRC-seq|15,miPSC.Clone2.Serum.mRC-seq|22,miPSC.Clone14.2i.mRC-seq|13,miPSC.Clone18.2i.mRC-seq|18,miPSC.Clone10.Serum.mRC-seq|14,miPSC.Clone3.2i.mRC-seq|15,miPSC.Clone14.Serum.mRC-seq|7,miPSC.Clone16.2i.mRC-seq|9,miPSC.Clone1.Serum.mRC-seq|15,miPSC.Clone1.2i.mRC-seq|20,miPSC…	miPSC.Clone15.2i.mRC-seq|4,miPSC.Clone10.2i.mRC-seq|3,MEF.I222e2.mRC-seq|13,miPSC.Clone12.Serum.mRC-seq|7,miPSC.Clone17.2i.mRC-seq|3,miPSC.Clone2.Serum.mRC-seq|7,miPSC.Clone9.2i.mRC-seq|4,miPSC.Clone2.Serum|10,miPSC.Clone1.2i|12,miPSC.Clone14.2i.mRC-seq|3,miPSC.Clone2.2i.mRC-seq|2,miPSC.Clone18.2i.mRC-seq|2,miPSC.Clone8.Serum|18,miPSC.Clone10.Serum.mRC-seq|7,miPSC.Clone3.2i.mRC-seq|4,miPSC.Clone1…	chr15|57453841|57454183|L1|129P2_OlaHsd,129S1_SvImJ,129S5SvEvBrd,LP_J,NZW_LacJ,SPRET_EiJ
4d7555a6-8533-47db-b7d2-fcd47d00c179	chr15	58856527	58856541	+	-	Y	L1MdA	4863	6569	303	450	TGTGCGCTTATTTTT	AATTTTTCTTTCTTTTTTTTATTGCTTTGGCTTATATGAGATAGACTCATGTAGACTTGGCTGGACTCAAAACTTGCTATGTAGCCAAGGCTAGTGTAGAAGTCCTGGCATGGCAGGCATGTGCTATCACACCTTGTAATTGATTTTTTAAAAAAAATCTGGATTAAAAATAAGCGCACATTCTGACTGGTGTGAGGTGGAATCTCAGGGTTGTTTTGATTTGCATTTCCCTGATGATTAAGGATGTTGAACATTTTTTCAAGTGCTTCTCTGCCATTCGGTATTCCTCAGGTGAGAATTCTTTGTTCAGTTCTGAGCCCCATTTTTTAATGGGGTTATTTGATTTTCTGAAGTCCACCTTCTTGAGTTCTTTATATATGTTGGATATTAGTCCCCTAT…	GTTTGAGGAGTGAGTCTGTGCTGCTTCATAAAAAACAAAGTGAGAGAGGGAGGAATCTCTTAACAGAAACACAGTTTGGAATACTAACCTCAGGGCATGTTACGGCTCTGCAGAATATCACAAGCCTCCATGAGGGAAGCCCTGGGGCATTCCCCAGGACTGAGAAAAGGGAAGGAAATGGAGGTGGTATTAATTCCCAGTTATAACCATAATCCTTTATTACACATGGATCCAGAAAATTAAGATATATAATTCAAAATAGATAGTTGTGCGCTTATTTTTTTTTCCATTTTTTATTAGGTATTTAACTCATTTACATTTCCAATGCTATACCAAAAGTCCCCCATATCCACCCACCCCCACTCCCCTGCCCACCCACTCCCCCTTTTTGGCCCTGGT…	miPSC.Clone15.2i.mRC-seq|1,miPSC.Clone10.2i.mRC-seq|1,MEF.I222e2.mRC-seq|7,miPSC.Clone12.Serum.mRC-seq|4,miPSC.Clone17.2i.mRC-seq|1,miPSC.Clone2.Serum.mRC-seq|3,miPSC.Clone9.2i.mRC-seq|1,miPSC.Clone2.Serum|14,miPSC.Clone1.2i|9,miPSC.Clone14.2i.mRC-seq|1,miPSC.Clone2.2i.mRC-seq|3,miPSC.Clone18.2i.mRC-seq|1,miPSC.Clone8.Serum|16,miPSC.Clone10.Serum.mRC-seq|7,miPSC.Clone14.Serum.mRC-seq|1,miPSC.Clon…	miPSC.Clone15.2i.mRC-seq|8,miPSC.Clone10.2i.mRC-seq|6,MEF.I222e2.mRC-seq|9,miPSC.Clone12.Serum.mRC-seq|5,miPSC.Clone17.2i.mRC-seq|11,miPSC.Clone16.Serum.mRC-seq|4,miPSC.Clone9.2i.mRC-seq|12,miPSC.Clone2.Serum|23,miPSC.Clone1.2i|11,miPSC.Clone14.2i.mRC-seq|4,miPSC.Clone2.2i.mRC-seq|4,miPSC.Clone18.2i.mRC-seq|1,miPSC.Clone8.Serum|16,miPSC.Clone10.Serum.mRC-seq|3,miPSC.Clone3.2i.mRC-seq|4,miPSC.Clon…	chr15|58856348|58856762|L1|129P2_OlaHsd,129S1_SvImJ,129S5SvEvBrd,BTBR_T__Itpr3tf_J,FVB_NJ,KK_HiJ,LP_J,NZB_B1NJ,NZW_LacJ,RF_J,SPRET_EiJ,ST_bJ
aa542e05-d8df-4bc0-949c-ea72a1f5c934	chr15	103875319	103875333	NA	-	N	L1MdTFI	6838	7404	499	499	GGAGCTCATGAGTTT	CAATTCCCCACACATATCTGCTACATGTGCTGGAGGAGGGTATTAGGTTCAGCCCATGCTTGCTCTTTAGTTGGTGGTTCAGTCACTGGGAGCACTCAAGGGTCCAGGTTAGTTGACTCTGTTGATATTCCTGTGGAGTTTCTCTTAGTGTCCCTCAACCTTTCCACAAAACTCATGAGCTCCCTTCCGCTCCACTAGAGCCCCGAGGTACCTTGCCAGCGGAGTCTCTCCCAACACCCGCAAGGGCCCACACAGGATTCCCCACGGGATCCTAAGACCTCTGATGAGTGGAACACAGCCCCTGCCCCAATCCAATCGCGAGGAACCTGAGACTGTGGTAAATAGGGAAGCAGACTACCCGGGCCTGACCTGGGGCACAAGCCCCTTCTGCTCCACTCG…	CCACCCCATTATCAGCATCCAAACGCTGACACCATTGCATACACTAGCAAGATTTTATCGAAAGGACCCAGATGTAGCTGTCTCTTGTGAGACTAAGCCAGGGCCTAGCAAACACAGAAGTGGATGCTCACAGTCAGCTAATGGATGGATCACAGGGCTCCCAATGGAGGAGCTAGAGAAAGTACCCAAGGAGCTAAAGGGATCTGCAACCCTATAGGTGGGACAACATTATGAACTAACCAGTACCCCGGAGCTCTTGACTCTAGCTGCATATGTATCAAAAGATGGCCTAGTCGGCCATCACTGGAAAGAGAGGCCCATTGGACACGCAAACTTTATATGCCCCAGTACAGGGGAACGCCAGGGCCAAAAAGGGGCATTGGGTGCGTAGGGGAGTGG…	miPSC.Clone15.2i.mRC-seq|2,miPSC.Clone10.2i.mRC-seq|2,MEF.I222e2.mRC-seq|7,miPSC.Clone12.Serum.mRC-seq|1,miPSC.Clone17.2i.mRC-seq|5,miPSC.Clone2.Serum.mRC-seq|7,miPSC.Clone9.2i.mRC-seq|2,miPSC.Clone2.Serum|20,miPSC.Clone1.2i|12,miPSC.Clone14.2i.mRC-seq|1,miPSC.Clone2.2i.mRC-seq|1,miPSC.Clone18.2i.mRC-seq|3,miPSC.Clone8.Serum|25,miPSC.Clone10.Serum.mRC-seq|2,miPSC.Clone3.2i.mRC-seq|5,miPSC.Clone14…	miPSC.Clone15.2i.mRC-seq|10,miPSC.Clone10.2i.mRC-seq|5,MEF.I222e2.mRC-seq|13,miPSC.Clone12.Serum.mRC-seq|3,miPSC.Clone17.2i.mRC-seq|3,miPSC.Clone16.Serum.mRC-seq|4,miPSC.Clone9.2i.mRC-seq|9,miPSC.Clone2.Serum|24,miPSC.Clone1.2i|14,miPSC.Clone14.2i.mRC-seq|4,miPSC.Clone2.2i.mRC-seq|7,miPSC.Clone18.2i.mRC-seq|7,miPSC.Clone10.Serum.mRC-seq|2,miPSC.Clone3.2i.mRC-seq|5,miPSC.Clone14.Serum.mRC-seq|11,m…	chr15|103875078|103875536|L1|129S1_SvImJ,AKR_J,A_J,BALB_cJ,BUB_BnJ,C3H_HeJ,C57BL_10J,C57BL_6NJ,C57L_J,C58_J,CBA_J,DBA_1J,DBA_2J,I_LnJ,KK_HiJ,LP_J,NZB_B1NJ,NZO_HlLtJ,NZW_LacJ,RF_J,SEA_GnJ,SM_J,ST_bJ,WSB_EiJ,ZALENDE_EiJ
75cddf26-a735-4009-ae2f-dd63922c5336	chr16	55484055	55484041	-	+	Y	L1MdTFII	5740	7117	265	343	AAGATTATGGAAATT	AACTCAAGAAGGTGGACCTCAGAAAATCAAATAACCCCCTTAAAAAATGGGGCTCAGAACTGAACAAAGAATTCTCACCTGAGGAATACCGAATGGCAGAGAAGCACCTGAAAAAATGTTCAACATCCTTAATCATCAGGGAAATGCAAATCAAAACAACCCTGAGATTCCACCTCACACCAGTGAGAATGGCTAAGATCAAAAATTCAGGTGACAGCAGATGCTGGCGAGGATGTGGAGAAAGAGGAACACTCCTCCATTGTTGGTGGGATTGCAGGCTTGTACAACCACTCTGGAAATCAGTCTGGCGGTTCCTCAGAAAATTGGACATAGTACTACCGGAGGATCCAGCAATACCTCTCCTGGGCATATATCCAGAAGAAGCCCCAACTGGTAAGA…	CCCATAATCAGCTTCCAAATGCTGACACCATTGCATACACTAGCAAGATTTTACTGAAAGGACCCAGATGTAGCTGTCTCTTGTGAGACTATGCCGGGGCCTAGCAAACACAGAAGTGGATGCTCACAGTCAGCTAATGGATGGATCACAGGGCTCCCAATGGAGGAGCTAGAGAAAGTACCCAAGGAGCTAAAGGGATCTTCAACCCTATAGGTGGAACAACATTATGAACTAACCAGTACCCCTGAGCTCTTGACTCTAGCTGCATTTGTATCAAAAGATGGCCTAGTCGGCCATCACTGGAAAGAGAGGCCCATTGGACACGCAGACTTTGTGTGCCCCGGTACAGGGGAACGCCAGGGCCAAAGGGGGGGAGTGGGTGGTTAGGGGAGTGGGGGT…	miPSC.Clone10.2i.mRC-seq|2,MEF.I222e2.mRC-seq|4,miPSC.Clone12.Serum.mRC-seq|1,miPSC.Clone17.2i.mRC-seq|1,miPSC.Clone2.Serum.mRC-seq|2,miPSC.Clone9.2i.mRC-seq|2,miPSC.Clone2.Serum|8,miPSC.Clone1.2i|7,miPSC.Clone14.2i.mRC-seq|1,miPSC.Clone2.2i.mRC-seq|1,miPSC.Clone18.2i.mRC-seq|1,miPSC.Clone8.Serum|10,miPSC.Clone10.Serum.mRC-seq|1,miPSC.Clone3.2i.mRC-seq|1,miPSC.Clone14.Serum.mRC-seq|6,miPSC.Clone4…	miPSC.Clone15.2i.mRC-seq|3,miPSC.Clone10.2i.mRC-seq|3,MEF.I222e2.mRC-seq|11,miPSC.Clone12.Serum.mRC-seq|1,miPSC.Clone17.2i.mRC-seq|1,miPSC.Clone16.Serum.mRC-seq|2,miPSC.Clone9.2i.mRC-seq|1,miPSC.Clone2.Serum|15,miPSC.Clone1.2i|14,miPSC.Clone14.2i.mRC-seq|2,miPSC.Clone2.2i.mRC-seq|2,miPSC.Clone18.2i.mRC-seq|1,miPSC.Clone8.Serum|14,miPSC.Clone10.Serum.mRC-seq|3,miPSC.Clone3.2i.mRC-seq|1,miPSC.Clone…	chr16|55483779|55484223|L1|129P2_OlaHsd,129S1_SvImJ,BTBR_T__Itpr3tf_J,C57BR_cdJ,C57L_J,C58_J,FVB_NJ,KK_HiJ,LP_J,SJL_J,WSB_EiJ
29a4c041-b7c9-4006-acd7-d247a4060521	chr16	56062814	56062830	+	+	N	B2	1	171	380	448	AAAAGTTATTACATCTC	AAGGTCAATCCTGACGACCTGAGGTCAATCCCAGGGAGCACGTGGTGAGGCAAGAGGTACTTCCCAGAAGTTGCCTTCTGATCTCTCCAATGTGCCCCATGGCATGAGTGCAGCCATGTGCACAAACATGCACACACTCACACACATAAATAGAGAAAAAGGTAAATGTAAAAAAATAGTTCATAAATCTTTGAGATGTAATAACTTTTTTAAAAAAGATTTATTTATTACATGTAAGTACACTGTAGCTGTCTTCAGAAGAGGGAGTCAGATCTCGTTACAGATGGTTGTGAGCCACCATGTGGTTGCTGGGATTTGAACTGTGGACCTTCAGAAGAGCAGTCGGGTGCTCTTACCCACTGAGCCATGTCACCAGCCCGAGATGTAATAACTTTTGAA…	AAGGTCAATCCTGACGACCTGAGGTCAATCCCAGGGAGCACGTGGTGAGGCAAGAGGTACTTCCCAGAAGTTGCCTTCTGATCTCTCCAATGTGCCCCATGGCATGAGTGCAGCCATGTGCACAAACATGCACACACTCACACACATAAATAGAGAAAAAGGTAAATGTAAAAAAATAGTTCATAAATCTTTGAGATGTAATAACTTTTTTAAAAAAGATTTATTTATTACATGTAAGTACACTGTAGCTGTCTTCAGAAGAGGGAGTCAGATCTCGTTACAGATGGTTGTGAGCCACCATGTGGTTGCTGGGATTTGAACTGTGGACCTTCAGAAGAGCAGTCGGGTGCTCTTACCCACTGAGCCATGTCACCAGCCCGAGATGTAATAACTTTTGAA…	miPSC.Clone15.2i.mRC-seq|4,miPSC.Clone10.2i.mRC-seq|7,MEF.I222e2.mRC-seq|5,miPSC.Clone12.Serum.mRC-seq|3,miPSC.Clone17.2i.mRC-seq|3,miPSC.Clone2.Serum.mRC-seq|3,miPSC.Clone9.2i.mRC-seq|8,miPSC.Clone2.Serum|12,miPSC.Clone1.2i|9,miPSC.Clone14.2i.mRC-seq|4,miPSC.Clone2.2i.mRC-seq|4,miPSC.Clone8.Serum|16,miPSC.Clone10.Serum.mRC-seq|4,miPSC.Clone3.2i.mRC-seq|7,miPSC.Clone14.Serum.mRC-seq|5,miPSC.Clone…	miPSC.Clone15.2i.mRC-seq|2,miPSC.Clone10.2i.mRC-seq|9,MEF.I222e2.mRC-seq|11,miPSC.Clone12.Serum.mRC-seq|8,miPSC.Clone17.2i.mRC-seq|12,miPSC.Clone16.Serum.mRC-seq|6,miPSC.Clone9.2i.mRC-seq|9,miPSC.Clone2.Serum|10,miPSC.Clone1.2i|3,miPSC.Clone14.2i.mRC-seq|4,miPSC.Clone2.2i.mRC-seq|5,miPSC.Clone18.2i.mRC-seq|4,miPSC.Clone8.Serum|9,miPSC.Clone10.Serum.mRC-seq|6,miPSC.Clone3.2i.mRC-seq|8,miPSC.Clone1…	chr16|56062558|56063035|SINE|129P2_OlaHsd,129S1_SvImJ,BTBR_T__Itpr3tf_J,C57BR_cdJ,C57L_J,C58_J,FVB_NJ,KK_HiJ,LP_J,SJL_J
c4ce271e-2922-4b23-8ca3-14661e92d58a	chr16	56568314	56568302	+	+	N	L1MdTFI	1632	7397	268	406	AATAAGTTTCTAA	CCCTCCCCTGTTTTTATGAGGGTGCTCCCCCACCTACCTACCCACTTTCTCTTCACCACCCTAGCATTCCCCTTATGCTGGGGCATCAAGCCTTCACAGGATCGAGGGCAGCAATTCCTTCTTGAGGGTTGCTTTGAGTCCTTTTGGAAGAACTGACTTATAAAAACATTTAACATTGGTTTCTAGAAATCTCCATCATCCCATGCAGAGAATACACCAGGCAAGTTGTTCCCTTGTGCCTCGATGTTGGGCTTTCCATAGCAAAGCTCTGGCTTAATAAGTTTCTAAGCCCTTCCGCTTCACTCGAGCCCCGGGCTACCTTGCCAACAGAGTCTCGCCCAACTCCCGCAGGGCCCACACAGGATTCCCCATGGGATCCTAAGACCTCTGGTGAGTGGA…	TCAGCATCCAAACGCTGACACCATTGCATACACTAGCAAGATTTTATCGAAAGGACCCAGATGTAGCTGTCTCTTGTGAGACTATGCCGGGGCCTAGCAAACACAGAAGTGGATGCTCACAGTCAGCTAATGGATGGATCACAGGGCTCCCAATGGAGGAGCTAGAGAAAGTACCCAAGGAGCTAAAGGGATCTGCAACCCTATAGGTGGAACAACATTATGAACTAAGCAGTACCCCGGAGCTCTTGACTCTAGCTGCATATGTATCAAAAGATGGCCTAGTCGGCCATCACTGGAAAGAGAGGCCCATTGGACACGCAAACTTTATATGCCCCAGTTCAGGGGAACGCCCGGGCCAAAAGGGCGAGTGGGTGGATAGGGGAGTGGGGGTGGGTGGGT…	miPSC.Clone15.2i.mRC-seq|6,miPSC.Clone10.2i.mRC-seq|4,MEF.I222e2.mRC-seq|20,miPSC.Clone12.Serum.mRC-seq|8,miPSC.Clone17.2i.mRC-seq|3,miPSC.Clone16.Serum.mRC-seq|8,miPSC.Clone9.2i.mRC-seq|5,miPSC.Clone2.Serum|4,miPSC.Clone1.2i|10,miPSC.Clone14.2i.mRC-seq|8,miPSC.Clone2.2i.mRC-seq|7,miPSC.Clone18.2i.mRC-seq|3,miPSC.Clone8.Serum|8,miPSC.Clone10.Serum.mRC-seq|4,miPSC.Clone3.2i.mRC-seq|4,miPSC.Clone14…	miPSC.Clone15.2i.mRC-seq|1,miPSC.Clone10.2i.mRC-seq|3,MEF.I222e2.mRC-seq|4,miPSC.Clone12.Serum.mRC-seq|2,miPSC.Clone17.2i.mRC-seq|1,miPSC.Clone2.Serum.mRC-seq|1,miPSC.Clone9.2i.mRC-seq|2,miPSC.Clone2.Serum|15,miPSC.Clone1.2i|9,miPSC.Clone2.2i.mRC-seq|1,miPSC.Clone18.2i.mRC-seq|2,miPSC.Clone8.Serum|22,miPSC.Clone10.Serum.mRC-seq|1,miPSC.Clone3.2i.mRC-seq|2,miPSC.Clone14.Serum.mRC-seq|3,miPSC.Clone…	chr16|56568119|56568492|L1|BALB_cJ
321ce434-c8fa-4ab5-b971-1d36b611b76b	chr17	16341416	16341417	-	-	N	L1MdGF	6838	7074	262	260	CT	CTGAACTAGGGCATAAAAAGTTCGCCTGTCCAATGGGCCTCTCTTTCCACTGCTGGCCGACTAGGCCACCTTTTGAAACAAATGCAACTAGAGTCAAGAGACCCGGGGTACTGGTTAGGTCTCATGTATGGAGGACTTGACTCAGTAGACCAAAATATAGGTAGGAAGTCATGGTTTGAAAAAAATTCTAGAAAGAGGTAATTCATCATTCTTGATCTTTCAGAATAACTGACTCGCCCCT	TTGTACATAGTAGGGACTTGTGACTATATAAAAATATATATGTACAATAGTATGCATTTAATTCCTATATAGAGTAAGATATAAATATAAGAACATGGGATATAACTTAATGTTAGAATGCTTATGAAGCATATATGAGGAAACCCTGCATTCCATCCACATCCAAATTTAGAACAAACCAAAAAAACAAAACTGCATACAAATTGAATCAATCTCAGTTGGTTTTTGTCAAACCTAAATATTTACAAGGATAACCTGATAGGTATAGACTGTCACTTGAATCAGAACTTCTTTTTTTTAAAATATTTTTTATTATTATGTATTTTCCTCAATTACATTTAGAATGCTATCCCAAAAGTCCCCCATACCCTCCCCCCACTCCCCTACCCACCCATTCTC…	miPSC.Clone10.2i.mRC-seq|3,miPSC.Clone12.Serum.mRC-seq|1,miPSC.Clone9.2i.mRC-seq|4,miPSC.Clone2.Serum|18,miPSC.Clone1.2i|4,miPSC.Clone18.2i.mRC-seq|1,miPSC.Clone8.Serum|10,miPSC.Clone10.Serum.mRC-seq|2,miPSC.Clone3.2i.mRC-seq|1,miPSC.Clone4.2i|10,miPSC.Clone1.Serum|10,miPSC.Clone1.Serum.mRC-seq|2,miPSC.Clone4.2i.mRC-seq|1,miPSC.Clone11.Serum.mRC-seq|1,miPSC.Clone7.2i.mRC-seq|1,miPSC.Clone3.Serum|…	miPSC.Clone10.2i.mRC-seq|1,MEF.I222e2.mRC-seq|9,miPSC.Clone12.Serum.mRC-seq|6,miPSC.Clone17.2i.mRC-seq|1,miPSC.Clone2.Serum.mRC-seq|1,miPSC.Clone9.2i.mRC-seq|3,miPSC.Clone2.Serum|16,miPSC.Clone1.2i|6,miPSC.Clone14.2i.mRC-seq|1,miPSC.Clone18.2i.mRC-seq|2,miPSC.Clone8.Serum|10,miPSC.Clone10.Serum.mRC-seq|4,miPSC.Clone14.Serum.mRC-seq|3,miPSC.Clone4.2i|11,miPSC.Clone1.Serum|5,miPSC.Clone1.Serum.mRC-…	chr17|16341231|16341602|L1|129P2_OlaHsd,A_J,BALB_cJ,BUB_BnJ,C3H_HeJ,CBA_J,DBA_2J,LG_J,LP_J,NZO_HlLtJ,ZALENDE_EiJ
de9b6998-4ed7-49f3-be3a-ec9b659f953c	chr17	17721095	17721104	-	-	N	L1MdTFI	218	7415	396	395	TAGATATTTT	GTCCGACGGGTCCCGGACAAAGGTGGGGACCGCTGCCGCGGGGGCTTCGGCCGCCTCCCCAGCCGGGCGGGCACCTGTCCTCCGGTCCGGACGGTGTAGATATTTTCTTTATATACATTTCAAATGCTATCCCGAAAGTTCCCTATACACTGCCNCCCGCCCTGCTCCCCTACCCACCCACCTTTTCCCCACTTCCTAACCCTGT	ATCAGCATCCAAACGCTGACACCATTGCATATACTAGCAAGATTTTATCGAAAGGACCCAGATGTAGCTGTCTCTTGTGAGACTATCCCGGGGCCTAGCAAACACAGAAGTGGATGCTCACAGTCAGCTAATGGATGGATCACAGGGCTCCCAATGGAGGAGCTAGAGAAAGTATCCAAGGAGCTAAAGGGATCTTCAACCCTATAGGTGGAAAAACATTATGAACTAACCAGTACCCCTGAGCTCTTGACTCTAGCTGCATATGTATCAAAAGATGGCCTAGTCGGCCATCACTGGAAAGAGAGGCCCATTGGACACGCAGACTTTGTGTGCCCCGGTACAGGGGAACGCCAGGGCCAAAGGGGGGGAGTGGGTGGGTAGGGGAGTGGGGGTGGGTGG…	miPSC.Clone10.2i.mRC-seq|3,MEF.I222e2.mRC-seq|19,miPSC.Clone12.Serum.mRC-seq|5,miPSC.Clone17.2i.mRC-seq|7,miPSC.Clone2.Serum.mRC-seq|15,miPSC.Clone9.2i.mRC-seq|3,miPSC.Clone2.Serum|11,miPSC.Clone1.2i|5,miPSC.Clone14.2i.mRC-seq|3,miPSC.Clone2.2i.mRC-seq|2,miPSC.Clone18.2i.mRC-seq|7,miPSC.Clone8.Serum|6,miPSC.Clone10.Serum.mRC-seq|4,miPSC.Clone3.2i.mRC-seq|7,miPSC.Clone14.Serum.mRC-seq|6,miPSC.Clon…	miPSC.Clone15.2i.mRC-seq|2,miPSC.Clone10.2i.mRC-seq|3,MEF.I222e2.mRC-seq|7,miPSC.Clone12.Serum.mRC-seq|4,miPSC.Clone17.2i.mRC-seq|6,miPSC.Clone2.Serum.mRC-seq|3,miPSC.Clone9.2i.mRC-seq|4,miPSC.Clone2.Serum|19,miPSC.Clone1.2i|11,miPSC.Clone14.2i.mRC-seq|3,miPSC.Clone2.2i.mRC-seq|7,miPSC.Clone18.2i.mRC-seq|5,miPSC.Clone8.Serum|14,miPSC.Clone10.Serum.mRC-seq|4,miPSC.Clone3.2i.mRC-seq|5,miPSC.Clone14…	chr17|17720934|17721300|L1|129P2_OlaHsd,129S1_SvImJ,A_J,BALB_cJ,DBA_1J,DBA_2J,LP_J,NZO_HlLtJ,SEA_GnJ
ab1296a7-56d3-492e-ad19-8c5d24850caa	chr17	17781838	17781836	+	+	N	L1MdGF	5898	7100	315	441	AAA	CACAGATTAAAGCTGGATTTCAACAGGAATAGAAACATCAAAAAGCTTACAAACTCATGGAAACTTAACAACTCTGTAGTGAAAAACTGCTGGGTCAATGCAGAAATAAACGAAGAAATTAAAGACTCCCTAGAATTCAATGAAAATGAATGCACAATGTACCCAAACTTATGAGACACAATGAAAGCAATGCTACGAGAAATGTTCATAGCACTAAGTCCATATATATTTTAAAAATGGAGATATTCCATATCAATTTAACAGCACAGTCAAAACCTGTAGATAAATCAAAACAACCCTGAGATTCCACCTCACACCAGTCAGAATGGCTAAGATCAAAAATTCAGGTGACAGCAGATGCTGGCGTGGATGTGGAGAAAGAGGAACACTCCTCCATTG…	TATGGGGAGATTTTTGGATAGAATTCCAAAAGTAAAAGCGCGAAATACCTAAATAAAAAAAGAAAAAAAAATTTTAAAGGGGCCACCTCTGTTGAATATGTAAAAAAAAAAAAAAAAAAAAAATCAGTCCCAAGAGGAGGAGATAGCTAGAAATAATCTAACTCAGAGCTGAAATCAATACAACAGAAACAAACAGAAGAATGCAATGAATCAATGAAACATAAGNTTTT	miPSC.Clone15.2i.mRC-seq|2,miPSC.Clone10.2i.mRC-seq|9,MEF.I222e2.mRC-seq|9,miPSC.Clone12.Serum.mRC-seq|4,miPSC.Clone17.2i.mRC-seq|2,miPSC.Clone2.Serum.mRC-seq|3,miPSC.Clone9.2i.mRC-seq|3,miPSC.Clone2.Serum|8,miPSC.Clone1.2i|14,miPSC.Clone2.2i.mRC-seq|2,miPSC.Clone18.2i.mRC-seq|6,miPSC.Clone8.Serum|9,miPSC.Clone14.Serum.mRC-seq|2,miPSC.Clone4.2i|6,miPSC.Clone1.Serum|7,miPSC.Clone16.2i.mRC-seq|4,mi…	miPSC.Clone15.2i.mRC-seq|1,miPSC.Clone10.2i.mRC-seq|2,MEF.I222e2.mRC-seq|12,miPSC.Clone12.Serum.mRC-seq|7,miPSC.Clone17.2i.mRC-seq|3,miPSC.Clone16.Serum.mRC-seq|2,miPSC.Clone9.2i.mRC-seq|8,miPSC.Clone2.Serum|15,miPSC.Clone1.2i|13,miPSC.Clone14.2i.mRC-seq|8,miPSC.Clone2.2i.mRC-seq|6,miPSC.Clone18.2i.mRC-seq|2,miPSC.Clone8.Serum|17,miPSC.Clone10.Serum.mRC-seq|2,miPSC.Clone3.2i.mRC-seq|5,miPSC.Clone…	chr17|17781624|17782045|L1|129S1_SvImJ,AKR_J,A_J,BALB_cJ,BUB_BnJ,C3H_HeH,C3H_HeJ,CBA_J,DBA_1J,DBA_2J,I_LnJ,KK_HiJ,LG_J,LP_J,NZB_B1NJ,NZO_HlLtJ,RF_J,SEA_GnJ,ST_bJ,WSB_EiJ,ZALENDE_EiJ
a36827bc-3c0c-4ee8-864d-d57698cfe153	chr17	20255353	20255339	+	+	N	L1MdA	8	6565	270	410	AAGTTGAGCAAATCT	TAGGTTAGAAGTTTAGAGCTTTGTTTTGGGATAATGGGATAAACAATTCCTTGGAGTTGGGTTAGAGTATCAGATAAAGGCCAGGTTGAAGGCCAATTTTGTCCTCTAGTAAATGTTACATCACCCCCAGCATCTATTAATCATTTAAAGCTTTACTTCAATTATTAATTTAAAGTTGGGTCTCTTACCCAATAGATTGAACCCAGTTCACATCAGACAAAACACAGCCATTCTATCCTCTCTCACTCTTAATAAATCTGGAAGGAAGTGGAAGATAAGTTGAGCAAATCTCCCTTCCGCTCGACTCGAGCCCTGGGCTACCTTGCCAGCAGAGTCTTGCCCAACACCCGCAAGGGCCCACACGGGACTCCCCACGGGATCCTAAGACCTCTGGTGAGT…	GAACTTACCAGAGCAACTGCAGGATGAGCATAAATGGACATCTCTTTCCACCATCCACGAGGCATTAACACCAGAAATGGGAGTTCAAACCTTGCCTATGGGAGGTTTTGGACCTTTACCTGCAGAAACTTGGGCAATTCATCTAGCACTAATCAGTACTATTGTGGAAGGACAGCAGTTTTATGCAGGCATTATAGATAATGATTATGAGGGAGAAATTAAAATTATGGCTGCTTCCTCTCATGATATTCTAACTGTACCTGTTAAGCCAAAGATTTGCTCAACTTTTTTTTCCATTTTTTATTAGGTATTTAGCTCATTTACATTTCCAGTGCTATACCAAAAGTCCCCCATATCCACCCACCCCCACTCCCCTGCCCACCCACTCCCCCTTTTTGG…	MEF.I222e2.mRC-seq|10,miPSC.Clone12.Serum.mRC-seq|1,miPSC.Clone17.2i.mRC-seq|2,miPSC.Clone2.Serum.mRC-seq|1,miPSC.Clone9.2i.mRC-seq|2,miPSC.Clone2.Serum|11,miPSC.Clone1.2i|5,miPSC.Clone14.2i.mRC-seq|2,miPSC.Clone2.2i.mRC-seq|4,miPSC.Clone18.2i.mRC-seq|2,miPSC.Clone8.Serum|6,miPSC.Clone10.Serum.mRC-seq|1,miPSC.Clone3.2i.mRC-seq|2,miPSC.Clone14.Serum.mRC-seq|1,miPSC.Clone4.2i|8,miPSC.Clone1.Serum|3…	miPSC.Clone15.2i.mRC-seq|3,miPSC.Clone10.2i.mRC-seq|4,MEF.I222e2.mRC-seq|10,miPSC.Clone12.Serum.mRC-seq|6,miPSC.Clone17.2i.mRC-seq|4,miPSC.Clone16.Serum.mRC-seq|5,miPSC.Clone9.2i.mRC-seq|3,miPSC.Clone2.Serum|14,miPSC.Clone1.2i|6,miPSC.Clone14.2i.mRC-seq|6,miPSC.Clone2.2i.mRC-seq|1,miPSC.Clone18.2i.mRC-seq|3,miPSC.Clone8.Serum|8,miPSC.Clone10.Serum.mRC-seq|2,miPSC.Clone3.2i.mRC-seq|7,miPSC.Clone14…	chr17|20255160|20255569|L1|129P2_OlaHsd,129S1_SvImJ,129S5SvEvBrd,A_J,BALB_cJ,CAST_EiJ,DBA_1J,DBA_2J,I_LnJ,JF1_MsJ,KK_HiJ,LG_J,LP_J,MOLF_EiJ,NZO_HlLtJ,PWK_PhJ,SEA_GnJ,WSB_EiJ
9e9911db-bdf7-46e2-90d0-b694f73fb0fb	chr17	24175482	24175495	-	-	N	B2	1	202	443	495	AATCACTTATTTTC	AAATAAATAAATCTTTAAAAAAAAAAAAAAGAAAGAAACAGAAAACAATGTGGTCCCCAGCTGACCATCGGAGTGTCTGGATGAGTAGCCAACATACTCGTGCTTACAAAGCAAAAGTGTGGACTTGCAGCAATATACAACTTTGTGATGTGAAAATAAGTGATTGGGCTGGTGAGATGGCTCAGTGGGTAAGAGCACCCGACTGCTCTTCCGAAGGTCCAGAGTTCAACTCCCAGCAACCACATGGTGGCTCACAACCATCCGTAACAAGATCTGGCTCCCTCTTCTGGAGTGTCTGAAGACAGCTACAATGTACTTACATATAATAAATAAATAAATCTTTAAAAAAAAAAAAA	TCAAGAGGTAAACAGTATATCCTGCGAGAAAGGTGTGACGAGCCTCCCACCCTGTACTCTCATGACACAGATGTACAAAGATACCTCTTCAACAGATACTAACTTTATTTAGGAAACATACTAACACTAACCAAATCACTTATTTTCTTTTTTTTTTTTTTTAAAGATTAGTTTATCTCTTATATGTTTAAAGTTT	miPSC.Clone15.2i.mRC-seq|5,miPSC.Clone10.2i.mRC-seq|5,MEF.I222e2.mRC-seq|12,miPSC.Clone12.Serum.mRC-seq|8,miPSC.Clone17.2i.mRC-seq|4,miPSC.Clone16.Serum.mRC-seq|9,miPSC.Clone9.2i.mRC-seq|8,miPSC.Clone2.Serum|18,miPSC.Clone1.2i|14,miPSC.Clone14.2i.mRC-seq|4,miPSC.Clone2.2i.mRC-seq|9,miPSC.Clone18.2i.mRC-seq|10,miPSC.Clone8.Serum|13,miPSC.Clone10.Serum.mRC-seq|10,miPSC.Clone3.2i.mRC-seq|5,miPSC.Clo…	miPSC.Clone15.2i.mRC-seq|7,miPSC.Clone10.2i.mRC-seq|6,MEF.I222e2.mRC-seq|19,miPSC.Clone12.Serum.mRC-seq|7,miPSC.Clone17.2i.mRC-seq|9,miPSC.Clone16.Serum.mRC-seq|6,miPSC.Clone9.2i.mRC-seq|3,miPSC.Clone2.Serum|21,miPSC.Clone1.2i|21,miPSC.Clone14.2i.mRC-seq|18,miPSC.Clone18.2i.mRC-seq|11,miPSC.Clone10.Serum.mRC-seq|2,miPSC.Clone3.2i.mRC-seq|7,miPSC.Clone14.Serum.mRC-seq|7,miPSC.Clone4.2i|15,miPSC.Cl…	chr17|24175309|24175790|SINE|129P2_OlaHsd,129S1_SvImJ,129S5SvEvBrd,AKR_J,A_J,BALB_cJ,BTBR_T__Itpr3tf_J,BUB_BnJ,C3H_HeJ,CBA_J,DBA_1J,DBA_2J,FVB_NJ,I_LnJ,KK_HiJ,LEWES_EiJ,LG_J,LP_J,NOD_ShiLtJ,NZB_B1NJ,NZO_HlLtJ,NZW_LacJ,RF_J,SEA_GnJ,SJL_J,SM_J,ST_bJ,WSB_EiJ,ZALENDE_EiJ
dd0e8491-050b-4a01-a7c2-970d1fe20f92	chr17	24708910	24708925	-	-	N	B2	0	213	485	426	TACATAAATAAATCTT	TTATCACACAATTCCAGACCAGCCTAAAACTAACTGAATACATAGACTCTTCCTTAATAATTTTTTTTTTTCAAAACAGGGTTTTTCTGTGTAGCCTTGGCTGTGCTGAAACTTATGCTATAGACAAGGCTGACCCTGAATTCAGAGATCCACCTACCTCTGCTTACTGAGTGTAAATTAATTTTCTTTTTAAGATTTATTTATGTAGGGGCTGGTGAGATGGCTCAGCAGGTAAGAGCACCCGACTGCTCTTCCGAAGGTCCGGAGTTCAAATCCCAGCAACCACATGGTGGCTCACAACCATCCGTTATGAGATCTGACTCCCTCTTCTGGAGTGTCTGAAGACAGCTACAGTGTACTTACATATAATAAATAATAAATCTTTAAAAAAAAAAAGAT…	TTATCACACAATTCCAGACCAGCCTAAAACTAACTGAATACATAGACTCTTCCTTAATAATTTTTTTTTTTCAAAACAGGGTTTTTCTGTGTAGCCTTGGCTGTGCTGAAACTTATGCTATAGACAAGGCTGACCCTGAATTCAGAGATCCACCTACCTCTGCTTACTGAGTGTAAATTAATTTTCTTTTTAAGATTTATTTATGTAGGGGCTGGTGAGATGGCTCAGCAGGTAAGAGCACCCGACTGCTCTTCCGAAGGTCCGGAGTTCAAATCCCAGCAACCACATGGTGGCTCACAACCATCCGTTATGAGATCTGACTCCCTCTTCTGGAGTGTCTGAAGACAGCTACAGTGTACTTACATATAATAAATAATAAATCTTTAAAAAAAAAAAGAT…	miPSC.Clone15.2i.mRC-seq|5,miPSC.Clone10.2i.mRC-seq|5,MEF.I222e2.mRC-seq|16,miPSC.Clone12.Serum.mRC-seq|11,miPSC.Clone17.2i.mRC-seq|10,miPSC.Clone16.Serum.mRC-seq|5,miPSC.Clone9.2i.mRC-seq|13,miPSC.Clone2.Serum|8,miPSC.Clone1.2i|7,miPSC.Clone14.2i.mRC-seq|6,miPSC.Clone2.2i.mRC-seq|5,miPSC.Clone18.2i.mRC-seq|5,miPSC.Clone8.Serum|10,miPSC.Clone10.Serum.mRC-seq|8,miPSC.Clone3.2i.mRC-seq|10,miPSC.Clo…	miPSC.Clone15.2i.mRC-seq|3,miPSC.Clone10.2i.mRC-seq|4,MEF.I222e2.mRC-seq|8,miPSC.Clone12.Serum.mRC-seq|4,miPSC.Clone17.2i.mRC-seq|7,miPSC.Clone16.Serum.mRC-seq|6,miPSC.Clone9.2i.mRC-seq|5,miPSC.Clone2.Serum|8,miPSC.Clone1.2i|9,miPSC.Clone14.2i.mRC-seq|4,miPSC.Clone2.2i.mRC-seq|14,miPSC.Clone18.2i.mRC-seq|2,miPSC.Clone8.Serum|10,miPSC.Clone10.Serum.mRC-seq|5,miPSC.Clone3.2i.mRC-seq|4,miPSC.Clone14…	chr17|24708735|24709216|SINE|129S1_SvImJ,A_J,BTBR_T__Itpr3tf_J,DBA_1J,DBA_2J,LP_J,NOD_ShiLtJ,NZO_HlLtJ,RF_J
c98bdb22-1149-4bb6-8bee-24e4e815f634	chr17	25291747	25291734	-	-	N	B2	0	205	499	500	CCTCAACCATTTCT	TGCTGACCTAGCTCAGTGGAATAAGTCAGTCTCAGAATGGCAAGAAATGGGTCTGGGGAGTAGGCTTAGGAGGTAAGAGCACTTGCTGCTTTTGTAGAGACCTTGCGTTCGGTTCCCAATGCCCACATGGCACTCCTCAACCATTTCTTTTTTTTTTTTTTTTTTTTTTAAAAGGGTAACTTTTTTCTTCTTAAGTACCCTTTAGCTGTTTTCAAACACCC	CCCGAGAGCTGGGATAAAGGGAGTGCACCACCACGCCCGGCTACAAAAGTTATTTTTAATTATGTGTATTGTATGTGTGCATCTGTGTGAGTATATGTTACTTGAACACAGAGCCTGAGGAGACCAGAAGAGGTTGTGAGACCCACCCTCCAGGACTGGAGTTAGAAATGGTTGAGGAGGGGCTGGTGAGATGGCTCAGTGGGTAAGAGCACCCGACTGCTCTTCCGAAGGTCCAGAGTTCAAATCCCAGCAACCACATGGTGGCTCACAACCATCTGTAACGAGATCTGACGCCCTCTTCTGGTGTGTCTGAAGACAGCTACAGTGTACTTACATGTAATAAATAAATCTTTAAAAAAAAAAAAAAAAAAAAAGAAAT	miPSC.Clone15.2i.mRC-seq|5,miPSC.Clone10.2i.mRC-seq|10,MEF.I222e2.mRC-seq|17,miPSC.Clone12.Serum.mRC-seq|1,miPSC.Clone17.2i.mRC-seq|13,miPSC.Clone16.Serum.mRC-seq|9,miPSC.Clone9.2i.mRC-seq|8,miPSC.Clone2.Serum|21,miPSC.Clone1.2i|12,miPSC.Clone14.2i.mRC-seq|11,miPSC.Clone2.2i.mRC-seq|4,miPSC.Clone18.2i.mRC-seq|5,miPSC.Clone8.Serum|2,miPSC.Clone10.Serum.mRC-seq|4,miPSC.Clone3.2i.mRC-seq|10,miPSC.Cl…	miPSC.Clone15.2i.mRC-seq|5,miPSC.Clone10.2i.mRC-seq|10,MEF.I222e2.mRC-seq|11,miPSC.Clone12.Serum.mRC-seq|5,miPSC.Clone17.2i.mRC-seq|11,miPSC.Clone16.Serum.mRC-seq|8,miPSC.Clone9.2i.mRC-seq|11,miPSC.Clone2.Serum|11,miPSC.Clone1.2i|10,miPSC.Clone14.2i.mRC-seq|11,miPSC.Clone2.2i.mRC-seq|5,miPSC.Clone18.2i.mRC-seq|7,miPSC.Clone10.Serum.mRC-seq|12,miPSC.Clone3.2i.mRC-seq|12,miPSC.Clone14.Serum.mRC-seq…	chr17|25291482|25291950|SINE|129P2_OlaHsd,129S1_SvImJ,129S5SvEvBrd,AKR_J,BALB_cJ,BTBR_T__Itpr3tf_J,BUB_BnJ,C3H_HeH,C3H_HeJ,CAST_EiJ,CBA_J,FVB_NJ,KK_HiJ,LG_J,LP_J,NZB_B1NJ,SEA_GnJ,SJL_J,ST_bJ
b6863402-4433-4589-9028-eee400355930	chr17	47407643	47407630	+	+	N	B2	0	195	420	500	AAGAGATTGAATGGATCTCAGAAGAGACTTTGAATTTTAGACTTTTAACATTGTTGGTGCTGCTATAAACTATGGGAACTTTGGAAGTTGGACTAAATGTAATTTTTTATTATGCTATGGGTAGATATGACCCCACATAGACTCATGT	ACTAGAACAAGAAGCTGGAATGTTGAAGTTGCCTTGGAGGCCCCAAAGATGTTTGACATGCCAGATCTGTGGGCTATCTGCTGAGGAAAGCTGCTAACAGGGAGTGGAACAACAAAGATGAGAAAGCAGTTGGAGATCTGAAAACTTCTTTGATATCAGACATGGAGATGCAGAGTTTGGAGTTTGCCCAGGGTTTCCTGTCTTGATTCAGGGATTACAGTTAAGAGATTGAATGGGGGGCTGGTGAGATGGCTCAGTGGGTAAGAGCACCCGACTGCTCTTCTGAAGGTCCAGAGTTCAAATCCCAGCAACCACATGGTGGCTCACAACCATCCGTAACGAAATCTGACTCCCTCTTCTGGAGTGTCTGAAGACAGCGACAGTGTGCTTACATATAAT…	GCCAACGCCAGGGTGGGGCAGAACAATCGGGAATGAAAGCGCGCGCCGTGTTCTGGAGGGTGTGAAGGCAGGGACAGGGGGCTTGCATGGAATAAATGAATAGAGAAAGAGAATCTCCAAAAAAAAAAAAAAAGAGATTGAATGGATCTCAGAAGAGACTTTGAATTTTAGACTTTTAACATTGTTGGTGCTGCTATAAACTATGGGAACTTTGGAAGTTGGACTAAATGTAATTTTTTATTATGCTATGGGTAGATATGACCCCACATAGACTCATGT	miPSC.Clone15.2i.mRC-seq|3,miPSC.Clone10.2i.mRC-seq|7,MEF.I222e2.mRC-seq|14,miPSC.Clone12.Serum.mRC-seq|4,miPSC.Clone17.2i.mRC-seq|3,miPSC.Clone16.Serum.mRC-seq|5,miPSC.Clone9.2i.mRC-seq|12,miPSC.Clone2.Serum|12,miPSC.Clone1.2i|5,miPSC.Clone14.2i.mRC-seq|7,miPSC.Clone2.2i.mRC-seq|13,miPSC.Clone18.2i.mRC-seq|2,miPSC.Clone8.Serum|11,miPSC.Clone10.Serum.mRC-seq|7,miPSC.Clone3.2i.mRC-seq|3,miPSC.Clon…	miPSC.Clone15.2i.mRC-seq|6,miPSC.Clone10.2i.mRC-seq|7,MEF.I222e2.mRC-seq|19,miPSC.Clone12.Serum.mRC-seq|8,miPSC.Clone17.2i.mRC-seq|8,miPSC.Clone16.Serum.mRC-seq|3,miPSC.Clone9.2i.mRC-seq|11,miPSC.Clone2.Serum|14,miPSC.Clone1.2i|12,miPSC.Clone14.2i.mRC-seq|3,miPSC.Clone2.2i.mRC-seq|7,miPSC.Clone18.2i.mRC-seq|5,miPSC.Clone8.Serum|7,miPSC.Clone10.Serum.mRC-seq|2,miPSC.Clone3.2i.mRC-seq|5,miPSC.Clone…	chr17|47407296|47407825|SINE|129P2_OlaHsd,129S1_SvImJ,129S5SvEvBrd,WSB_EiJ,ZALENDE_EiJ
dddd01db-d258-4788-8393-ff2dc0daffdd	chr17	55326722	55326709	+	NA	N	L1MdA	4765	6553	241	498	AAAAGTTGCCTTGG	CATTCGGTATTCCTCAGGTGAGAATTCTTTGTTCAGTTCTGAGCCCCATTTTTTAATGGGGTTATTCGATTTTCTGAAGTCCACCTTCTTGAGTTCTTTGTATATGTTGGATATTAGTCCCCTATCTGATTAAGATAGGTAAAGATCCTTTTCCAATCTGTTGGTGGTCTTTTTGTCTTATTGACGGTGTCTTTTGCCTTGCAGAAACTTTGGAGTTTCATTAGGTCCCATTTGTCAATTCTCGATCTTACAGCACAAGCCATTGCTGTTCTGTTCAGGAATTTTTCCCCTGTGCCCATATCTTCAAGGCTTTTCCCCACTTTCTCCTCTATAAGTTTCAGTGTCTCTGGTTTTATATGAAGTTCCTTGATCTACTTAGATTTGACCTTATTACAAGGA…	GGGGAGAACCCGGGGCAAAAAGGGGGGGGGGGGGGGGGAAAGGGGCGGGGGGGGGGGGGGTAGGGGGGCACTTTAGCTTAACAATTGAAAAGTAAACGAGGTAAAACCCTAAATTTAAAAAAAAAAGTTGCCTTGGTTATCATGTCTCTTCACAGCAATAAAAAAATCCTAATTAAGACATCACAACATTAAGCAATAACTATCTATCCTTCATTCTCTTTGGTTCCTGGCTACCTCTGCTCTTATCTCTTAGGTTTGACTATTCTAGGA	miPSC.Clone15.2i.mRC-seq|2,miPSC.Clone10.2i.mRC-seq|3,MEF.I222e2.mRC-seq|3,miPSC.Clone12.Serum.mRC-seq|1,miPSC.Clone16.Serum.mRC-seq|1,miPSC.Clone9.2i.mRC-seq|3,miPSC.Clone2.Serum|9,miPSC.Clone1.2i|6,miPSC.Clone14.2i.mRC-seq|1,miPSC.Clone2.2i.mRC-seq|2,miPSC.Clone18.2i.mRC-seq|3,miPSC.Clone8.Serum|10,miPSC.Clone10.Serum.mRC-seq|2,miPSC.Clone14.Serum.mRC-seq|2,miPSC.Clone4.2i|12,miPSC.Clone1.Serum…	miPSC.Clone15.2i.mRC-seq|2,miPSC.Clone10.2i.mRC-seq|11,MEF.I222e2.mRC-seq|16,miPSC.Clone12.Serum.mRC-seq|7,miPSC.Clone17.2i.mRC-seq|14,miPSC.Clone16.Serum.mRC-seq|4,miPSC.Clone9.2i.mRC-seq|9,miPSC.Clone2.Serum|12,miPSC.Clone1.2i|11,miPSC.Clone14.2i.mRC-seq|2,miPSC.Clone2.2i.mRC-seq|8,miPSC.Clone18.2i.mRC-seq|6,miPSC.Clone8.Serum|9,miPSC.Clone10.Serum.mRC-seq|4,miPSC.Clone3.2i.mRC-seq|9,miPSC.Clon…	chr17|55326454|55326902|L1|129P2_OlaHsd,129S1_SvImJ,129S5SvEvBrd,AKR_J,A_J,BALB_cJ,BTBR_T__Itpr3tf_J,BUB_BnJ,C3H_HeH,C3H_HeJ,C57L_J,C58_J,CBA_J,DBA_1J,DBA_2J,FVB_NJ,I_LnJ,KK_HiJ,LEWES_EiJ,LG_J,LP_J,MOLF_EiJ,NOD_ShiLtJ,RF_J,SEA_GnJ,SJL_J,SM_J,ST_bJ
d2f36164-325f-496b-a20a-6a34722fac0f	chr17	55690734	55690719	+	+	N	L1MdGF	738	7184	418	385	AAGAAGCCTGGCCTGG	AAAAGATTGTTCCTCTGTTGATTTTGTTACCCTCTATCAGCAGGCGTGGGAGACAAGCTCTCTTCTCTGAGTTTCAGTGGTCAGAGCAGTCTCTGTAGGCAAGCTCTCCTCTCTCAGGGAAGGTGTACAGTTATCTGGTGTTTGGACCTCCTCCTGGCTGAAGGTGAAGGCCCAAAACAGGATCTTTCCCAGAAGCTGTGTTGCTTTGGCCAGGAAGGTGGCCAGTTGTCTGGAGTCGAAGATGTTGCCGCCTCAGAAGCTCTGTGGCTCTTGCCGGGAAGGTGGCTGGTTGTCTGGAGCTGAAGATGGTGCCGCCCCAGAATCTCTGTGACTCTCTCACCCGTCCCAGAAACGGCTGGCACTCTGTATTCCACACGGTCACAAAAATATGGAACGCTT…	GGGGGTGGGGGGGGGGAGGGGGGGTGGGGGGCTATGGGGGACTTTTGGAATAGAATTGAAAAAGAAAAAGAGAGAAATACATAAAAAAAAAGGGAAAAAAAAAAAAAAAAAAAAAAAAAGAAGAAGCCTGGCCTGGCAGGAGATCAGCCTTCCCCCTTTGTAAGCACACACTCTTTTTTTTTTCAATTTTTTGTTAGATATTTTCTTCATTTACATTTCAAATGCTANTCTCCGAAAGTCCCCTATACCTTTCCCCTACCCTGCTCCC	miPSC.Clone15.2i.mRC-seq|3,miPSC.Clone10.2i.mRC-seq|2,MEF.I222e2.mRC-seq|13,miPSC.Clone12.Serum.mRC-seq|2,miPSC.Clone17.2i.mRC-seq|7,miPSC.Clone16.Serum.mRC-seq|5,miPSC.Clone9.2i.mRC-seq|4,miPSC.Clone2.Serum|14,miPSC.Clone1.2i|11,miPSC.Clone14.2i.mRC-seq|7,miPSC.Clone2.2i.mRC-seq|10,miPSC.Clone18.2i.mRC-seq|2,miPSC.Clone8.Serum|8,miPSC.Clone10.Serum.mRC-seq|3,miPSC.Clone3.2i.mRC-seq|6,miPSC.Clone…	miPSC.Clone15.2i.mRC-seq|1,miPSC.Clone10.2i.mRC-seq|2,MEF.I222e2.mRC-seq|11,miPSC.Clone12.Serum.mRC-seq|2,miPSC.Clone17.2i.mRC-seq|4,miPSC.Clone16.Serum.mRC-seq|3,miPSC.Clone9.2i.mRC-seq|7,miPSC.Clone2.Serum|10,miPSC.Clone1.2i|11,miPSC.Clone14.2i.mRC-seq|3,miPSC.Clone2.2i.mRC-seq|7,miPSC.Clone18.2i.mRC-seq|5,miPSC.Clone8.Serum|13,miPSC.Clone10.Serum.mRC-seq|2,miPSC.Clone3.2i.mRC-seq|6,miPSC.Clone…	chr17|55690520|55690884|L1|129P2_OlaHsd,129S1_SvImJ,C58_J,FVB_NJ,I_LnJ,KK_HiJ,LP_J,NOD_ShiLtJ
cda1ccbe-f2d7-46bb-a469-37f70f67936d	chr17	56539741	56539756	-	-	N	B2	0	202	500	500	CCAGATTGCCTTTCTT	CTGCCTGGGTCCAGTGGGGGTGGGCACTCAACGAGGGATTCTAGGCAGGGACTCCCTGTCTGGGTGTCCCCACCTGGGTCCGCACTGTGTGCGGACAGGGCTAATGAAGGCAGGGAAACTGAGTCTTCAAACATCTGCTGGGAGGCCTTGGGCTATTCCGACTGTGGGTAGAAACTGTGGTCGATTGAGTGGGCACAGGACTATTACCCAGCCTCCCACAGGGGCTGGGACACCCCACAGAGACCGGTCTGATGGAGACCCTCTGTACGTGTGACAAGAAAGGCAATCTGGGGGCTGGTGAGATGGCTCAGTGGGTAAGAGCACCCGACTGCTTGGGAGTTCAAATCCCAGCAACCACATGGTGGCTCACAACCATCCGTAACGAGATCCGACTCCCTC…	CCAATGCATTCCTCTGACCTTCCTAGGAACTGCAGTCCTGTGAAAACACATACCAACACAGAACCTAAAATAAAAAAAAATAAATAAAGTTTTAAAGATTTAAAAACTAGGCAGGAAAAAAAAGTCAGGTGCCAGATTGCCTTTCTTTTTTTTTTTTTTTTTTTTAAGATTTACTTTTTATTCTATTTGTGAAAGT	miPSC.Clone15.2i.mRC-seq|6,miPSC.Clone10.2i.mRC-seq|8,MEF.I222e2.mRC-seq|27,miPSC.Clone12.Serum.mRC-seq|6,miPSC.Clone17.2i.mRC-seq|11,miPSC.Clone2.Serum.mRC-seq|12,miPSC.Clone9.2i.mRC-seq|18,miPSC.Clone1.2i|13,miPSC.Clone14.2i.mRC-seq|14,miPSC.Clone18.2i.mRC-seq|11,miPSC.Clone10.Serum.mRC-seq|2,miPSC.Clone3.2i.mRC-seq|9,miPSC.Clone14.Serum.mRC-seq|22,miPSC.Clone1.Serum|7,miPSC.Clone16.2i.mRC-seq|…	miPSC.Clone15.2i.mRC-seq|2,miPSC.Clone10.2i.mRC-seq|8,MEF.I222e2.mRC-seq|12,miPSC.Clone12.Serum.mRC-seq|5,miPSC.Clone17.2i.mRC-seq|12,miPSC.Clone16.Serum.mRC-seq|4,miPSC.Clone9.2i.mRC-seq|7,miPSC.Clone2.Serum|16,miPSC.Clone1.2i|17,miPSC.Clone14.2i.mRC-seq|6,miPSC.Clone2.2i.mRC-seq|3,miPSC.Clone18.2i.mRC-seq|6,miPSC.Clone10.Serum.mRC-seq|8,miPSC.Clone3.2i.mRC-seq|10,miPSC.Clone14.Serum.mRC-seq|7,m…	chr17|56539504|56539950|SINE|129P2_OlaHsd,129S1_SvImJ,BTBR_T__Itpr3tf_J,C57L_J,C58_J,FVB_NJ,I_LnJ,KK_HiJ,LP_J,NOD_ShiLtJ,SJL_J,WSB_EiJ
f938dd66-5bfb-438e-99da-2d8fd18f7538	chr17	56875331	56875317	+	+	N	B2	0	214	499	389	AAGAAGCGTGGCTAC	ATCACCATCCAGTTCTAGAGCCTTCGGTCTCCCCAGTCTGAAGCTCTGCCCCAATTCAGTGCTCACTCCCCTCCCCTCCCAGGTCTGCACCACCCACTTCCTGTCTCTGTGACTTGCTCTGGGGCCTGCAAGTGCGACCCTGGGGTATGTGCCCTCGTCTGGCGTATTTCACTGGACAGGGTCATCATCGTTCCTCCACGTTGGCATGGGCATCTTTTCAGGATGTCCTCTCAGCCTGGAGTGTCCACACCCTTGCTCCCTCCTCTGTCAGTGACCATGAGCTAAGAAGCGTGGCTACGGGCTGGTGAGATGGCTCAGCAGGTAAGAGTACCCGACTGCTCTTCCGAAGGTCCGGAGTTCAAATCCCAGCAACCACATGGTGGCTCACAACCATACGTA…	AACTACCAGCAGACAAGAGGCGCAAACGGAACAGAGAAAAAAGGCTCAGCACCCGCCCTTCGGGAAGTCTGAAGCTATAAAAAGTGTTTAAAGCCAGACTACAGGCAACAAAAAAAAAAAAAAAAAAAAAAAAAGAAGCGTGGCTACTGTGTGGATATGGCTGTGTGACAGACCTGAGTCTCTTATTTCAATGGTTTCNTTGGTGTATGACCAGAAGGGGAGCTTGGGTAATGTTGCCCTCGGGGCCCTGGCTTACGGAACACAGTGATGTCACCCAAAA	miPSC.Clone15.2i.mRC-seq|4,miPSC.Clone10.2i.mRC-seq|6,MEF.I222e2.mRC-seq|17,miPSC.Clone12.Serum.mRC-seq|4,miPSC.Clone17.2i.mRC-seq|7,miPSC.Clone16.Serum.mRC-seq|3,miPSC.Clone9.2i.mRC-seq|11,miPSC.Clone2.Serum|12,miPSC.Clone1.2i|6,miPSC.Clone14.2i.mRC-seq|4,miPSC.Clone2.2i.mRC-seq|6,miPSC.Clone18.2i.mRC-seq|3,miPSC.Clone8.Serum|13,miPSC.Clone10.Serum.mRC-seq|4,miPSC.Clone3.2i.mRC-seq|6,miPSC.Clone…	miPSC.Clone15.2i.mRC-seq|2,miPSC.Clone10.2i.mRC-seq|7,MEF.I222e2.mRC-seq|7,miPSC.Clone12.Serum.mRC-seq|2,miPSC.Clone17.2i.mRC-seq|2,miPSC.Clone2.Serum.mRC-seq|5,miPSC.Clone9.2i.mRC-seq|6,miPSC.Clone2.Serum|15,miPSC.Clone1.2i|8,miPSC.Clone14.2i.mRC-seq|3,miPSC.Clone2.2i.mRC-seq|1,miPSC.Clone18.2i.mRC-seq|4,miPSC.Clone8.Serum|21,miPSC.Clone10.Serum.mRC-seq|2,miPSC.Clone3.2i.mRC-seq|5,miPSC.Clone14.…	chr17|56875099|56875508|SINE|129P2_OlaHsd,129S1_SvImJ,129S5SvEvBrd,BTBR_T__Itpr3tf_J,C58_J,FVB_NJ,I_LnJ,KK_HiJ,LP_J,NOD_ShiLtJ,SJL_J,ZALENDE_EiJ
86aab82d-6f64-4a84-ba32-bb4fa44d113e	chr17	57035152	57035139	+	+	N	B2	0	200	500	500	AAAAGATTAAACCC	GCTCGGGTACCATCCCGTTCCAAGATCTGCCTGGCACAGTCCAGAAGCCCTTTATACTGGCCAGTGAAGCGAAGGGTCAGCCGAGTCTTGAGTACCTGGAGCAGGAGGAGATCCATTTGGTTAAACACTCTCTGACAGACCTGTCACATACTTGTAGGTGGAGGTATTGTCAAGGGTTCAATTGTGCATAGGCCGCATGAGATAGGCCACTTATGTGGAAAAGAGGGAGCCACTAGCTAGGTTCTCACTCTAACATAATACCTGTGGTTGTTGAGCTTTTAAAAGATTAAACCCGGGCTGGTGAGATGGCTCAGTGGGTAAGAGCACCCGACTGCTCTTCCGAAGGTCAGGAGTTCAAATCCCAGCAACCACATGGTGGCTCACAACCATCCGTAACAA…	GAAACAGCTGGGTTGCTCAAAAACAAACATGACAAGACCCGCGTTCTCTGCTAGGGGCGGAAGAGCACACCTCTAATCTACAGCCACCGGTTATAATAAAGTATCCCGTCTACTGCTAAAAAAAAAAAGATTAAACCCAGGTTCTCTGCTAACATATCCATCATATTGCAAACAAACCCTGGGTAGGCTGGAG	miPSC.Clone15.2i.mRC-seq|4,miPSC.Clone10.2i.mRC-seq|8,MEF.I222e2.mRC-seq|22,miPSC.Clone12.Serum.mRC-seq|3,miPSC.Clone17.2i.mRC-seq|3,miPSC.Clone16.Serum.mRC-seq|11,miPSC.Clone9.2i.mRC-seq|10,miPSC.Clone2.Serum|21,miPSC.Clone1.2i|11,miPSC.Clone14.2i.mRC-seq|2,miPSC.Clone2.2i.mRC-seq|9,miPSC.Clone18.2i.mRC-seq|7,miPSC.Clone10.Serum.mRC-seq|7,miPSC.Clone3.2i.mRC-seq|3,miPSC.Clone14.Serum.mRC-seq|8,m…	miPSC.Clone15.2i.mRC-seq|7,miPSC.Clone10.2i.mRC-seq|11,MEF.I222e2.mRC-seq|23,miPSC.Clone12.Serum.mRC-seq|7,miPSC.Clone17.2i.mRC-seq|16,miPSC.Clone16.Serum.mRC-seq|5,miPSC.Clone9.2i.mRC-seq|12,miPSC.Clone2.Serum|17,miPSC.Clone1.2i|6,miPSC.Clone14.2i.mRC-seq|9,miPSC.Clone18.2i.mRC-seq|6,miPSC.Clone10.Serum.mRC-seq|8,miPSC.Clone3.2i.mRC-seq|6,miPSC.Clone14.Serum.mRC-seq|7,miPSC.Clone4.2i|11,miPSC.Cl…	chr17|57034947|57035242|SINE|129P2_OlaHsd,129S1_SvImJ,129S5SvEvBrd,C57L_J,C58_J,FVB_NJ,LP_J,NOD_ShiLtJ
bbf70c1b-78f5-47a9-9692-5d7109ad16b0	chr17	58077468	58077482	-	-	N	L1MdTFII	63	7187	466	277	TATCTCCTGTATTCT	CCCACACAGGGTGCTGCCTCAGCGCCTCTGTGCTTCTGCCTGTTCCAGAAGCTGTCAGGTTCTCTGGCGCACCCTCTCACCTGTTCAGACTAATTTCCTAAGTTCGGCAGGTCTCGGACCCTATCTCCTGTATTCTGTTGTGATGCTTGCATCTATTGCTCTTGATCTCCTTCCTAGCTAAA	ACCATTGCATACACTAGCAAGATTTTACTGAAAGGACCCAGATGTAGCTGTCTCTTGTGAGACTATGCCGGGGCCTAGCAAACACAGAAGTGGATGCTCACAGTCAGCTAATGGATGGATCACAGGGCTCCCAATGGAGGAGCTAGAGAAAGTACCCAAGGAGCTAAAGGGATCTTCAACCCTATAGGTGGAACAACATTATGAACTAACCAGTACCCCTGAGCTCTTGACTCTAGCTGCATATGTATCAAAAGATGGCCTAGTCGGCCATCACTGGAAAGAGAGGCCCATTGGACATGCAGACTTTGTGTGCCCCGGTACAGGGGAACGCCAGGGCCAAAGGGGGGGAGTGGGTGGGTAGGGGAGTGGGGGTGGGTGGGTAAGGGGGACTTTTGGTAT…	miPSC.Clone15.2i.mRC-seq|12,miPSC.Clone10.2i.mRC-seq|11,MEF.I222e2.mRC-seq|12,miPSC.Clone12.Serum.mRC-seq|16,miPSC.Clone17.2i.mRC-seq|6,miPSC.Clone16.Serum.mRC-seq|5,miPSC.Clone9.2i.mRC-seq|12,miPSC.Clone2.Serum|11,miPSC.Clone1.2i|4,miPSC.Clone14.2i.mRC-seq|8,miPSC.Clone2.2i.mRC-seq|13,miPSC.Clone18.2i.mRC-seq|10,miPSC.Clone8.Serum|4,miPSC.Clone10.Serum.mRC-seq|7,miPSC.Clone3.2i.mRC-seq|9,miPSC.C…	miPSC.Clone15.2i.mRC-seq|2,miPSC.Clone10.2i.mRC-seq|7,MEF.I222e2.mRC-seq|4,miPSC.Clone12.Serum.mRC-seq|1,miPSC.Clone17.2i.mRC-seq|3,miPSC.Clone2.Serum.mRC-seq|2,miPSC.Clone9.2i.mRC-seq|2,miPSC.Clone2.Serum|12,miPSC.Clone1.2i|14,miPSC.Clone14.2i.mRC-seq|2,miPSC.Clone18.2i.mRC-seq|2,miPSC.Clone8.Serum|14,miPSC.Clone10.Serum.mRC-seq|1,miPSC.Clone14.Serum.mRC-seq|4,miPSC.Clone4.2i|14,miPSC.Clone1.Ser…	chr17|58077278|58077662|L1|129P2_OlaHsd,129S1_SvImJ,LP_J,WSB_EiJ,ZALENDE_EiJ
a1ae0041-d0ab-48a8-b23e-f891c616ac5b	chr17	58777708	58777695	+	+	N	L1MdTFI	117	7407	500	401	AAGATTTCTATGAG	GTGCAGGAATAGAAACACTGACTAAGACAAATTGGTACCAGCAGAGTGGGTTATTCCTTTGACAACCTGACCATGTTTTGGGGAGGACTGTGGAAGAACTTTGGAACTTTGAGCTAGAAGAGCCATTGATTGTTAAGATTTCTATGAGGATCTTGGTCCGGGACCCGCCGAACTTAGGAAATTAGTCTGAACAGGTGAGGCGAAGGGTGGGGCAGAGAACCC	GAAAAGGGGGGGGGGGGGGGGGGGGGGGGGGGGGGGGGGGGGGGGGAAGGGGGGCTTTTGGTAAAAGAATTGAAAATGAAAATGGGCAAATAACCAAAAAAAAATGGAAAAAAAAAAAAAAAAGATTTCTATGAGATGTTCTGTAGGAGGTTGGAAGATAATGTTGAGAACAGTGCAGAAGATGGAGGCCTGCCTTGCGAAATTTCAGTGGGAAGATCAAAGACTCTTATCAGGGCCATTGCTACATTTT	miPSC.Clone15.2i.mRC-seq|10,miPSC.Clone10.2i.mRC-seq|3,MEF.I222e2.mRC-seq|33,miPSC.Clone12.Serum.mRC-seq|11,miPSC.Clone17.2i.mRC-seq|11,miPSC.Clone2.Serum.mRC-seq|16,miPSC.Clone9.2i.mRC-seq|17,miPSC.Clone1.2i|4,miPSC.Clone14.2i.mRC-seq|11,miPSC.Clone18.2i.mRC-seq|13,miPSC.Clone10.Serum.mRC-seq|6,miPSC.Clone3.2i.mRC-seq|15,miPSC.Clone14.Serum.mRC-seq|7,miPSC.Clone16.2i.mRC-seq|19,miPSC.Clone1.Seru…	miPSC.Clone15.2i.mRC-seq|3,miPSC.Clone10.2i.mRC-seq|5,MEF.I222e2.mRC-seq|11,miPSC.Clone12.Serum.mRC-seq|2,miPSC.Clone17.2i.mRC-seq|3,miPSC.Clone16.Serum.mRC-seq|6,miPSC.Clone9.2i.mRC-seq|6,miPSC.Clone2.Serum|16,miPSC.Clone1.2i|9,miPSC.Clone14.2i.mRC-seq|3,miPSC.Clone2.2i.mRC-seq|6,miPSC.Clone18.2i.mRC-seq|2,miPSC.Clone8.Serum|14,miPSC.Clone10.Serum.mRC-seq|6,miPSC.Clone3.2i.mRC-seq|10,miPSC.Clone…	chr17|58777510|58777888|L1|129P2_OlaHsd,129S1_SvImJ,BTBR_T__Itpr3tf_J,BUB_BnJ,C57L_J,C58_J,LP_J,NOD_ShiLtJ
7607f8c0-06f7-4c74-a993-23fbc30f680f	chr17	69530141	69530152	-	-	N	L1MdTFI	119	7411	500	347	AAGACATGTTTT	GCCTCAGCGCCTCTGTGCTTCCGCCTGTTCCAGAAGCTGTCAGGTTCTCTGGCGCACCCTCTCACCTGTTCAGACTAATTTCCTAAGTTCGGCGGGTCCCGGACCAAGATGGCGACCGCTCAAGACATGTTTTAATAGTTGCACCATGACTTAGTTTT	GAGTTACAGAAACAAAGTTTGGAGCTGAGATGAAAGGATGGACCATGTAGAGACTGCCATATCCAGGGATCCACCCCATAATCAGCATCCAAACGCTGACACCATTGCATATACTAGCAAGATTTTATCGAAAGGACCCAGATGTAGCTGTCTCTTGTGAGACTATGCCGGGGCCTAGCAAACACAGAAGTGGATGCTCACAGTCAGCTAATGGATGGATCACAGGGCTCCCAATGGAGGAGCTAGAGAAAGTAGCCAAGGAGCTAAAGGGATCTTCAACCCTATAGGTGGAACAACATTATGAACTAACCAGTACCCCTGAGCTCTTGACTCTAGCTGCATATGTATCAAAAGATGGCCTAGTCGGCCATCACTGGAAAGAGAGGCCCATTGGACACG…	miPSC.Clone15.2i.mRC-seq|4,miPSC.Clone10.2i.mRC-seq|7,MEF.I222e2.mRC-seq|26,miPSC.Clone12.Serum.mRC-seq|6,miPSC.Clone17.2i.mRC-seq|8,miPSC.Clone16.Serum.mRC-seq|6,miPSC.Clone9.2i.mRC-seq|21,miPSC.Clone2.Serum|9,miPSC.Clone1.2i|7,miPSC.Clone14.2i.mRC-seq|12,miPSC.Clone2.2i.mRC-seq|16,miPSC.Clone18.2i.mRC-seq|10,miPSC.Clone10.Serum.mRC-seq|13,miPSC.Clone3.2i.mRC-seq|12,miPSC.Clone14.Serum.mRC-seq|9…	miPSC.Clone15.2i.mRC-seq|1,miPSC.Clone10.2i.mRC-seq|4,MEF.I222e2.mRC-seq|8,miPSC.Clone12.Serum.mRC-seq|2,miPSC.Clone17.2i.mRC-seq|1,miPSC.Clone2.Serum.mRC-seq|2,miPSC.Clone9.2i.mRC-seq|7,miPSC.Clone2.Serum|21,miPSC.Clone1.2i|10,miPSC.Clone14.2i.mRC-seq|2,miPSC.Clone18.2i.mRC-seq|7,miPSC.Clone8.Serum|18,miPSC.Clone10.Serum.mRC-seq|3,miPSC.Clone3.2i.mRC-seq|2,miPSC.Clone14.Serum.mRC-seq|5,miPSC.Clo…	chr17|69529985|69530366|L1|129P2_OlaHsd,129S1_SvImJ,LP_J,ZALENDE_EiJ
51150a7c-55f1-433d-be42-5e51f5b7aaf0	chr17	70918029	70918034	-	-	N	Etn_LTR	0	228	494	498	TTCCCC	GTCCAGTAGAAAGGTGCACGTGTGTGGCTCCTCAGGTTCCAGCAGTGGGCGTGGCAGAACGAATGAGCAGGAAGCTCCACCCCGAGCAAGCAGGTTTCAGGCTAGGGGAGGGGAGACTACATTCCCCCACGAAATGGCCCAGAGAAAGTAAACTGCAGAATCTCCCTTTGGACCCTGCTTAGACCGGGCTGGAAAGTTTTAAAG	ATTCAATGTCAACTGTTCATTCACTTAAGGATCTTGCTGATACTGAGACAAAATGTCATGCATTGTGGACTAGCAGGGGTAAGGTACCAAAACCTGGGGATTTCATATGACCAAAGGTAGTGGGAAGAAAGGAAAATCAGATTTCCCCTGTTGCGGCCGNCCCCCAGCTCGCAACGTGAACGGTTCGACTGAGAAGGCCGCCCGAGCTGTAAGAGGGGAATCTAGACGGGGCCAAAGAAGAAATGTAGCCAAGACAGTTACTCTGATCAA	miPSC.Clone15.2i.mRC-seq|9,miPSC.Clone10.2i.mRC-seq|14,MEF.I222e2.mRC-seq|32,miPSC.Clone12.Serum.mRC-seq|11,miPSC.Clone17.2i.mRC-seq|10,miPSC.Clone2.Serum.mRC-seq|18,miPSC.Clone14.2i.mRC-seq|7,miPSC.Clone18.2i.mRC-seq|9,miPSC.Clone10.Serum.mRC-seq|9,miPSC.Clone3.2i.mRC-seq|17,miPSC.Clone14.Serum.mRC-seq|19,miPSC.Clone16.2i.mRC-seq|24,miPSC.Clone1.Serum.mRC-seq|21,miPSC.Clone1.2i.mRC-seq|42,miPSC.…	miPSC.Clone15.2i.mRC-seq|6,miPSC.Clone10.2i.mRC-seq|12,MEF.I222e2.mRC-seq|29,miPSC.Clone12.Serum.mRC-seq|14,miPSC.Clone17.2i.mRC-seq|12,miPSC.Clone16.Serum.mRC-seq|14,miPSC.Clone9.2i.mRC-seq|12,miPSC.Clone2.Serum|21,miPSC.Clone1.2i|11,miPSC.Clone14.2i.mRC-seq|7,miPSC.Clone18.2i.mRC-seq|11,miPSC.Clone10.Serum.mRC-seq|11,miPSC.Clone3.2i.mRC-seq|12,miPSC.Clone14.Serum.mRC-seq|14,miPSC.Clone1.Serum|9…	chr17|70917850|70918161|LTR|129P2_OlaHsd,129S1_SvImJ,129S5SvEvBrd,LP_J
8b66ea5a-5b4b-4af6-ab05-fa35f6e96b89	chr17	70939560	70939572	-	-	N	B2	0	214	499	499	GCTCCAATTTTTT	GGTCTACAAAGTGAGTTCCAGGACAACTGGAGCTATATAGCAAGGTCTGTCTCACTAAATACCAAAAACTAACAAACAAAACCCCCAGGTACAGTTCCATGGTGGACTGTGGAATTTGAGGCAACACGAATGTACGTTCCTGGACCGTGAACATTCATACTTTATTGTGGTTTCACACTCAGAATATGAAGACTTGGGCACAAAAGCCTAGATCCTGTATAATTTTATTCATATAAAAAATTGGAGCGGGGCTGGTGAGATGGCTCAGTGGGTAAGAGCACCCGACTGCTCTTCCAAAGGTCCAGAGTTCAAATCCCAGCAACCACATGGTGGCTCACAACCATCTGTAACAAGATCTGATGCCCTCTTCTGGAGTGCCTGAAGACAGCTACAGTGTAC…	ATATCCTAGACGGATAGCCCTGGTGTCACACCAGAAACAGCTATCGTCTTGACGTTTATGGACACTACCTCTACACGTTGTTTTAGCCGTTTACCACATAACTGTTCATCCTTAAAATATAATTTCATCTTGTTTGCTCCAATTTTTTTTTTTTTTTTTTTTTTTTACAATTTATTTATTTATATTTATTTGGGTAGTTCACATGTAGCTGTTTTAAAGCTCTCCAGAAGGGGGCACTAA	miPSC.Clone15.2i.mRC-seq|11,miPSC.Clone10.2i.mRC-seq|12,MEF.I222e2.mRC-seq|29,miPSC.Clone12.Serum.mRC-seq|5,miPSC.Clone17.2i.mRC-seq|9,miPSC.Clone16.Serum.mRC-seq|10,miPSC.Clone9.2i.mRC-seq|14,miPSC.Clone2.Serum|14,miPSC.Clone1.2i|9,miPSC.Clone14.2i.mRC-seq|8,miPSC.Clone18.2i.mRC-seq|5,miPSC.Clone10.Serum.mRC-seq|7,miPSC.Clone3.2i.mRC-seq|4,miPSC.Clone14.Serum.mRC-seq|17,miPSC.Clone4.2i|17,miPSC.…	miPSC.Clone15.2i.mRC-seq|6,miPSC.Clone10.2i.mRC-seq|8,MEF.I222e2.mRC-seq|14,miPSC.Clone12.Serum.mRC-seq|2,miPSC.Clone17.2i.mRC-seq|6,miPSC.Clone2.Serum.mRC-seq|7,miPSC.Clone9.2i.mRC-seq|9,miPSC.Clone2.Serum|23,miPSC.Clone1.2i|12,miPSC.Clone14.2i.mRC-seq|5,miPSC.Clone2.2i.mRC-seq|2,miPSC.Clone18.2i.mRC-seq|4,miPSC.Clone8.Serum|16,miPSC.Clone10.Serum.mRC-seq|2,miPSC.Clone3.2i.mRC-seq|8,miPSC.Clone1…	chr17|70939213|70939764|SINE|129P2_OlaHsd,129S1_SvImJ,129S5SvEvBrd,A_J,BTBR_T__Itpr3tf_J,C3H_HeJ,CBA_J,DBA_1J,DBA_2J,KK_HiJ,LP_J,NZB_B1NJ,NZO_HlLtJ,WSB_EiJ
dbfdcb1a-90d7-49d3-94fd-1feb33b550de	chr17	72432278	72432266	+	+	N	L1MdTFI	119	7403	460	371	AAAAAAAATTCTT	CCCAGGTTCTTATAAGCTGCATCCAGGGATGCTGAACTAAGTTCCCAGTTGATCTTGCTGCTCCTGAACCTTGCTGAGCTCCTACCATCAAAGTGTGACTATCCGTTTTAAATTAAGGCAAGAATTGCCTTAGTACTGCAAACCAGTTGTAGACTCCAAAGCAGGAGACTGTTGAGAGATCTAATCTAATCTCACCACCCAAGTTTTTCTCCATAAATGTGTTTATACACAGTGATGTGCTAGTAGGAATTTAATGAGAAGTTCTATTTTTTTCTTTAAAAAAAATTCTTGAGCGGTCGCCATCTGGGTTCCGGGACTCCGCGGGACCTAGGAAATTAGTCTGAACAGGTTAGAGGGTGCGCCAGAGAACCGGACAGCTTCTGGGACGGGCGGAAGCAC…	CCCATAATCAGCATCCAAACGCTGACACCATTGCATACACTAGCAAGATTTTATCGAAAGGACCCAGATGTAGCTGTCTCTTGTGAGACTATGCTGGGGCCTAGCAAACACAGAAGTGGATGCCCACAGTCAGCTAATGGATGGATCACAGGGCTCCCAATGGAGGAGCTAGAGAAAGTACCCAAGGAGCTAAAGGGATCTGCAACCCTATAGGTGGATCAACATTATGAACTAACCAGTACCCCGGAGCTCTTGACTCTAGCTGCATATGTATCAAAAGATGGCCTAGTCGGCCATCACTGGAAAGAGAGGCCCATTGGACACACAAACTTTATATGCCCCAGAACAGGGGAACGCCAGGGCCAAAAAGGGGGAGTGGGCGGGTAGGGGAGTGGGGGT…	miPSC.Clone15.2i.mRC-seq|4,miPSC.Clone10.2i.mRC-seq|7,MEF.I222e2.mRC-seq|12,miPSC.Clone12.Serum.mRC-seq|4,miPSC.Clone17.2i.mRC-seq|8,miPSC.Clone16.Serum.mRC-seq|6,miPSC.Clone9.2i.mRC-seq|3,miPSC.Clone2.Serum|6,miPSC.Clone1.2i|5,miPSC.Clone14.2i.mRC-seq|5,miPSC.Clone2.2i.mRC-seq|5,miPSC.Clone18.2i.mRC-seq|5,miPSC.Clone8.Serum|14,miPSC.Clone10.Serum.mRC-seq|7,miPSC.Clone3.2i.mRC-seq|9,miPSC.Clone14…	miPSC.Clone15.2i.mRC-seq|3,miPSC.Clone10.2i.mRC-seq|3,MEF.I222e2.mRC-seq|4,miPSC.Clone12.Serum.mRC-seq|3,miPSC.Clone17.2i.mRC-seq|3,miPSC.Clone2.Serum.mRC-seq|5,miPSC.Clone9.2i.mRC-seq|8,miPSC.Clone2.Serum|14,miPSC.Clone1.2i|7,miPSC.Clone14.2i.mRC-seq|6,miPSC.Clone2.2i.mRC-seq|2,miPSC.Clone18.2i.mRC-seq|3,miPSC.Clone8.Serum|17,miPSC.Clone10.Serum.mRC-seq|2,miPSC.Clone3.2i.mRC-seq|3,miPSC.Clone14.…	chr17|72432086|72432451|L1|129P2_OlaHsd,129S1_SvImJ,BTBR_T__Itpr3tf_J,LP_J
f5a4a386-53b7-4faa-be74-719380317dd8	chr17	72715139	72715123	+	+	N	L1MdTFI	129	7497	500	243	AAAAAGAAGAGATAGTC	AGCACATAGCTGGAGAATGAAGGATTTAGAAGGATATAACTTCATAGGACAAGGAGCAAGGGTAGATCAAATGACACATGGCCTTGTAAGCCATGATGGGAATCTCATGAGATACCTCTCGAAAGTTTCTCAAAAAGAAGAGATAGTCGATCTTGGTCCGGGACCCGCCGAACTTAGGAAATTAGTCTGAACAGGTGAGAGGGTGCGCCAGAGAACCTGACAGCTTCTGGAACAGGCGGAAGCACAGAGGCGCTGAGGCAGCACCCTTT	CTTGAAAAATTAAAGGGGCAGGGGTGCTAGTGATATGACCCTGGGTAAAAACATTTGCCACTGGGTCTGACATTCTGAGCTCAGTCATTGATGGGAGATAAGGACCAACTTCTCCATGTTCTCAACTTCACACGTGCCATGGCTCATGAATACACACACAAACACACAAACAATATATATCAAACCCTGAAACTCCAGCTCTTAATGCAGTGTAGTATAGAGCTGCTGCTCAGGCCCAGTGCCTACTCCTGTCTTTTAATAAACTGTTCCTGCTTGGAAGGAAGTCTGAAGTGTGTCAGAAAGGCAGAGAGAGTACCAGGATGTGGACAGGAAAAGGGTCCTGGCATCAGCTTGCAGCTTCTCTCCAGCTAAGAAACAAGAAACTTGTACATTCCCTAG…	miPSC.Clone15.2i.mRC-seq|9,miPSC.Clone10.2i.mRC-seq|12,MEF.I222e2.mRC-seq|34,miPSC.Clone12.Serum.mRC-seq|4,miPSC.Clone17.2i.mRC-seq|12,miPSC.Clone2.Serum.mRC-seq|17,miPSC.Clone9.2i.mRC-seq|15,miPSC.Clone14.2i.mRC-seq|6,miPSC.Clone18.2i.mRC-seq|10,miPSC.Clone10.Serum.mRC-seq|10,miPSC.Clone3.2i.mRC-seq|16,miPSC.Clone14.Serum.mRC-seq|12,miPSC.Clone16.2i.mRC-seq|20,miPSC.Clone1.Serum.mRC-seq|16,miPSC…	MEF.I222e2.mRC-seq|2,miPSC.Clone12.Serum.mRC-seq|2,miPSC.Clone16.Serum.mRC-seq|1,miPSC.Clone2.Serum|9,miPSC.Clone1.2i|9,miPSC.Clone8.Serum|13,miPSC.Clone10.Serum.mRC-seq|2,miPSC.Clone14.Serum.mRC-seq|2,miPSC.Clone4.2i|15,miPSC.Clone1.Serum|11,miPSC.Clone8.2i|5,miPSC.Clone5.Serum.mRC-seq|1,miPSC.Clone2.2i.mRC-seq|2,miPSC.Clone3.Serum|18,miPSC.Clone7.Serum|13,miPSC.Clone7.2i|10,miPSC.Clone2.2i|7,mi…	chr17|72714946|72715396|L1|129S1_SvImJ,AKR_J,A_J,BALB_cJ,BTBR_T__Itpr3tf_J,C3H_HeH,C3H_HeJ,CBA_J,DBA_1J,DBA_2J,FVB_NJ,I_LnJ,LP_J,NZW_LacJ,RF_J,SEA_GnJ,SJL_J,SM_J,WSB_EiJ,ZALENDE_EiJ
24d2981a-c1a2-45c8-aa7b-bdc9acbef720	chr17	72812881	72812867	+	+	N	B2	0	198	426	495	AAAAAGAACCCTGTT	CAGCTAACAGGGTTCTTTTTTTTTTTTTTTAAAGATTTATTTATTTATATGTAAGTACACTGTAGCTGTCTTCAGACACTCCAGAAGAGGGCGTCAGATCTTGTTACAGATGGTTGTGAGCCACCATGTGGTTGCTGGGATTTGAACTCTGGACCTTCGGAAGAGCAGTCGGGTGCTCTTACCCACTGAGCCATCTCACCAGCCCAACAGGGTTCTTTTTGATAGTATTTATTTTTAAGTGCTAGAGAGACAGAGAGAGAGAAAGAGAGAGAGAGAGACAGAGAGAGACAGTGAGAAAGACAGAGACACAAAGAGAGTTTGCAAGTGCCTGTAGAGACCACAGGTGTCAGATTCCTTGAAACTGAAGTTACAGGTGGTTGTTAGTAACCTGACATGGGC…	AAAACCCCAGAACCGACTGGGTGCCAACCACCTTTTGTAACAAGGTCTGCCGCCCTCTTCTGGTGTCGCTGAAAACCAGGAAGGTGTACCTACAAGTAAGTAGACAAAACTTTAAAAAAAAAAAAAAAAGAACCCTGTTAGCTGGGTCTAGGTGTGGTAGAGCATTTGAGAGTCAGAGATGGGTAGATATCTGTGAGTTCAAAGCCAGTCTGGTCTACATAGTGAGTTCTCAGCCAGCCAGAACTACATGGTGAAAAGA	miPSC.Clone15.2i.mRC-seq|5,miPSC.Clone10.2i.mRC-seq|4,MEF.I222e2.mRC-seq|16,miPSC.Clone12.Serum.mRC-seq|7,miPSC.Clone17.2i.mRC-seq|6,miPSC.Clone16.Serum.mRC-seq|6,miPSC.Clone9.2i.mRC-seq|10,miPSC.Clone2.Serum|10,miPSC.Clone1.2i|7,miPSC.Clone14.2i.mRC-seq|6,miPSC.Clone2.2i.mRC-seq|8,miPSC.Clone18.2i.mRC-seq|9,miPSC.Clone8.Serum|21,miPSC.Clone10.Serum.mRC-seq|1,miPSC.Clone3.2i.mRC-seq|12,miPSC.Clon…	miPSC.Clone15.2i.mRC-seq|3,miPSC.Clone10.2i.mRC-seq|7,MEF.I222e2.mRC-seq|18,miPSC.Clone12.Serum.mRC-seq|5,miPSC.Clone17.2i.mRC-seq|6,miPSC.Clone16.Serum.mRC-seq|6,miPSC.Clone9.2i.mRC-seq|5,miPSC.Clone2.Serum|9,miPSC.Clone1.2i|9,miPSC.Clone14.2i.mRC-seq|1,miPSC.Clone2.2i.mRC-seq|5,miPSC.Clone18.2i.mRC-seq|6,miPSC.Clone8.Serum|20,miPSC.Clone10.Serum.mRC-seq|2,miPSC.Clone3.2i.mRC-seq|9,miPSC.Clone14…	chr17|72812701|72813076|SINE|129P2_OlaHsd,129S1_SvImJ,BTBR_T__Itpr3tf_J,LP_J
267b854d-94ff-4e37-b7db-3047ee55fe77	chr17	74720875	74720861	-	-	N	B2	1	214	452	497	GCAGCCATTGCTTTT	ATATGTATGGGTATTTTGCCCATGCAGTGTATTTGGAGGTCTGAAGAGGGCCATGATCACCTGGAAATGGAGTTACAGACAGTTGTTAGCAGCCAGATGGGTGCTGGAAATAAAACTTGGGTCCTTGGGAAAGGCAGCGATTGCTTTTTTTTTTTTNTTTTTTTGTTTTTGGTTTGTTTTTTTTTTTGGTTATTTTTTTTTTTTTTTTTATAGT	TGCATGCATACTACTGAATTTCAGTTTAACTGAGAAAAAAAAATCAAGTAATAGCTGAGACTTTCCTAATGTTTTACAATTTGTATCTTCACTATCCAATAAATCCATTAGCCACATGTGGCTTTTAAATTGAATTTAATCTAGGGCTGTAGAGATGGCTCAGCAGTTAAAAGCAATGGCTGCGGGCTGGTGAGATGGCTCATTGGGTAAGAGCACCCGACTGCTCTTCCGAAGGTCAGGAGTTCAAATCCCAGCAACCACATGGTGGCTCACAACCATCCGTAATGAGATCTGACTCCCTCTTCTGGAGTGTCTGAGGACAGCTACAGTGTACTTACAATAAATAAATAAATAAATCTAAAAAAAAAACAAAACAAAACAAAAAAAAAAAAAAAAAAA…	miPSC.Clone15.2i.mRC-seq|9,miPSC.Clone10.2i.mRC-seq|11,MEF.I222e2.mRC-seq|24,miPSC.Clone12.Serum.mRC-seq|12,miPSC.Clone17.2i.mRC-seq|10,miPSC.Clone16.Serum.mRC-seq|4,miPSC.Clone9.2i.mRC-seq|7,miPSC.Clone2.Serum|12,miPSC.Clone1.2i|12,miPSC.Clone14.2i.mRC-seq|9,miPSC.Clone18.2i.mRC-seq|9,miPSC.Clone10.Serum.mRC-seq|6,miPSC.Clone3.2i.mRC-seq|7,miPSC.Clone14.Serum.mRC-seq|11,miPSC.Clone1.Serum|8,miPS…	miPSC.Clone15.2i.mRC-seq|3,miPSC.Clone10.2i.mRC-seq|7,MEF.I222e2.mRC-seq|8,miPSC.Clone12.Serum.mRC-seq|7,miPSC.Clone17.2i.mRC-seq|4,miPSC.Clone16.Serum.mRC-seq|3,miPSC.Clone9.2i.mRC-seq|3,miPSC.Clone2.Serum|11,miPSC.Clone1.2i|9,miPSC.Clone14.2i.mRC-seq|8,miPSC.Clone2.2i.mRC-seq|3,miPSC.Clone18.2i.mRC-seq|4,miPSC.Clone8.Serum|15,miPSC.Clone10.Serum.mRC-seq|5,miPSC.Clone3.2i.mRC-seq|2,miPSC.Clone14…	chr17|74720687|74721053|SINE|129P2_OlaHsd,129S1_SvImJ,BTBR_T__Itpr3tf_J,BUB_BnJ,I_LnJ,JF1_MsJ,KK_HiJ,NOD_ShiLtJ,NZW_LacJ
125008d0-4041-4a8e-814f-7ee81d8f95b1	chr17	75445674	75445684	-	-	N	B2	0	189	498	424	CTGCTCATACT	CTCAAGGACCAAAACCAAAGAGTGGACATCAGTGGAGGATGGGATTCTATCTCAGAAGCACTGTTTGAGATGATGCGGAACATCAAGGGGAGTGATATTGCAGACAACTAGACAACTGGACATAGACTATTTAAGGGAGCACAGTGCCATTTGGCAAGAACAAGAGTATGAGCAGGGGCTGGTGAGATGGCTCAGTGGGTAAGAGCACCCGACTGCTCTTCCAAAGGTCCAGAGTTCAAATCCCAGCAACCACATGGTGGCTTACAACCATCCGTAACAAGATCTGACTCCCTCTTCTGGTGTGTCTGAAGATAGCTACAGTGTACTTACATATAATAATAAATAAATCTTTAAAAAAAAATAGTATGAGCAGAGAATGGATTTAGAGAGAAGAGGGGA…	CTCAAGGACCAAAACCAAAGAGTGGACATCAGTGGAGGATGGGATTCTATCTCAGAAGCACTGTTTGAGATGATGCGGAACATCAAGGGGAGTGATATTGCAGACAACTAGACAACTGGACATAGACTATTTAAGGGAGCACAGTGCCATTTGGCAAGAACAAGAGTATGAGCAGGGGCTGGTGAGATGGCTCAGTGGGTAAGAGCACCCGACTGCTCTTCCAAAGGTCCAGAGTTCAAATCCCAGCAACCACATGGTGGCTTACAACCATCCGTAACAAGATCTGACTCCCTCTTCTGGTGTGTCTGAAGATAGCTACAGTGTACTTACATATAATAATAAATAAATCTTTAAAAAAAAATAGTATGAGCAGAGAATGGATTTAGAGAGAAGAGGGGA…	miPSC.Clone15.2i.mRC-seq|7,miPSC.Clone10.2i.mRC-seq|6,MEF.I222e2.mRC-seq|26,miPSC.Clone12.Serum.mRC-seq|12,miPSC.Clone17.2i.mRC-seq|7,miPSC.Clone16.Serum.mRC-seq|8,miPSC.Clone9.2i.mRC-seq|15,miPSC.Clone2.Serum|13,miPSC.Clone1.2i|9,miPSC.Clone14.2i.mRC-seq|10,miPSC.Clone2.2i.mRC-seq|12,miPSC.Clone18.2i.mRC-seq|7,miPSC.Clone10.Serum.mRC-seq|4,miPSC.Clone3.2i.mRC-seq|13,miPSC.Clone14.Serum.mRC-seq|1…	miPSC.Clone15.2i.mRC-seq|2,miPSC.Clone10.2i.mRC-seq|6,MEF.I222e2.mRC-seq|8,miPSC.Clone12.Serum.mRC-seq|3,miPSC.Clone17.2i.mRC-seq|7,miPSC.Clone16.Serum.mRC-seq|7,miPSC.Clone9.2i.mRC-seq|6,miPSC.Clone2.Serum|21,miPSC.Clone1.2i|14,miPSC.Clone14.2i.mRC-seq|11,miPSC.Clone2.2i.mRC-seq|7,miPSC.Clone18.2i.mRC-seq|4,miPSC.Clone8.Serum|16,miPSC.Clone10.Serum.mRC-seq|6,miPSC.Clone3.2i.mRC-seq|6,miPSC.Clone…	chr17|75445476|75445892|SINE|129P2_OlaHsd,129S1_SvImJ,129S5SvEvBrd,BTBR_T__Itpr3tf_J,BUB_BnJ,I_LnJ,JF1_MsJ,LP_J,MOLF_EiJ,PWK_PhJ
1bf1e2ab-781d-4935-b4a5-2122ffa2acd9	chr17	75837071	75837085	-	-	N	L1MdGF	5412	7179	500	500	AGCTTTGAAAATCTT	ATAAAGCTTTGAAAATCTTTTTTTTTTTTCTTTTCTTTTCTTTTTTTTTTCCATTTTTTATTAGGTATTTCGCTCATTTACATTTGCAATGCTATACCAAAAGTCCCCCATAGCCACCCACAGCTTTGAAAATCTTACTTCAATTTTATATAGCTTTCTTTATCTTTGGGATTAGATAATTATACCCCCTGAATACAAAGNGGGGA	AAATTCATAAATGAAGTAAAACAAGTGATAAACACAGTGTGTGGGATCACAAACATTTGTGGGTAACACAGGAATTTTTTCCCAATCAGATCCCATTTTCTGCATCATATAAGAATCCTCTGGTGAGCTATAAAGCTTTGAAAATCTTTTTTTTTTTTCTTTTCTTTTGGTCTTTTTTTTTTTACATTTTTTATTAGTTATTTTTCTAATTTACATTTTCACTGTTATAATCAAATTTCCCCCAGTCTCAACACA	miPSC.Clone15.2i.mRC-seq|5,miPSC.Clone10.2i.mRC-seq|4,MEF.I222e2.mRC-seq|21,miPSC.Clone12.Serum.mRC-seq|6,miPSC.Clone17.2i.mRC-seq|10,miPSC.Clone16.Serum.mRC-seq|7,miPSC.Clone9.2i.mRC-seq|12,miPSC.Clone2.Serum|15,miPSC.Clone1.2i|16,miPSC.Clone14.2i.mRC-seq|7,miPSC.Clone2.2i.mRC-seq|6,miPSC.Clone18.2i.mRC-seq|5,miPSC.Clone10.Serum.mRC-seq|4,miPSC.Clone3.2i.mRC-seq|10,miPSC.Clone14.Serum.mRC-seq|8,…	miPSC.Clone15.2i.mRC-seq|7,miPSC.Clone10.2i.mRC-seq|8,MEF.I222e2.mRC-seq|34,miPSC.Clone12.Serum.mRC-seq|4,miPSC.Clone17.2i.mRC-seq|8,miPSC.Clone16.Serum.mRC-seq|15,miPSC.Clone9.2i.mRC-seq|5,miPSC.Clone2.Serum|10,miPSC.Clone1.2i|8,miPSC.Clone14.2i.mRC-seq|8,miPSC.Clone2.2i.mRC-seq|5,miPSC.Clone18.2i.mRC-seq|8,miPSC.Clone10.Serum.mRC-seq|8,miPSC.Clone3.2i.mRC-seq|12,miPSC.Clone14.Serum.mRC-seq|21,m…	chr17|75836902|75837353|L1|129P2_OlaHsd,129S1_SvImJ,129S5SvEvBrd,BTBR_T__Itpr3tf_J,I_LnJ,JF1_MsJ,LP_J,MOLF_EiJ,SPRET_EiJ
fda5a365-acee-4952-a485-98cfab86f3bf	chr17	75846401	75846390	+	+	N	L1MdA	15	6566	311	381	AAGATGTCTGTG	GGGCAAGACTCTGCTGGCAGGTAGCCCGGGCCACAGACATCTTAAAACCTGCCAGGCACTGAGTACTTATTTTACACATGTGTCAAGTGTCATGATATTTAATTGACTTGCAGAGGCTTCAAAGATTACATTTTGCTGAAATTACATTAAATGAAATACCACATATAAAATAATTTAAGACAAACATACAGTATTCGTGCTGGAGGCTGTTAAATCAAGCAAACTTGTTAAATCTGGGCAAACTTGGCCTTATCTGTCACTGCTCCTGGGCTGGTTAGCACCATTTGTCACTAGTAGTCTACAAGCAAGGA	AAAAAAAAACAAAAAAAAAAACAATCTGTCATTAGCTTGTCATTATTTATGTCTTTGACTTATTTGAACATCTTGCTAACTGTTCTCTATGGGGTCTTTTTGATCACCACATTCTCTCTTTGATTTAACGATCCTGTTTCTAAGGAAAGCATTCATCTCTACACCAGTAACACTTGTAGACTTAACGAGGATCACAGACATCTTTTTTTTTCCATTTTTTATTAGGTATTTAGCTCATTTACATTTCCAATGCTATAGCAAAAGTCCCCCATATCCACCAACCCCCACTCCCCTGCCCACCCACTCCCCCTTTTTGGCCCTGGTGTTCCCCTGTACTGGGGCATATAAAGTTTGCAAGTCCAATGGGCCTCTCTTTCCAGTGATGGCCGACTAGGCCAT…	miPSC.Clone15.2i.mRC-seq|2,MEF.I222e2.mRC-seq|3,miPSC.Clone12.Serum.mRC-seq|1,miPSC.Clone17.2i.mRC-seq|5,miPSC.Clone2.Serum.mRC-seq|2,miPSC.Clone2.2i.mRC-seq|1,miPSC.Clone2.Serum|10,miPSC.Clone1.2i|7,miPSC.Clone14.2i.mRC-seq|6,miPSC.Clone18.2i.mRC-seq|1,miPSC.Clone8.Serum|12,miPSC.Clone10.Serum.mRC-seq|2,miPSC.Clone3.2i.mRC-seq|2,miPSC.Clone14.Serum.mRC-seq|4,miPSC.Clone4.2i|14,miPSC.Clone1.Serum…	miPSC.Clone15.2i.mRC-seq|3,miPSC.Clone10.2i.mRC-seq|6,MEF.I222e2.mRC-seq|12,miPSC.Clone12.Serum.mRC-seq|3,miPSC.Clone17.2i.mRC-seq|3,miPSC.Clone2.Serum.mRC-seq|2,miPSC.Clone9.2i.mRC-seq|6,miPSC.Clone2.Serum|8,miPSC.Clone1.2i|12,miPSC.Clone14.2i.mRC-seq|2,miPSC.Clone2.2i.mRC-seq|2,miPSC.Clone18.2i.mRC-seq|7,miPSC.Clone8.Serum|18,miPSC.Clone3.2i.mRC-seq|2,miPSC.Clone14.Serum.mRC-seq|8,miPSC.Clone4.…	chr17|75846197|75846583|L1|129P2_OlaHsd,129S1_SvImJ,129S5SvEvBrd,BTBR_T__Itpr3tf_J,BUB_BnJ,I_LnJ,JF1_MsJ,LP_J,MOLF_EiJ,PWK_PhJ
82c870c7-939c-486b-b885-8eec9587e29c	chr17	79453249	79453236	+	+	N	L1MdGF	205	7091	500	500	AAGAACAGGCCTCA	GTCGCCGCCTCAGAAGCTCTGTGGCTCTTGCCGGGAAGGTGGCTGGTTGTCTGGAGCTGAAGATGGCGCCGCCCCAGAATCTCTGCGACTCTCTCGCCCGTCCCAGAAACGGCTGGCACTCTGTATTCCACACGGTCACCCGTGCAGCCTGCCCTCCGCGGAGTCTCGGAGCCAAGAAGGCTCCCGCCGGCGCCTGTGCCACAAACCTCTCAGGCCGGGCAGACCCCCGTGCTCTCACCAGGAAGGTGGCTGGCTGTCTGAGGCCTGTTCTTAAACATTGGCCTTATCCATGTACGTGGCAGCAGTGTAGAGGGCAAAGCAGACTCTGCCTCAAGAACGCAGGCTCACCAAACCCTCTTATTTTCAGGGCAAGTGGTGACACTGTCCACTGAGACAGGA…	AATCAGCTTCCAAATGCTGACACCATTGCATACACTAGCAAGATTATGCTGAAAGGACCCTGATATAGCTGTCTCTTGTCAGAGTATGCCTGGGCCTAGCAAACATAGAAGTGGATGCTCACAGTCGGCTATTGGATGGATCACATGGCCCCCAATGAAGGAGCTAGAGAAAGTACCAAAGAAGCTAAAGGGATCTGCAACCCTATAGGTGGAACAACATTATGAACTAACCAGTACCCCGGAGCTCTTGACTCTAGCTGCATATGCATCAAAAGATGGCCTAGTCGGCCATCACTGGAAAGAGAGGCCCATTGGACACGCAAACTTTATATGCCCCAGTACAGGGGAACGCCAGGGCCATAAAAGGGGAGTGGGTGGGTAGGGGAGAGGGGGTGGGTG…	miPSC.Clone15.2i.mRC-seq|10,miPSC.Clone10.2i.mRC-seq|11,MEF.I222e2.mRC-seq|37,miPSC.Clone12.Serum.mRC-seq|19,miPSC.Clone17.2i.mRC-seq|15,miPSC.Clone2.Serum.mRC-seq|16,miPSC.Clone14.2i.mRC-seq|9,miPSC.Clone18.2i.mRC-seq|15,miPSC.Clone10.Serum.mRC-seq|12,miPSC.Clone3.2i.mRC-seq|19,miPSC.Clone14.Serum.mRC-seq|19,miPSC.Clone16.2i.mRC-seq|29,miPSC.Clone1.Serum.mRC-seq|13,miPSC.Clone1.2i.mRC-seq|19,miP…	miPSC.Clone15.2i.mRC-seq|6,miPSC.Clone10.2i.mRC-seq|11,MEF.I222e2.mRC-seq|34,miPSC.Clone12.Serum.mRC-seq|17,miPSC.Clone17.2i.mRC-seq|12,miPSC.Clone2.Serum.mRC-seq|7,miPSC.Clone9.2i.mRC-seq|19,miPSC.Clone1.2i|5,miPSC.Clone14.2i.mRC-seq|13,miPSC.Clone18.2i.mRC-seq|9,miPSC.Clone10.Serum.mRC-seq|13,miPSC.Clone3.2i.mRC-seq|12,miPSC.Clone14.Serum.mRC-seq|18,miPSC.Clone16.2i.mRC-seq|18,miPSC.Clone1.Seru…	chr17|79453037|79453427|L1|129S5SvEvBrd,AKR_J,BTBR_T__Itpr3tf_J,C3H_HeH,C3H_HeJ,C58_J,DBA_1J,DBA_2J,FVB_NJ,LG_J,LP_J,NOD_ShiLtJ,NZB_B1NJ,NZO_HlLtJ,SEA_GnJ,ZALENDE_EiJ
0e4a097c-4172-4074-bea8-dbb1166e3cf1	chr17	80894848	80894860	NA	-	N	L1MdTFI	19	7410	478	418	CTGTCTTTGTTTT	CGGCCCGTCCCAGAAGCTGTCCGGTTCTCTGGTGCACCCTCTAACCTGTTCAGACTAATTTCCTAGGTCCCGCGGAGTCCCGGAACCCAGATGGCGACCGCTGCTGCTGAGGCTGAGGTCCCTGTCTTTGTTTTAGAAGTACATTCTCTGTGTGTATGTATATGTGTGTATCAAAA	GGAGCTGAGATTAAAGGGTGGACCATGTAGAGACTGCCTTATCCAGGGATCCACCCCATAATCAGCATCCAAACGCTGACACCATTGCATACACTAGCAAGATTTTATCGAAAGGACCCAGATGTAGCGGTCTCTTGTGAGACTATGCCGGGGCCTAGCAAACACAGAAGTGGATGCCCACAGTCAGCTAATGGATGGATCACAGGGCTCCCAATGGAGGAGCTAGAGAAAGTACCCAAGGAGCTAAAGGGATCTGCAACCCTATAGGTGGATCAACATTATGAACTAACCAGTACCCCGGAGCTCTTGACTCTAGCTGCATATGTATCAAAAGATGGCCTAGTCGGCCATCACTGGAAAGAGAGGCCCATTGGACACACAAACTTTATATGCCCCAGA…	miPSC.Clone15.2i.mRC-seq|5,miPSC.Clone10.2i.mRC-seq|6,MEF.I222e2.mRC-seq|12,miPSC.Clone12.Serum.mRC-seq|7,miPSC.Clone17.2i.mRC-seq|7,miPSC.Clone16.Serum.mRC-seq|6,miPSC.Clone9.2i.mRC-seq|9,miPSC.Clone2.Serum|14,miPSC.Clone1.2i|7,miPSC.Clone14.2i.mRC-seq|8,miPSC.Clone2.2i.mRC-seq|3,miPSC.Clone18.2i.mRC-seq|8,miPSC.Clone8.Serum|16,miPSC.Clone10.Serum.mRC-seq|6,miPSC.Clone3.2i.mRC-seq|6,miPSC.Clone1…	miPSC.Clone15.2i.mRC-seq|2,miPSC.Clone10.2i.mRC-seq|5,MEF.I222e2.mRC-seq|10,miPSC.Clone12.Serum.mRC-seq|5,miPSC.Clone17.2i.mRC-seq|7,miPSC.Clone16.Serum.mRC-seq|4,miPSC.Clone9.2i.mRC-seq|6,miPSC.Clone2.Serum|17,miPSC.Clone1.2i|7,miPSC.Clone14.2i.mRC-seq|2,miPSC.Clone2.2i.mRC-seq|4,miPSC.Clone18.2i.mRC-seq|3,miPSC.Clone8.Serum|16,miPSC.Clone10.Serum.mRC-seq|5,miPSC.Clone3.2i.mRC-seq|4,miPSC.Clone1…	chr17|80894667|80894999|L1|129P2_OlaHsd,129S1_SvImJ,AKR_J,JF1_MsJ,RF_J
861bd324-3e43-4b5c-9b02-e6cd341ee53a	chr17	83374996	83375011	-	-	N	B1	0	168	326	383	TGGTACACACACCTTT	TCCATCCATCCATCCATCCATCCATCCATCTATCTATCTGTCTGTCTATCTATCTAAAGTTTTTTTAAGACAGGGTTTCTTTGTGTAATCCTAGGAGTCCTGGATTCACTTTGTGGCTAAACTGGCCTCGAACTCACAGAGACCTGCCTGCCTCTGCCTACTAAGTGCTGGGATTAAAGGTGTGTGTACCAGCCGGGCGTGGTGGCGCACGCCTTTAATCCCAGCACTCGGGGAGGCAGAGGCAGGCGGATTTCTGAGTTCGAGGCCAGCCTGGTCTACAGAGTGAGTTCCAGGACAGCCAGGGCTATACAGAGAAACCCTGTCTCGGAAAAAAAAAAAAAAAACCAAAAAAAAAAAAAAAAAAAAAAGGTGTGTGTACCACCTCACCCAACTTGAAAG…	TCCATCCATCCATCCATCCATCCATCCATCTATCTATCTGTCTGTCTATCTATCTAAAGTTTTTTTAAGACAGGGTTTCTTTGTGTAATCCTAGGAGTCCTGGATTCACTTTGTGGCTAAACTGGCCTCGAACTCACAGAGACCTGCCTGCCTCTGCCTACTAAGTGCTGGGATTAAAGGTGTGTGTACCAGCCGGGCGTGGTGGCGCACGCCTTTAATCCCAGCACTCGGGGAGGCAGAGGCAGGCGGATTTCTGAGTTCGAGGCCAGCCTGGTCTACAGAGTGAGTTCCAGGACAGCCAGGGCTATACAGAGAAACCCTGTCTCGGAAAAAAAAAAAAAAAACCAAAAAAAAAAAAAAAAAAAAAAGGTGTGTGTACCACCTCACCCAACTTGAAAG…	miPSC.Clone15.2i.mRC-seq|1,miPSC.Clone10.2i.mRC-seq|5,MEF.I222e2.mRC-seq|10,miPSC.Clone12.Serum.mRC-seq|5,miPSC.Clone17.2i.mRC-seq|6,miPSC.Clone16.Serum.mRC-seq|1,miPSC.Clone9.2i.mRC-seq|6,miPSC.Clone2.Serum|14,miPSC.Clone1.2i|5,miPSC.Clone14.2i.mRC-seq|3,miPSC.Clone2.2i.mRC-seq|3,miPSC.Clone18.2i.mRC-seq|5,miPSC.Clone8.Serum|11,miPSC.Clone10.Serum.mRC-seq|2,miPSC.Clone3.2i.mRC-seq|3,miPSC.Clone1…	miPSC.Clone15.2i.mRC-seq|2,miPSC.Clone10.2i.mRC-seq|6,MEF.I222e2.mRC-seq|9,miPSC.Clone12.Serum.mRC-seq|2,miPSC.Clone17.2i.mRC-seq|8,miPSC.Clone16.Serum.mRC-seq|3,miPSC.Clone9.2i.mRC-seq|10,miPSC.Clone2.Serum|15,miPSC.Clone1.2i|11,miPSC.Clone14.2i.mRC-seq|6,miPSC.Clone2.2i.mRC-seq|4,miPSC.Clone18.2i.mRC-seq|1,miPSC.Clone8.Serum|10,miPSC.Clone10.Serum.mRC-seq|2,miPSC.Clone3.2i.mRC-seq|1,miPSC.Clone…	chr17|83374822|83375187|SINE|129S1_SvImJ,AKR_J,A_J,BTBR_T__Itpr3tf_J,C3H_HeH,C3H_HeJ,C57BR_cdJ,C57L_J,CBA_J,FVB_NJ,KK_HiJ,LG_J,LP_J,NOD_ShiLtJ,NZB_B1NJ,NZO_HlLtJ,RF_J,SJL_J,SM_J
84e4bad3-3298-4447-aec6-5b72bb6e4ed6	chr18	72928765	72928778	-	-	N	L1MdTFII	77	7119	500	392	GCAGCCTACATCTT	CTCATCCCGACTAGTTGCATGGCTTGGATAATAAACTGAACATCTTAGAGCAGCAATGTTTCAGTTTCTAGAATAGTTTCCATATAACTCCCCAAAGAGTCATTAAAGTAGCCAGCCTCACAAGCTGTACATTATAAAAACTGCAGTAACAATAATGATCTGTACTGCAGGTAAGATGTAGGCTGCGAACTTAGGAAATTAGTCTGAACAGGTGAGAGGGTGCGCCAGAGAACCTGACAGCTTCTGGAACAGGCGGAAGCACAGAGGCGCTGAGGCAGCACCCTTTGTGGGCCGGGGACAGCCAGCCACCGTCCGGACCGGAGGACAGGTGCCCACCCGGCTGGGGAGGCGGCCTAAGCCACAGCAGCAGCGGTCGCCATCTTGGTCCCGGGACTCCAA…	ATGTAGAGACTGCCATATCCAGGGATCCACCCCATAATCAGCTTCCAAATGCTGACACCATTGCATACACTAGCAAGATTTTACTGAAAGGACCCAGATGTAGCTGTCTCTTGTGAGACTATGCCGGGGCCTAGCAAACACAGAAGTGGATGCTCACAGTCAGCTAATGGATGGATCACAGGGCTCCCAATGGAGGAGCTAGAGAAAGTACCCAAGGAGCTAAAGGGATCTTCAACCCTATAGGTGGAACAACATTATGAACTAACCAGTACCCCTGAGCTCTTGACTCTAGCTGCATATGTATCAAAAGATGGCCTAGTCGGCCATCACTGGAAAGAGAGGCCCATTGGACACGCAGACTTTGTGTGCCCCGGTACAGGGGAACGCCAGGGCCAAAGG…	miPSC.Clone15.2i.mRC-seq|3,miPSC.Clone10.2i.mRC-seq|7,MEF.I222e2.mRC-seq|33,miPSC.Clone12.Serum.mRC-seq|4,miPSC.Clone17.2i.mRC-seq|8,miPSC.Clone16.Serum.mRC-seq|11,miPSC.Clone9.2i.mRC-seq|13,miPSC.Clone2.Serum|18,miPSC.Clone1.2i|9,miPSC.Clone14.2i.mRC-seq|8,miPSC.Clone2.2i.mRC-seq|8,miPSC.Clone18.2i.mRC-seq|7,miPSC.Clone10.Serum.mRC-seq|6,miPSC.Clone3.2i.mRC-seq|10,miPSC.Clone14.Serum.mRC-seq|9,m…	miPSC.Clone15.2i.mRC-seq|3,miPSC.Clone10.2i.mRC-seq|4,MEF.I222e2.mRC-seq|12,miPSC.Clone12.Serum.mRC-seq|4,miPSC.Clone17.2i.mRC-seq|2,miPSC.Clone16.Serum.mRC-seq|3,miPSC.Clone9.2i.mRC-seq|9,miPSC.Clone2.Serum|14,miPSC.Clone1.2i|5,miPSC.Clone14.2i.mRC-seq|5,miPSC.Clone2.2i.mRC-seq|7,miPSC.Clone18.2i.mRC-seq|6,miPSC.Clone8.Serum|13,miPSC.Clone10.Serum.mRC-seq|3,miPSC.Clone3.2i.mRC-seq|3,miPSC.Clone1…	chr18|72928587|72928958|L1|129P2_OlaHsd,129S1_SvImJ,AKR_J,BTBR_T__Itpr3tf_J,C57BR_cdJ,C57L_J,I_LnJ,LP_J,RF_J,ST_bJ,WSB_EiJ
48a006ac-90d4-4ed2-acd2-a26ede3b6cd1	chr18	74231574	74231560	+	+	N	L1MdA	3631	6663	500	359	AGAAGGTAATGAAAG	CATTACCTTCTTTTTTTTTTTTTTTTTTTTCCATTTTTTATTAGGTATTTAACTCATTTACATTTCCAATGCTATACCAAAAGTCCCCCATATCCACCCACCCCCTTTCATTACCTTCTAACAGACCATCCATCCTGTTTCTCTCAGCACTAGCACAATTGCCTTTCCCAACCATTTTGACAATCTCTTCTATCAAGTCTCTATTATTAGAGATTCAATGAAATACTTTTGACAACTCTGACATTTTTCCTTCAAATCTTTCTTGCCTCTGGAGATTCTTTCTAATATCTGGAGCTGACTAGTTAATGCTATATTTATCACTCTTGTATTCTCTGGGGTTTGGGGATCATTGGGTATAACTGGGTGGCAAAGACTATGTTAATCACCTGTCTATT	AAAGAAGGAGGGTGGGTTGTTTGGAAGGAAATAAAGGGGGGTGGGGGGAAAGGGGGGAATTTTGGTAAAAAATTGAAAAGGAAAAGGAGTTAAAACCCTAAAAAAAAAGGAAAAAAAAAAAAAAAAAAAAAAAGAAGGTAATGAAAGAAGCCTCCAGAGGGCGCCAGTGGATGTGTCAAGACTACCTAGACTTCCTTTAGCCCCAAATCAATGTCTATATTGTAAGGATACTAGAAAAACGAGTGCCCAAACTGTCTTTTG	miPSC.Clone15.2i.mRC-seq|2,miPSC.Clone10.2i.mRC-seq|12,MEF.I222e2.mRC-seq|19,miPSC.Clone12.Serum.mRC-seq|5,miPSC.Clone17.2i.mRC-seq|9,miPSC.Clone16.Serum.mRC-seq|4,miPSC.Clone9.2i.mRC-seq|10,miPSC.Clone2.Serum|20,miPSC.Clone1.2i|13,miPSC.Clone14.2i.mRC-seq|7,miPSC.Clone2.2i.mRC-seq|4,miPSC.Clone18.2i.mRC-seq|8,miPSC.Clone8.Serum|16,miPSC.Clone10.Serum.mRC-seq|3,miPSC.Clone3.2i.mRC-seq|10,miPSC.Cl…	miPSC.Clone15.2i.mRC-seq|7,miPSC.Clone10.2i.mRC-seq|3,MEF.I222e2.mRC-seq|11,miPSC.Clone12.Serum.mRC-seq|4,miPSC.Clone17.2i.mRC-seq|2,miPSC.Clone2.Serum.mRC-seq|2,miPSC.Clone9.2i.mRC-seq|7,miPSC.Clone2.Serum|19,miPSC.Clone1.2i|8,miPSC.Clone14.2i.mRC-seq|7,miPSC.Clone2.2i.mRC-seq|5,miPSC.Clone18.2i.mRC-seq|3,miPSC.Clone8.Serum|8,miPSC.Clone10.Serum.mRC-seq|4,miPSC.Clone3.2i.mRC-seq|2,miPSC.Clone14.…	chr18|74231377|74231732|L1|129P2_OlaHsd,129S1_SvImJ,129S5SvEvBrd,BTBR_T__Itpr3tf_J,LP_J,NZW_LacJ
64e92b70-c57c-48c1-9b7c-931243d39627	chr18	75153884	75153897	-	-	N	B2	0	214	499	497	CGAGTGTATATCTT	ACTAATGTCCTTGTAAGAGTCTCGAGAACTGGTTTCTTTGTATGTAAGGACATAGAGAGAAAACAAAAACCAAAACCCACTAACTAAAACCCAGGAAGTAGTTCCTCATAAGACAATGAATCCACTCTCCCCTTGGCCCTAGACTTTCCGGAATCCAAAAGTATGAGAAACACATTTTGCTGTTTATAAGATATACACTCGGGGCTGGTGAGATGGCTCAGTGGGTAAGAGCACCCGACTGCTCTTCCGAAGGTCCGGAGTTCAAATCCCAGCAACCACATGGTGGCTCACAACCATCTGTAACAAGATCTGACGCCCTCTTCTGGAGTGTCTGAAGACAGCTACAGTGTACTTACATATAATAAATAAATAAATCTTAAAAAAAAAAAAAGATATACA…	ACTAATGTCCTTGTAAGAGTCTCGAGAACTGGTTTCTTTGTATGTAAGGACATAGAGAGAAAACAAAAACCAAAACCCACTAACTAAAACCCAGGAAGTAGTTCCTCATAAGACAATGAATCCACTCTCCCCTTGGCCCTAGACTTTCCGGAATCCAAAAGTATGAGAAACACATTTTGCTGTTTATAAGATATACACTCGGGGCTGGTGAGATGGCTCAGTGGGTAAGAGCACCCGACTGCTCTTCCGAAGGTCCGGAGTTCAAATCCCAGCAACCACATGGTGGCTCACAACCATCTGTAACAAGATCTGACGCCCTCTTCTGGAGTGTCTGAAGACAGCTACAGTGTACTTACATATAATAAATAAATAAATCTTAAAAAAAAAAAAAGATATACA…	miPSC.Clone15.2i.mRC-seq|1,miPSC.Clone10.2i.mRC-seq|11,MEF.I222e2.mRC-seq|27,miPSC.Clone12.Serum.mRC-seq|8,miPSC.Clone17.2i.mRC-seq|15,miPSC.Clone16.Serum.mRC-seq|7,miPSC.Clone9.2i.mRC-seq|25,miPSC.Clone2.Serum|18,miPSC.Clone1.2i|8,miPSC.Clone14.2i.mRC-seq|8,miPSC.Clone18.2i.mRC-seq|17,miPSC.Clone10.Serum.mRC-seq|12,miPSC.Clone3.2i.mRC-seq|16,miPSC.Clone14.Serum.mRC-seq|11,miPSC.Clone4.2i|6,miPSC…	miPSC.Clone15.2i.mRC-seq|3,miPSC.Clone10.2i.mRC-seq|6,MEF.I222e2.mRC-seq|12,miPSC.Clone12.Serum.mRC-seq|1,miPSC.Clone17.2i.mRC-seq|10,miPSC.Clone16.Serum.mRC-seq|6,miPSC.Clone9.2i.mRC-seq|6,miPSC.Clone2.Serum|20,miPSC.Clone1.2i|10,miPSC.Clone14.2i.mRC-seq|7,miPSC.Clone2.2i.mRC-seq|5,miPSC.Clone18.2i.mRC-seq|2,miPSC.Clone8.Serum|21,miPSC.Clone10.Serum.mRC-seq|4,miPSC.Clone3.2i.mRC-seq|1,miPSC.Clon…	chr18|75153561|75154226|SINE|129P2_OlaHsd,129S1_SvImJ,BTBR_T__Itpr3tf_J,BUB_BnJ,C3H_HeJ,CBA_J,DBA_1J,DBA_2J,FVB_NJ,LP_J,NZO_HlLtJ,NZW_LacJ,SEA_GnJ,WSB_EiJ,ZALENDE_EiJ
3e32926c-f0fe-454a-8f5e-6b44f5c96822	chr18	77754852	77754866	-	-	N	B2	0	212	492	434	ATAACCTCATTCTTT	AACTGCCGTCTGAGCTTTGCTGAAGGCGAGCCTGTATGGAGGTAACCGATCTGCTTGAAATACAAAGTCAAAAGTTAAAGGCAACAGGATTAAGATTGTCTGTGGGGATGTCCCAAGCACTCAATTCAGTCTTTGCAGTTCGACATGCACATTCTCTAAAACTACCAACATTATGTCAAGCCATTACTATTTTGATGATGTAAAGAATGAGGTTATGGGCTGGTGAGATGGCTCAGTGGGTAAGAGCACCCGACTGCTCTTCCGAAGGTCCAGAGTTCAAGTCCCAGCAACCACATGGTGGCTCACAACCATCTGTAACAAGATCTGACGCCCTCTTCTGGAGTGTCTGAAGACAGCTACAGTGTACTTACATATAATAAATAAAAATAAATCTTTAAA…	TATTCCTTTAAAGGACTGTCTTTGGACATTTAAAAACTCATCCTGGACTACCTGGACAAGACATCTTAAGGCAATGTCACATCGGATTTGTATCCCAGGCAGCTTATAGGCCTTATGTAGAACAATTTGCCGTATAACCTCATTCTTTTTTTTTTTTTTTTTTTTTTNTTTTTNAAAAAGTTTATTTTTATTTTTAAATTTTTGTGAGTAC	miPSC.Clone15.2i.mRC-seq|4,miPSC.Clone10.2i.mRC-seq|5,MEF.I222e2.mRC-seq|12,miPSC.Clone12.Serum.mRC-seq|4,miPSC.Clone17.2i.mRC-seq|7,miPSC.Clone2.Serum.mRC-seq|6,miPSC.Clone9.2i.mRC-seq|8,miPSC.Clone2.Serum|20,miPSC.Clone1.2i|10,miPSC.Clone14.2i.mRC-seq|8,miPSC.Clone2.2i.mRC-seq|3,miPSC.Clone18.2i.mRC-seq|2,miPSC.Clone8.Serum|12,miPSC.Clone10.Serum.mRC-seq|2,miPSC.Clone3.2i.mRC-seq|2,miPSC.Clone1…	miPSC.Clone15.2i.mRC-seq|3,miPSC.Clone10.2i.mRC-seq|2,MEF.I222e2.mRC-seq|20,miPSC.Clone12.Serum.mRC-seq|6,miPSC.Clone17.2i.mRC-seq|5,miPSC.Clone16.Serum.mRC-seq|11,miPSC.Clone9.2i.mRC-seq|14,miPSC.Clone2.Serum|14,miPSC.Clone1.2i|7,miPSC.Clone14.2i.mRC-seq|6,miPSC.Clone2.2i.mRC-seq|6,miPSC.Clone18.2i.mRC-seq|8,miPSC.Clone8.Serum|7,miPSC.Clone10.Serum.mRC-seq|7,miPSC.Clone3.2i.mRC-seq|12,miPSC.Clon…	chr18|77754670|77755046|SINE|129P2_OlaHsd,129S1_SvImJ,BTBR_T__Itpr3tf_J,LP_J,ZALENDE_EiJ
4f1d6b01-cb1a-4ae3-8233-1e67643d55c5	chr18	77783359	77783345	-	-	N	B1	0	168	416	500	GGCATGAGATTCCTT	TTGAACTCTTTGATCCTCCCACCAAAGCTCTCAGTAATGAGCTGGGGAGGGGTTTATACTTTCAAGTACTCCTTAAGAAAAGAGAGACACTTAGGAGTGCTCTGTGTACATGTACATCTGCATGCCACAAGAGGGCATGAGATTCCTTTTTTTTNTTTTTTTTTCTCTTTTTTTTTGGTTTTTTTTGAGTAACAGGG	CATGTCATTGTACGGTTAAAGTATGTAACTTTTTTTTAATGGGTCAATTAGGAGATTGCTTTGATATCCAAGTTATGTTCAGTCTCAGCGGTTAAGAACACTGGTGCCTCGTCCAGGGGTCCCTAGTTCAATTCCCAGCAACCACAAAGTGGCTCACAACCATTAAGGAATCTCATGCCAGCCGGGCGTGGTGGCGCACGCCTTTAATCCCAGCACTCGGGAGGCAGAGGCAGGCGGATTTCTGAGTTCGAGGCCAGCCTGGTCTACAAAGTGAGTGCCAGGACAGCCAGGGCTACACAGAGAAACCCTGTCTCAAAAAACCAAAAAAAAAAAGAAAAAAAAAAAAAAAAAGGAATCTCATGCC	miPSC.Clone15.2i.mRC-seq|2,miPSC.Clone10.2i.mRC-seq|3,MEF.I222e2.mRC-seq|7,miPSC.Clone12.Serum.mRC-seq|4,miPSC.Clone17.2i.mRC-seq|2,miPSC.Clone2.Serum.mRC-seq|3,miPSC.Clone9.2i.mRC-seq|1,miPSC.Clone2.Serum|18,miPSC.Clone1.2i|10,miPSC.Clone14.2i.mRC-seq|3,miPSC.Clone2.2i.mRC-seq|4,miPSC.Clone18.2i.mRC-seq|6,miPSC.Clone8.Serum|15,miPSC.Clone10.Serum.mRC-seq|4,miPSC.Clone3.2i.mRC-seq|6,miPSC.Clone14…	miPSC.Clone15.2i.mRC-seq|6,miPSC.Clone10.2i.mRC-seq|12,MEF.I222e2.mRC-seq|26,miPSC.Clone12.Serum.mRC-seq|6,miPSC.Clone17.2i.mRC-seq|7,miPSC.Clone16.Serum.mRC-seq|8,miPSC.Clone9.2i.mRC-seq|14,miPSC.Clone2.Serum|6,miPSC.Clone1.2i|4,miPSC.Clone14.2i.mRC-seq|6,miPSC.Clone2.2i.mRC-seq|11,miPSC.Clone18.2i.mRC-seq|11,miPSC.Clone10.Serum.mRC-seq|4,miPSC.Clone3.2i.mRC-seq|18,miPSC.Clone14.Serum.mRC-seq|15…	chr18|77783090|77783585|SINE|129P2_OlaHsd,129S1_SvImJ,129S5SvEvBrd,BTBR_T__Itpr3tf_J,CAST_EiJ,FVB_NJ,LP_J,ZALENDE_EiJ
cfb0ccb8-8318-42cc-ad60-6817402f7221	chr18	77869103	77869089	-	-	N	B2	0	214	499	447	GACACTAAGCAATTT	GTTTAATTTCACATGTCAACGTGTAATAGTTATAAAAGTACAGTTCATATTTTAATTTTTATATGCCTTTGAAGATAAATATATACTATATGTATAGCCTAAAAATCTTTCCTTTATAGGTGGGGAATCAAAGACACTAAGCAATTTTTTTTTATTTCTTTTTTTTTTTAACTATTTTTTTNTTTTTAAGCGTATTTTATTTATTTTTTTTATGTGAGTAC	TTTTTTTTTTTTAAGATTTATTTATTCATTATATGTCAGTACACTGTAGCTGTCTTCAGACACTCCAGAAGAGGGAGTCAGATCTCATTACGGATGGTTGTGAGCCACCATGTGGTTGCTGGGATTTGAACTCTGGACCTTTGGAAGAGCAGTCGGGTGCTCTTACCCACTGAGCCATCTCACCAGCCCGACACTAAGCAATTTATTAAAAAAAAAAAACATAGATAATGGGGAGGCTAGGATTTGAACCTCTGCATTCTGATTTTGCATTTGATCTCTGTTTCACAGGCAACCGCAGAGGAAGCAAACTAAGAAAAGACTTGTATTTTTGACTGGGAGCTTAACATCTAGTGGTTGAGCCATGTCTCCAGGCAAGAGAGGACATCTTTATTCTTAGTC…	miPSC.Clone15.2i.mRC-seq|3,miPSC.Clone10.2i.mRC-seq|5,MEF.I222e2.mRC-seq|16,miPSC.Clone12.Serum.mRC-seq|8,miPSC.Clone17.2i.mRC-seq|6,miPSC.Clone16.Serum.mRC-seq|5,miPSC.Clone9.2i.mRC-seq|8,miPSC.Clone2.Serum|8,miPSC.Clone1.2i|10,miPSC.Clone14.2i.mRC-seq|2,miPSC.Clone2.2i.mRC-seq|4,miPSC.Clone18.2i.mRC-seq|6,miPSC.Clone8.Serum|11,miPSC.Clone10.Serum.mRC-seq|4,miPSC.Clone3.2i.mRC-seq|7,miPSC.Clone1…	miPSC.Clone15.2i.mRC-seq|1,miPSC.Clone10.2i.mRC-seq|9,MEF.I222e2.mRC-seq|14,miPSC.Clone12.Serum.mRC-seq|8,miPSC.Clone17.2i.mRC-seq|3,miPSC.Clone16.Serum.mRC-seq|4,miPSC.Clone9.2i.mRC-seq|9,miPSC.Clone2.Serum|14,miPSC.Clone1.2i|15,miPSC.Clone14.2i.mRC-seq|2,miPSC.Clone2.2i.mRC-seq|9,miPSC.Clone18.2i.mRC-seq|4,miPSC.Clone8.Serum|7,miPSC.Clone10.Serum.mRC-seq|1,miPSC.Clone3.2i.mRC-seq|5,miPSC.Clone1…	chr18|77868633|77869305|SINE|129P2_OlaHsd,129S1_SvImJ,BTBR_T__Itpr3tf_J,CAST_EiJ,FVB_NJ,LP_J
2a9710a1-aa40-489c-8da1-dcd5c1c3e0da	chr18	82665149	82665134	+	-	Y	B2	0	205	414	326	CTTGATACCACTTTTT	TTTCAAATCTTTATGTAATAAACATATTTAAGTTACAGAGATGAAAATTTACCAGTCTAATCAGAATAAAATAATTATACATCCCTAGCCCCGGGGTATGTTTTGTTTTGTTTTGAATTAGATAGCTTGAAACTTGATACCACTTTTTTTTTTTTTTTTTTNTTTTTAATCAAAGTCTATTTTTTTTTTTTTTTAATTAACT	CTGTCTCCAGACACACTATAAGAGGGCATCAGATCCCATTACAGATGGGTGTGAGCCACCATGTGGTTGCTGGGAATTGAACTCAGGACCTCTGGAAGAGCAGTCAGTGCTCTTAACCACTGAGCCATCTCTCCAGCCCTCAGTTAATCTTAAGCTGATAACATTGATTAAAAAGTGGTATCAAGGGCTGGTGAGATGGCTCAGTGGGTAAGAGCACCCGACTGCTCTTCCAAAGGTCCGAAGTTCAAATCCCAGCAACCACATGGTGGCTCACAACCACCCGTAATGAGATCTGATGCCCTCTTCTGGTGCGTCTGAAGACAGCTACAGTGTACTTACATATAATAAATAAATAAATCTTTAAAAAAAAAAAAAAAAAAAAAA	miPSC.Clone15.2i.mRC-seq|3,miPSC.Clone10.2i.mRC-seq|5,MEF.I222e2.mRC-seq|10,miPSC.Clone12.Serum.mRC-seq|2,miPSC.Clone17.2i.mRC-seq|4,miPSC.Clone2.Serum.mRC-seq|13,miPSC.Clone9.2i.mRC-seq|6,miPSC.Clone2.Serum|14,miPSC.Clone1.2i|4,miPSC.Clone14.2i.mRC-seq|1,miPSC.Clone2.2i.mRC-seq|3,miPSC.Clone18.2i.mRC-seq|2,miPSC.Clone8.Serum|15,miPSC.Clone10.Serum.mRC-seq|7,miPSC.Clone3.2i.mRC-seq|4,miPSC.Clone1…	miPSC.Clone15.2i.mRC-seq|2,miPSC.Clone10.2i.mRC-seq|5,MEF.I222e2.mRC-seq|11,miPSC.Clone12.Serum.mRC-seq|3,miPSC.Clone17.2i.mRC-seq|6,miPSC.Clone2.Serum.mRC-seq|2,miPSC.Clone9.2i.mRC-seq|13,miPSC.Clone2.Serum|23,miPSC.Clone1.2i|10,miPSC.Clone14.2i.mRC-seq|7,miPSC.Clone2.2i.mRC-seq|9,miPSC.Clone18.2i.mRC-seq|4,miPSC.Clone8.Serum|8,miPSC.Clone10.Serum.mRC-seq|2,miPSC.Clone3.2i.mRC-seq|4,miPSC.Clone1…	chr18|82664940|82665302|SINE|129P2_OlaHsd,BTBR_T__Itpr3tf_J,LP_J,WSB_EiJ,ZALENDE_EiJ
d34f281c-1cbd-4834-bb71-9e28e7c1ac1b	chr18	83874367	83874354	+	NA	N	L1MdTFI	18	7497	462	251	AAGAGCCAAGATAA	TAGTAGGATTCCTACGTTTACCTTTCGCCATCTGGTAATCTCTGGAGTTAGTAGTTATAGTTGACTCTGTTTAGAGATTGTTCTTCTGGTGATTCTGTTACCGTCTATCAGCAGACCTGGGAGACAGATTCTCTCCTCTGAGTTTCAGTGCTCAGAGCACTCTCTGCTGGCAAGCTCTCTTACAGGGAAGGTGCGCAGATATCTTGTTTTTGGACCTCCTTCTGGTCAAAGAAGAAGGCCCAAAACAGGGCCTTTCTCAGAAGCTGTGTTGCTTTGGCAGTTCCCAGAAGCTGTCAGCTTCTGTGGTGCAGACTCTCACCTGTGCAGACTAAATTCCTAAGTTCCAGGGAGCCCTGGAACCAAGATGGCGACCGCTGCTCCTGAGGCTGAGGCCGCCTC…	ATATAAGATACACATTAAGGCAGTCAGTGCCTCAAGGGGTTTTTACATCATGACCAGATTTTTAAGTGCACAAGAAATGGAAATCAGTGAAACAGCAAATAAAAAAATGAAAAAAGAAAAAAAAAGAGCCAAGATAACTATTTTAAATTGATATTCTGAAACTGAAATCCTAGAACTTCCTATAGATGCTTATCAGTTTGTCCTATTCTAGTATCCTGATGATCTCTTTTGGCCCTAATGTGTGGGCAGCTCTCAAAAG	miPSC.Clone15.2i.mRC-seq|5,miPSC.Clone10.2i.mRC-seq|2,MEF.I222e2.mRC-seq|14,miPSC.Clone12.Serum.mRC-seq|6,miPSC.Clone17.2i.mRC-seq|10,miPSC.Clone16.Serum.mRC-seq|2,miPSC.Clone9.2i.mRC-seq|11,miPSC.Clone2.Serum|17,miPSC.Clone1.2i|6,miPSC.Clone14.2i.mRC-seq|7,miPSC.Clone2.2i.mRC-seq|14,miPSC.Clone18.2i.mRC-seq|4,miPSC.Clone8.Serum|9,miPSC.Clone10.Serum.mRC-seq|4,miPSC.Clone3.2i.mRC-seq|5,miPSC.Clon…	MEF.I222e2.mRC-seq|1,miPSC.Clone16.2i.mRC-seq|4,miPSC.Clone16.Serum.mRC-seq|2,miPSC.Clone2.Serum|12,miPSC.Clone1.2i|6,miPSC.Clone18.2i.mRC-seq|1,miPSC.Clone8.Serum|11,miPSC.Clone14.Serum.mRC-seq|2,miPSC.Clone4.2i|13,miPSC.Clone1.Serum|12,miPSC.Clone4.2i.mRC-seq|1,miPSC.Clone5.Serum.mRC-seq|2,miPSC.Clone7.2i.mRC-seq|1,miPSC.Clone2.2i.mRC-seq|1,miPSC.Clone3.Serum|11,miPSC.Clone2.Serum.mRC-seq|1,miP…	chr18|83874178|83874508|L1|129P2_OlaHsd,129S1_SvImJ,129S5SvEvBrd,LP_J,NOD_ShiLtJ,NZO_HlLtJ,WSB_EiJ
1db9d585-d209-4609-b47d-8388c47244e7	chr18	85648339	85648322	+	+	N	L1MdTFI	106	7431	500	289	ATAAAGTTTGTAGAAGAA	TTTTTGTTTTGTTTTCTGATAGAGACTCAGGCAGCAATTGACTCTAACTTCAGGGAGCTGGATTAAAACAGAACAGCTGGAGACTGAGGTGGCTGCAGAGGAAAGCACTGGGGAGCAAGTTCACTCATGAGTCAGTGAACTCGGAGGGTTGAAAGGTGGAATGAAAATCAGGATGAACAATTAAAGAAGACAAAGGATGGAGGCTTGCTATGCCTCAGTAGCCTTAAAACCTGCAGAGAGCCTTGAAAATCAGGTTAATTATAAAGTTTGTAGAAGAAGCCACAGCAGCAGCGGTCGCCATCTT	ATCCAAACGCTGACACCATTGCATATACTAGCAAGATTTTATCGAAAGGACCCAGATGTAGCTGTCTCTTGTGAGACTATGCCGGGGCCTAGCAAACACAGAAGTGGATGCTCACAGTCAGCTAATGGATGGATCACAGGGCTCCCAATGGAGGAGCTAGAGAAAGTACCCAAGGAGCTAAAGGGATCTTCAACCCTATAGGTGGAACAACATTATGAACTAACCAGTACCCCTGAGCTCTTGACTCTAGCTGCATATGTATCAAAAGATGGCCTAGTCGGCCATCACTGGAAAGAGAGGCCCATTGGACACGCAGACTTTGTGTGCCCCGGTACAGGGGAACGCCAGGGCCAAAGGGGGGGAGTGGGTGGGTAGGGGAGTGGGGGTGGGTGGGTAAGG…	miPSC.Clone15.2i.mRC-seq|3,miPSC.Clone10.2i.mRC-seq|10,MEF.I222e2.mRC-seq|29,miPSC.Clone12.Serum.mRC-seq|4,miPSC.Clone17.2i.mRC-seq|14,miPSC.Clone16.Serum.mRC-seq|7,miPSC.Clone9.2i.mRC-seq|13,miPSC.Clone2.Serum|8,miPSC.Clone1.2i|15,miPSC.Clone14.2i.mRC-seq|10,miPSC.Clone18.2i.mRC-seq|19,miPSC.Clone10.Serum.mRC-seq|10,miPSC.Clone3.2i.mRC-seq|17,miPSC.Clone14.Serum.mRC-seq|10,miPSC.Clone1.Serum|8,m…	miPSC.Clone15.2i.mRC-seq|1,miPSC.Clone10.2i.mRC-seq|4,MEF.I222e2.mRC-seq|3,miPSC.Clone12.Serum.mRC-seq|4,miPSC.Clone17.2i.mRC-seq|2,miPSC.Clone2.Serum.mRC-seq|3,miPSC.Clone2.Serum|8,miPSC.Clone1.2i|4,miPSC.Clone18.2i.mRC-seq|3,miPSC.Clone8.Serum|12,miPSC.Clone10.Serum.mRC-seq|1,miPSC.Clone3.2i.mRC-seq|1,miPSC.Clone14.Serum.mRC-seq|2,miPSC.Clone4.2i|12,miPSC.Clone1.Serum|10,miPSC.Clone16.2i.mRC-se…	chr18|85648160|85648471|L1|129P2_OlaHsd,129S1_SvImJ,BTBR_T__Itpr3tf_J,LP_J
ca0a502e-8007-40e4-8ef9-436b9157b4c0	chr18	85726478	85726491	NA	-	N	L1MdTFII	12	7214	498	351	TATCTAAGTCTCTT	GACCTCCCAGATCTACACGCGTACCCTCCCCGCCGCTCTGCCGATCTTCCTAAGTTCGGCGGGTCCCGTACCAAGATGGCGACCGCTGCTGCTGTGGCTTAGGCCGCCTCCCCAGCCGGGCTATCTAAGTCTCTTATCATCTCATCTTAAAATATTATATATTCAACATGAGTAGATGAAATGGGATGGAAAACATGTTTCTGTCCAGGATGAGAGAATCTAGGCAGTTATACATTGGAGTTCACTGAATCAATGTTGGCTATATCATG	TTGCATACACTAGCAAGATTTTACTGAAAGGACCCAGATGTAGCTGTCTCTTGTGAGACTATGCCGGGGCCTAGCAAACACAGAAGTGGATGCTCACAGTCAGCTAATGGATGGATCACAGGGCTCCCAATGGAGGAGCTAGAGAAAGTACCCAAGGAGCTAAAGGGATCTTCAACCCTATAGGTGGAACAACATTATGAACTAACCAGTACCCCTGAGCTCTTGACTCTAGCTGCATATGTATCAAAAGATGGCCTAGTCGGCCATCACTGGAAAGAGAGGCCCATTGGACACGCAGACTTTGTGTGCCCCGGTACAGGGGAACGCCAGGGCCAAAGGGGGGGAGTGGGTGGGTAGGGGAGTGGGGGTGGGTGGGTAAGGGGGACTTTTGGTATAGCA…	miPSC.Clone15.2i.mRC-seq|4,miPSC.Clone10.2i.mRC-seq|21,MEF.I222e2.mRC-seq|24,miPSC.Clone12.Serum.mRC-seq|8,miPSC.Clone17.2i.mRC-seq|12,miPSC.Clone16.Serum.mRC-seq|9,miPSC.Clone9.2i.mRC-seq|11,miPSC.Clone2.Serum|18,miPSC.Clone1.2i|13,miPSC.Clone14.2i.mRC-seq|11,miPSC.Clone18.2i.mRC-seq|13,miPSC.Clone10.Serum.mRC-seq|5,miPSC.Clone3.2i.mRC-seq|13,miPSC.Clone14.Serum.mRC-seq|16,miPSC.Clone1.Serum|10,…	miPSC.Clone15.2i.mRC-seq|6,miPSC.Clone10.2i.mRC-seq|3,MEF.I222e2.mRC-seq|7,miPSC.Clone12.Serum.mRC-seq|5,miPSC.Clone17.2i.mRC-seq|3,miPSC.Clone2.Serum.mRC-seq|1,miPSC.Clone2.2i.mRC-seq|4,miPSC.Clone2.Serum|6,miPSC.Clone1.2i|9,miPSC.Clone14.2i.mRC-seq|1,miPSC.Clone18.2i.mRC-seq|1,miPSC.Clone8.Serum|14,miPSC.Clone10.Serum.mRC-seq|1,miPSC.Clone3.2i.mRC-seq|5,miPSC.Clone14.Serum.mRC-seq|4,miPSC.Clone…	chr18|85726297|85726662|L1|129P2_OlaHsd,129S1_SvImJ,BTBR_T__Itpr3tf_J,LP_J,NZB_B1NJ,NZO_HlLtJ
58d93a6a-0f9b-46e2-ad6d-30694a3290d6	chr18	88950393	88950408	-	-	N	L1MdTFI	20	7411	437	340	CCTAATTTGCTTTTTC	CTGCTGCCTCAGCGGCTCTGTGCTTCTGCCCGTCCCAGAAGCTGTCCGGTTCTCTGGCGCACCCTCTAACCTGTTCAGACTAATTTCCTAAGTTCTGCTGAGTCCCGGAACCAAGATGGCGCCTAATTTGCTTTTTCATCATGGTGTTTCATTGCAGCAATAGAAACCCGAACTAAAATACCTACCTCTTGCGAAAGATGTAGAAGAAGTGAAGGTTTCTGATCTTCNAAAT	CACCATTGCATACACTAGCAAGATTTTATCGAAAGGACCCAGATGTAGCTGTCTCTTGTGAGACTATGCCGGGGCCTAGCAAACACAGAAGTGGATGCCCACAGTCAGCTAATGGATGGATCACAGGGCTCCCAATGGAGGAGCTAGAGAAAGTACCCAAGGAGCTAAAGGGATCTGCAACCCTATAGGTGGATCAACATTATGAACTAACCAGTACCCCGGAGCTCTTGACTCTAGCTGCATATGTATCAAAAGATGGCCTAGTCGGCCATCACTGGAAAGAGAGGCCCATTGGACACACAAACTTTATATGCCCCAGAACAGGGGAACGCCAGGGCCAAAAAGGGGGAGTGGGCAGGTAGGGGAGTGGGGGTGGGTGGGTATGGGGGACTTTTGGTA…	miPSC.Clone15.2i.mRC-seq|6,miPSC.Clone10.2i.mRC-seq|4,MEF.I222e2.mRC-seq|20,miPSC.Clone12.Serum.mRC-seq|4,miPSC.Clone17.2i.mRC-seq|7,miPSC.Clone16.Serum.mRC-seq|7,miPSC.Clone9.2i.mRC-seq|9,miPSC.Clone2.Serum|8,miPSC.Clone1.2i|7,miPSC.Clone14.2i.mRC-seq|4,miPSC.Clone2.2i.mRC-seq|9,miPSC.Clone18.2i.mRC-seq|14,miPSC.Clone8.Serum|5,miPSC.Clone10.Serum.mRC-seq|2,miPSC.Clone3.2i.mRC-seq|12,miPSC.Clone1…	miPSC.Clone15.2i.mRC-seq|2,miPSC.Clone10.2i.mRC-seq|2,MEF.I222e2.mRC-seq|9,miPSC.Clone12.Serum.mRC-seq|2,miPSC.Clone17.2i.mRC-seq|1,miPSC.Clone2.Serum.mRC-seq|3,miPSC.Clone9.2i.mRC-seq|1,miPSC.Clone2.Serum|17,miPSC.Clone1.2i|11,miPSC.Clone14.2i.mRC-seq|3,miPSC.Clone18.2i.mRC-seq|1,miPSC.Clone8.Serum|17,miPSC.Clone10.Serum.mRC-seq|5,miPSC.Clone3.2i.mRC-seq|2,miPSC.Clone14.Serum.mRC-seq|5,miPSC.Clo…	chr18|88950238|88950598|L1|129P2_OlaHsd,129S1_SvImJ,BTBR_T__Itpr3tf_J,KK_HiJ,LP_J,NZB_B1NJ,NZO_HlLtJ,WSB_EiJ,ZALENDE_EiJ
48f968fd-7a41-442f-88f6-e39e80ec3035	chr19	57484614	57484628	-	-	N	B2	0	193	462	469	TTCTTCAAGATTTTT	TTCTCCCTGAAAAATGTCTCACTCGGTAAACACCACCAACTTGTGGGTAACCACAGAGAATGCTAAAGCAGTTCATATACGGGAAACATATACTTAACTTAGTTTAACAAATGATTCAAACATTTAATGTAGATTTTACTGAAAAAATGTACACGTTTTATATTTGAGGAAAAATCTTGAAGAAGGGCTGGCGAGATGGCTCAGCGGGTAAGAGCACCCGATTGCTCTTCCGAAGGTCCAGAGTTCAAATCCCAGCAACCACATGGTGGCTCACAACCATCCGTAACAAGATCTGACTCCCTCTTCTGGTGTGTCTGAAGACAGCTACAGTGTACTTACATATAATAACAAATAAATCTTTAAAAAAAAAAAAAATCTTGAAGAAATCTAAATTCTAAA…	TTCTCCCTGAAAAATGTCTCACTCGGTAAACACCACCAACTTGTGGGTAACCACAGAGAATGCTAAAGCAGTTCATATACGGGAAACATATACTTAACTTAGTTTAACAAATGATTCAAACATTTAATGTAGATTTTACTGAAAAAATGTACACGTTTTATATTTGAGGAAAAATCTTGAAGAAGGGCTGGCGAGATGGCTCAGCGGGTAAGAGCACCCGATTGCTCTTCCGAAGGTCCAGAGTTCAAATCCCAGCAACCACATGGTGGCTCACAACCATCCGTAACAAGATCTGACTCCCTCTTCTGGTGTGTCTGAAGACAGCTACAGTGTACTTACATATAATAACAAATAAATCTTTAAAAAAAAAAAAAATCTTGAAGAAATCTAAATTCTAAA…	miPSC.Clone15.2i.mRC-seq|2,miPSC.Clone10.2i.mRC-seq|6,MEF.I222e2.mRC-seq|13,miPSC.Clone12.Serum.mRC-seq|7,miPSC.Clone17.2i.mRC-seq|7,miPSC.Clone16.Serum.mRC-seq|6,miPSC.Clone9.2i.mRC-seq|9,miPSC.Clone2.Serum|12,miPSC.Clone1.2i|4,miPSC.Clone14.2i.mRC-seq|8,miPSC.Clone2.2i.mRC-seq|3,miPSC.Clone18.2i.mRC-seq|6,miPSC.Clone8.Serum|13,miPSC.Clone10.Serum.mRC-seq|5,miPSC.Clone3.2i.mRC-seq|7,miPSC.Clone1…	miPSC.Clone15.2i.mRC-seq|2,miPSC.Clone10.2i.mRC-seq|4,MEF.I222e2.mRC-seq|21,miPSC.Clone12.Serum.mRC-seq|1,miPSC.Clone17.2i.mRC-seq|9,miPSC.Clone16.Serum.mRC-seq|6,miPSC.Clone9.2i.mRC-seq|6,miPSC.Clone2.Serum|17,miPSC.Clone1.2i|11,miPSC.Clone14.2i.mRC-seq|2,miPSC.Clone2.2i.mRC-seq|3,miPSC.Clone18.2i.mRC-seq|8,miPSC.Clone8.Serum|19,miPSC.Clone10.Serum.mRC-seq|4,miPSC.Clone3.2i.mRC-seq|6,miPSC.Clone…	chr19|57484437|57484831|SINE|129P2_OlaHsd,129S1_SvImJ,129S5SvEvBrd,BTBR_T__Itpr3tf_J,CAST_EiJ,FVB_NJ,KK_HiJ,LG_J,LP_J,NOD_ShiLtJ,NZB_B1NJ,NZO_HlLtJ,NZW_LacJ,WSB_EiJ
06f46901-57d9-44b2-a8d0-f28bca7d56f3	chr19	60029204	60029191	+	+	N	L1MdA	1	6568	240	284	AAGAATGTAAATAG	ATGAATGTTAGTGTTGTAAGGATCAGTCAATCCCACATGCCTTAGCTTTTTAAGTGTGGCATGTCTAGACAGCATTTGAAGACCATGTCTGTCAGACATTAAAAATGAAGAGCCATTTAGTTGCCTTAAGAATGTAAATAGGACTCGAGACTCGAGCCCCGGGCTACCTTGCCAGCAGAGTCTTGCCCAACACCCGCAANGGGGGCCN	GGGAACACCAGGGCCAAAAAGGGGGAGTGGGTGGGCAGGGGAGTGGGGGTGGGTGGATATGGGGGACTTTTGGTATAGCATTGGAAATGTAAATGAGTTAAATACCTAATAAAAAATGGAAAAAAAAAAAGACACATTAAGCCCTACCTGTACTCCTTATAACTTTTCCAATAAACACATGTTCATTTACAGGAAATGAGTAGGCTTATCTATGAATTTTATAAAAGTGCCTGTGATTTCATTATCTGCATGATTATTATAGAGGAGATGGTTGTTTTGTTAGTAGGATATCAATTTTATATTTGTATAACTTATATAACAAAATCAATGGAGTTATTCAGTTGTGTGATGGTCAACCTGTTATGTTCCTCTTTTTTCAATTTTGTTTTTCAACTATTA…	miPSC.Clone15.2i.mRC-seq|1,miPSC.Clone10.2i.mRC-seq|5,MEF.I222e2.mRC-seq|2,miPSC.Clone16.2i.mRC-seq|2,miPSC.Clone2.Serum.mRC-seq|1,miPSC.Clone9.2i.mRC-seq|4,miPSC.Clone2.Serum|7,miPSC.Clone1.2i|7,miPSC.Clone14.2i.mRC-seq|2,miPSC.Clone8.Serum|10,miPSC.Clone10.Serum.mRC-seq|1,miPSC.Clone14.Serum.mRC-seq|5,miPSC.Clone4.2i|9,miPSC.Clone1.Serum|10,miPSC.Clone1.Serum.mRC-seq|2,miPSC.Clone1.2i.mRC-seq|2…	MEF.I222e2.mRC-seq|5,miPSC.Clone12.Serum.mRC-seq|1,miPSC.Clone16.Serum.mRC-seq|1,miPSC.Clone9.2i.mRC-seq|5,miPSC.Clone2.Serum|20,miPSC.Clone1.2i|11,miPSC.Clone14.2i.mRC-seq|2,miPSC.Clone18.2i.mRC-seq|1,miPSC.Clone8.Serum|20,miPSC.Clone3.Serum|9,miPSC.Clone14.Serum.mRC-seq|2,miPSC.Clone4.2i|4,miPSC.Clone1.Serum|9,miPSC.Clone1.Serum.mRC-seq|1,miPSC.Clone4.2i.mRC-seq|1,miPSC.Clone5.Serum.mRC-seq|4,m…	chr19|60029005|60029407|L1|129P2_OlaHsd,129S1_SvImJ,129S5SvEvBrd,AKR_J,A_J,BALB_cJ,C3H_HeH,C3H_HeJ,CBA_J,DBA_1J,DBA_2J,FVB_NJ,KK_HiJ,LG_J,LP_J,NOD_ShiLtJ,NZW_LacJ,RF_J,SEA_GnJ,SM_J
43c079aa-ba00-49d8-ae5f-9d234394ebaf	chr19	60271861	60271875	NA	-	N	L1MdTFI	71	7425	500	269	CAAAAGCCCATTCTT	AACCGGCGAGGTCTACGCGCTTCCCCTCCTCGGCGCTCTCCCGATCTTGTCAGGTTCTCTGGCGCACCCTCTCACCTGTTCAGACTAATTTCCTAAGTTCGGCGGGTCCCGGACCAAGATCCAAAAGCCCATTCTTGTAAAGCCATCCACTCTAGGGGTAAGAAGCTAGACTATTGTCTTGCTAAACATTT	AAAAAAAAAAAAAAAAAAAAAAAAAAAAGGAATGACAGGTCATCTCGGTCCTTGAGACATTTGCATTGATAGGTAGTTCTAAAATCACAAGTTACTAGTCTGACTAGGGAATAAAAAAAAAAAAAAAAAAAAAAAGAATGGGCTTTTGACCAGTAAAGTGTTTTTTGTTTGGTTGGTTGGTTTTGCTTTGTTTTGAGTCTACACGTTGTTGGTTCCATAGAGTTTCTGGCCTTCAAAGCTATCTTTCACTTTAGATTTTACTTTTATTTTTGTTGCAATAAGACAAAAGTGGTGTTTCATAGAATCTCATTAGTGGGATGGATAGGTGTGTGGGAAGAGCCAGGGATTGGTTAGTGCAATAGCTAAAACCCAAGGCTAGACCAGGATTGGGAGTTATTT…	miPSC.Clone15.2i.mRC-seq|7,miPSC.Clone10.2i.mRC-seq|14,MEF.I222e2.mRC-seq|45,miPSC.Clone12.Serum.mRC-seq|12,miPSC.Clone17.2i.mRC-seq|17,miPSC.Clone2.Serum.mRC-seq|9,miPSC.Clone9.2i.mRC-seq|18,miPSC.Clone14.2i.mRC-seq|14,miPSC.Clone18.2i.mRC-seq|9,miPSC.Clone10.Serum.mRC-seq|3,miPSC.Clone3.2i.mRC-seq|12,miPSC.Clone14.Serum.mRC-seq|21,miPSC.Clone16.2i.mRC-seq|17,miPSC.Clone1.Serum.mRC-seq|22,miPSC.…	miPSC.Clone15.2i.mRC-seq|2,miPSC.Clone10.2i.mRC-seq|2,MEF.I222e2.mRC-seq|2,miPSC.Clone12.Serum.mRC-seq|2,miPSC.Clone17.2i.mRC-seq|3,miPSC.Clone2.Serum.mRC-seq|2,miPSC.Clone9.2i.mRC-seq|1,miPSC.Clone2.Serum|20,miPSC.Clone1.2i|8,miPSC.Clone18.2i.mRC-seq|6,miPSC.Clone8.Serum|10,miPSC.Clone10.Serum.mRC-seq|1,miPSC.Clone3.2i.mRC-seq|1,miPSC.Clone4.2i|10,miPSC.Clone1.Serum|12,miPSC.Clone1.Serum.mRC-seq…	chr19|60271681|60272049|L1|129P2_OlaHsd,129S1_SvImJ,129S5SvEvBrd,AKR_J,A_J,BALB_cJ,BTBR_T__Itpr3tf_J,C3H_HeH,C3H_HeJ,CAST_EiJ,CBA_J,DBA_1J,DBA_2J,FVB_NJ,KK_HiJ,LP_J,NOD_ShiLtJ,NZB_B1NJ,NZO_HlLtJ,NZW_LacJ,RF_J,SEA_GnJ,SM_J
bffe32a0-c829-4812-b7a2-559a54c31ae7	chr19	60406173	60406159	+	+	N	L1MdTFI	109	7497	500	329	AAGAAGGCAACTGAT	TTATCTTATAGAAATCTTTCACACCTTTAGTTAAGTTTACTCCAAGGTTAGTTTTCTGCTGTCTTGCTTTGTTTTGAGGCTTTGGTGAATTTAATTATTTCTCTGTTTTCTTCTTAGTATGTTTTAAACACATAAGAAGGCAACTGATGTCCGGGACCCGCCGAACTTAGGAAATTAGTCTGAACAGGTGAGAGGGTGCGCCAGAGAACACCCC	GGGGGGGGGGGGGGGGGGGGGGGGAAGGGGGGTCTTTTGGTATAAAATTGGAAAGTTAAATGAGCAAAAAACCTAATAAAAAATGGAAAAAAAAAAATAAAAAATAAAAAAAAAAAAAAAAAAGAAGGCAACTGATATTTTATTTCCTGTAGCAGTTTCAGAGTTTCAAGTCTTTATTTTTGAAGTCCTTGATTGGCTTGGAGTTGATTTTTGTGTTTAAAGGTGAGAAATGAGGATCAGTTTACATTTATCAATATATGAAGAGC	miPSC.Clone15.2i.mRC-seq|5,miPSC.Clone10.2i.mRC-seq|10,MEF.I222e2.mRC-seq|39,miPSC.Clone12.Serum.mRC-seq|10,miPSC.Clone17.2i.mRC-seq|10,miPSC.Clone2.Serum.mRC-seq|11,miPSC.Clone9.2i.mRC-seq|16,miPSC.Clone14.2i.mRC-seq|14,miPSC.Clone18.2i.mRC-seq|10,miPSC.Clone10.Serum.mRC-seq|4,miPSC.Clone3.2i.mRC-seq|16,miPSC.Clone14.Serum.mRC-seq|14,miPSC.Clone16.2i.mRC-seq|11,miPSC.Clone1.Serum.mRC-seq|17,miPS…	MEF.I222e2.mRC-seq|5,miPSC.Clone17.2i.mRC-seq|1,miPSC.Clone16.Serum.mRC-seq|1,miPSC.Clone9.2i.mRC-seq|4,miPSC.Clone2.Serum|12,miPSC.Clone1.2i|17,miPSC.Clone14.2i.mRC-seq|2,miPSC.Clone18.2i.mRC-seq|1,miPSC.Clone8.Serum|20,miPSC.Clone3.2i.mRC-seq|2,miPSC.Clone14.Serum.mRC-seq|3,miPSC.Clone4.2i|14,miPSC.Clone1.Serum|9,miPSC.Clone1.Serum.mRC-seq|2,miPSC.Clone8.2i|10,miPSC.Clone11.Serum.mRC-seq|4,miPS…	chr19|60405980|60406346|L1|129P2_OlaHsd,129S1_SvImJ,AKR_J,A_J,BALB_cJ,BTBR_T__Itpr3tf_J,C3H_HeH,C3H_HeJ,CBA_J,DBA_1J,DBA_2J,FVB_NJ,KK_HiJ,LG_J,LP_J,NOD_ShiLtJ,NZB_B1NJ,NZW_LacJ,RF_J,SM_J
22cd7293-54ca-4ef6-92be-00de1954286a	chr19	60939182	60939197	-	-	N	B1	0	167	384	342	AATGTACTAATGCTTGGATTGCCTGGCTTTGAAGCAGGACTTCTGGAGAATGAGCTGAGCAGGGATTGGCAGACGAGCCCTTCTGGCCAGGTCCATTCTCCTTATGTGTCTGAATACCCTGCAAGTTGAAAATGATTTATTGATTTTT	ATGTCAGGGGTCAGCAAATGTTCTCTGCAATAAACCAAATGATATAGGTCAGCCATGTGGTCTCCACATTCAATCAACCCTTCTGCTGCAACTCACAGACAACATATCAACAAGTAAATGTGACTCTATCCCAAAAAACTGTACTTATAATGATGAATTCTGAATTTCACGCATAGAAAACTATTTATCTTTAATTGGTTTTTCTGTTATTACAGCCATTTAAAAATCAATAAATCAGCCGGGCGTGGTGGCGCACGCCTTTAATCCCAGCACTTGGGAGGCAGAGGCAGGTGGATTTCTGAGTTCGAGGCCAGCCTGGTCTACAGAGCGAGTTCCAGGACAGCCAGGACTACACAGAGAAACCCTGTCTCAAAAAAAAAAAAAAAACAAAAAAAAACA…	AATGTACTAATGCTTGGATTGCCTGGCTTTGAAGCAGGACTTCTGGAGAATGAGCTGAGCAGGGATTGGCAGACGAGCCCTTCTGGCCAGGTCCATTCTCCTTATGTGTCTGAATACCCTGCAAGTTGAAAATGATTTATTGATTTTTTTTTTGTTTTTTTTTGTTTTTTTTTTTTTTTTGTTTTACAGGGTTTCTTCTGTGTTAGGAGT	miPSC.Clone15.2i.mRC-seq|4,miPSC.Clone10.2i.mRC-seq|2,MEF.I222e2.mRC-seq|12,miPSC.Clone12.Serum.mRC-seq|5,miPSC.Clone17.2i.mRC-seq|4,miPSC.Clone16.Serum.mRC-seq|2,miPSC.Clone9.2i.mRC-seq|2,miPSC.Clone2.Serum|8,miPSC.Clone1.2i|7,miPSC.Clone14.2i.mRC-seq|6,miPSC.Clone2.2i.mRC-seq|6,miPSC.Clone18.2i.mRC-seq|5,miPSC.Clone8.Serum|12,miPSC.Clone10.Serum.mRC-seq|3,miPSC.Clone3.2i.mRC-seq|5,miPSC.Clone14…	MEF.I222e2.mRC-seq|8,miPSC.Clone12.Serum.mRC-seq|5,miPSC.Clone17.2i.mRC-seq|5,miPSC.Clone2.Serum.mRC-seq|2,miPSC.Clone9.2i.mRC-seq|7,miPSC.Clone2.Serum|10,miPSC.Clone1.2i|8,miPSC.Clone14.2i.mRC-seq|5,miPSC.Clone2.2i.mRC-seq|1,miPSC.Clone18.2i.mRC-seq|1,miPSC.Clone8.Serum|15,miPSC.Clone10.Serum.mRC-seq|4,miPSC.Clone3.2i.mRC-seq|2,miPSC.Clone14.Serum.mRC-seq|7,miPSC.Clone4.2i|10,miPSC.Clone1.Serum|…	chr19|60938921|60939540|SINE|129P2_OlaHsd,129S1_SvImJ,129S5SvEvBrd,AKR_J,A_J,BALB_cJ,BTBR_T__Itpr3tf_J,C3H_HeH,C3H_HeJ,CAST_EiJ,DBA_2J,FVB_NJ,LG_J,LP_J,MOLF_EiJ,NOD_ShiLtJ,NZO_HlLtJ,SEA_GnJ,SM_J,SPRET_EiJ,WSB_EiJ,ZALENDE_EiJ
100be068-c5fb-480c-97a8-1acba2aa282b	chr2	100105011	100105002	+	+	N	L1MdTFI	139	7400	499	354	AAAATAGTTT	CAAGATGAGCATCAGGATTTACCTCTCTGTGCTTTCCAGAATTCTCCTGATGTGAAAAGATCTACTCATGAATCCCTGTTGTCAGGCTTTTCCTAGCCTGGACTTTATTAGTACACACCAGGACAGGAGACAGAATGAGCATTTCCTATTTTCTATTCCTCTTTTCTTATATTTGCTGTCCATATTTGGACTCAGATATTAGATGAGAAAAGTACTATACTATAAGGATTCAGAATATTAGAAAAAAAAAGAGATTAAACTTATACAAAGATGAGCATATAGGATAAAATAGTTTGGGGGACCCGCCGAACTTAGGAAATTAGTCTGAACAGGTGAGAGGGTGCGCCAGAGAACCTGACAGCTTCTGGAACAGGCAGAAGCACAGAGGCGCTGAGGCAG…	GAACGCCAGGGCCAAAGGGGGGGAGTGGGTGGGTAGGGGAGTGGGGGTGGGTGGGTAAGGGGGTCTTTTGGTATAGCATTGGAAATGTAAATGAGCTAAATACCTAATAAAAAATGGAAAAAAAATAGTTTTGTTTGTTGATTATTTGATTGGCTTACTGATAACTCATTCCTC	miPSC.Clone15.2i.mRC-seq|5,miPSC.Clone10.2i.mRC-seq|9,MEF.I222e2.mRC-seq|24,miPSC.Clone12.Serum.mRC-seq|11,miPSC.Clone17.2i.mRC-seq|11,miPSC.Clone16.Serum.mRC-seq|4,miPSC.Clone9.2i.mRC-seq|7,miPSC.Clone2.Serum|6,miPSC.Clone1.2i|8,miPSC.Clone14.2i.mRC-seq|9,miPSC.Clone2.2i.mRC-seq|16,miPSC.Clone18.2i.mRC-seq|5,miPSC.Clone8.Serum|11,miPSC.Clone10.Serum.mRC-seq|7,miPSC.Clone3.2i.mRC-seq|6,miPSC.Clon…	miPSC.Clone15.2i.mRC-seq|4,miPSC.Clone10.2i.mRC-seq|3,MEF.I222e2.mRC-seq|16,miPSC.Clone12.Serum.mRC-seq|4,miPSC.Clone17.2i.mRC-seq|8,miPSC.Clone2.Serum.mRC-seq|3,miPSC.Clone9.2i.mRC-seq|11,miPSC.Clone2.Serum|8,miPSC.Clone1.2i|8,miPSC.Clone14.2i.mRC-seq|1,miPSC.Clone2.2i.mRC-seq|7,miPSC.Clone18.2i.mRC-seq|6,miPSC.Clone8.Serum|11,miPSC.Clone10.Serum.mRC-seq|1,miPSC.Clone3.2i.mRC-seq|5,miPSC.Clone14…	chr2|100104813|100105196|L1|129P2_OlaHsd,129S1_SvImJ,129S5SvEvBrd,AKR_J,BALB_cJ,BTBR_T__Itpr3tf_J,C3H_HeH,C3H_HeJ,CBA_J,DBA_1J,DBA_2J,FVB_NJ,KK_HiJ,LP_J,NOD_ShiLtJ,NZW_LacJ,RF_J,SEA_GnJ,ST_bJ
8043959b-6f15-42f6-958c-11b96cd4a5a7	chr2	101892499	101892484	-	-	N	L1MdA	5812	6582	447	310	ACACAGACACACATTCCCATGCGCACACACACATATACACCCACATACACATATGTATGCACAGACACATTCACACACATGCACACATACATGTTCACATGCGCACACAGAATTTTATATTATCTGGGGTTCTGATGCACTTGTTTTT	ACACAGACACACATTCCCATGCGCACACACACATATACACCCACATACACATATGTATGCACAGACACATTCACACACATGCACACATACATGTTCACATGCGCACACAGAATTTTATATTATCTGGGGTTCTGATGCACTTGTTTTTTTTTTGTTTTTTTTTTTTTCTCCACATTTTTTTTTTTAGGGTTTTAACTCATTTACATTTC	TTGAGAGCACTGACTGCTCTTCCAGAGGTTCTGAGTTCAATTCCCAGCAACCGCATGGTGGCTCACAATCATCTGTAATGAGATCTGATGCCCTCTTCTGGTGTGTCTGAAGACAGCTACAGTGTACTCACATACATAAACTAAATAAATAATTCTTTAAAAACAAGGGCATCATCCTGAGTGAGGTAACACATTCACAAAGAAACTCACACAATATGTATTCACTGATAAGTGGATATTAGCCCCAAACCTAGGATACCCAAGATATAAGATATAATTTGCTAAACACATGAAACTCAAGGAGAATGAAGACTGAAGTGTGGACACTATGCCCCTCCTTAGATTTGGGAACAAAACACCCATGGAAGGAGTTACAGAGACGGAGTTTGGAGCTGAGAT…	miPSC.Clone15.2i.mRC-seq|8,miPSC.Clone10.2i.mRC-seq|4,MEF.I222e2.mRC-seq|8,miPSC.Clone12.Serum.mRC-seq|2,miPSC.Clone17.2i.mRC-seq|8,miPSC.Clone16.Serum.mRC-seq|6,miPSC.Clone9.2i.mRC-seq|4,miPSC.Clone2.Serum|15,miPSC.Clone1.2i|10,miPSC.Clone14.2i.mRC-seq|3,miPSC.Clone2.2i.mRC-seq|5,miPSC.Clone18.2i.mRC-seq|6,miPSC.Clone8.Serum|15,miPSC.Clone10.Serum.mRC-seq|2,miPSC.Clone3.2i.mRC-seq|5,miPSC.Clone1…	miPSC.Clone10.2i.mRC-seq|2,MEF.I222e2.mRC-seq|9,miPSC.Clone12.Serum.mRC-seq|5,miPSC.Clone17.2i.mRC-seq|1,miPSC.Clone2.Serum.mRC-seq|2,miPSC.Clone2.Serum|2,miPSC.Clone1.2i|6,miPSC.Clone14.2i.mRC-seq|1,miPSC.Clone8.Serum|14,miPSC.Clone10.Serum.mRC-seq|3,miPSC.Clone3.2i.mRC-seq|3,miPSC.Clone14.Serum.mRC-seq|1,miPSC.Clone4.2i|7,miPSC.Clone1.Serum|9,miPSC.Clone16.2i.mRC-seq|1,miPSC.Clone1.Serum.mRC-se…	chr2|101892306|101892698|L1|129P2_OlaHsd,129S1_SvImJ,BTBR_T__Itpr3tf_J,FVB_NJ,I_LnJ,NZB_B1NJ,SM_J,ST_bJ,WSB_EiJ,ZALENDE_EiJ
d415e17e-35ad-4c73-8734-f61825beb9e7	chr2	103500384	103500395	-	-	N	B1	1	167	322	437	TGAAACATTTTT	TTTTTTTTTTTTTTTTTTGAGACAGGGTTTCTCTGTATAGCCCTGGCTGTCCTGGAACTCACTTTGTAGACCAGGCTGGCCTCGAACTCAGAAATCCACCTGCCTCTGCCTCCCGAGTGCTGGGATTAAAGGCGTGCGCCACCACGCCTGGCTGAAACATTTTTAAAGATATATATTTCCAGAGAAACTCATGCTTGGTAAATAGTAAGAGCTCTTGACTACAAATAGTCCCTAAATTATGTTTCCATTTATGATTGTTAGCTTTGTGATGATGTATCAGATATGCATTTAGTTGAAACCATATTTGAATTTTGATCTTTCCTCTGGCTTAGTGATATGCTGCAATCCCCTGTCACAATGTAAGGCAGCTACAGCTAGAAGTCCCCTGGGAACCACAAG…	TGAAATCCAACTGAGAACTGGCATTTGAGCAAAGCTCTGTCCTATTTTTAAAAGAGAAAAATTCTCAAACTAGATTGCAGAGTTGATAGGTTTCTAGACATTGGTTACTTGACCTTGAAGTTAAGGAGAAACAGGTTGAAACATTTTTTTTTTTTGGTCGNTTTTTTTTTTTTTTTTGTGTCATGGTTTTCTTTT	miPSC.Clone15.2i.mRC-seq|7,miPSC.Clone10.2i.mRC-seq|4,MEF.I222e2.mRC-seq|9,miPSC.Clone12.Serum.mRC-seq|5,miPSC.Clone17.2i.mRC-seq|5,miPSC.Clone16.Serum.mRC-seq|5,miPSC.Clone9.2i.mRC-seq|4,miPSC.Clone2.Serum|14,miPSC.Clone1.2i|9,miPSC.Clone14.2i.mRC-seq|5,miPSC.Clone2.2i.mRC-seq|3,miPSC.Clone18.2i.mRC-seq|3,miPSC.Clone8.Serum|17,miPSC.Clone10.Serum.mRC-seq|2,miPSC.Clone3.2i.mRC-seq|5,miPSC.Clone14…	miPSC.Clone15.2i.mRC-seq|4,miPSC.Clone10.2i.mRC-seq|3,MEF.I222e2.mRC-seq|16,miPSC.Clone12.Serum.mRC-seq|4,miPSC.Clone17.2i.mRC-seq|5,miPSC.Clone16.Serum.mRC-seq|3,miPSC.Clone9.2i.mRC-seq|3,miPSC.Clone2.Serum|9,miPSC.Clone1.2i|3,miPSC.Clone14.2i.mRC-seq|2,miPSC.Clone2.2i.mRC-seq|2,miPSC.Clone18.2i.mRC-seq|4,miPSC.Clone8.Serum|11,miPSC.Clone10.Serum.mRC-seq|1,miPSC.Clone3.2i.mRC-seq|4,miPSC.Clone14…	chr2|103500128|103500664|SINE|129P2_OlaHsd,129S1_SvImJ,129S5SvEvBrd,AKR_J,BTBR_T__Itpr3tf_J,BUB_BnJ,C3H_HeJ,KK_HiJ,LG_J,NZO_HlLtJ,SJL_J,ST_bJ
465058a1-d844-4ef9-b5a6-b6b741722dbd	chr2	103890203	103890217	-	-	N	L1MdTFI	6846	7402	359	499	CTCCCTCTCTCTCCT	GAAGAGGAGATAGGAGGAGGGTGTTTTTTGGAGGGGAAACCAGGAAAGAAGATAACATTTGAAAAGTAAATAAAGAAAATATCTAATTAAAAAAATAAAGTTAAAAAAAGAATCTATACAGCACATGGGTGTCAGACTCACTCGTGTCACTGGTGGATCAGTGACTGAGACACTCCCAATTCTTCCTGGAGGGATTTCTATTAGGAGAGAGAGGGAGTTACAGAGACAAAGTTTGGAGCTGAGATGAAAGGATGGACCATGTAGAGACTGCCATATCCAGAGATCCACCCCATAATCAGCATCCAAACGCTGACACCATTGCATACCCTAGCAAGATTTTATTGAAAGGACCCAGATGTAGCTATCTCTTGTGAGACTATGCCGGGGCCTAGCAAACAC…	CTAAGGTATCATTGTCCACTCTCATCCCAACTTCACTTGTCCAGCTATGGTCTCCCACCTTCTCCCATTTTTACCATGGAGTTCACCACTATCAAAATATACTGTGCTTATGTATCATTTGTTCATTGACTGTCTCCCTCTCTCTCCTTTTTTTTCTTTTCCCCTTTTTTATTTTAAGGGTTTTTAGCTCATTTACATTT	miPSC.Clone15.2i.mRC-seq|4,miPSC.Clone10.2i.mRC-seq|7,MEF.I222e2.mRC-seq|5,miPSC.Clone12.Serum.mRC-seq|2,miPSC.Clone17.2i.mRC-seq|2,miPSC.Clone2.Serum.mRC-seq|5,miPSC.Clone9.2i.mRC-seq|4,miPSC.Clone2.Serum|15,miPSC.Clone1.2i|9,miPSC.Clone2.2i.mRC-seq|1,miPSC.Clone18.2i.mRC-seq|1,miPSC.Clone8.Serum|16,miPSC.Clone10.Serum.mRC-seq|3,miPSC.Clone3.2i.mRC-seq|4,miPSC.Clone14.Serum.mRC-seq|1,miPSC.Clone…	miPSC.Clone15.2i.mRC-seq|5,miPSC.Clone10.2i.mRC-seq|6,MEF.I222e2.mRC-seq|10,miPSC.Clone12.Serum.mRC-seq|2,miPSC.Clone17.2i.mRC-seq|5,miPSC.Clone16.Serum.mRC-seq|1,miPSC.Clone9.2i.mRC-seq|4,miPSC.Clone2.Serum|15,miPSC.Clone1.2i|16,miPSC.Clone14.2i.mRC-seq|2,miPSC.Clone2.2i.mRC-seq|8,miPSC.Clone18.2i.mRC-seq|4,miPSC.Clone8.Serum|15,miPSC.Clone10.Serum.mRC-seq|1,miPSC.Clone3.2i.mRC-seq|3,miPSC.Clone…	chr2|103889935|103890447|L1|129P2_OlaHsd,129S1_SvImJ,AKR_J,A_J,BALB_cJ,BTBR_T__Itpr3tf_J,BUB_BnJ,C3H_HeH,C3H_HeJ,CAST_EiJ,CBA_J,DBA_1J,DBA_2J,I_LnJ,KK_HiJ,LG_J,LP_J,NZO_HlLtJ,NZW_LacJ,SEA_GnJ,SJL_J,SM_J,ST_bJ,ZALENDE_EiJ
63434514-1858-4ece-83b7-c24d0b942fa8	chr2	116598931	116598945	-	-	N	L1MdTFI	129	7497	500	246	CTTTCCTTGCCTTTA	TGTTACCGTCTATCAGCAGACCTGGGAGACAGATTCTCTCCTCTGAGTTTCAGTGCTCAGAGCACTCTCTGCTGGCAAGCTCTCTTACAGGGAAGGTGCGCAGATATCTTGTATTTGGACCTCCTCCTGGCCGAAGAAGAAGGCCCAAAACAGGACCTTTCTCAGACACTGTGTTGCTTTGGCAGTTCCCAGGTGGTACAGACTCTCACCTAAGCAGACTAAATTCCTAAGTTCCTTGGAGTCCCGGGACCAAGATGGCGACCGCTGCTGCTGTGGCTTAGGCCGCCTCCCCAGCCGGGCGGGCACCTGTCCTCTGGTCCGGAAGGTGGCCGGCTGTCCCCGGCCCACACAGGGTGCTGCCTCAGTGCCTCTGTGCTTCTGCCTGTTCCAGAAGCTGTC…	GCTACACAAGTGTGCACACTCTATGTATCCCACATTCTAGTGCAAGATGATGTGTTCTTTTGAATGGCTGAATTCCATGACCAGGCAACAGCATACAGGTTTGAGAGGGACCATGGAGAAAAGGAGAGGTCTTCTTTCCTTGCCTTTATTTTTTTTTTTTTTTTTTTTTTTTTTTTTTTTTTATATGGGTGTTTTTTTTTTTTTTTTTTTTTTTTTTTTTGAGTTTTTTTTTTTTCTTGTATTCAAT	miPSC.Clone15.2i.mRC-seq|8,miPSC.Clone10.2i.mRC-seq|12,MEF.I222e2.mRC-seq|26,miPSC.Clone12.Serum.mRC-seq|13,miPSC.Clone17.2i.mRC-seq|13,miPSC.Clone2.Serum.mRC-seq|13,miPSC.Clone9.2i.mRC-seq|11,miPSC.Clone14.2i.mRC-seq|12,miPSC.Clone18.2i.mRC-seq|12,miPSC.Clone10.Serum.mRC-seq|12,miPSC.Clone3.2i.mRC-seq|12,miPSC.Clone14.Serum.mRC-seq|19,miPSC.Clone16.2i.mRC-seq|18,miPSC.Clone1.Serum.mRC-seq|12,miP…	miPSC.Clone15.2i.mRC-seq|1,MEF.I222e2.mRC-seq|3,miPSC.Clone12.Serum.mRC-seq|2,miPSC.Clone17.2i.mRC-seq|1,miPSC.Clone2.Serum.mRC-seq|2,miPSC.Clone9.2i.mRC-seq|5,miPSC.Clone2.Serum|10,miPSC.Clone1.2i|5,miPSC.Clone14.2i.mRC-seq|1,miPSC.Clone2.2i.mRC-seq|2,miPSC.Clone18.2i.mRC-seq|1,miPSC.Clone8.Serum|11,miPSC.Clone10.Serum.mRC-seq|3,miPSC.Clone3.2i.mRC-seq|1,miPSC.Clone14.Serum.mRC-seq|7,miPSC.Clone…	chr2|116598752|116599146|L1|129P2_OlaHsd,129S1_SvImJ,BTBR_T__Itpr3tf_J,BUB_BnJ,LP_J
7dc85f9c-f395-4374-8652-84e8e195a382	chr2	116629925	116629910	+	+	N	L1MdTFI	51	7413	496	371	AAGAAGAAATCAGATG	TTGACAGCTGCAGATAGTTTCTGCAAGTTTGAGACATTTTGAATTCTGCAGTATATAACGGCTTGGCCCCTTGCGTTGTTGGTTGGTGTTGCTTGTAGTTTGTTAAGTAGTCATGCACCAAGAAGAAGCATTAAGAAGAAATCAGATGGGTCGCCATCTTGGTTGTCCCCGGGACTCAGCAGAACTTAGGAAATTAGTCTGAACAGGTGAGAGGGTGCGCCAGGGAACCGGACAGCTTCTGGGACGGGCGGAAGCACAGAGCCGCTGAGGCAG	CCATTGCATACACTAGCAAGATTTTATCGAAAGGACCCAGATGTAGCTGTCTCTTGTGAGACTATGCCGGGGCCTAGCAAACACAGAAGTGGATGCCCACAGTCAGCTAATGGATGGATCACAGGGCTCCCAATGGATGAGCTAGAGAAAGTACCCAAGGAGCTAAAGGGATCTGCAACCCTATAGGTGGATCAACATTATGAACTAACCAGTACCCCGGAGCTCTTGACTCTAGCTGCATATGTATCAAAAGATGGCCTAGTCGGCCATCACTGGAAAGAGAGGCCCATTGGACACACAAACTTTATATGCCCCAGAACAGGGGAACTCCAGGGCCAAAAAGGGGGAGTGGGCAGGTAGGGGAGTGGGGGTGGGTGGGTATGGGGGACTTTTGGTATA…	miPSC.Clone15.2i.mRC-seq|4,miPSC.Clone10.2i.mRC-seq|4,MEF.I222e2.mRC-seq|14,miPSC.Clone12.Serum.mRC-seq|1,miPSC.Clone17.2i.mRC-seq|11,miPSC.Clone16.Serum.mRC-seq|3,miPSC.Clone9.2i.mRC-seq|9,miPSC.Clone2.Serum|6,miPSC.Clone1.2i|12,miPSC.Clone14.2i.mRC-seq|5,miPSC.Clone2.2i.mRC-seq|9,miPSC.Clone18.2i.mRC-seq|8,miPSC.Clone8.Serum|16,miPSC.Clone10.Serum.mRC-seq|10,miPSC.Clone3.2i.mRC-seq|11,miPSC.Clo…	miPSC.Clone10.2i.mRC-seq|6,MEF.I222e2.mRC-seq|11,miPSC.Clone12.Serum.mRC-seq|6,miPSC.Clone17.2i.mRC-seq|2,miPSC.Clone2.Serum.mRC-seq|7,miPSC.Clone9.2i.mRC-seq|3,miPSC.Clone2.Serum|20,miPSC.Clone1.2i|8,miPSC.Clone14.2i.mRC-seq|4,miPSC.Clone18.2i.mRC-seq|3,miPSC.Clone8.Serum|14,miPSC.Clone10.Serum.mRC-seq|1,miPSC.Clone3.2i.mRC-seq|4,miPSC.Clone14.Serum.mRC-seq|5,miPSC.Clone4.2i|13,miPSC.Clone1.Seru…	chr2|116629730|116630120|L1|129S1_SvImJ,BTBR_T__Itpr3tf_J,LP_J
c1f46fbd-0914-422e-b3de-502aed460fd8	chr2	119190747	119190751	-	NA	N	B1	0	146	338	398	TTTTT	TGGAACTCACTTTGTAGACCAGGCTGGCCTCGAACTCAGAAATCCGCCTGCCTCTGCCTCCCAAGTGCTGGGATTAAAGGCGTGCGCCACCACGCCCGGCTCTTTTTTTTTTCAAGACAAGTTCTCACTATGTAGCTCTAGCTGTCCTAGAACTCACTATGTAAACCAGAGGGGCCTTGAACTCACAGATATCCATCTGTCTCTGCCTTCCAACTACTGGAGTCAAAGGTGTGTGTTACTACACCCAGCTTTCCATGTGTGTGTCTGTCTCTGTGTGTGTGTGTGTATGAAATTATCTTTAATCTTTTTTTTTA	CGCTGGAAGAGCAGTCAGTGCTCTTAACCGCTGAGCCATCTCTCCAGCCCCTCTCTTTTATTTTTAAGCCAAGCTTTATTAACCATTTTCATATATATGCACATGTACATGTATATGTATGAAAATATATACAGTATTTCTTTTTTATTTATTTATTTATTTATTTATTTATTTTTTAAAGAATTTAGNAAAACT	miPSC.Clone15.2i.mRC-seq|3,miPSC.Clone10.2i.mRC-seq|3,MEF.I222e2.mRC-seq|10,miPSC.Clone12.Serum.mRC-seq|6,miPSC.Clone17.2i.mRC-seq|5,miPSC.Clone2.Serum.mRC-seq|6,miPSC.Clone9.2i.mRC-seq|7,miPSC.Clone2.Serum|14,miPSC.Clone1.2i|5,miPSC.Clone14.2i.mRC-seq|1,miPSC.Clone8.Serum|13,miPSC.Clone10.Serum.mRC-seq|4,miPSC.Clone3.2i.mRC-seq|6,miPSC.Clone14.Serum.mRC-seq|7,miPSC.Clone4.2i|9,miPSC.Clone1.Serum…	miPSC.Clone15.2i.mRC-seq|2,miPSC.Clone10.2i.mRC-seq|2,MEF.I222e2.mRC-seq|8,miPSC.Clone12.Serum.mRC-seq|3,miPSC.Clone2.Serum.mRC-seq|2,miPSC.Clone9.2i.mRC-seq|3,miPSC.Clone2.Serum|16,miPSC.Clone1.2i|15,miPSC.Clone14.2i.mRC-seq|1,miPSC.Clone2.2i.mRC-seq|4,miPSC.Clone18.2i.mRC-seq|5,miPSC.Clone8.Serum|18,miPSC.Clone3.2i.mRC-seq|5,miPSC.Clone14.Serum.mRC-seq|7,miPSC.Clone4.2i|7,miPSC.Clone1.Serum|11,…	chr2|119190567|119191020|SINE|129S1_SvImJ,MOLF_EiJ,NOD_ShiLtJ,NZB_B1NJ,NZO_HlLtJ,SJL_J
89ba270e-a1c0-4eac-af48-bcdf68453d0d	chr2	119892221	119892205	-	-	N	B2	0	199	499	412	CAGGTCCTCCTGTTTTT	TTGAACCTGGAGCTCACAGATTCAGCTGGCAAGCTTCAGGGATGTTTCTTTCTTTGTTTCCCTAGTGCCAGGATTATGGGTATTTAACACCTCACCTGGCTTTCTTGTAAATACCTGTTAGGGATCAAACTCAGGTCCTCCTGTTTTTTTTTTTTTTTTTTAAAGATNTTTTTANTTTTATTATTTTATGAAGTACCATGTAGCTTTC	CTCAGGTCCTCCTGTTTTTTTTTTTTTTTTAAAGATTTATTTATTTATTATATGTAAGTACACTGTAGCTGTCTTCAGACACTCCAGAAGAGGCAGTCAGATCTTGTTACGGATGGTTATGAGCCACCATGTGGTTGCTGGGGTTTGAACTCCGGACCTTTGGAAGAGCAGTCGGGTGCTCTTACCCACTGAGCCATCTCACCAGCCCCCAGGTCCTCCTGTTTTTATGACAACCACTTCACTAGCTGAGCCAGCTTCCCAGTTCCCACAGTTTTGCTCTCACATTATAATTCTTTCCAAATTTCCCCAGTAAATGTTTACTTGCCAGTGTAACAGACTGGTTAGCTTGGCATTTATCTATCTAAAAATATATTTCTTTTTTTACATTG	miPSC.Clone15.2i.mRC-seq|2,miPSC.Clone10.2i.mRC-seq|3,MEF.I222e2.mRC-seq|12,miPSC.Clone12.Serum.mRC-seq|7,miPSC.Clone17.2i.mRC-seq|5,miPSC.Clone16.Serum.mRC-seq|5,miPSC.Clone9.2i.mRC-seq|6,miPSC.Clone2.Serum|8,miPSC.Clone1.2i|4,miPSC.Clone14.2i.mRC-seq|4,miPSC.Clone2.2i.mRC-seq|7,miPSC.Clone18.2i.mRC-seq|5,miPSC.Clone8.Serum|11,miPSC.Clone10.Serum.mRC-seq|5,miPSC.Clone3.2i.mRC-seq|4,miPSC.Clone14…	miPSC.Clone15.2i.mRC-seq|5,miPSC.Clone10.2i.mRC-seq|6,MEF.I222e2.mRC-seq|24,miPSC.Clone12.Serum.mRC-seq|15,miPSC.Clone17.2i.mRC-seq|11,miPSC.Clone16.Serum.mRC-seq|9,miPSC.Clone9.2i.mRC-seq|13,miPSC.Clone2.Serum|21,miPSC.Clone1.2i|8,miPSC.Clone14.2i.mRC-seq|10,miPSC.Clone18.2i.mRC-seq|13,miPSC.Clone10.Serum.mRC-seq|7,miPSC.Clone3.2i.mRC-seq|16,miPSC.Clone14.Serum.mRC-seq|16,miPSC.Clone4.2i|12,miPS…	chr2|119892034|119892398|SINE|129P2_OlaHsd,129S1_SvImJ,BTBR_T__Itpr3tf_J,BUB_BnJ,C3H_HeH,C3H_HeJ,C58_J,CBA_J,KK_HiJ,LP_J,NOD_ShiLtJ,NZB_B1NJ,NZO_HlLtJ,WSB_EiJ,ZALENDE_EiJ
701c7074-f8a4-44b0-9ed9-88094f739e13	chr2	119938893	119938906	-	-	N	B2	0	194	499	500	TAATGCCCTTTCTT	TATGATTGGTATGAAAAACCTCAATCATCATAGGAAAAGTAAAGGAAACATTTTAAAATAAAACCTTGGTTTTAATATGTTAATACAGTCTCAAAGTCTTTTGACTGTAAAACTTAATTTCAATTCATCAGATATCATAGGTCATCAGAAGAATTATTTTTAGAATATTTAAGAAAGGGCATTAGTGGGGCTGGTGAGATGGCTCAGTGGGTAAGAGCACCCGACTGCTCTTCCGAAGGTCCAGAGTTCAAATCCCAGCAACCACATGGTGGCTCACAACCATCCGTAACAAGATCTGACTCCCTCTTCTGGTGTGTCTGAAGACAGCTACAGTGTACTTACATATAATAATAAATAAATAAATCTTTAAAAAAAAAAAAGAAAGGGCATTAATAATAA…	TATGATTGGTATGAAAAACCTCAATCATCATAGGAAAAGTAAAGGAAACATTTTAAAATAAAACCTTGGTTTTAATATGTTAATACAGTCTCAAAGTCTTTTGACTGTAAAACTTAATTTCAATTCATCAGATATCATAGGTCATCAGAAGAATTATTTTTAGAATATTTAAGAAAGGGCATTAGTGGGGCTGGTGAGATGGCTCAGTGGGTAAGAGCACCCGACTGCTCTTCCGAAGGTCCAGAGTTCAAATCCCAGCAACCACATGGTGGCTCACAACCATCCGTAACAAGATCTGACTCCCTCTTCTGGTGTGTCTGAAGACAGCTACAGTGTACTTACATATAATAATAAATAAATAAATCTTTAAAAAAAAAAAAGAAAGGGCATTAATAATAA…	miPSC.Clone10.2i.mRC-seq|6,MEF.I222e2.mRC-seq|18,miPSC.Clone12.Serum.mRC-seq|9,miPSC.Clone17.2i.mRC-seq|7,miPSC.Clone2.Serum.mRC-seq|5,miPSC.Clone9.2i.mRC-seq|13,miPSC.Clone2.Serum|20,miPSC.Clone1.2i|4,miPSC.Clone14.2i.mRC-seq|9,miPSC.Clone2.2i.mRC-seq|4,miPSC.Clone18.2i.mRC-seq|6,miPSC.Clone8.Serum|10,miPSC.Clone10.Serum.mRC-seq|6,miPSC.Clone3.2i.mRC-seq|6,miPSC.Clone14.Serum.mRC-seq|13,miPSC.Cl…	miPSC.Clone15.2i.mRC-seq|1,miPSC.Clone10.2i.mRC-seq|5,MEF.I222e2.mRC-seq|13,miPSC.Clone12.Serum.mRC-seq|8,miPSC.Clone17.2i.mRC-seq|11,miPSC.Clone16.Serum.mRC-seq|6,miPSC.Clone9.2i.mRC-seq|6,miPSC.Clone2.Serum|15,miPSC.Clone1.2i|11,miPSC.Clone14.2i.mRC-seq|5,miPSC.Clone2.2i.mRC-seq|7,miPSC.Clone18.2i.mRC-seq|6,miPSC.Clone8.Serum|12,miPSC.Clone10.Serum.mRC-seq|4,miPSC.Clone3.2i.mRC-seq|3,miPSC.Clon…	chr2|119938710|119939113|SINE|129P2_OlaHsd,129S1_SvImJ,129S5SvEvBrd,AKR_J,A_J,BALB_cJ,BTBR_T__Itpr3tf_J,BUB_BnJ,C3H_HeH,C3H_HeJ,C58_J,CAST_EiJ,CBA_J,DBA_1J,DBA_2J,FVB_NJ,I_LnJ,JF1_MsJ,KK_HiJ,LEWES_EiJ,LP_J,NOD_ShiLtJ,NZB_B1NJ,NZO_HlLtJ,NZW_LacJ,RF_J,SEA_GnJ,ST_bJ,WSB_EiJ,ZALENDE_EiJ
0b393649-b64a-489f-bf5d-801d73594e6a	chr2	120147762	120147748	+	+	N	B2	0	214	478	466	AGAAGTAATCATCTA	TTTTTTTTTTTTTTTTTTAAAGATTTATTTATTTATTATATGTAAGTACACTGTAGCTGTCTTCAGACATTCCAGAAGAGGGAGTCAGATCTCATTACAGATGGTTGTGAGCCACCATGTGGTTGCTGGGATTTGAACTCTGGACCTTCGGAAGAGCAGTCGGGTGCTCTTACCCACTGAGCCATCTCACCAGCCCTAGATGATTACTTCTGAAGACATTAAATATACATTTCAAACTTTGGGATTGTGAGAGAGAAAGTGTTGGTTCCTGAGTCTGACTGTATATCTGCATCAGCTTTCAAAACGAAGGAAGATCTCAGGGTCCCATCTGACACACCCTGGTTTGGAATGTGGTGGTCAGAGGCTTCCTCTAGTTCTCCTGTAGCCTTATCCAGGGGA…	CCAGTGTGGCACACAACCAGCTGTAATGAGATCTGAATCCCCACTCTAGAAGGTCTGAAGACAGATACAGGGTACTAAAACAAAAAAAAAAAAAAAAACTTCAAAAAAAAAAAAAAAAAAAAAAGAAGAAGTAATCATCTAAATGAGAATATTTGTTTTTAATTAAAATAAACTCTTTGGGCTAAGGTTATAGCTTGGCGTTGGGTTACTTGCTTGGCACATGCACCACCTTCATTCAAACCCCAGCACTACAAAACCACAAAA	miPSC.Clone15.2i.mRC-seq|2,miPSC.Clone10.2i.mRC-seq|3,MEF.I222e2.mRC-seq|13,miPSC.Clone12.Serum.mRC-seq|6,miPSC.Clone17.2i.mRC-seq|6,miPSC.Clone2.Serum.mRC-seq|4,miPSC.Clone9.2i.mRC-seq|6,miPSC.Clone2.Serum|15,miPSC.Clone1.2i|14,miPSC.Clone14.2i.mRC-seq|3,miPSC.Clone2.2i.mRC-seq|2,miPSC.Clone18.2i.mRC-seq|5,miPSC.Clone8.Serum|12,miPSC.Clone10.Serum.mRC-seq|4,miPSC.Clone3.2i.mRC-seq|2,miPSC.Clone1…	miPSC.Clone15.2i.mRC-seq|5,miPSC.Clone10.2i.mRC-seq|6,MEF.I222e2.mRC-seq|20,miPSC.Clone12.Serum.mRC-seq|6,miPSC.Clone17.2i.mRC-seq|9,miPSC.Clone16.Serum.mRC-seq|5,miPSC.Clone9.2i.mRC-seq|9,miPSC.Clone2.Serum|7,miPSC.Clone1.2i|7,miPSC.Clone14.2i.mRC-seq|7,miPSC.Clone2.2i.mRC-seq|10,miPSC.Clone18.2i.mRC-seq|4,miPSC.Clone8.Serum|9,miPSC.Clone10.Serum.mRC-seq|6,miPSC.Clone3.2i.mRC-seq|14,miPSC.Clone1…	chr2|120147489|120147987|SINE|129P2_OlaHsd,129S1_SvImJ,129S5SvEvBrd,AKR_J,BTBR_T__Itpr3tf_J,BUB_BnJ,CAST_EiJ,FVB_NJ,LP_J,SJL_J,SPRET_EiJ,ST_bJ
a0e319ab-7dfe-4ab0-a085-67f998024acb	chr2	120328732	120328719	+	+	N	L1MdTFI	6885	7497	395	278	AAGAAAGGAACGCA	GTGGCCCACCCCACTTCCACGGCCTTCACTTAAGGACCTCCTACGGCCCTATTGCTGCCACAGTGAAGCAGCAGTGCTGGAACTCTGAGGCAGAGGCTCCTGTGTCCTGTGTGCTAGACCTACCTGTGTCAGGTAGTCAATGAGAGCTAAGTGAGCCTTCTCCAGTTCAGCACCAGAGAGTGTGGGCAGGGGGTTGGGGTACTGCAGTTGCTTCCTGTAGTCCGTGGGCAGTAGGTCGGGGTACAAGCCCATCACATGGGTGGGATCTGTAAGAAAGGAACGCACGTTTGGATGCTGATTATGGGGTGGATCCCTGGATATGGAAGTCTCTACATGGACCATTTTATCGAAAGGACCAGATGTAGCTGTCTCTTGTGAGACTATGCCAGGGCCTAGCAA…	GGGGGGGGGGGTGTGGGTGGGGGGGGGGGGGACATGGGGTAGAGGATGAGAAAAGAAAAAAAGCAAAAAAACGAAAAAAAAAAGGAAAAAAAAAAAGAAAAAAAAAAAAAAAAAAAAAGAAAGGAACGCACGTGTCCTTAGGAAAGGAAACCAGAAGTGTAAGGACAGACAAAATACAACATGGTACTTTATATCATGTAAGACTGATGGCTGTTGTTTCGTGTTTGTTTGTATATTATGTTTGTTTTAAGACAGGGTCTCGGTGT	miPSC.Clone15.2i.mRC-seq|2,miPSC.Clone10.2i.mRC-seq|2,MEF.I222e2.mRC-seq|6,miPSC.Clone12.Serum.mRC-seq|3,miPSC.Clone17.2i.mRC-seq|9,miPSC.Clone16.Serum.mRC-seq|5,miPSC.Clone9.2i.mRC-seq|5,miPSC.Clone2.Serum|18,miPSC.Clone1.2i|9,miPSC.Clone14.2i.mRC-seq|2,miPSC.Clone2.2i.mRC-seq|4,miPSC.Clone18.2i.mRC-seq|1,miPSC.Clone8.Serum|19,miPSC.Clone10.Serum.mRC-seq|10,miPSC.Clone3.2i.mRC-seq|7,miPSC.Clone1…	miPSC.Clone10.2i.mRC-seq|2,MEF.I222e2.mRC-seq|2,miPSC.Clone12.Serum.mRC-seq|3,miPSC.Clone17.2i.mRC-seq|5,miPSC.Clone2.Serum.mRC-seq|1,miPSC.Clone9.2i.mRC-seq|2,miPSC.Clone2.Serum|5,miPSC.Clone1.2i|12,miPSC.Clone14.2i.mRC-seq|3,miPSC.Clone2.2i.mRC-seq|1,miPSC.Clone8.Serum|10,miPSC.Clone10.Serum.mRC-seq|1,miPSC.Clone3.2i.mRC-seq|2,miPSC.Clone14.Serum.mRC-seq|1,miPSC.Clone4.2i|5,miPSC.Clone1.Serum|1…	chr2|120328472|120328919|L1|129P2_OlaHsd,129S1_SvImJ,129S5SvEvBrd,AKR_J,BTBR_T__Itpr3tf_J,BUB_BnJ,C3H_HeH,C3H_HeJ,C58_J,CAST_EiJ,CBA_J,FVB_NJ,KK_HiJ,LP_J,NOD_ShiLtJ,NZB_B1NJ,NZO_HlLtJ,NZW_LacJ,SJL_J,ST_bJ,WSB_EiJ,ZALENDE_EiJ
fe83f417-c7b5-446c-aacd-baecf785c281	chr2	120673327	120673334	-	-	N	B2	1	202	500	410	ACTTTTTT	GGCTGCTGTGATCCTGGAGACACAAGGCAAGACAGTTACTGCAAGGACCATGTAAGTCACCATGGTGGGACTGTGGTCAGTGAGATGGTTTAGTGAGTGAAGGCCCCCGCTGCCAGGCCTGACAATCTGAGTTCAACCCCCAGCAACCACATGGCAGCTCACAACCATCTGTAACTCCAGCTCCTGGGAACTGACATCTACTTCTGGCTTCTGTGGGCATAGCACACACGTGGTACACATACATTCAGGCAAGACAATCATACATATAAAAATAAATTTCAAAAAAGTAGTCCGGGCTGGTGAGATGGCTCAGTGGGTAAGAGCACCCGACTGCTCTTCCGAAGGTCCGAAGTTCAAATCCCAGCAACCACATGGTGGCTCACAACCATCCATAACGAG…	TGATTGGCTAGACCAGAGCTGCTTAGTAAGCCCCTCTGAGATCCTCCTGCCTCTACCTCCCAGCATTGGGGTCACAGACCTGTGCCACTATGCCTAGCTTTTTACATTGATGCTGGGCTGGCTTCTGCCTTCTTTGGACTACTTTTTTTTTTNTTTTTTTTTTTAANAAGAGATGTTTTTTTATTATATT	miPSC.Clone15.2i.mRC-seq|8,miPSC.Clone10.2i.mRC-seq|3,MEF.I222e2.mRC-seq|14,miPSC.Clone12.Serum.mRC-seq|6,miPSC.Clone17.2i.mRC-seq|7,miPSC.Clone2.Serum.mRC-seq|4,miPSC.Clone9.2i.mRC-seq|3,miPSC.Clone2.Serum|10,miPSC.Clone1.2i|7,miPSC.Clone14.2i.mRC-seq|4,miPSC.Clone2.2i.mRC-seq|1,miPSC.Clone18.2i.mRC-seq|5,miPSC.Clone8.Serum|16,miPSC.Clone10.Serum.mRC-seq|7,miPSC.Clone3.2i.mRC-seq|7,miPSC.Clone14…	miPSC.Clone15.2i.mRC-seq|6,miPSC.Clone10.2i.mRC-seq|2,MEF.I222e2.mRC-seq|17,miPSC.Clone12.Serum.mRC-seq|10,miPSC.Clone17.2i.mRC-seq|11,miPSC.Clone16.Serum.mRC-seq|7,miPSC.Clone9.2i.mRC-seq|22,miPSC.Clone2.Serum|15,miPSC.Clone1.2i|13,miPSC.Clone14.2i.mRC-seq|13,miPSC.Clone18.2i.mRC-seq|15,miPSC.Clone10.Serum.mRC-seq|14,miPSC.Clone3.2i.mRC-seq|10,miPSC.Clone14.Serum.mRC-seq|8,miPSC.Clone4.2i|10,miP…	chr2|120673143|120673537|SINE|129P2_OlaHsd,129S1_SvImJ,AKR_J,BTBR_T__Itpr3tf_J,BUB_BnJ,C3H_HeH,C3H_HeJ,C58_J,CBA_J,FVB_NJ,KK_HiJ,LP_J,NOD_ShiLtJ,NZB_B1NJ,NZO_HlLtJ,NZW_LacJ,ST_bJ,WSB_EiJ
2b6d88fa-8a5b-41e2-b595-5143cc017ec1	chr2	120926380	120926364	+	+	N	B2	0	214	476	473	AAAGAAATGGTAGACAG	TAAATGGAGGAACTCTTGTCTCTAATAGTCCCTTTAGAAAATTTCAAAATAATTTTGTAGAAGATAATAGATTACCCATTCTATTTCTATGCTACCATGTTCAGTTAATGGTGAAACTCAAGTTATAAACAGTATCTCCTCTTACTCTAAGAAACAAAACAAGGAAAGGAAAGATCTAATGGAGAGTAACTGAAACGGTACCTGAAGCATGATGATATCTTTATCGTACATTTCCTCCCTGCATTTAACATCTTGATAATAGAAAACCTGTGAAAGAAATGGTAGACAGGGGCTGGTGAGATGGCTCAGTGGGTAAGAGCACCCGACTGCTCTTCCGAAGGTCCGGAGTTCAAATCCCAGCAACCACATGGTGGCTCACAACCATCTGTAACAAGATCT…	AAACCCGCCACCACCTGGGGGCGCACAACCAGCTGTCAAAAGACTGGCAGTCCCTTTATAGAAGTGTTGAAACAAACCAATGTTTACTCAAATATAAGAAATATATCAACTAAAAAAAAAAAAAAAAAAAAAAAGAAATGGTAGACAGATGTTAAAGGAATTGACTTTCAATAAACATCTTTTTCACCATGTATGTGCATGTTTAAATGTGGATGGGCGTGTGTGTGTGTGTGTTTGTACGTGTGTGTGTGTGTAGACCAGATGTTAACATCAGCTGTTTTC	miPSC.Clone15.2i.mRC-seq|9,miPSC.Clone10.2i.mRC-seq|11,MEF.I222e2.mRC-seq|11,miPSC.Clone12.Serum.mRC-seq|10,miPSC.Clone17.2i.mRC-seq|7,miPSC.Clone16.Serum.mRC-seq|3,miPSC.Clone9.2i.mRC-seq|10,miPSC.Clone2.Serum|15,miPSC.Clone1.2i|5,miPSC.Clone14.2i.mRC-seq|8,miPSC.Clone2.2i.mRC-seq|7,miPSC.Clone18.2i.mRC-seq|5,miPSC.Clone8.Serum|14,miPSC.Clone10.Serum.mRC-seq|6,miPSC.Clone3.2i.mRC-seq|3,miPSC.Clo…	miPSC.Clone15.2i.mRC-seq|4,miPSC.Clone10.2i.mRC-seq|6,MEF.I222e2.mRC-seq|18,miPSC.Clone12.Serum.mRC-seq|6,miPSC.Clone17.2i.mRC-seq|5,miPSC.Clone2.Serum.mRC-seq|5,miPSC.Clone9.2i.mRC-seq|10,miPSC.Clone2.Serum|22,miPSC.Clone1.2i|12,miPSC.Clone14.2i.mRC-seq|5,miPSC.Clone2.2i.mRC-seq|7,miPSC.Clone18.2i.mRC-seq|12,miPSC.Clone8.Serum|10,miPSC.Clone10.Serum.mRC-seq|5,miPSC.Clone3.2i.mRC-seq|5,miPSC.Clon…	chr2|120926165|120926640|SINE|129P2_OlaHsd,129S1_SvImJ,AKR_J,BTBR_T__Itpr3tf_J,BUB_BnJ,C3H_HeH,C3H_HeJ,C58_J,CAST_EiJ,CBA_J,FVB_NJ,KK_HiJ,LP_J,NOD_ShiLtJ,NZB_B1NJ,NZO_HlLtJ,NZW_LacJ,ST_bJ,WSB_EiJ
098bfb38-18b4-4676-8d93-2d49500f7b55	chr2	121025291	121025276	+	+	N	B2	1	200	427	355	AAAAATGCTAATAGAG	TGAAGGAACTTGGGAGTCATGGAATATTCTTGAGTGGGGAGATAACAAGGACATTCATTTGTGTCTTAGAACGTTCATCCTTGAAAGTGGAATGGGAAAGGGAACTGTGATGGAGACCAGAGCCAGGGAGTGGCCATCTCATGGGCAAGAGGTAAGGCAGCTGCAGGGTTACCTAGGTTGTGAGAAAGAACACAGAAGACAGAGGCAAGCAGGGACTTCACAGCAGGGTGAAGGGGAAGACTCAGGTTACAAGCATCCTGATTTGAAGTGATAGATAAAAATGCTAATAGAGGGCTGGTGAGATGGCTCAGTGGGTAAGAGCACCTGACTGCTCTTCCAAAGGTCCGGAGTTCAAATCCCAGCAACCACATGGTGGCTAACAACCATCTTTAACAAGAT…	AACATCTTTAACAAGATCTGACGCCCTCTTCTGGAGTGGCTGAAGACAGCTACAGTGTACTTACATCTAATAAATAAAAAAATCTTTATAAAAAAAAACAGAACAAAACCCTTTTAAAAAAAAAATGCTAATAGAGAGAAACAGTTGGTGACCTTGGGGAAGTCTCCTTCTCTTGGGGAAGAGAGAGAGAGAGAGCGAAAGAGAGAGAGAGAGACTCCCTCAGTCCTGAAAATCTTCTTGAACAAGGCTCGGTATATAGTTGCGCTTTGTTT	miPSC.Clone15.2i.mRC-seq|4,miPSC.Clone10.2i.mRC-seq|5,MEF.I222e2.mRC-seq|13,miPSC.Clone12.Serum.mRC-seq|4,miPSC.Clone17.2i.mRC-seq|7,miPSC.Clone16.Serum.mRC-seq|5,miPSC.Clone9.2i.mRC-seq|8,miPSC.Clone2.Serum|13,miPSC.Clone1.2i|6,miPSC.Clone14.2i.mRC-seq|3,miPSC.Clone2.2i.mRC-seq|8,miPSC.Clone18.2i.mRC-seq|4,miPSC.Clone8.Serum|14,miPSC.Clone10.Serum.mRC-seq|4,miPSC.Clone3.2i.mRC-seq|8,miPSC.Clone1…	miPSC.Clone15.2i.mRC-seq|1,miPSC.Clone10.2i.mRC-seq|4,MEF.I222e2.mRC-seq|20,miPSC.Clone12.Serum.mRC-seq|2,miPSC.Clone17.2i.mRC-seq|6,miPSC.Clone16.Serum.mRC-seq|3,miPSC.Clone9.2i.mRC-seq|7,miPSC.Clone2.Serum|5,miPSC.Clone1.2i|7,miPSC.Clone14.2i.mRC-seq|5,miPSC.Clone2.2i.mRC-seq|6,miPSC.Clone18.2i.mRC-seq|6,miPSC.Clone8.Serum|14,miPSC.Clone10.Serum.mRC-seq|6,miPSC.Clone3.2i.mRC-seq|5,miPSC.Clone14…	chr2|121025024|121025454|SINE|129P2_OlaHsd,129S1_SvImJ,129S5SvEvBrd,AKR_J,A_J,BTBR_T__Itpr3tf_J,BUB_BnJ,C3H_HeH,C3H_HeJ,C58_J,CAST_EiJ,CBA_J,FVB_NJ,KK_HiJ,LP_J,NOD_ShiLtJ,NZB_B1NJ,NZO_HlLtJ,NZW_LacJ,SJL_J,SPRET_EiJ,ST_bJ,WSB_EiJ
3d04de8a-982e-473d-95d2-d0ce7784cb82	chr2	122837503	122837489	+	+	N	L1MdA	10	6579	282	400	AAAGAAAAATCTATA	ACAAAATTAGCAAACATTTAGCCAAATTAACTAAGTGAAAGAGAGAGAGGAGTCACATTAATAAAATTAGAACTGAAAAGGGAAACATTGCAACAGAGAGCATGGAAATTCAGAGAATAATAAGGATGTGCTTAAAGAAAAATCTATAGAGAGTCTTGCCCAACACCCGCAAGGGCTCTCCAGCAAGAGCCTCGCCAAGGGACACTAAGACCTTCTGGGTGTGGG	GGGCAAAAGGGGGGGGGGGGGGGGGGGGGGGGGGGGGGTGGGGGGGATGGGGGGGAGTTTGGGTATAGCATTGGAAATGTAAATTAGTTAAAAACCTAATAAAAAATGGAAAAAAAAAAAAAAAGAAAAATCTATAATCCACTATGGTAGAAAACCTAAGAGAAATGGATAAATTTCTTGATCTATAGAGTACCTACTATAAAA	miPSC.Clone15.2i.mRC-seq|1,miPSC.Clone10.2i.mRC-seq|3,MEF.I222e2.mRC-seq|4,miPSC.Clone12.Serum.mRC-seq|2,miPSC.Clone17.2i.mRC-seq|2,miPSC.Clone2.Serum.mRC-seq|3,miPSC.Clone9.2i.mRC-seq|1,miPSC.Clone2.Serum|12,miPSC.Clone1.2i|14,miPSC.Clone8.Serum|17,miPSC.Clone3.2i.mRC-seq|2,miPSC.Clone14.Serum.mRC-seq|1,miPSC.Clone4.2i|5,miPSC.Clone1.Serum|14,miPSC.Clone16.2i.mRC-seq|4,miPSC.Clone1.Serum.mRC-seq…	miPSC.Clone15.2i.mRC-seq|2,miPSC.Clone10.2i.mRC-seq|5,MEF.I222e2.mRC-seq|15,miPSC.Clone12.Serum.mRC-seq|1,miPSC.Clone17.2i.mRC-seq|4,miPSC.Clone2.Serum.mRC-seq|3,miPSC.Clone9.2i.mRC-seq|7,miPSC.Clone2.Serum|16,miPSC.Clone1.2i|11,miPSC.Clone14.2i.mRC-seq|4,miPSC.Clone2.2i.mRC-seq|1,miPSC.Clone18.2i.mRC-seq|5,miPSC.Clone8.Serum|14,miPSC.Clone10.Serum.mRC-seq|5,miPSC.Clone3.2i.mRC-seq|5,miPSC.Clone1…	chr2|122837299|122837678|L1|129P2_OlaHsd,129S1_SvImJ,AKR_J,A_J,BALB_cJ,BTBR_T__Itpr3tf_J,BUB_BnJ,C3H_HeH,C3H_HeJ,C58_J,CBA_J,DBA_1J,DBA_2J,I_LnJ,LP_J,NZB_B1NJ,NZO_HlLtJ,NZW_LacJ,RF_J,SEA_GnJ,WSB_EiJ
f2e3d006-c0cc-46ae-b8e9-7913349e2c5d	chr2	129299549	129299546	+	+	N	B2	1	188	500	478	AACA	GAACGCATATGGGTTTTGCTCAGTTATTTTAGAAGGCCTTGTTCTCACATCCCTTCTGTCTCCCCGACTCCTGTCTCCATTTCCACAGGGTTCCCTGACCTCTGAGGGGAGGGATTTGATGGTGACATCTCCTTTAGAGCTGTGTGGAATCCTGGTTTTGTAAGGTGATGCTAACTTTAGTGAATTACGTGAGTGCTGACCAGTTGTCCCTAACTTTTAGGCAGTGAAGTAATAAAGACAACAAATAACAAAAACCCCTTCACTGCATCACAACAAAACATAACAACAGGGCTGGTGAGATGGCTCAGTGGGTAAGAGTACCCGACTGCTCTTCCGAAGGTCCAGAGTTCAAATCCCAGCAACCACATGGTGGCTCACAACCATCCGTAACGAGATCTG…	CAGCAACCACATGGTGGCTCACAACCATCCGTAACGAGATCTGACTCCCTCTTCTGGAATGTGTGAAGACAGCTACAGTGTATTTACATAAAATAATAAATAAATCTTTAAAAAAAAACATAACAACAAAACCCAAACCATCCCATTGCAAAACCCAAACAGNAAAAAGNGTAATAACAAAAAAATACATCAACTCCAA	miPSC.Clone15.2i.mRC-seq|2,miPSC.Clone10.2i.mRC-seq|3,MEF.I222e2.mRC-seq|19,miPSC.Clone12.Serum.mRC-seq|6,miPSC.Clone17.2i.mRC-seq|10,miPSC.Clone16.Serum.mRC-seq|5,miPSC.Clone9.2i.mRC-seq|8,miPSC.Clone2.Serum|11,miPSC.Clone1.2i|11,miPSC.Clone14.2i.mRC-seq|7,miPSC.Clone2.2i.mRC-seq|4,miPSC.Clone18.2i.mRC-seq|11,miPSC.Clone8.Serum|15,miPSC.Clone10.Serum.mRC-seq|3,miPSC.Clone3.2i.mRC-seq|6,miPSC.Clo…	miPSC.Clone15.2i.mRC-seq|2,miPSC.Clone10.2i.mRC-seq|9,MEF.I222e2.mRC-seq|8,miPSC.Clone12.Serum.mRC-seq|1,miPSC.Clone17.2i.mRC-seq|9,miPSC.Clone2.Serum.mRC-seq|8,miPSC.Clone9.2i.mRC-seq|5,miPSC.Clone2.Serum|12,miPSC.Clone1.2i|15,miPSC.Clone14.2i.mRC-seq|2,miPSC.Clone2.2i.mRC-seq|1,miPSC.Clone18.2i.mRC-seq|8,miPSC.Clone8.Serum|20,miPSC.Clone10.Serum.mRC-seq|5,miPSC.Clone3.2i.mRC-seq|6,miPSC.Clone14…	chr2|129299274|129299827|SINE|129P2_OlaHsd,129S1_SvImJ,129S5SvEvBrd,AKR_J,BALB_cJ,BTBR_T__Itpr3tf_J,BUB_BnJ,C3H_HeH,C3H_HeJ,C58_J,CAST_EiJ,CBA_J,FVB_NJ,JF1_MsJ,KK_HiJ,LP_J,NZB_B1NJ,SEA_GnJ,SJL_J,SM_J,ST_bJ,WSB_EiJ,ZALENDE_EiJ
341511a7-b6ad-44f9-ab94-e00cabded127	chr2	132425175	132425159	+	NA	N	L1MdGF	1	7184	498	350	AGAAATGTCAAAAGGCT	TCTCTCACTCAAGGGCTGAAACTATAGCCTGAGCCACCATGCCTGGGCTGAAAATCTGCTTAGAAAAACATAAATAAAATCGAACATGTGCTAGATAATTGGTCAGAAACAAGGAGAAAACGTACAATATTAGAAATGTCAAAAGGCTCCAGACAGCCGGCCACCTTCCTGGTGAGAGCACGGGGGTCTGCCCGGCCTGAGAGGTTTGTGGACCACAGGCGCCGGCGGGAGCCTTGTCCC	GTGGGGTGGGTAGGGGGGAGGGGGGGGGTGGCTAGGGGGGACTTTTGGTATAGCATTGGAAATGTAAATGAGCGAAATACCTAATAAAAAAGGGAAAAAAAAATTAAAAAAAAAAAAAAAAAGAAATGTCAAAAGGCTGAGTTCAAGGCCAGCCTGGATTCTA	miPSC.Clone15.2i.mRC-seq|11,miPSC.Clone10.2i.mRC-seq|14,MEF.I222e2.mRC-seq|47,miPSC.Clone12.Serum.mRC-seq|8,miPSC.Clone17.2i.mRC-seq|27,miPSC.Clone2.Serum.mRC-seq|16,miPSC.Clone14.2i.mRC-seq|24,miPSC.Clone18.2i.mRC-seq|20,miPSC.Clone10.Serum.mRC-seq|10,miPSC.Clone3.2i.mRC-seq|16,miPSC.Clone14.Serum.mRC-seq|15,miPSC.Clone16.2i.mRC-seq|19,miPSC.Clone1.Serum.mRC-seq|17,miPSC.Clone1.2i.mRC-seq|17,miP…	miPSC.Clone15.2i.mRC-seq|2,miPSC.Clone10.2i.mRC-seq|3,MEF.I222e2.mRC-seq|15,miPSC.Clone12.Serum.mRC-seq|2,miPSC.Clone17.2i.mRC-seq|5,miPSC.Clone2.Serum.mRC-seq|7,miPSC.Clone9.2i.mRC-seq|13,miPSC.Clone2.Serum|10,miPSC.Clone1.2i|9,miPSC.Clone14.2i.mRC-seq|8,miPSC.Clone18.2i.mRC-seq|3,miPSC.Clone8.Serum|13,miPSC.Clone10.Serum.mRC-seq|4,miPSC.Clone3.2i.mRC-seq|9,miPSC.Clone14.Serum.mRC-seq|8,miPSC.Cl…	chr2|132424925|132425337|L1|129P2_OlaHsd,129S1_SvImJ,AKR_J,BTBR_T__Itpr3tf_J,C3H_HeH,C3H_HeJ,CBA_J,LG_J,LP_J,NZO_HlLtJ,NZW_LacJ,RF_J,SJL_J,SM_J,ST_bJ
9fb38d1a-fa6e-4f5c-a05f-7e23b3c8245b	chr2	132594799	132594788	+	+	N	L1MdTFI	105	7497	500	387	ATCTGGAAGGAG	CTGTTACATACACGAGTGTGAAACAATCCTCCTTAAAATATACACACTTCTCTGCGAGGTTATAACATTGTTTCATTAATTCAGTGTGGGTGAAGCGATCTGTATCTATGGAGTTTAAGAACTACTCTGGCTTAAGATCTGGAAGGAGGGGTCGCCATCTTGGTCCGAGACCCGCCGAACTTAGGTGAAAATGAGCGTGAAGAGGGGAGA	AGACTATGCCGGGGCCTAGCAAACACAGAAGTGGATGCTCACAGTCAGCTAATGGATGGATCACAGGGCTCCCAATGGAGGAGCTAGAGAAAGTACCCAAGGAGCTAAAGGGATCTTCAACCCTATAGGTGGAACAACATTATGAACTAACCAGTACCCCTGAGCTCTTGACTCTAGCTGCATATGTATCAAAAGATGGCCTAGTCGGCCATCACTGGAAAGAGAGGCCCATTGGACACGCAGACTTTGTGTGTCCCGGTACAGGGGAACGCCAGGGCCAAAGGGGGGGAGTGGGTGGGTAGGGGAGTGGGGGTGGGTGGGTAAGGGGGACTTTTGGTATAGCATTGGAAATGTAAATGAGCTAAATACCTAATAAAAAATGGAAAAAAAAAAAAATCT…	miPSC.Clone15.2i.mRC-seq|16,miPSC.Clone10.2i.mRC-seq|14,MEF.I222e2.mRC-seq|33,miPSC.Clone12.Serum.mRC-seq|19,miPSC.Clone17.2i.mRC-seq|19,miPSC.Clone2.Serum.mRC-seq|10,miPSC.Clone14.2i.mRC-seq|20,miPSC.Clone18.2i.mRC-seq|16,miPSC.Clone10.Serum.mRC-seq|12,miPSC.Clone14.Serum.mRC-seq|22,miPSC.Clone16.2i.mRC-seq|34,miPSC.Clone1.Serum.mRC-seq|26,miPSC.Clone1.2i.mRC-seq|52,miPSC.Clone11.Serum.mRC-seq|2…	miPSC.Clone10.2i.mRC-seq|9,MEF.I222e2.mRC-seq|13,miPSC.Clone12.Serum.mRC-seq|3,miPSC.Clone17.2i.mRC-seq|4,miPSC.Clone2.Serum.mRC-seq|3,miPSC.Clone9.2i.mRC-seq|4,miPSC.Clone2.Serum|9,miPSC.Clone1.2i|9,miPSC.Clone14.2i.mRC-seq|4,miPSC.Clone2.2i.mRC-seq|2,miPSC.Clone18.2i.mRC-seq|8,miPSC.Clone8.Serum|14,miPSC.Clone10.Serum.mRC-seq|6,miPSC.Clone3.2i.mRC-seq|2,miPSC.Clone14.Serum.mRC-seq|6,miPSC.Clone…	chr2|132594262|132594974|L1|129P2_OlaHsd,129S1_SvImJ,129S5SvEvBrd,AKR_J,BTBR_T__Itpr3tf_J,C3H_HeH,C3H_HeJ,CBA_J,FVB_NJ,KK_HiJ,LG_J,LP_J,NZO_HlLtJ,NZW_LacJ,RF_J,SJL_J,SM_J,ST_bJ,ZALENDE_EiJ
bc0a2036-c1f5-4dbc-bb98-4677fc00d8a0	chr2	138104817	138104831	-	-	N	L1MdTFI	122	7400	499	365	CTGAAACTAAATTTT	GCCTCAGCGCCTCTGTGCTTCCGCCTGTTCCAGAAGCTGTCAGGTTCTCTGGCGCACCCTCTCACCTGTTCAGACTAATTTCCTAAGTTCGGCGGGTCCCGGACCAAGATGGCGACCTGAAACTAATTTTTAAGGTATGCTATATCCTAAAAATATTTGCCTTGACATGCCATCTTTTCCATAGTTAAAAACATTAAACTGTTCTAGCTGGCTCGTTTTG	AAACGCTGACACCATTGCATATACTAGCAAGATTTTATCGAAAGGACCCAGATGTAGCTGTCTCTTGTGAGACTATGCCGGGGCCTAGCAAACACAGAAGTGGATGCTCACAGTCAGCTAATGGATGGATCACAGGGCTCCCAATGGAGGAGCTAGAGAAAGTACCCAAGGAGCTAAAGGGATCTTCAACCCTATAGGTGGAACAACATTATGAACTAACCAGTACCCCTGAGCTCTTGACTCTAGCTGCATATGTATCAAAAGATGGCCTAGTCGGCCATCACTGGAAAGAGAGGCCCATTGGACACGCAGACTTTGTGTGCCCCGGTACAGGGGAACGCCAGGGCCAAAGGGGGGGAGTGGGTGGGTAGGGGAGTGGGGGTGGGTGGGTAAGGGGGA…	miPSC.Clone15.2i.mRC-seq|7,miPSC.Clone10.2i.mRC-seq|11,MEF.I222e2.mRC-seq|22,miPSC.Clone12.Serum.mRC-seq|7,miPSC.Clone17.2i.mRC-seq|9,miPSC.Clone16.Serum.mRC-seq|5,miPSC.Clone9.2i.mRC-seq|11,miPSC.Clone2.Serum|10,miPSC.Clone1.2i|12,miPSC.Clone14.2i.mRC-seq|12,miPSC.Clone2.2i.mRC-seq|3,miPSC.Clone18.2i.mRC-seq|11,miPSC.Clone10.Serum.mRC-seq|8,miPSC.Clone3.2i.mRC-seq|8,miPSC.Clone14.Serum.mRC-seq|1…	miPSC.Clone15.2i.mRC-seq|3,miPSC.Clone10.2i.mRC-seq|7,MEF.I222e2.mRC-seq|11,miPSC.Clone12.Serum.mRC-seq|2,miPSC.Clone17.2i.mRC-seq|1,miPSC.Clone16.Serum.mRC-seq|4,miPSC.Clone9.2i.mRC-seq|1,miPSC.Clone2.Serum|10,miPSC.Clone1.2i|3,miPSC.Clone14.2i.mRC-seq|4,miPSC.Clone2.2i.mRC-seq|7,miPSC.Clone18.2i.mRC-seq|4,miPSC.Clone8.Serum|15,miPSC.Clone10.Serum.mRC-seq|4,miPSC.Clone3.2i.mRC-seq|2,miPSC.Clone1…	chr2|138104641|138105008|L1|129P2_OlaHsd,129S1_SvImJ,129S5SvEvBrd,LP_J,NOD_ShiLtJ,WSB_EiJ
c7c56fd7-e3d8-4526-be6d-ee0202f4209f	chr2	172785843	172785858	+	+	N	L1MdGF	6795	7091	500	391	AAAAGATGGTGTAGTG	GCGGGGGACCCAAGGCCAGGCAAGGGGGGGAGGGGGAGAAGGGGAGGGGGGGGGGCGGCCAGCGGGGAACCGGAGGTATAGCAGTGCAAATGCAAATGGGCGAAAGACCGAATAAAAATGGGAAAAAAAAAAAAGATGGTGTAGTGGACTGGAGAGATGGCTCAGCGGTTAAGAGTACTGACTGCTCTTCCAGGGGTCCTGAGTTCAATTCCCAGCAACTACATGGTGGCTCACAACCATCTGTAATGGGATCCGATGTGCCCCCTCTT	ACATTTGCAATGCTATACCAAAAGTCCCCCATAGCCACCCACCCCCTCTCCCCTACCCACCCACTCCCCTTTTATGGCCCTGGCGTTCCCCTGTACTGGGGCATATAAAGTTTGCGTGTCCAATGGGCCTCTCTTTCCAGTGATGGCCGACTAGGCCATCTTTTGATGCATATGCAGCTAGAGTCAAGAGCTCCGGGGTACTGGTTAGTTCATAATGTTGTTCCACCTATAGGGTTGCAGATCCCTTTAGCTTCACTACACCATCTTTTATGTGAGTTATTCCCTCTCTCCAAACTCAGGTCCTCACACTTACCAGGCAAGCACCTACCCTCTGAGACAGCTCCCCAGTTCCCTGAGAACTTCCTAACACTTGACTGTTGGGTCAGAAGGGGAGTGGCT…	miPSC.Clone15.2i.mRC-seq|4,miPSC.Clone10.2i.mRC-seq|6,MEF.I222e2.mRC-seq|21,miPSC.Clone12.Serum.mRC-seq|10,miPSC.Clone17.2i.mRC-seq|12,miPSC.Clone16.Serum.mRC-seq|5,miPSC.Clone9.2i.mRC-seq|12,miPSC.Clone2.Serum|14,miPSC.Clone1.2i|14,miPSC.Clone14.2i.mRC-seq|11,miPSC.Clone2.2i.mRC-seq|7,miPSC.Clone18.2i.mRC-seq|10,miPSC.Clone10.Serum.mRC-seq|7,miPSC.Clone3.2i.mRC-seq|9,miPSC.Clone14.Serum.mRC-seq|…	miPSC.Clone15.2i.mRC-seq|3,miPSC.Clone10.2i.mRC-seq|5,MEF.I222e2.mRC-seq|8,miPSC.Clone12.Serum.mRC-seq|7,miPSC.Clone17.2i.mRC-seq|8,miPSC.Clone2.Serum.mRC-seq|8,miPSC.Clone9.2i.mRC-seq|6,miPSC.Clone2.Serum|14,miPSC.Clone1.2i|4,miPSC.Clone14.2i.mRC-seq|2,miPSC.Clone18.2i.mRC-seq|6,miPSC.Clone8.Serum|7,miPSC.Clone10.Serum.mRC-seq|1,miPSC.Clone3.2i.mRC-seq|2,miPSC.Clone14.Serum.mRC-seq|11,miPSC.Clon…	chr2|172785611|172786087|L1|129P2_OlaHsd,129S1_SvImJ,129S5SvEvBrd,AKR_J,A_J,BALB_cJ,BTBR_T__Itpr3tf_J,C3H_HeH,C3H_HeJ,CBA_J,DBA_1J,DBA_2J,FVB_NJ,I_LnJ,LG_J,LP_J,MOLF_EiJ,NOD_ShiLtJ,NZB_B1NJ,NZW_LacJ,RF_J,SEA_GnJ,SJL_J,SM_J,WSB_EiJ,ZALENDE_EiJ
a2220a10-59a2-4f03-9f22-585449537256	chr3	32327335	32327347	-	NA	N	L1MdTFII	118	7214	500	314	CAGACCAAGTTTT	TAATCTCTGGAGTTAGTAGTTATAGTTGACTCTGTTTAGAGATTGTTCTTCTGGTGATTCTGTTACCGTCTATCAGCAGACCTGGGAGACAGATTCTCTCCTCTGAGTTTCAGTGCTCAGAGCACTCTCTGCTGGCAAGCTCTCTTACAGGGAAGGTGCGCAGATATCTTGTATTTGGACCTCCTCCTGGCCGAAGAAGAAGGCCCAAAACAGGACCTTTCTCAGACACTGTGTTGCTTTGGCAGTTCCCAGGTGGTACAGACTCTCACCTAAGCAGACTAAATTCCTAAGTTCCTTGGAGTCCCGGGACCAAGATGGCGACCGCTGCTGCTGTGGCTTAGGCCGCCTCCCCTGCCGGGTGGGCACCTGTCCTCCGGTCCGGACGGTGGCTGGCTGTCC…	CCAGGGTTTCCTCACTCCTGTAACCTAAACTTCACTCAGTTTACCTGACTTTGCATACAGGCCTTCCCACTTTCTGTTTGTATGTGTATATTTGCATGCTGTATGTAATTTTTAAATAAGTATATCTGATGTATACAGACCAAGTTTTTTTTTTTTTTTTTTTTTTTTTCGTTTCTTTTTTAGGTGATATTTTTATCGTTTTCATTTCC	miPSC.Clone15.2i.mRC-seq|6,miPSC.Clone10.2i.mRC-seq|7,MEF.I222e2.mRC-seq|29,miPSC.Clone12.Serum.mRC-seq|1,miPSC.Clone17.2i.mRC-seq|12,miPSC.Clone16.Serum.mRC-seq|2,miPSC.Clone9.2i.mRC-seq|8,miPSC.Clone2.Serum|18,miPSC.Clone1.2i|5,miPSC.Clone14.2i.mRC-seq|8,miPSC.Clone2.2i.mRC-seq|7,miPSC.Clone18.2i.mRC-seq|8,miPSC.Clone10.Serum.mRC-seq|7,miPSC.Clone3.2i.mRC-seq|8,miPSC.Clone14.Serum.mRC-seq|14,mi…	miPSC.Clone15.2i.mRC-seq|1,miPSC.Clone10.2i.mRC-seq|4,MEF.I222e2.mRC-seq|9,miPSC.Clone12.Serum.mRC-seq|2,miPSC.Clone17.2i.mRC-seq|2,miPSC.Clone2.Serum.mRC-seq|3,miPSC.Clone9.2i.mRC-seq|2,miPSC.Clone2.Serum|13,miPSC.Clone1.2i|7,miPSC.Clone14.2i.mRC-seq|5,miPSC.Clone2.2i.mRC-seq|3,miPSC.Clone18.2i.mRC-seq|4,miPSC.Clone8.Serum|13,miPSC.Clone10.Serum.mRC-seq|3,miPSC.Clone3.2i.mRC-seq|2,miPSC.Clone14.…	chr3|32327153|32327536|L1|129P2_OlaHsd,129S1_SvImJ,AKR_J,A_J,BTBR_T__Itpr3tf_J,BUB_BnJ,C3H_HeH,C3H_HeJ,C58_J,CBA_J,DBA_1J,DBA_2J,FVB_NJ,I_LnJ,LP_J,NZB_B1NJ,NZO_HlLtJ,NZW_LacJ,RF_J,SM_J,ST_bJ
b52f5530-00a1-47e7-90d6-40a07f4c2214	chr3	33269907	33269919	+	+	N	B2	0	199	340	370	TAAAAAAGGTTGT	AGAAATGAAGAGACATAAGGACTAAACATGACCACGAGAAGTGCTTGAAATTCATGTATACAGAAAAGTTCCTAAATTTGCAAAGAAAACCAAAGAAAGTACACAAAGAAGTGAGCATCCCAAGGAAACCCCAGTCCCCCGGAGGGTGGGGGGACACCCATTTTCACAGGGCTGCCGATGAAAGTTCTGCAAGCACAAGTGAAAACTCAGTTTTCTTTTTCATATTCCTAATCAAGTATGAGAACAAAACTGAGAATTCAGGCAGGCCTCCTTGGAACTTTAAAAAAGGTTGTGGGGCTGGTGAGATGGCTCAGTGGGTAAGAGCACCCGACTGCTCTTCCGAAGGTCCGAAGTTCAAATCCCAGCAACCACATGGTGGCTCACAACCATCCGTAATGA…	AGAAATGAAGAGACATAAGGACTAAACATGACCACGAGAAGTGCTTGAAATTCATGTATACAGAAAAGTTCCTAAATTTGCAAAGAAAACCAAAGAAAGTACACAAAGAAGTGAGCATCCCAAGGAAACCCCAGTCCCCCGGAGGGTGGGGGGACACCCATTTTCACAGGGCTGCCGATGAAAGTTCTGCAAGCACAAGTGAAAACTCAGTTTTCTTTTTCATATTCCTAATCAAGTATGAGAACAAAACTGAGAATTCAGGCAGGCCTCCTTGGAACTTTAAAAAAGGTTGTGGGGCTGGTGAGATGGCTCAGTGGGTAAGAGCACCCGACTGCTCTTCCGAAGGTCCGAAGTTCAAATCCCAGCAACCACATGGTGGCTCACAACCATCCGTAATGA…	miPSC.Clone15.2i.mRC-seq|1,miPSC.Clone10.2i.mRC-seq|4,MEF.I222e2.mRC-seq|7,miPSC.Clone12.Serum.mRC-seq|1,miPSC.Clone17.2i.mRC-seq|1,miPSC.Clone2.Serum.mRC-seq|6,miPSC.Clone9.2i.mRC-seq|2,miPSC.Clone2.Serum|9,miPSC.Clone1.2i|11,miPSC.Clone14.2i.mRC-seq|7,miPSC.Clone2.2i.mRC-seq|1,miPSC.Clone18.2i.mRC-seq|2,miPSC.Clone8.Serum|9,miPSC.Clone10.Serum.mRC-seq|3,miPSC.Clone3.2i.mRC-seq|5,miPSC.Clone14.S…	miPSC.Clone15.2i.mRC-seq|1,miPSC.Clone10.2i.mRC-seq|9,MEF.I222e2.mRC-seq|20,miPSC.Clone12.Serum.mRC-seq|4,miPSC.Clone17.2i.mRC-seq|4,miPSC.Clone16.Serum.mRC-seq|2,miPSC.Clone9.2i.mRC-seq|3,miPSC.Clone2.Serum|11,miPSC.Clone1.2i|8,miPSC.Clone14.2i.mRC-seq|6,miPSC.Clone2.2i.mRC-seq|3,miPSC.Clone18.2i.mRC-seq|4,miPSC.Clone8.Serum|11,miPSC.Clone10.Serum.mRC-seq|3,miPSC.Clone3.2i.mRC-seq|3,miPSC.Clone1…	chr3|33269701|33270099|SINE|129P2_OlaHsd,129S1_SvImJ,AKR_J,A_J,BTBR_T__Itpr3tf_J,BUB_BnJ,C3H_HeH,C3H_HeJ,C58_J,CBA_J,DBA_1J,DBA_2J,FVB_NJ,I_LnJ,KK_HiJ,LP_J,NZO_HlLtJ,NZW_LacJ,RF_J,SM_J,ST_bJ,WSB_EiJ
2595c422-2d03-4b9a-8808-8f6dec5cfc01	chr3	51344681	51344695	-	+	Y	B2	0	214	438	499	GCTTTTTATTTTTGT	AGAGGGCGTCAGATCTCGTTACAGATGGTTGTGAGCCACCATGTGGTTGCTGGGATTTGAACTCTGGACCTTCGGAAGAGCAGTCGGGTGCTCTTACCCACTGAGCCATCTCACCAGCCCCGCTTTTTATTTTTGTATCATACAACTCATTTAATAAGATTT	ATAATAAATAAATAAATCTTTAAAAAAAAAAAAGACTCCAGGGTCAGGGGGAAAGGTCATCTGATGAAGCTAGAAATCCTAGCAGCAAGCTAAAGATCATGTAATAGATATCTGTGTTATAATTGCATTGCTTTTTATTTTTGTTTTTTTTTTTTTTTTTAGATTTATTTTAAATTTTTATTACATTTAAT	miPSC.Clone15.2i.mRC-seq|4,miPSC.Clone10.2i.mRC-seq|3,MEF.I222e2.mRC-seq|20,miPSC.Clone12.Serum.mRC-seq|5,miPSC.Clone17.2i.mRC-seq|8,miPSC.Clone16.Serum.mRC-seq|3,miPSC.Clone9.2i.mRC-seq|5,miPSC.Clone2.Serum|19,miPSC.Clone1.2i|14,miPSC.Clone14.2i.mRC-seq|6,miPSC.Clone2.2i.mRC-seq|10,miPSC.Clone18.2i.mRC-seq|6,miPSC.Clone8.Serum|14,miPSC.Clone10.Serum.mRC-seq|2,miPSC.Clone3.2i.mRC-seq|4,miPSC.Clon…	miPSC.Clone15.2i.mRC-seq|7,miPSC.Clone10.2i.mRC-seq|5,MEF.I222e2.mRC-seq|13,miPSC.Clone12.Serum.mRC-seq|5,miPSC.Clone17.2i.mRC-seq|8,miPSC.Clone16.Serum.mRC-seq|9,miPSC.Clone9.2i.mRC-seq|10,miPSC.Clone2.Serum|23,miPSC.Clone1.2i|19,miPSC.Clone14.2i.mRC-seq|6,miPSC.Clone2.2i.mRC-seq|3,miPSC.Clone18.2i.mRC-seq|7,miPSC.Clone8.Serum|16,miPSC.Clone10.Serum.mRC-seq|2,miPSC.Clone3.2i.mRC-seq|5,miPSC.Clon…	chr3|51344553|51344871|SINE|129P2_OlaHsd,129S1_SvImJ,BTBR_T__Itpr3tf_J,BUB_BnJ,C3H_HeH,C3H_HeJ,C57BR_cdJ,C57L_J,C58_J,CBA_J,FVB_NJ,LP_J,NZB_B1NJ,SM_J,WSB_EiJ
3bfd34d9-01a1-4435-9da1-7fd7b022b159	chr3	52870522	52870528	+	+	N	Etn_LTR	0	322	498	500	GTCTTCT	AAAGATAAAAGGATTCAAAATGAAGTCATTCATGGAGTCAAAAGAAGTCCATTGATGCCCGTAGAACAATGTAAAAGTGCTTGTTACTGGTGATCTCTCAGGACTGAGAGGTTCTAGATTCTTAGCATCTTGCTCAAAGAATAAAAAAAATAAATAAATAAAAGTAGCAAAATAATAAGGAATGTCATTCAGAAGCAAAACAAAAATATAGGCAGCTGCACTCAGAGAGAGCAGCAGGCCTCTTGAGCTAGTGTGCTCAGAAGCATCAGGCCACCAGTTGAGGGTCTTCTGTAGTCTCCCCTCCCCTAGCCTGAAACCTGCTTGCTCAGGGGTGGAGCTTCCTGCTCATTCGTTCTGCCACGCCCACTGCTGGAACCTGCGGAGCCACACACGTGCACC…	AAAGATAAAAGGATTCAAAATGAAGTCATTCATGGAGTCAAAAGAAGTCCATTGATGCCCGTAGAACAATGTAAAAGTGCTTGTTACTGGTGATCTCTCAGGACTGAGAGGTTCTAGATTCTTAGCATCTTGCTCAAAGAATAAAAAAAATAAATAAATAAAAGTAGCAAAATAATAAGGAATGTCATTCAGAAGCAAAACAAAAATATAGGCAGCTGCACTCAGAGAGAGCAGCAGGCCTCTTGAGCTAGTGTGCTCAGAAGCATCAGGCCACCAGTTGAGGGTCTTCTGTAGTCTCCCCTCCCCTAGCCTGAAACCTGCTTGCTCAGGGGTGGAGCTTCCTGCTCATTCGTTCTGCCACGCCCACTGCTGGAACCTGCGGAGCCACACACGTGCACC…	miPSC.Clone15.2i.mRC-seq|13,miPSC.Clone10.2i.mRC-seq|6,MEF.I222e2.mRC-seq|49,miPSC.Clone12.Serum.mRC-seq|12,miPSC.Clone17.2i.mRC-seq|8,miPSC.Clone2.Serum.mRC-seq|13,miPSC.Clone14.2i.mRC-seq|10,miPSC.Clone18.2i.mRC-seq|16,miPSC.Clone10.Serum.mRC-seq|13,miPSC.Clone3.2i.mRC-seq|17,miPSC.Clone14.Serum.mRC-seq|19,miPSC.Clone16.2i.mRC-seq|10,miPSC.Clone1.Serum.mRC-seq|11,miPSC.Clone1.2i.mRC-seq|8,miPSC…	miPSC.Clone15.2i.mRC-seq|8,miPSC.Clone10.2i.mRC-seq|21,MEF.I222e2.mRC-seq|31,miPSC.Clone12.Serum.mRC-seq|11,miPSC.Clone17.2i.mRC-seq|18,miPSC.Clone2.Serum.mRC-seq|13,miPSC.Clone9.2i.mRC-seq|14,miPSC.Clone14.2i.mRC-seq|9,miPSC.Clone18.2i.mRC-seq|10,miPSC.Clone10.Serum.mRC-seq|4,miPSC.Clone3.2i.mRC-seq|13,miPSC.Clone14.Serum.mRC-seq|20,miPSC.Clone16.2i.mRC-seq|10,miPSC.Clone1.Serum.mRC-seq|13,miPSC…	chr3|52870285|52870728|LTR|129P2_OlaHsd,129S1_SvImJ,129S5SvEvBrd,AKR_J,BALB_cJ,BTBR_T__Itpr3tf_J,BUB_BnJ,C3H_HeH,C3H_HeJ,CBA_J,KK_HiJ,LG_J,LP_J,NOD_ShiLtJ,NZB_B1NJ,NZO_HlLtJ,NZW_LacJ,RF_J,SM_J,ST_bJ
ef180e52-b6cb-4cff-becd-7736f4c06923	chr3	95274328	95274342	-	-	N	B2	0	214	500	499	CAGCTAAAACTTTTT	TTTTTTTTTTTTTTTTTTTTTTTTTTTAAAGATTTATTTATTACATGTAAGTACACTGTAGCTGTCTTCAGACACTCCAGAAGAGGGAGTCAGATCTTGTTGTAGATGGTTGTGAGCCACCATGTGGTTGCTGGGATTTGAACTCTGGACCTTTGGAAGAGCAGTCGGGTGCTCTTACCCACTGAGCCATCTCACCAGCCCCAGCTAAAACTTTTTAAAATGAGGATAAATTGGGCATGTTAGTGCATACCTCTAATCCCAGTACTCGAGGGGGGGCGGGGGAGGGTGAGGCAGAGGACTGCAGCAACTCTGAGGCCAGCCTGGACTACACAGTGAGTTCCAAGCCAGCCTGGATTACTGTGAGACCCTGGCCCAGAAGAGCAAGAAAGGATAACACTG…	TCTTGCTTCTGGGGGCATCTCTACTCACATGCATATTCCCACAGATAGATACACACGTATACATATAATTAAAAAATGTTTTTTGAGACAGGGTTTCTCTGTATAGCCCTGACTGTCCTGTGCCATTACATTCAGCTAAAACTTTTTTTTTTTTTTTTTTNTTTTTTNTTTTTTTTTTTTTTTAACTTAGTTTTTTTTTTTCATTTTACCCTTG	miPSC.Clone15.2i.mRC-seq|8,miPSC.Clone10.2i.mRC-seq|6,MEF.I222e2.mRC-seq|15,miPSC.Clone12.Serum.mRC-seq|9,miPSC.Clone17.2i.mRC-seq|11,miPSC.Clone2.Serum.mRC-seq|7,miPSC.Clone9.2i.mRC-seq|11,miPSC.Clone2.Serum|11,miPSC.Clone1.2i|7,miPSC.Clone14.2i.mRC-seq|11,miPSC.Clone2.2i.mRC-seq|10,miPSC.Clone18.2i.mRC-seq|9,miPSC.Clone8.Serum|3,miPSC.Clone10.Serum.mRC-seq|10,miPSC.Clone3.2i.mRC-seq|13,miPSC.Cl…	miPSC.Clone15.2i.mRC-seq|11,miPSC.Clone10.2i.mRC-seq|9,MEF.I222e2.mRC-seq|34,miPSC.Clone12.Serum.mRC-seq|15,miPSC.Clone17.2i.mRC-seq|9,miPSC.Clone2.Serum.mRC-seq|18,miPSC.Clone9.2i.mRC-seq|14,miPSC.Clone14.2i.mRC-seq|11,miPSC.Clone18.2i.mRC-seq|14,miPSC.Clone10.Serum.mRC-seq|23,miPSC.Clone3.2i.mRC-seq|18,miPSC.Clone14.Serum.mRC-seq|14,miPSC.Clone16.2i.mRC-seq|7,miPSC.Clone1.Serum.mRC-seq|17,miPSC…	chr3|95274246|95274508|SINE|129S1_SvImJ,BTBR_T__Itpr3tf_J,LP_J
1a37f7bc-edb9-42f1-9360-eb15827304c2	chr3	96521239	96521253	+	+	N	B1	0	166	424	406	AAGAAAATCAGAATA	ACTGCGGATCCCCACCCCTGGAGCTGGGTCCTCCGTCTTCTCACAGCCCGATGCCTGCCCAGAGGTGACATGGGGTGCATACAGTCAAACTTCCCATGTCCCACCTCGCCCAGTGGCACAAGCCATGGTCTGGACACGGGATGCCATTTTTAACCCACATACCTGAACCTCTCTAGCCTTCCAAGTGTTGGGACTAAACACTCCATGCAGTGTGACATCTTCATTTATTTACTGAGTGATTCTAGAATTTTTCCATCATTTTAAGATATGGTTTTCATAAGAAAATCAGAATAGAGCCGGGCGTGGTGGCGCACGCCTTTAATCCCAGCACTCGGGAGGCAGAGGCAGGCGGATTTCTGAGTTCGAGGCCAGCCTGGTCTACAAAGTGAGTGCCAGGAC…	ACTGCGGATCCCCACCCCTGGAGCTGGGTCCTCCGTCTTCTCACAGCCCGATGCCTGCCCAGAGGTGACATGGGGTGCATACAGTCAAACTTCCCATGTCCCACCTCGCCCAGTGGCACAAGCCATGGTCTGGACACGGGATGCCATTTTTAACCCACATACCTGAACCTCTCTAGCCTTCCAAGTGTTGGGACTAAACACTCCATGCAGTGTGACATCTTCATTTATTTACTGAGTGATTCTAGAATTTTTCCATCATTTTAAGATATGGTTTTCATAAGAAAATCAGAATAGAGCCGGGCGTGGTGGCGCACGCCTTTAATCCCAGCACTCGGGAGGCAGAGGCAGGCGGATTTCTGAGTTCGAGGCCAGCCTGGTCTACAAAGTGAGTGCCAGGAC…	miPSC.Clone10.2i.mRC-seq|4,MEF.I222e2.mRC-seq|9,miPSC.Clone12.Serum.mRC-seq|2,miPSC.Clone17.2i.mRC-seq|4,miPSC.Clone2.Serum.mRC-seq|5,miPSC.Clone9.2i.mRC-seq|5,miPSC.Clone2.Serum|15,miPSC.Clone1.2i|15,miPSC.Clone14.2i.mRC-seq|6,miPSC.Clone18.2i.mRC-seq|4,miPSC.Clone8.Serum|20,miPSC.Clone10.Serum.mRC-seq|5,miPSC.Clone3.2i.mRC-seq|4,miPSC.Clone14.Serum.mRC-seq|8,miPSC.Clone4.2i|13,miPSC.Clone1.Seru…	miPSC.Clone15.2i.mRC-seq|1,miPSC.Clone10.2i.mRC-seq|1,MEF.I222e2.mRC-seq|12,miPSC.Clone12.Serum.mRC-seq|6,miPSC.Clone17.2i.mRC-seq|7,miPSC.Clone16.Serum.mRC-seq|5,miPSC.Clone9.2i.mRC-seq|7,miPSC.Clone2.Serum|17,miPSC.Clone1.2i|4,miPSC.Clone14.2i.mRC-seq|4,miPSC.Clone2.2i.mRC-seq|4,miPSC.Clone18.2i.mRC-seq|3,miPSC.Clone8.Serum|13,miPSC.Clone10.Serum.mRC-seq|5,miPSC.Clone3.2i.mRC-seq|2,miPSC.Clone1…	chr3|96521052|96521522|SINE|129P2_OlaHsd,129S1_SvImJ,CAST_EiJ,LP_J,NOD_ShiLtJ,SEA_GnJ,ST_bJ
10de053c-ab7c-4f84-a1ab-23fd0d91adb8	chr3	98182311	98182324	-	-	N	L1MdTFI	111	7411	500	367	CTGAAATAATTTTC	CCCTCTGTGCTCCCCCCTCTTCCAGAAGCTGTCACGCTTTCGGTCGCACCCTCTCACCTGTTCAGACTAATTTCCTAAGTTCGGCGGGTCCCGGACCAAGATGGCGGCCGCTGCTGCTGTCCTGAAATAATTTTCAATAGGAAGTTAAAATCTCTAGTTTATCTCTATGTTTNTTTTA	CATTGCATATACTAGCAAGATTTTATCGAAAGGACCCAGATGTAGCTGTCTCTTGTGAGACTATGCGGGGGCCTAGCAAACACAGAAGTGGATGCTCACAGTCAGCTAATGGATGGATCACAGGGCTCCCAATGGAGGAGCTAGAGAAAGTACCCAAGGAGCTAAAGGGATCTGCAACCCTATAGGTGGAACAACATTATGAACTAACCAGTACCCCTGAGCTCTTGACTCTAGCTGCATATGTATCAAAAGATGGCCTAGTCGGCCATCACTGGAAAGAGAGGCCCATTGGACACGCAGACTTTGTGTGCCCCGGTACAGGGGAACGCCAGGGCCAAAGGGGGGGAGTGGGTGGGTAGGGGAGTGGGGGTGGGTGGGTAAGGGGGACCTTTGGTATAG…	miPSC.Clone15.2i.mRC-seq|6,miPSC.Clone10.2i.mRC-seq|10,MEF.I222e2.mRC-seq|21,miPSC.Clone12.Serum.mRC-seq|9,miPSC.Clone17.2i.mRC-seq|10,miPSC.Clone16.Serum.mRC-seq|12,miPSC.Clone9.2i.mRC-seq|17,miPSC.Clone2.Serum|14,miPSC.Clone1.2i|7,miPSC.Clone14.2i.mRC-seq|11,miPSC.Clone18.2i.mRC-seq|4,miPSC.Clone10.Serum.mRC-seq|13,miPSC.Clone3.2i.mRC-seq|6,miPSC.Clone14.Serum.mRC-seq|16,miPSC.Clone1.Serum|7,mi…	miPSC.Clone15.2i.mRC-seq|2,miPSC.Clone10.2i.mRC-seq|5,MEF.I222e2.mRC-seq|6,miPSC.Clone12.Serum.mRC-seq|7,miPSC.Clone17.2i.mRC-seq|3,miPSC.Clone2.Serum.mRC-seq|3,miPSC.Clone9.2i.mRC-seq|1,miPSC.Clone2.Serum|17,miPSC.Clone1.2i|14,miPSC.Clone14.2i.mRC-seq|1,miPSC.Clone2.2i.mRC-seq|2,miPSC.Clone18.2i.mRC-seq|1,miPSC.Clone8.Serum|11,miPSC.Clone10.Serum.mRC-seq|4,miPSC.Clone3.2i.mRC-seq|7,miPSC.Clone14…	chr3|98182053|98182502|L1|129P2_OlaHsd,129S1_SvImJ,129S5SvEvBrd,FVB_NJ,LP_J,SEA_GnJ,SJL_J
6f24a1ce-c30c-4401-9296-510482f2176d	chr3	98666636	98666650	-	-	N	L1MdTFI	129	7489	482	250	TTATTTGTAGGTTTC	TCTGGAAATAGAAATCCTAGAAAATAAATCAGGAATCATGGTGTGAGCATCAGCAACAGAATACAAGAGATGGAATAGAGAATCTCAGGTGCAGAAGATTCCATAGAAAACATGGATACAACAATCAAAGAAAATGCAAAATGCAAAAAGATCCTAACACAAAACATCCAGGAAATCCAAGACACAATGAGAAGATGAAACCTACAAATAAGATCTTGGTCCGAGACCCGCCGAACTTAGGAAATTAGTCTGAACAGGTGAGAGGGTGCGCCAGAGAACCTGACAGCTTCTGGAACAGGCAGAAGCACAGAGGCGCTGAGGCAGCACCCTGTGTGGGCCGGGGACAGCCGGCCACCTTCCGGACCAGAGGACAGGTGCCCGCCCGGCTGGGGAGGCGAC…	TTGGAGTTCTGTAGGCTTCTTGTATGTTCGTGGACATGTCTTTCTTTAGGTTAGGGAAGTTTTCTTCTATAATATTGTTGAAGAAATATATTGGCCCTTCAAGTTGAAAATCTTCATTCTCATCTAATTCTATTATTTGTAGGTTTCTTTTTTTTTGTTTTTTTTATTTTGCTTTTTAATATTTTACTATTCACAAGCCT	miPSC.Clone15.2i.mRC-seq|2,miPSC.Clone10.2i.mRC-seq|8,MEF.I222e2.mRC-seq|15,miPSC.Clone12.Serum.mRC-seq|6,miPSC.Clone17.2i.mRC-seq|7,miPSC.Clone16.Serum.mRC-seq|5,miPSC.Clone9.2i.mRC-seq|8,miPSC.Clone2.Serum|15,miPSC.Clone1.2i|9,miPSC.Clone14.2i.mRC-seq|3,miPSC.Clone2.2i.mRC-seq|2,miPSC.Clone18.2i.mRC-seq|7,miPSC.Clone8.Serum|13,miPSC.Clone10.Serum.mRC-seq|8,miPSC.Clone3.2i.mRC-seq|3,miPSC.Clone1…	miPSC.Clone15.2i.mRC-seq|1,miPSC.Clone10.2i.mRC-seq|1,MEF.I222e2.mRC-seq|1,miPSC.Clone12.Serum.mRC-seq|2,miPSC.Clone16.Serum.mRC-seq|2,miPSC.Clone2.Serum|10,miPSC.Clone1.2i|6,miPSC.Clone14.2i.mRC-seq|1,miPSC.Clone18.2i.mRC-seq|2,miPSC.Clone8.Serum|11,miPSC.Clone10.Serum.mRC-seq|1,miPSC.Clone4.2i|8,miPSC.Clone1.Serum|9,miPSC.Clone1.Serum.mRC-seq|1,miPSC.Clone4.2i.mRC-seq|2,miPSC.Clone11.Serum.mRC-…	chr3|98666452|98666904|L1|129P2_OlaHsd,129S1_SvImJ,BTBR_T__Itpr3tf_J,DBA_1J,DBA_2J,FVB_NJ,LP_J,NOD_ShiLtJ,NZB_B1NJ,NZO_HlLtJ,NZW_LacJ,SEA_GnJ,SJL_J,SM_J,WSB_EiJ,ZALENDE_EiJ
5a442f83-ffdc-4f51-9b16-f490c4a9eddf	chr3	98737996	98738010	-	-	N	L1MdTFI	15	7420	500	410	GCATTCCATTTTCTT	CAGGGTGCTGCCTCATCGCCTCTGTGCTTCCGCCTGTTCCAGAAGCTGTCAGGTTCTCTGGCGCACCCTCTCACCTGTTCAGACTAATTTCCTAAGTTCGGAGGGTCCCGGACCAAGATCGCATTCCATTTTCTTATTCCAAAAGGTTAGCTCTAGCAATTGAATTCAGTTGNTTTT	TGCCATATCCAGGGATCCACCCCATAATCAGCATCCAAACGCTGACACCATTGCATATACTAGCAAGATTTTATCGAAAGGACCCAGATGTAGCTGTCTCTTGTGAGACTATGCCGGGGCCTAGCAAACACAGAAGTGGATGCTCACAGTCAGCTAATGGATGGATCACAGGGCTCCCAATGGAGGAGCTAGAGAAAGTACCCAAGGAGCTAAAGGGATCTTCAACCCTATAGGTGGAACAACATTATGAACTAACCAGTACCCCTGAGCTCTTGACTCTAGCTGCATATGTATCAAAAGATGGCCTAGTCGGCCATCACTGGAAAGAGAGGCCCATTGGACACGCAGACTTTGTGTGCCCCGGTACAGGGGAACGCCAGGGCCAAAGGGGGGGAGTGG…	miPSC.Clone15.2i.mRC-seq|1,miPSC.Clone10.2i.mRC-seq|4,MEF.I222e2.mRC-seq|25,miPSC.Clone12.Serum.mRC-seq|7,miPSC.Clone17.2i.mRC-seq|8,miPSC.Clone16.Serum.mRC-seq|8,miPSC.Clone9.2i.mRC-seq|18,miPSC.Clone2.Serum|8,miPSC.Clone1.2i|6,miPSC.Clone14.2i.mRC-seq|14,miPSC.Clone18.2i.mRC-seq|12,miPSC.Clone10.Serum.mRC-seq|7,miPSC.Clone3.2i.mRC-seq|8,miPSC.Clone14.Serum.mRC-seq|15,miPSC.Clone1.Serum|4,miPSC.…	miPSC.Clone10.2i.mRC-seq|2,MEF.I222e2.mRC-seq|8,miPSC.Clone12.Serum.mRC-seq|5,miPSC.Clone17.2i.mRC-seq|3,miPSC.Clone2.Serum.mRC-seq|2,miPSC.Clone9.2i.mRC-seq|6,miPSC.Clone2.Serum|17,miPSC.Clone1.2i|6,miPSC.Clone14.2i.mRC-seq|4,miPSC.Clone2.2i.mRC-seq|1,miPSC.Clone18.2i.mRC-seq|4,miPSC.Clone8.Serum|18,miPSC.Clone10.Serum.mRC-seq|3,miPSC.Clone3.2i.mRC-seq|4,miPSC.Clone14.Serum.mRC-seq|5,miPSC.Clone…	chr3|98737822|98738253|L1|129P2_OlaHsd,129S1_SvImJ,BTBR_T__Itpr3tf_J,DBA_1J,DBA_2J,FVB_NJ,LP_J,NOD_ShiLtJ,NZB_B1NJ,NZO_HlLtJ,NZW_LacJ,SEA_GnJ,SJL_J,SM_J,WSB_EiJ,ZALENDE_EiJ
6805d07d-e13f-463f-afee-f71a0a2ae109	chr3	99230200	99230183	+	+	N	L1MdTFI	7168	7402	365	456	AAAAATCATCCACATGAG	CCAATGCTATACCAAAAGTCCCCCTTACCCACCCACCCCCACTCCCCTACCCACCCACTCCCCCCCTTTGGCCCTGGCGTTCCCCTGTACCGGGGCACACAAAGTCTGCGTGTCCAATGGGCCTCTCTTTCCAGTGATGGCCGACTAGGCCATCTTTTGATACATATGCAGCTAGAGTCAAGAGCTCATGTGGATGATTTTTGAGGACCAGGAAGGAGTTAATCTGCCTGGTAGTGCCCGGGCTAGTTAGTTCTGGCCAGCAAATGAAAGCAGATCAGAGATGTGATTCTTGTAACATGAGTGCTTGCTGGGGTGGAAAGAGAGGGCATGCTTGGGCCTTATAGAGGAGCCCCTCTTTAGTCTGCCCACCACATTCAACTGACTCTCCATAAAAGTGCA…	AACTGGGGGCAAGGGGGGGGGGGGGGGGGGGGGGGGGGGGGGGGGGTGGGGGGTTAGGGGGGACTTTTGGTATAGCATTGGAAATGTAAATGAGCTAAATACCTAATAAAAAATGGAAAAAAAAAATCATCCACATGAGGCCTTGTGTGGCTCTTAGAGATCTCTGTCATTCTTCTTATAACTTTCAAATATGTTNCCCCTTGTTATTGTGTTTTCTTGTGTTTATAT	miPSC.Clone15.2i.mRC-seq|4,miPSC.Clone10.2i.mRC-seq|3,MEF.I222e2.mRC-seq|10,miPSC.Clone12.Serum.mRC-seq|8,miPSC.Clone17.2i.mRC-seq|7,miPSC.Clone16.Serum.mRC-seq|3,miPSC.Clone9.2i.mRC-seq|6,miPSC.Clone2.Serum|15,miPSC.Clone1.2i|8,miPSC.Clone14.2i.mRC-seq|2,miPSC.Clone2.2i.mRC-seq|2,miPSC.Clone18.2i.mRC-seq|4,miPSC.Clone8.Serum|16,miPSC.Clone10.Serum.mRC-seq|3,miPSC.Clone3.2i.mRC-seq|5,miPSC.Clone1…	miPSC.Clone15.2i.mRC-seq|2,miPSC.Clone10.2i.mRC-seq|4,MEF.I222e2.mRC-seq|14,miPSC.Clone12.Serum.mRC-seq|7,miPSC.Clone17.2i.mRC-seq|6,miPSC.Clone2.Serum.mRC-seq|4,miPSC.Clone9.2i.mRC-seq|8,miPSC.Clone2.Serum|21,miPSC.Clone1.2i|7,miPSC.Clone14.2i.mRC-seq|3,miPSC.Clone18.2i.mRC-seq|8,miPSC.Clone8.Serum|12,miPSC.Clone10.Serum.mRC-seq|3,miPSC.Clone3.2i.mRC-seq|6,miPSC.Clone14.Serum.mRC-seq|8,miPSC.Clo…	chr3|99229929|99230356|L1|129P2_OlaHsd,129S1_SvImJ,FVB_NJ,LP_J,SEA_GnJ,SJL_J
4ecf3090-3e74-46e0-b921-5553b8466549	chr3	102800901	102800911	-	-	N	L1MdA	1	6572	288	436	CAAGAAATTCT	GGCAGGCACTGTGTTCCCCTCACCAGGGGTCCTAGGGTCCCGTGGGGAGTACTGTGTGGGCCCTTGCGGGTGTTGGGCAAGACTCTGCTGGCAAGGTAGCCCGGGGCTCGAGTCTCGAGTCCAAGAAATTCTACTTAGGGAGACTGCATGCCATTTAATATTATTGATTTTATGAAAGTNCCACA	AACGCTGACACCATTGCATACACTAGCAAGATTTTATTGAAAGGACGCAGATGTAGCTGTCTCTTGTGAGACTATGCCGGGGCCCAGCAAACACAGAAGTGGATGCTCACAGTCAGCTAATGGATGGATCATAGGGCTCCCAATGGAGGAGCTAGAGAAAGTAGCCAAGGAGCTAAAGGGATCTGCAACCCTATAGGTGGAACAACATTATGAGCTAACCAGTACCCCGGAGCTCTTGACTCTAGCTGCATATATATCAAAAGATGGCCTAGTCGGCCATCACTGGAAAGAGAGGCCCATTGGACTTGCAAACTTTATATGCCCCAGTCCAGGGGAATTCCAGGGCCAAAAAGGGGGAGTGGGTGGGCAGGGGAGTGGGGGTGGGTGGATATGGGGGAC…	miPSC.Clone15.2i.mRC-seq|3,MEF.I222e2.mRC-seq|1,miPSC.Clone16.2i.mRC-seq|3,miPSC.Clone17.2i.mRC-seq|7,miPSC.Clone16.Serum.mRC-seq|2,miPSC.Clone2.Serum|15,miPSC.Clone1.2i|11,miPSC.Clone14.2i.mRC-seq|1,miPSC.Clone8.Serum|14,miPSC.Clone10.Serum.mRC-seq|1,miPSC.Clone3.2i.mRC-seq|1,miPSC.Clone14.Serum.mRC-seq|2,miPSC.Clone4.2i|13,miPSC.Clone1.Serum|7,miPSC.Clone1.Serum.mRC-seq|1,miPSC.Clone1.2i.mRC-se…	miPSC.Clone15.2i.mRC-seq|3,miPSC.Clone10.2i.mRC-seq|3,MEF.I222e2.mRC-seq|7,miPSC.Clone12.Serum.mRC-seq|4,miPSC.Clone17.2i.mRC-seq|3,miPSC.Clone2.Serum.mRC-seq|3,miPSC.Clone9.2i.mRC-seq|6,miPSC.Clone2.Serum|17,miPSC.Clone1.2i|15,miPSC.Clone14.2i.mRC-seq|5,miPSC.Clone2.2i.mRC-seq|3,miPSC.Clone18.2i.mRC-seq|4,miPSC.Clone8.Serum|16,miPSC.Clone10.Serum.mRC-seq|3,miPSC.Clone3.2i.mRC-seq|3,miPSC.Clone14…	chr3|102800633|102801178|L1|129P2_OlaHsd,129S1_SvImJ,AKR_J,A_J,BALB_cJ,BUB_BnJ,C3H_HeH,C3H_HeJ,C57BR_cdJ,C57L_J,C58_J,CBA_J,FVB_NJ,I_LnJ,KK_HiJ,LG_J,LP_J,NOD_ShiLtJ,NZB_B1NJ,NZO_HlLtJ,NZW_LacJ,RF_J,SJL_J,SM_J,WSB_EiJ,ZALENDE_EiJ
fac27fd4-ce6f-480e-a28a-47022a534c75	chr3	129866805	129866794	+	+	N	B2	0	213	487	409	AAAGAAAAAAGA	CATCTAGAGGCCTGCTGATCCAATCATCCTGGGCCCCTAGCACAAACCTCTCCAGATTAATATCTATGCTGACAAATTATTAATTATACTAATAACTATTCTGTTCAAACTGTAAGATGACCAAGCCAGCTCAGTCAGTTGACAGATTCTCCAGCGCAGGAGTGAGGATTAAAAAGAAAAAAGAGGGCTGGTGAGATGGCTCAGTGGGTAAGAGCACCCGACTGCTCTTCCGAAGGTCCAGAGTTCAGGTCCCAGCAACCACATGGTGGCTCACAACCATCCGTAATGGGATCTGACTCCCTCTTCTGGTGTGTCTGAAGACAGCTACAGTGTACTTACATATAATAAATAAATAAATCTTTAAAAAAAAAAAAAAAAAAAAAGAAAG	AATCCACCTGGTTACTCACCTCTGTCCGTTTTGCCGATTCCCTCCCCTTACTATTATGTGCCACGACAAAGTCCTTTTCTTTTCCACTCTAAAGTAAACACCATTTTAATAAAAAAAAAACATAAACAGAAAGAAAAAAGATGTGCCGGGCGTGGTGGCACACGCCTTTAATCCCAGCACTCGGGAGGCAGAGGCAGGCAGATTTCTGAGTTCGAGGCCAGCTTGGTCTACAAAATGAGTTCCAGGACAACCAGGGCTATACAAAGAAACCCTGTCT	miPSC.Clone15.2i.mRC-seq|9,miPSC.Clone10.2i.mRC-seq|6,MEF.I222e2.mRC-seq|19,miPSC.Clone12.Serum.mRC-seq|4,miPSC.Clone17.2i.mRC-seq|4,miPSC.Clone16.Serum.mRC-seq|7,miPSC.Clone9.2i.mRC-seq|13,miPSC.Clone2.Serum|8,miPSC.Clone1.2i|5,miPSC.Clone14.2i.mRC-seq|8,miPSC.Clone2.2i.mRC-seq|5,miPSC.Clone18.2i.mRC-seq|6,miPSC.Clone8.Serum|14,miPSC.Clone10.Serum.mRC-seq|8,miPSC.Clone3.2i.mRC-seq|1,miPSC.Clone1…	miPSC.Clone10.2i.mRC-seq|6,MEF.I222e2.mRC-seq|14,miPSC.Clone12.Serum.mRC-seq|3,miPSC.Clone17.2i.mRC-seq|3,miPSC.Clone2.Serum.mRC-seq|4,miPSC.Clone9.2i.mRC-seq|7,miPSC.Clone2.Serum|17,miPSC.Clone1.2i|7,miPSC.Clone14.2i.mRC-seq|8,miPSC.Clone2.2i.mRC-seq|3,miPSC.Clone18.2i.mRC-seq|12,miPSC.Clone8.Serum|9,miPSC.Clone10.Serum.mRC-seq|3,miPSC.Clone3.2i.mRC-seq|3,miPSC.Clone14.Serum.mRC-seq|11,miPSC.Clo…	chr3|129866612|129866986|SINE|129P2_OlaHsd,129S1_SvImJ,129S5SvEvBrd,AKR_J,BUB_BnJ,C57L_J,C58_J,FVB_NJ,I_LnJ,LG_J,LP_J,NOD_ShiLtJ,NZW_LacJ,RF_J,SJL_J,SM_J
1bb6239b-d2a2-4a58-9f28-b93eacf14c22	chr3	129871291	129871307	-	-	N	B2	0	192	470	426	CTTAATGTTTAATTTTT	ATTTATATGTGTTGACAGTTTTGCTTCCATGCCCATCTGAGGAGGACTGCAAAGCTCTTGAATTGTTTGTGCTACACAGTGGAGAACAGACAGGCTGGACCGTGGGTAGACAGGGTGCATGTAGGTAAGGCAATTGGAGGCAAGCCATGCAATGCAGATGATAAGGACAGGGTGTTAGGAAAGCAGACGAGGTTTGAAAAGTGAATGGTGAAAAATTAAACATTAAGGGGCTGGTGAGATGGCTCAGTAGGTAAGAGCACCCGACTGCTCTTCCAAAGGTCAGGAGTTCAAATCCCAGCAACCACATGGTGGCTCACAACCATCTGTAACGAGATCTGACTGGAGTGTCTGAGGACAGCTATAGTGTACTTACATATAATAAATAAATAAATCTTTTAA…	ATTTATATGTGTTGACAGTTTTGCTTCCATGCCCATCTGAGGAGGACTGCAAAGCTCTTGAATTGTTTGTGCTACACAGTGGAGAACAGACAGGCTGGACCGTGGGTAGACAGGGTGCATGTAGGTAAGGCAATTGGAGGCAAGCCATGCAATGCAGATGATAAGGACAGGGTGTTAGGAAAGCAGACGAGGTTTGAAAAGTGAATGGTGAAAAATTAAACATTAAGGGGCTGGTGAGATGGCTCAGTAGGTAAGAGCACCCGACTGCTCTTCCAAAGGTCAGGAGTTCAAATCCCAGCAACCACATGGTGGCTCACAACCATCTGTAACGAGATCTGACTGGAGTGTCTGAGGACAGCTATAGTGTACTTACATATAATAAATAAATAAATCTTTTAA…	miPSC.Clone15.2i.mRC-seq|3,miPSC.Clone10.2i.mRC-seq|7,MEF.I222e2.mRC-seq|13,miPSC.Clone12.Serum.mRC-seq|5,miPSC.Clone17.2i.mRC-seq|3,miPSC.Clone16.Serum.mRC-seq|4,miPSC.Clone9.2i.mRC-seq|13,miPSC.Clone2.Serum|5,miPSC.Clone1.2i|5,miPSC.Clone14.2i.mRC-seq|6,miPSC.Clone2.2i.mRC-seq|7,miPSC.Clone18.2i.mRC-seq|7,miPSC.Clone8.Serum|11,miPSC.Clone10.Serum.mRC-seq|8,miPSC.Clone3.2i.mRC-seq|7,miPSC.Clone1…	miPSC.Clone15.2i.mRC-seq|2,miPSC.Clone10.2i.mRC-seq|3,MEF.I222e2.mRC-seq|11,miPSC.Clone12.Serum.mRC-seq|10,miPSC.Clone17.2i.mRC-seq|9,miPSC.Clone16.Serum.mRC-seq|8,miPSC.Clone9.2i.mRC-seq|6,miPSC.Clone2.Serum|16,miPSC.Clone1.2i|12,miPSC.Clone14.2i.mRC-seq|8,miPSC.Clone2.2i.mRC-seq|9,miPSC.Clone18.2i.mRC-seq|4,miPSC.Clone8.Serum|14,miPSC.Clone10.Serum.mRC-seq|3,miPSC.Clone3.2i.mRC-seq|4,miPSC.Clon…	chr3|129871058|129871550|SINE|129P2_OlaHsd,129S1_SvImJ,129S5SvEvBrd,AKR_J,BUB_BnJ,C57BR_cdJ,C57L_J,C58_J,FVB_NJ,I_LnJ,LG_J,LP_J,NOD_ShiLtJ,NZW_LacJ,RF_J,SJL_J,SM_J
ae023233-cc35-4fa2-8a36-e8866cbae36b	chr3	134845743	134845728	+	+	N	L1MdTFII	33	7127	499	395	ATAAAACAGTACATCG	ATGTCATATATGCATGTGCACATACACAGAAACACACACACACACACACACACAGAGAGAGAGAGAGAGAGAGAGAGAGAGAGAGAGAATACTAATAGAAAATTTTAAAGTTTATTATAAAACAGTGCATCGACACAGCAGCAGCGGTCACCAATCTCTTGGCCCGGGGAACAC	CAGAGGTTCAGTCCATTATCATCAAGGTGGGAGCATGGCAGTATCTCGGTAGGCATGGCGCAGGAGGAGCTGAGAGTTCTATGTCTTCATCCAAAAAAAGGCTGCTAGTGGAAGACTGACTTCCAGGCAACTAGGGTGAGGATCTTATGCCTACACCCACAGTGACACACCCATTCCAACCAGGTCACACCTATTCCAACAAGGCCACACCTTCAGATGGTGCCACTCCCTGGTCCAAGGATATACAAACCATCACAACAGGTAACACGATGTACTGTTTTATTTATTTATTTTTTTTCCATTTTTTATTAGGTATTTAGCTCATTTACATTTCCAATGCTATACCAAAAGTCCCCCTTACCCACCCACCCCCACTCCCCTACCCACCCACTCCCCCCT…	miPSC.Clone15.2i.mRC-seq|2,miPSC.Clone10.2i.mRC-seq|7,MEF.I222e2.mRC-seq|28,miPSC.Clone12.Serum.mRC-seq|7,miPSC.Clone17.2i.mRC-seq|6,miPSC.Clone16.Serum.mRC-seq|6,miPSC.Clone9.2i.mRC-seq|14,miPSC.Clone2.Serum|6,miPSC.Clone1.2i|11,miPSC.Clone14.2i.mRC-seq|10,miPSC.Clone2.2i.mRC-seq|11,miPSC.Clone18.2i.mRC-seq|5,miPSC.Clone8.Serum|15,miPSC.Clone10.Serum.mRC-seq|5,miPSC.Clone3.2i.mRC-seq|23,miPSC.Cl…	miPSC.Clone15.2i.mRC-seq|4,miPSC.Clone10.2i.mRC-seq|5,MEF.I222e2.mRC-seq|9,miPSC.Clone12.Serum.mRC-seq|5,miPSC.Clone17.2i.mRC-seq|4,miPSC.Clone2.Serum.mRC-seq|9,miPSC.Clone9.2i.mRC-seq|8,miPSC.Clone2.Serum|18,miPSC.Clone1.2i|10,miPSC.Clone14.2i.mRC-seq|4,miPSC.Clone2.2i.mRC-seq|3,miPSC.Clone18.2i.mRC-seq|3,miPSC.Clone8.Serum|9,miPSC.Clone10.Serum.mRC-seq|3,miPSC.Clone3.2i.mRC-seq|4,miPSC.Clone14.…	chr3|134845617|134845924|L1|129P2_OlaHsd,129S1_SvImJ,DBA_1J,DBA_2J,FVB_NJ,KK_HiJ,LP_J,NOD_ShiLtJ,SEA_GnJ,SM_J,ST_bJ,WSB_EiJ
851883b6-ecb1-4058-bb30-3e0bb8e1a1bc	chr3	138993935	138993922	-	+	Y	L1MdGF	4394	7097	322	391	AGAAAGCAGCTAGG	CAGCAATACCTCTCCTGGGCATATATCCAGAAGATGCCCCAACTGGTAAGAAGGACACATGCTCCACTATGTTCATAGCAGCCTTATTTATAATAGCCAGAAGCTGGAAAGAACCTAGATGCCCCTCAACAGAGGAATGGATACAGAAAATGTGGTACATCTACACAATGGAGTACTACTCAGCTATTAAAAAGAATGAATTTATGAAATTCCTAGCCAAATGGATGGACCTGGAGGGCATCATCCTGAGTGAGGTAACACATTCACAAAGGAACTCACACAATATGTACTCACTGATAAGTGGATATTAGCCCAAAACCTAGGATACCCAAGATATAAGATACAATTTCCTAAACACATGAAACTCAAGAAAAATGAAGACTGAAGTGTGGACACTAT…	GATCTTGTCAAATGCATACACTAGCAAGATTTTATCGAAAGGACCCAGATGTAGCTGTCTCTTGTGAGACTATGCCGGGGCCTAGCAAACACAGAAGTGGATGCTCACAGTCAGCTAATGGATGGATTACAGGGCTCCCAATGGAGGAGCTAGAGAAAGTACCCAAGGAGCTAAAGGGATCTGCAACCCTATAGGTGGATCAACATTATGAACTAACCAGTACCCCGGAGCTCTTGACTCTAGCTGCATATGTATCAAAAGATGGCCTAGTCGGCCATCACTGGAAAGAGAGGCCCATTGGACACACAAACTTTATATGCCCCAGAACAGGGGAACGCCAGGGCCAAAAAGGGGGAGTGGGCGGGTAGGGGAGTGGGGGGGGTGGGTATGGGGGACTTT…	miPSC.Clone15.2i.mRC-seq|1,miPSC.Clone10.2i.mRC-seq|2,MEF.I222e2.mRC-seq|10,miPSC.Clone12.Serum.mRC-seq|2,miPSC.Clone17.2i.mRC-seq|3,miPSC.Clone16.Serum.mRC-seq|1,miPSC.Clone9.2i.mRC-seq|2,miPSC.Clone2.Serum|16,miPSC.Clone1.2i|14,miPSC.Clone14.2i.mRC-seq|6,miPSC.Clone2.2i.mRC-seq|3,miPSC.Clone18.2i.mRC-seq|3,miPSC.Clone8.Serum|13,miPSC.Clone10.Serum.mRC-seq|2,miPSC.Clone3.2i.mRC-seq|1,miPSC.Clone…	miPSC.Clone15.2i.mRC-seq|5,miPSC.Clone10.2i.mRC-seq|5,MEF.I222e2.mRC-seq|7,miPSC.Clone12.Serum.mRC-seq|2,miPSC.Clone17.2i.mRC-seq|3,miPSC.Clone2.Serum.mRC-seq|5,miPSC.Clone9.2i.mRC-seq|3,miPSC.Clone2.Serum|17,miPSC.Clone1.2i|14,miPSC.Clone14.2i.mRC-seq|3,miPSC.Clone2.2i.mRC-seq|5,miPSC.Clone8.Serum|17,miPSC.Clone10.Serum.mRC-seq|2,miPSC.Clone3.2i.mRC-seq|1,miPSC.Clone14.Serum.mRC-seq|7,miPSC.Clon…	chr3|138993656|138994166|L1|129P2_OlaHsd,129S1_SvImJ,129S5SvEvBrd,BTBR_T__Itpr3tf_J,CBA_J,DBA_1J,LG_J,LP_J,NOD_ShiLtJ,NZB_B1NJ,NZO_HlLtJ,NZW_LacJ,SEA_GnJ,SJL_J,SM_J
072912c8-9a60-4c0d-b92a-e9cef5482be2	chr3	141581879	141581887	-	-	N	L1MdA	5787	6642	500	267	AAGTTTGTG	GCAGGGTGCTGCCTCAGCGCCTCTGTGCTTCCGCCTGTTCCAGAAGCTGTCAGGTTCTCTGGCGCACCCTCTCACCTGTTCAGACTAATTTCCTAAGTTCCGCGGGTCCCGGACCAAGATCAAGTTTGTGTTTTAAAGGAAGGTCTCAGTGCATGACCATCATGGGTCTAAGGCACTCTTTT	ATCAGCATCCAAACGCTGACACCATTGCATACACTAGCAAGATTTTATCGAAAGGACCCAGATGTAGCTGTCTCTTGTGAGACTATGCCGGGGCCTAGCAAACACAGAAGTGGATGCTCACAGTCAGCTAATGGATGGATCACAGGGCTCCCAATGGAGGAGCTAGAGAAAGTACCCAAGGAGCTAAAGGGATCTGCAACCCTATAGGTGGAACAACATTATGAACTAACCAGTACCCCGGAGCTCTGGACTCTAGCTGCATATGTATCAAAAGATGGCCTAGTCGGCCATCACTGGAAAGAGAGGCCCATTGGACTTGCAAACTTTATATGCCCCAGTACAGGGGAACGCCAGGGCCAAAAAGGGGGAGTGGGTGGGTAGGGGAGTGGGGGTGGGTGG…	miPSC.Clone15.2i.mRC-seq|1,miPSC.Clone10.2i.mRC-seq|3,MEF.I222e2.mRC-seq|7,miPSC.Clone12.Serum.mRC-seq|3,miPSC.Clone17.2i.mRC-seq|2,miPSC.Clone2.Serum.mRC-seq|2,miPSC.Clone9.2i.mRC-seq|3,miPSC.Clone2.Serum|7,miPSC.Clone1.2i|9,miPSC.Clone14.2i.mRC-seq|2,miPSC.Clone2.2i.mRC-seq|1,miPSC.Clone18.2i.mRC-seq|2,miPSC.Clone8.Serum|11,miPSC.Clone10.Serum.mRC-seq|4,miPSC.Clone3.2i.mRC-seq|6,miPSC.Clone14.S…	miPSC.Clone15.2i.mRC-seq|7,miPSC.Clone10.2i.mRC-seq|8,MEF.I222e2.mRC-seq|22,miPSC.Clone12.Serum.mRC-seq|6,miPSC.Clone17.2i.mRC-seq|10,miPSC.Clone16.Serum.mRC-seq|6,miPSC.Clone9.2i.mRC-seq|10,miPSC.Clone2.Serum|9,miPSC.Clone1.2i|10,miPSC.Clone14.2i.mRC-seq|5,miPSC.Clone18.2i.mRC-seq|13,miPSC.Clone10.Serum.mRC-seq|7,miPSC.Clone3.2i.mRC-seq|11,miPSC.Clone14.Serum.mRC-seq|9,miPSC.Clone4.2i|8,miPSC.Cl…	chr3|141581659|141582057|L1|129P2_OlaHsd,129S1_SvImJ,129S5SvEvBrd,A_J,BALB_cJ,BTBR_T__Itpr3tf_J,C3H_HeH,C3H_HeJ,I_LnJ,KK_HiJ,LP_J,SM_J
eec7117c-e1db-4ac4-9579-60638cbffb9b	chr3	143123173	143123188	-	-	N	B2	0	193	463	419	CTAAGTTTGTATTCTT	GATACAGATAATTTAGATACAGATAAATATAGGTGATATATATGGGCAAAGACATATAGATGATATGGGCATATCAACTTTAAACAAAGAAATGATGGTATATTTTATTAATTATGAATTTATAATCCAATGTGTTTTATAGCAAGGATTTTGGTGTAGAAGAAAAGTATTTTAATTCAGAATCTGAACTAGAAGTAAGAATACAAACTTAGGGGGCTGGTGAGATGGCTCAGTGAGTAAGAGCACCCGACTGCTCTTCCGAAGGTCTAGAGTTCAAATCCCAGCAACCACATGGTGGCTCACAACCATCCTAATGAGATCTGTCTCTCTCTTCTGGAGTGTCTGAAGACAGCTACAGTGTACTTACATATAAATAAATAAATCTTTAAAAAAAAAAAA…	GATACAGATAATTTAGATACAGATAAATATAGGTGATATATATGGGCAAAGACATATAGATGATATGGGCATATCAACTTTAAACAAAGAAATGATGGTATATTTTATTAATTATGAATTTATAATCCAATGTGTTTTATAGCAAGGATTTTGGTGTAGAAGAAAAGTATTTTAATTCAGAATCTGAACTAGAAGTAAGAATACAAACTTAGGGGGCTGGTGAGATGGCTCAGTGAGTAAGAGCACCCGACTGCTCTTCCGAAGGTCTAGAGTTCAAATCCCAGCAACCACATGGTGGCTCACAACCATCCTAATGAGATCTGTCTCTCTCTTCTGGAGTGTCTGAAGACAGCTACAGTGTACTTACATATAAATAAATAAATCTTTAAAAAAAAAAAA…	miPSC.Clone15.2i.mRC-seq|5,miPSC.Clone10.2i.mRC-seq|5,MEF.I222e2.mRC-seq|10,miPSC.Clone12.Serum.mRC-seq|10,miPSC.Clone17.2i.mRC-seq|11,miPSC.Clone16.Serum.mRC-seq|2,miPSC.Clone9.2i.mRC-seq|8,miPSC.Clone2.Serum|18,miPSC.Clone1.2i|6,miPSC.Clone14.2i.mRC-seq|8,miPSC.Clone2.2i.mRC-seq|4,miPSC.Clone18.2i.mRC-seq|8,miPSC.Clone8.Serum|12,miPSC.Clone10.Serum.mRC-seq|5,miPSC.Clone3.2i.mRC-seq|6,miPSC.Clon…	miPSC.Clone15.2i.mRC-seq|4,miPSC.Clone10.2i.mRC-seq|5,MEF.I222e2.mRC-seq|12,miPSC.Clone12.Serum.mRC-seq|3,miPSC.Clone17.2i.mRC-seq|7,miPSC.Clone2.Serum.mRC-seq|8,miPSC.Clone9.2i.mRC-seq|2,miPSC.Clone2.Serum|16,miPSC.Clone1.2i|6,miPSC.Clone14.2i.mRC-seq|4,miPSC.Clone2.2i.mRC-seq|11,miPSC.Clone18.2i.mRC-seq|3,miPSC.Clone8.Serum|15,miPSC.Clone10.Serum.mRC-seq|6,miPSC.Clone3.2i.mRC-seq|6,miPSC.Clone1…	chr3|143122901|143123446|SINE|129P2_OlaHsd,129S1_SvImJ,129S5SvEvBrd,AKR_J,A_J,BALB_cJ,BTBR_T__Itpr3tf_J,BUB_BnJ,C3H_HeH,C3H_HeJ,CAST_EiJ,DBA_2J,FVB_NJ,I_LnJ,KK_HiJ,LEWES_EiJ,LG_J,LP_J,NZB_B1NJ,NZO_HlLtJ,NZW_LacJ,RF_J,SEA_GnJ,SJL_J,SM_J,ST_bJ,WSB_EiJ
2bce08a5-8561-48e9-810a-ccff9ccf7199	chr4	50012633	50012644	-	-	N	L1MdTFI	131	7458	500	315	AGAAAACTTTCT	CNGGCCCACACAGGGTGCTGCCTCAGCGCCTCTGTGCTTCCGCCTGTTCCAGAAGCTGTCAGGTTCTCTGGCGCACCCTCTCACCTGTTCAGACTAATTTCCTAAGTTCGGCGGGTCCCGGAGAAAACTTTCTAATTATAAATGTTTAAGACTTTAAAT	TCTCATTCAAACTACCACACCTCCTTAAGCCTGTAGATTTGGGGATAAAGGCACTTTTGAAAGTTCATACATCAGGTAAGTGGATTAACCACTCAAAGCCAATGATTTTGAAGAAGATATCCATAACATTGAAACTAGAAAACTTTCTTTTTTTTTTTTTTTTTTTTTTTCCCCCTTTTTTTTTAGGGTTATTTA	miPSC.Clone15.2i.mRC-seq|8,miPSC.Clone10.2i.mRC-seq|16,MEF.I222e2.mRC-seq|32,miPSC.Clone12.Serum.mRC-seq|8,miPSC.Clone17.2i.mRC-seq|10,miPSC.Clone2.Serum.mRC-seq|16,miPSC.Clone14.2i.mRC-seq|12,miPSC.Clone18.2i.mRC-seq|20,miPSC.Clone10.Serum.mRC-seq|11,miPSC.Clone3.2i.mRC-seq|26,miPSC.Clone14.Serum.mRC-seq|19,miPSC.Clone16.2i.mRC-seq|6,miPSC.Clone1.Serum.mRC-seq|13,miPSC.Clone1.2i.mRC-seq|31,miPSC…	miPSC.Clone15.2i.mRC-seq|4,miPSC.Clone10.2i.mRC-seq|4,MEF.I222e2.mRC-seq|7,miPSC.Clone12.Serum.mRC-seq|2,miPSC.Clone2.Serum.mRC-seq|1,miPSC.Clone9.2i.mRC-seq|3,miPSC.Clone2.Serum|13,miPSC.Clone1.2i|8,miPSC.Clone14.2i.mRC-seq|4,miPSC.Clone2.2i.mRC-seq|2,miPSC.Clone18.2i.mRC-seq|6,miPSC.Clone8.Serum|14,miPSC.Clone10.Serum.mRC-seq|1,miPSC.Clone14.Serum.mRC-seq|4,miPSC.Clone4.2i|8,miPSC.Clone1.Serum|…	chr4|50012435|50012739|L1|129P2_OlaHsd,129S1_SvImJ,LP_J,NZW_LacJ
aa0ca61d-1e1c-40a9-a98c-5d1d9857b3e7	chr4	50138039	50138053	-	-	N	L1MdTFII	151	7152	500	323	GGATTGGGAGATTTT	CCCCAGCCGGGCGGGCACCTGTCCTCCGGTCCGGAAGGTGGCCGGCTGTCCCCGGCCCACACAGGGTGCTGCCTCAGCGCCTCTGTGCTTCTGCCTGTTCCAGAAGCTGTCAGGTTCTCTCGGATTGGGAGATTTTAATATCTGTTATTACTTTATTAGGAGTTATNAAAATCTGTTTAAATTGCTTAACTGATTTTAATTCAACATTGATAAGTGGTATGTGTTAAGACAATTATCAGGTTTTTNTTTTTGNTTTT	TCAACTGAATTGGGCAATGTTCCTCCTGTTCTTATTTTTTAACAATTGCATGTGTATTCACATTAAATTCTTGAAAGTTTAGTAGAATTATGCATGAAAACCATCTCAAGTTGGATTTTTTGTTCTTGTTTGGGGATTGGGAGATTTTTTTTNTTTTTTTNTTTTTGTTCCCTTTTTTTATTTTTAGGTTTTATCTCTT	miPSC.Clone15.2i.mRC-seq|6,miPSC.Clone10.2i.mRC-seq|8,MEF.I222e2.mRC-seq|36,miPSC.Clone12.Serum.mRC-seq|7,miPSC.Clone17.2i.mRC-seq|15,miPSC.Clone16.Serum.mRC-seq|5,miPSC.Clone9.2i.mRC-seq|13,miPSC.Clone2.Serum|6,miPSC.Clone1.2i|5,miPSC.Clone14.2i.mRC-seq|9,miPSC.Clone2.2i.mRC-seq|11,miPSC.Clone18.2i.mRC-seq|5,miPSC.Clone10.Serum.mRC-seq|7,miPSC.Clone3.2i.mRC-seq|10,miPSC.Clone14.Serum.mRC-seq|12,…	miPSC.Clone15.2i.mRC-seq|3,miPSC.Clone10.2i.mRC-seq|3,MEF.I222e2.mRC-seq|4,miPSC.Clone12.Serum.mRC-seq|4,miPSC.Clone17.2i.mRC-seq|1,miPSC.Clone2.Serum.mRC-seq|5,miPSC.Clone9.2i.mRC-seq|5,miPSC.Clone2.Serum|13,miPSC.Clone1.2i|9,miPSC.Clone14.2i.mRC-seq|3,miPSC.Clone2.2i.mRC-seq|2,miPSC.Clone18.2i.mRC-seq|2,miPSC.Clone8.Serum|12,miPSC.Clone10.Serum.mRC-seq|3,miPSC.Clone3.2i.mRC-seq|1,miPSC.Clone14.…	chr4|50137875|50138222|L1|129P2_OlaHsd,129S1_SvImJ,LP_J,NZW_LacJ
3f57192d-0b12-406b-9b3e-b885b28ed5b7	chr4	55561804	55561819	-	-	N	L1MdTFI	156	7405	445	425	TGGAAAGGTCTTTCTT	GATGGTGGCCGGCTGTCTGCGGCCCGCCAAGGGTGCTGCCTCAGCGGCTCTGTGCTTCCGCCCGTCCCAGAAGCTGTCCGGTTCTCTGGCGCACCCTCTAACCTGTTCAGACTAATTTCCCTGGAAAGGTCTTTCTTGAATACCTTGTAAAAATAAAGANAAGAG	ACGCTGACACCATTGCATACACTAGCAAGATTTTATCGAAAGGACCCAGATGTAGCTGTCTCTTGTGAGACTATGCCGGGGCCTAGCAAACACAGAAGTGGATGCCCACAGTCAGCTAATGGATGGATCACAGGGCTCCCAATGGAGGAGCTAGAGAAAGTACCCAAGGAGCTAAAGGGATCTGCAACCCTATAGGTGGATCAACATTATGAACTAACCAGTACCCCGGAGCTCTTGACTCTAGCTGCATATGTATCAAAGGATGGCCTAGTCGGCCATCACCGGAAAGAGAGGCCCATTGGACACACAAACTTTATATGCCCCAGAACAGGGGAACGCCAGGGCCAAAAAGGGGGAGTGGGCGGGTAGGGGAGTGGGGGTGGGTGGGTATGGGGGACT…	miPSC.Clone15.2i.mRC-seq|6,miPSC.Clone10.2i.mRC-seq|6,MEF.I222e2.mRC-seq|10,miPSC.Clone12.Serum.mRC-seq|7,miPSC.Clone17.2i.mRC-seq|9,miPSC.Clone16.Serum.mRC-seq|5,miPSC.Clone9.2i.mRC-seq|12,miPSC.Clone2.Serum|9,miPSC.Clone1.2i|8,miPSC.Clone14.2i.mRC-seq|5,miPSC.Clone2.2i.mRC-seq|10,miPSC.Clone18.2i.mRC-seq|8,miPSC.Clone8.Serum|10,miPSC.Clone10.Serum.mRC-seq|2,miPSC.Clone3.2i.mRC-seq|6,miPSC.Clone…	miPSC.Clone10.2i.mRC-seq|8,MEF.I222e2.mRC-seq|11,miPSC.Clone12.Serum.mRC-seq|5,miPSC.Clone17.2i.mRC-seq|7,miPSC.Clone2.Serum.mRC-seq|9,miPSC.Clone9.2i.mRC-seq|5,miPSC.Clone2.Serum|20,miPSC.Clone1.2i|8,miPSC.Clone14.2i.mRC-seq|5,miPSC.Clone2.2i.mRC-seq|3,miPSC.Clone18.2i.mRC-seq|4,miPSC.Clone8.Serum|21,miPSC.Clone10.Serum.mRC-seq|3,miPSC.Clone3.2i.mRC-seq|4,miPSC.Clone14.Serum.mRC-seq|7,miPSC.Clon…	chr4|55561627|55561996|L1|129P2_OlaHsd,129S1_SvImJ,BALB_cJ,BTBR_T__Itpr3tf_J,BUB_BnJ,C3H_HeJ,C57L_J,DBA_1J,DBA_2J,FVB_NJ,I_LnJ,LG_J,NOD_ShiLtJ,NZB_B1NJ,NZW_LacJ,RF_J,SEA_GnJ,SM_J,WSB_EiJ
d0981b52-6f88-4002-8eca-da73dfd7e480	chr4	59429791	59429777	-	-	N	L1MdA	5807	6575	497	371	GAGACCTGGACTTTC	CATTCTTAGACAAAGATACCGAATGGCTGTTTGATGATAGGTATAAAACCTGATTGCAGAAATTTTGAGTTTGTTATGTTTTTGTATGTTTTAAAAAGTAATTTAAAAAAAAAACAATCAGGCAATCACAAAAGAGACCTGGACTTTCTTTNTTTTTTTTTTTTCTTCTCTTTTTTATTATGGAGGTTTTTAACTCATTTACATTTCATTGTTTACCAA	CATCCCCTCCAATAAAAAAAGATTTATATCTTTCTAATTCTTCCTTTTATTCTATTTTTTTGAGGTGTAAGGGGATTGGAAGTATTTGAAACCCTCAGTGTTTACCCAGAAATCTTTCTTACACTTTTAAAAAATAATCTTTTTGAATTTTTAAAAGTCTATCTTTTTTCTTGCTTCCAAATTTCTTTCATTGAAAGTCCAGGTCTCCTGGAGGGCATCATCCTGAGTGAGGTAACACATTCACAAAGAAACTCACACAATATGTATTCACTGATAAGTGGATATTAGCCCCAAACCTAGGATACCCAAGATATAAGATATAATTTGCTAAACACATGAAACTCAAGGAGAATGAAGACTGAAGTGTGGACACTATGCCCCTCCTTAGATTTGGGAACA…	miPSC.Clone15.2i.mRC-seq|4,miPSC.Clone10.2i.mRC-seq|5,MEF.I222e2.mRC-seq|4,miPSC.Clone12.Serum.mRC-seq|2,miPSC.Clone17.2i.mRC-seq|2,miPSC.Clone2.Serum.mRC-seq|6,miPSC.Clone9.2i.mRC-seq|1,miPSC.Clone2.Serum|16,miPSC.Clone1.2i|11,miPSC.Clone14.2i.mRC-seq|1,miPSC.Clone2.2i.mRC-seq|1,miPSC.Clone18.2i.mRC-seq|6,miPSC.Clone8.Serum|13,miPSC.Clone10.Serum.mRC-seq|2,miPSC.Clone3.2i.mRC-seq|1,miPSC.Clone14…	miPSC.Clone15.2i.mRC-seq|1,miPSC.Clone10.2i.mRC-seq|7,MEF.I222e2.mRC-seq|11,miPSC.Clone12.Serum.mRC-seq|4,miPSC.Clone17.2i.mRC-seq|3,miPSC.Clone16.Serum.mRC-seq|7,miPSC.Clone9.2i.mRC-seq|8,miPSC.Clone2.Serum|24,miPSC.Clone1.2i|15,miPSC.Clone14.2i.mRC-seq|7,miPSC.Clone2.2i.mRC-seq|5,miPSC.Clone18.2i.mRC-seq|3,miPSC.Clone8.Serum|20,miPSC.Clone10.Serum.mRC-seq|3,miPSC.Clone3.2i.mRC-seq|2,miPSC.Clone…	chr4|59429537|59430062|L1|129P2_OlaHsd,129S1_SvImJ,129S5SvEvBrd,AKR_J,A_J,BALB_cJ,BTBR_T__Itpr3tf_J,BUB_BnJ,C3H_HeH,C3H_HeJ,C57BR_cdJ,CBA_J,DBA_1J,DBA_2J,FVB_NJ,I_LnJ,KK_HiJ,LG_J,LP_J,NOD_ShiLtJ,NZB_B1NJ,NZO_HlLtJ,NZW_LacJ,RF_J,SEA_GnJ,SJL_J,ST_bJ,WSB_EiJ,ZALENDE_EiJ
14858356-6cda-421d-b584-fb0f7c717046	chr4	62019658	62019648	+	+	N	L1MdTFI	154	7497	500	384	GAAAGTAATCC	AATATTTTATATAATTCTTATCCTAGAAAGTAGACGTATAAGAGGTAAGATTAAAAACAATGTCTCTTCAATGAAGCATTAAAAGTTGAACTGTCATGCATTTATATATAAGAATTGTTTGCCAAACTTTGTAAAGTGAAAGTAATCCAAAATTAGTCTGAACAGGTGAGAGGGTGCGCCAGAGAACCTGACAGCCCTTTTCTGGAACGGGGGCGCGG	TCCACCCCATAATCAGCATCCAAACGCTGACACCATTGCATATACTAGCAAGATTTTATCGAAAGGACCCAGATGTAGCTGTCTCTTGTGAGACTATCCCGGGGCCTAGCAAACACAGAAGTGGATGCTCACAGTCAGCTAATGGATGGATCACAGGGCTCCCAATGGAGGAGCTAGAGAAAGTATCCAAGGAGCTAAAGGGATCTTCAACCCTATAGGTGGAAAAACATTATGAACTAACCAGTACCCCTGAGCTCTTGACTCTAGCTGCATATGTATCAAAAGATGGCCTAGTCGGCCATCACTGGAAAGAGAGGCCCATTGGACACGCAGACTTTGTGTGCCCCGGTACAGGGGAACGCCAGGGCCAAAGGGGGGGAGTGGGTGGGTAGGGGAGTG…	miPSC.Clone15.2i.mRC-seq|11,miPSC.Clone10.2i.mRC-seq|13,MEF.I222e2.mRC-seq|30,miPSC.Clone12.Serum.mRC-seq|14,miPSC.Clone17.2i.mRC-seq|11,miPSC.Clone2.Serum.mRC-seq|16,miPSC.Clone14.2i.mRC-seq|15,miPSC.Clone18.2i.mRC-seq|17,miPSC.Clone10.Serum.mRC-seq|12,miPSC.Clone3.2i.mRC-seq|20,miPSC.Clone14.Serum.mRC-seq|22,miPSC.Clone16.2i.mRC-seq|20,miPSC.Clone1.Serum.mRC-seq|29,miPSC.Clone1.2i.mRC-seq|30,mi…	miPSC.Clone15.2i.mRC-seq|2,MEF.I222e2.mRC-seq|10,miPSC.Clone12.Serum.mRC-seq|1,miPSC.Clone17.2i.mRC-seq|8,miPSC.Clone2.Serum.mRC-seq|9,miPSC.Clone9.2i.mRC-seq|4,miPSC.Clone2.Serum|19,miPSC.Clone1.2i|8,miPSC.Clone14.2i.mRC-seq|1,miPSC.Clone2.2i.mRC-seq|3,miPSC.Clone18.2i.mRC-seq|4,miPSC.Clone8.Serum|10,miPSC.Clone10.Serum.mRC-seq|2,miPSC.Clone3.2i.mRC-seq|6,miPSC.Clone14.Serum.mRC-seq|5,miPSC.Clon…	chr4|62019373|62019838|L1|129P2_OlaHsd,129S1_SvImJ,AKR_J,A_J,BALB_cJ,C3H_HeH,C3H_HeJ,C57BR_cdJ,CBA_J,DBA_1J,DBA_2J,FVB_NJ,I_LnJ,LG_J,LP_J,NOD_ShiLtJ,NZB_B1NJ,NZO_HlLtJ,NZW_LacJ,RF_J,SEA_GnJ,SJL_J,ST_bJ
c4870168-175c-4497-a606-d35c83fe7940	chr4	77277159	77277147	+	+	N	L1MdA	0	1572	499	500	GAAAATTTAATTG	CAAAAGCTTAAAAATGTTGCTTCAGACTGTTGCCATTAATACAAATGCATGGATGCATTTCACTCTCATAACTAGACAACCATCATAGAAACTGACTGGATTCATACTTTCAATGTCAAAAGGAATGTTTCATTTGAAAATTTAATTGGCCCTTCCGCTCTACTCGAGACTCGAGCCCCGGGCTACCTTGCCAGCAGAGTCTTGCCCAGCGCAACCCGCGAGCGCCCAGTCGGGACTGAC	TATACACTTGTATAAATTATTATACTTATGTGTAGTTTACTTAAAATATAACTTGCATATTAGGTGATTTAATAAGAAGAAGATTAAATAATATTTTCTGAAATATATAAAACATTTGTAAAAAAATAAAATTCTATGTGATTCTCTAAAAAGTACCTTAAATATTACCTAAGCCCGCAGCAAAATATCAATGAAATCAATTAAATTTTCTCTTTTTTTATGTTTGGGAAGTTTTCTTCTATTATTTTGTTGAAGATATTAGCTGGCCCTTTAAGTTGAAAATCTTCATTCTCATCAATTCCTATTATCCGTAGGTTTGGTCTTCTCATTGTGTCCTGGATTACCTGGATGTTTTGAGTTAGGATCCTTTTGCATTTTGTATTTTCTTTGACTGTTGTG…	miPSC.Clone15.2i.mRC-seq|4,miPSC.Clone10.2i.mRC-seq|2,MEF.I222e2.mRC-seq|10,miPSC.Clone12.Serum.mRC-seq|3,miPSC.Clone17.2i.mRC-seq|4,miPSC.Clone16.Serum.mRC-seq|4,miPSC.Clone9.2i.mRC-seq|6,miPSC.Clone2.Serum|16,miPSC.Clone1.2i|14,miPSC.Clone14.2i.mRC-seq|2,miPSC.Clone18.2i.mRC-seq|5,miPSC.Clone8.Serum|24,miPSC.Clone10.Serum.mRC-seq|2,miPSC.Clone3.2i.mRC-seq|2,miPSC.Clone14.Serum.mRC-seq|4,miPSC.C…	miPSC.Clone15.2i.mRC-seq|1,MEF.I222e2.mRC-seq|5,miPSC.Clone12.Serum.mRC-seq|2,miPSC.Clone17.2i.mRC-seq|1,miPSC.Clone2.Serum.mRC-seq|4,miPSC.Clone9.2i.mRC-seq|1,miPSC.Clone2.Serum|28,miPSC.Clone1.2i|15,miPSC.Clone14.2i.mRC-seq|1,miPSC.Clone2.2i.mRC-seq|1,miPSC.Clone18.2i.mRC-seq|3,miPSC.Clone8.Serum|32,miPSC.Clone10.Serum.mRC-seq|1,miPSC.Clone3.2i.mRC-seq|1,miPSC.Clone14.Serum.mRC-seq|2,miPSC.Clon…	chr4|77276963|77277329|L1|129P2_OlaHsd,129S1_SvImJ,129S5SvEvBrd,A_J,BALB_cJ,BTBR_T__Itpr3tf_J,LP_J,MOLF_EiJ,NZW_LacJ,SEA_GnJ
f71a17e1-041d-4cd0-8a1e-8584d236471d	chr4	153683272	153683285	+	+	N	B2	0	214	258	394	AAGAATCTAAGCAG	CCCTCGTGAACAACACCGCACCCCCTCTTCTGGAATGTCTAAAAACACCTAAAGATTACTTAAATATAATAAAAAAATAAACACAAAAAAAAAACAAAAAAAAAAAGTTTCTTTAAAAAAAAAAAAAAAAAGAATCTAAGCAGACCTGAGAACTAGGCTCACATCCAGCCCTCCAGCTCACTATGATGTGACCATAGCAGTCACTGATCTTGAGACTGCAGTGATNTTTTAATCAGGTCTAGTCAGCTCCACCCCCATCATGCGCCGTGTCAGCTCC	TGCTCCCCCAGAAAGACGCCCACTTGCTGGGGTGAGCAGGCAGTGATTGGTGGATCCCAGAAATGCTGGGCACACAGAGGTCCAGAACTTTCCAGAGGGGGCATGATTTCCACAAGGGCACATTCTCTCTAAGTGGCTATTTGTCATTCAAAGAGAAGACATGTGTTGCTCATGCAAGCAGATGGACTGTTGGGCTGGTCCCCAGAGGTCCTGCTAAGGGCTCCCAAGATTCTGTCAGCCCACACAGTTCTTCACACCCACATCCAGGAGCAGGTTGAAATCAAGAATCTAAGCAGGGGCTGGTGAGTTGGCTCAGTGGGTAAGAGCACCCGACCGCTCTTCCGAAGGTCCGGAGTTCAAATCCCAGCAACCACATGGTGGCTCACAACCATCTGTAAC…	miPSC.Clone15.2i.mRC-seq|3,miPSC.Clone10.2i.mRC-seq|2,MEF.I222e2.mRC-seq|15,miPSC.Clone12.Serum.mRC-seq|3,miPSC.Clone17.2i.mRC-seq|7,miPSC.Clone16.Serum.mRC-seq|4,miPSC.Clone9.2i.mRC-seq|6,miPSC.Clone2.Serum|10,miPSC.Clone1.2i|8,miPSC.Clone14.2i.mRC-seq|6,miPSC.Clone2.2i.mRC-seq|6,miPSC.Clone18.2i.mRC-seq|7,miPSC.Clone8.Serum|10,miPSC.Clone10.Serum.mRC-seq|7,miPSC.Clone3.2i.mRC-seq|3,miPSC.Clone1…	miPSC.Clone10.2i.mRC-seq|3,MEF.I222e2.mRC-seq|9,miPSC.Clone12.Serum.mRC-seq|3,miPSC.Clone17.2i.mRC-seq|1,miPSC.Clone2.Serum.mRC-seq|4,miPSC.Clone9.2i.mRC-seq|3,miPSC.Clone2.Serum|6,miPSC.Clone1.2i|9,miPSC.Clone14.2i.mRC-seq|2,miPSC.Clone2.2i.mRC-seq|4,miPSC.Clone8.Serum|12,miPSC.Clone10.Serum.mRC-seq|3,miPSC.Clone3.2i.mRC-seq|1,miPSC.Clone14.Serum.mRC-seq|1,miPSC.Clone4.2i|8,miPSC.Clone1.Serum|10…	chr4|153683092|153683741|SINE|129P2_OlaHsd,129S1_SvImJ,129S5SvEvBrd,BALB_cJ,DBA_1J,LG_J,ZALENDE_EiJ
0848925d-b24d-44d8-88b8-f1a1e822ff23	chr4	155826238	155826249	-	-	N	B1	10	154	402	397	TTCCATTAAGTT	AAGAACAGTCAGTGCTCTTAACCACTGAGCCATCTCTCCAGCCCCAGTGTAGGCTTTTTATCAGTAAAAGATTATTTCTATGAGCTATCATCTTAGCAGCCATGTTATTAAATAAGGTGATAGACTGTTCTATTCCAGGTGTTACATTTCTATAGAATTTAACCAAGAGTTTCCAGAAAACAACCCAAAGAACTGAGACAAATCCTTAGTATATAAAAAGATAAGATTACATAGTTCAAAATTACAAGTTTTGCTTTCAGTTTATTTACTATGAAAATTAAACATTCCATTAAGTTTTTTTGGTTTTTTGGTTTTTCGAGACAGGGTTTCTCTGTGTAGCCCTGGCTGTCCTGGAACTCACTCTGTAGACCAGACTGGCCTCGAACTCAGAAATCCTCC…	AAGAACAGTCAGTGCTCTTAACCACTGAGCCATCTCTCCAGCCCCAGTGTAGGCTTTTTATCAGTAAAAGATTATTTCTATGAGCTATCATCTTAGCAGCCATGTTATTAAATAAGGTGATAGACTGTTCTATTCCAGGTGTTACATTTCTATAGAATTTAACCAAGAGTTTCCAGAAAACAACCCAAAGAACTGAGACAAATCCTTAGTATATAAAAAGATAAGATTACATAGTTCAAAATTACAAGTTTTGCTTTCAGTTTATTTACTATGAAAATTAAACATTCCATTAAGTTTTTTTGGTTTTTTGGTTTTTCGAGACAGGGTTTCTCTGTGTAGCCCTGGCTGTCCTGGAACTCACTCTGTAGACCAGACTGGCCTCGAACTCAGAAATCCTCC…	miPSC.Clone15.2i.mRC-seq|2,miPSC.Clone10.2i.mRC-seq|5,MEF.I222e2.mRC-seq|15,miPSC.Clone12.Serum.mRC-seq|6,miPSC.Clone17.2i.mRC-seq|6,miPSC.Clone2.Serum.mRC-seq|5,miPSC.Clone9.2i.mRC-seq|4,miPSC.Clone2.Serum|19,miPSC.Clone1.2i|16,miPSC.Clone14.2i.mRC-seq|4,miPSC.Clone2.2i.mRC-seq|7,miPSC.Clone18.2i.mRC-seq|8,miPSC.Clone8.Serum|6,miPSC.Clone10.Serum.mRC-seq|1,miPSC.Clone3.2i.mRC-seq|4,miPSC.Clone14…	miPSC.Clone15.2i.mRC-seq|2,miPSC.Clone10.2i.mRC-seq|4,MEF.I222e2.mRC-seq|4,miPSC.Clone12.Serum.mRC-seq|5,miPSC.Clone17.2i.mRC-seq|6,miPSC.Clone16.Serum.mRC-seq|3,miPSC.Clone9.2i.mRC-seq|8,miPSC.Clone2.Serum|8,miPSC.Clone1.2i|12,miPSC.Clone14.2i.mRC-seq|1,miPSC.Clone2.2i.mRC-seq|1,miPSC.Clone18.2i.mRC-seq|3,miPSC.Clone8.Serum|17,miPSC.Clone10.Serum.mRC-seq|2,miPSC.Clone3.2i.mRC-seq|5,miPSC.Clone14…	chr4|155826041|155826433|SINE|129P2_OlaHsd,129S1_SvImJ,129S5SvEvBrd,AKR_J,A_J,BALB_cJ,BUB_BnJ,C3H_HeH,C3H_HeJ,CAST_EiJ,CBA_J,DBA_1J,DBA_2J,FVB_NJ,I_LnJ,LP_J,NOD_ShiLtJ,NZO_HlLtJ,RF_J,SM_J,ST_bJ,WSB_EiJ,ZALENDE_EiJ
9f146243-e0f3-4bdb-a2ac-7e60eef2e743	chr6	129980860	129980901	-	NA	N	L1MdTFI	149	7397	492	499	CTGGATTTGTGGATAGATATTTTTTGAATTTGGATTTGTCTT	GCTCTGTGCTTCTGCCTGTCCCAGAAGCTGTCTGGTTCTCTGGCGCACCCTCTCACCTGTTCAGACTAATTTCCTAAGTTCCTTGGGGTCCCCGCTAGCTGGATTTGTGGATAGATATTGTTTGAATTTGGATTTGTCTTAAAATATCTTCTTTTCTACATCTA	ATTTCCTCATTTTTGCTGGTATGAATTTACATATCTCCTGTGTTTTCCTGTATATAATTACTTATCCTTTTAGGTTGGATTTTTCTTTCATATATTTTCTATATATCTGGATTTGTGGATAGATATTTTTTGAATTTGGATTTGTCTTTTTTTTNTTTTCTTCTTTTCCTGTTTTTGATAAGATT	miPSC.Clone15.2i.mRC-seq|6,miPSC.Clone10.2i.mRC-seq|6,MEF.I222e2.mRC-seq|24,miPSC.Clone12.Serum.mRC-seq|8,miPSC.Clone17.2i.mRC-seq|14,miPSC.Clone16.Serum.mRC-seq|5,miPSC.Clone9.2i.mRC-seq|10,miPSC.Clone2.Serum|10,miPSC.Clone1.2i|11,miPSC.Clone14.2i.mRC-seq|5,miPSC.Clone2.2i.mRC-seq|8,miPSC.Clone18.2i.mRC-seq|11,miPSC.Clone10.Serum.mRC-seq|8,miPSC.Clone3.2i.mRC-seq|14,miPSC.Clone14.Serum.mRC-seq|7…	miPSC.Clone15.2i.mRC-seq|5,miPSC.Clone10.2i.mRC-seq|4,MEF.I222e2.mRC-seq|11,miPSC.Clone12.Serum.mRC-seq|6,miPSC.Clone17.2i.mRC-seq|1,miPSC.Clone16.Serum.mRC-seq|5,miPSC.Clone9.2i.mRC-seq|5,miPSC.Clone2.Serum|12,miPSC.Clone1.2i|19,miPSC.Clone14.2i.mRC-seq|2,miPSC.Clone2.2i.mRC-seq|5,miPSC.Clone18.2i.mRC-seq|3,miPSC.Clone10.Serum.mRC-seq|4,miPSC.Clone3.2i.mRC-seq|6,miPSC.Clone14.Serum.mRC-seq|11,mi…	chr6|129980757|129981016|L1|C57L_J,FVB_NJ
351bb5b1-bf32-4c66-afdd-baaa8d793930	chr6	130842438	130842423	-	+	Y	L1MdA	4927	6571	495	500	AAGAATAGAGGATTTC	AAAGTGGGGAAAAGCCTTGAAGATATGGGCACAGGGGAAAAATTCCTGAACAGAACAGCAATGGCTTGTGCTGTAAGATCGAGAATTGACAAATGGGACCTAATGAAACTCCAAAGTTTCTGCAAGGCAAAAGACACCGTCAATAAGACAAAAAGACCACCAACAGATTGGGAAAGGATCTTTACCTATCCTAAATCAGATAGGGGACTAATATCCAACATATATAAAGAACTCAAGAAGGTGGACTTCAGAAAATCAAATAACCCCATTAAAAAATGGGGCTCAGAACTGAACAAAGAATTCTCACCTGAGGAATACCGAATGGCAGAGAAGCACTTGAAAAAATGTTCAACATCCTTAATCATCAGGGAAATGCAAATCAAAACAACCCTGAGATTC…	ATTTTATTGAAAGGACGCAGATGTAGCTGTCTCTTGTGAGACTATGCCGGGGCCCAGCAAACACAGAAGTGGATGCTCACAGTCAGCTAATGGATGGATCATAGGGCTCCCAATGGAGGAGCTAGAGAAAGTAGCCAAGGAGCTAAAGGGATCTGCAACCCTATAGGTGGAACAACATTATGAGCTAACCAGTACCCCGGAGCTCTTGACTCTAGCTGCATATATATCAAAAGATGGCCTAGTCGGCCATCACTGGAAAGAGAGGCCCATTGGACTTGCAAACTTTATATGCCCCAGTACAGGGGAACACCAGGGCCAAAAAGGGGGAGTGGGTGGGCAGGGGAGTGGGGGTGGGTGGATATGGGGGACTTTTGGTATAGCATTGGAAATGTAAATGAA…	miPSC.Clone15.2i.mRC-seq|1,miPSC.Clone10.2i.mRC-seq|2,MEF.I222e2.mRC-seq|3,miPSC.Clone12.Serum.mRC-seq|4,miPSC.Clone17.2i.mRC-seq|3,miPSC.Clone2.Serum.mRC-seq|4,miPSC.Clone9.2i.mRC-seq|7,miPSC.Clone2.Serum|21,miPSC.Clone1.2i|10,miPSC.Clone14.2i.mRC-seq|4,miPSC.Clone2.2i.mRC-seq|3,miPSC.Clone8.Serum|21,miPSC.Clone3.2i.mRC-seq|3,miPSC.Clone14.Serum.mRC-seq|5,miPSC.Clone4.2i|18,miPSC.Clone1.Serum|16…	miPSC.Clone15.2i.mRC-seq|6,miPSC.Clone10.2i.mRC-seq|9,MEF.I222e2.mRC-seq|10,miPSC.Clone12.Serum.mRC-seq|2,miPSC.Clone17.2i.mRC-seq|11,miPSC.Clone16.Serum.mRC-seq|5,miPSC.Clone9.2i.mRC-seq|6,miPSC.Clone2.Serum|25,miPSC.Clone1.2i|16,miPSC.Clone14.2i.mRC-seq|6,miPSC.Clone2.2i.mRC-seq|1,miPSC.Clone18.2i.mRC-seq|6,miPSC.Clone10.Serum.mRC-seq|6,miPSC.Clone3.2i.mRC-seq|3,miPSC.Clone14.Serum.mRC-seq|12,m…	chr6|130842165|130842669|L1|129P2_OlaHsd,129S1_SvImJ,C57BR_cdJ,C57L_J,C58_J,FVB_NJ,KK_HiJ,NZB_B1NJ,NZW_LacJ,SJL_J,SM_J
937064f3-ce42-4b19-8312-b56453c8f6c9	chr6	130948797	130948811	-	NA	N	L1MdA	3771	6570	454	500	CCTACTAATTTTTTT	AATAAAAAGATTAATAAAAAAATTAGTAGGATCTTGTCAAATGCTTTTTCTGCATCCAACGAGATGATCATGTGGTTTTTGTCTTTGAGTTTGTTTATATAGTGGATTACATTGATGGATTTTCGTATATTAAACCATCCCTGCATTTGACAAGATCCAACACCCATTCATGATAAAAGTTCTGGAAAGATCAGGAATTCAAGGCCCATACCTAAACATGATAAAAGCAATCTACAGCAAACCAGTAGCCAACATCAAAGTAAATGGAGAGAAGCTGGAAGCAATCCCACTAAAATCAGGGACTAAACAAGGCTGCCCACTATCTCCCTACCTTTTCAACATAGTACTTGAAGTATTAGCCAGAGCAATTCGACAACAAAAGGAGATCAAGGGGATACA…	GTTCCAAATTTTTTGGAGTTATCTACAAATTTTAAAGTGGAAGCATTATGGCTTTGTAACTTAAAACACATAGGGGATACTACTTATGAGGCCAAGAACATGAGATAGAATGGACCTGGGCCCTACAATAAAACCTACTAATTTTTTTTTCTTTCCATTTNTTTTTAAGGGGTTATTTACCTCT	miPSC.Clone15.2i.mRC-seq|2,miPSC.Clone10.2i.mRC-seq|3,MEF.I222e2.mRC-seq|6,miPSC.Clone12.Serum.mRC-seq|3,miPSC.Clone17.2i.mRC-seq|4,miPSC.Clone2.Serum.mRC-seq|4,miPSC.Clone2.2i.mRC-seq|2,miPSC.Clone2.Serum|26,miPSC.Clone1.2i|16,miPSC.Clone14.2i.mRC-seq|2,miPSC.Clone18.2i.mRC-seq|1,miPSC.Clone8.Serum|17,miPSC.Clone10.Serum.mRC-seq|1,miPSC.Clone14.Serum.mRC-seq|1,miPSC.Clone4.2i|19,miPSC.Clone1.Ser…	miPSC.Clone15.2i.mRC-seq|2,miPSC.Clone10.2i.mRC-seq|7,MEF.I222e2.mRC-seq|16,miPSC.Clone12.Serum.mRC-seq|4,miPSC.Clone17.2i.mRC-seq|6,miPSC.Clone16.Serum.mRC-seq|12,miPSC.Clone9.2i.mRC-seq|8,miPSC.Clone2.Serum|26,miPSC.Clone1.2i|15,miPSC.Clone14.2i.mRC-seq|8,miPSC.Clone2.2i.mRC-seq|2,miPSC.Clone18.2i.mRC-seq|12,miPSC.Clone10.Serum.mRC-seq|5,miPSC.Clone3.2i.mRC-seq|11,miPSC.Clone14.Serum.mRC-seq|10…	chr6|130948643|130948989|L1|129P2_OlaHsd,129S1_SvImJ,C57BR_cdJ,C57L_J,C58_J,FVB_NJ,KK_HiJ,NZB_B1NJ,NZW_LacJ,SJL_J
60d2178a-0fde-45a1-bbd0-410b800ed379	chr7	28485749	28485759	-	-	N	B2	0	199	429	500	GTTGACCTTTC	AAAAGAAAAAGAAAAAGAAAAAGAAAAAGACAGGGAGGAACAGAGGGGCACAGAAAGAGGTATTGTCATCTAGCATGTCTTGTTTCCCCTGGCCGTGTACGAGAGAGCGTCTTCCTCTGTGGCCTCAGCATGCATTCCTAACTGTGGTTATTAGCCATCCCACCAGTCTCTTGTGAAAGGTCAACGTGGGGCTGGTGAGATGGCTCAGTGGGTAAGAGCACCCGACTGCTCTTCCGAAGGTCAGGAGTTCAAATCCCAGCAACCACATGGTGGCTCACAACCATCCATAACGAGATCTGAAGCCCTCTTCTGGAGTGTCTGAAGACAGCTACAGTGTACTTACATATAATAAATAAATAAATCTTTAAAAAAAAAAAAAAAAAGAAAGGTCAACGTGGG…	AAAAGAAAAAGAAAAAGAAAAAGAAAAAGACAGGGAGGAACAGAGGGGCACAGAAAGAGGTATTGTCATCTAGCATGTCTTGTTTCCCCTGGCCGTGTACGAGAGAGCGTCTTCCTCTGTGGCCTCAGCATGCATTCCTAACTGTGGTTATTAGCCATCCCACCAGTCTCTTGTGAAAGGTCAACGTGGGGCTGGTGAGATGGCTCAGTGGGTAAGAGCACCCGACTGCTCTTCCGAAGGTCAGGAGTTCAAATCCCAGCAACCACATGGTGGCTCACAACCATCCATAACGAGATCTGAAGCCCTCTTCTGGAGTGTCTGAAGACAGCTACAGTGTACTTACATATAATAAATAAATAAATCTTTAAAAAAAAAAAAAAAAAGAAAGGTCAACGTGGG…	miPSC.Clone15.2i.mRC-seq|1,miPSC.Clone10.2i.mRC-seq|6,MEF.I222e2.mRC-seq|16,miPSC.Clone12.Serum.mRC-seq|9,miPSC.Clone17.2i.mRC-seq|6,miPSC.Clone16.Serum.mRC-seq|4,miPSC.Clone9.2i.mRC-seq|7,miPSC.Clone2.Serum|12,miPSC.Clone1.2i|5,miPSC.Clone14.2i.mRC-seq|3,miPSC.Clone2.2i.mRC-seq|6,miPSC.Clone18.2i.mRC-seq|4,miPSC.Clone8.Serum|11,miPSC.Clone10.Serum.mRC-seq|5,miPSC.Clone3.2i.mRC-seq|4,miPSC.Clone1…	miPSC.Clone15.2i.mRC-seq|10,miPSC.Clone10.2i.mRC-seq|9,MEF.I222e2.mRC-seq|15,miPSC.Clone12.Serum.mRC-seq|8,miPSC.Clone17.2i.mRC-seq|8,miPSC.Clone16.Serum.mRC-seq|7,miPSC.Clone9.2i.mRC-seq|11,miPSC.Clone2.Serum|20,miPSC.Clone1.2i|15,miPSC.Clone14.2i.mRC-seq|7,miPSC.Clone18.2i.mRC-seq|8,miPSC.Clone10.Serum.mRC-seq|11,miPSC.Clone3.2i.mRC-seq|14,miPSC.Clone14.Serum.mRC-seq|17,miPSC.Clone1.Serum|16,mi…	chr7|28485574|28485933|SINE|129P2_OlaHsd,129S1_SvImJ,C57BR_cdJ,C57L_J,FVB_NJ,I_LnJ,NZW_LacJ,ST_bJ,ZALENDE_EiJ
cbdb660e-3259-4832-be2a-3fd14bb148f3	chr7	28850751	28850737	+	+	N	B2	0	197	498	499	AAAAGTAGGAGAGTC	AGGTGTCTGTCTCTAAGAACCTCTCTCCCGAGGGCTCCATCCTGATCAGCTCCAGCTCCAACTCGGAGTCCAGGCACACGTCCTGGTTTGATCCCTTAACTCTCTAGCTCCTCTCTGAATTCCTGTCTTTCTACTCAGTTTGCAGATGGGGTGAGATGAGATACATACGGGTTGGAGTGTTTCAGACCCCAATCACCACCTGGTTCAAAAATGAGAGGAAACGGGAACACTGTCCATGAGTCTTTGGGTCAAATACTCTTGGAGAAGTCTCTTAAAAGTAGGAGAGTCGGGCTGGTGAGATGGCTCAGTGGGTAAGAGCACCCGACTGCTCTTCTGAAGGTCCAGAGTTCAAATCCCAGCAACCACATGGTGGCTCACAACCATCCGTAACAAAATCTG…	ACCCAACAGAGCCCGGGGGGGTAAGAACCAGCAGTAACAAAATCTGACTCCCTCTGCGGAATGATGTAAAAACAGCGAAAAGATAAGTAAATAAAAAAAATAAATCAATAAATTCTTTAAAAAAAAAAAAAAAAAGTAGGAGAGTCAGGTACTGTATTAAAAGAAGTTGCTGGAAGACAGACAAAGGAAGAATGAGCAGCAACCACACCTAGCAGCCCAAAGTCCACCAAGGCCCGACTCTTGCCCTGCCCACCAGGTTGTGGNAAAG	miPSC.Clone15.2i.mRC-seq|5,miPSC.Clone10.2i.mRC-seq|5,MEF.I222e2.mRC-seq|11,miPSC.Clone12.Serum.mRC-seq|9,miPSC.Clone17.2i.mRC-seq|6,miPSC.Clone16.Serum.mRC-seq|6,miPSC.Clone9.2i.mRC-seq|10,miPSC.Clone2.Serum|17,miPSC.Clone1.2i|9,miPSC.Clone14.2i.mRC-seq|12,miPSC.Clone2.2i.mRC-seq|4,miPSC.Clone18.2i.mRC-seq|10,miPSC.Clone8.Serum|17,miPSC.Clone10.Serum.mRC-seq|7,miPSC.Clone3.2i.mRC-seq|6,miPSC.Clo…	miPSC.Clone15.2i.mRC-seq|8,miPSC.Clone10.2i.mRC-seq|2,MEF.I222e2.mRC-seq|6,miPSC.Clone12.Serum.mRC-seq|6,miPSC.Clone17.2i.mRC-seq|4,miPSC.Clone2.Serum.mRC-seq|7,miPSC.Clone9.2i.mRC-seq|8,miPSC.Clone2.Serum|12,miPSC.Clone1.2i|16,miPSC.Clone2.2i.mRC-seq|4,miPSC.Clone18.2i.mRC-seq|10,miPSC.Clone8.Serum|21,miPSC.Clone10.Serum.mRC-seq|4,miPSC.Clone3.2i.mRC-seq|5,miPSC.Clone14.Serum.mRC-seq|15,miPSC.Cl…	chr7|28850560|28850923|SINE|129P2_OlaHsd,129S1_SvImJ,BUB_BnJ,C3H_HeH,C3H_HeJ,C57BR_cdJ,CBA_J,KK_HiJ,NZB_B1NJ,NZW_LacJ
8704269c-0a36-4241-b512-ddb554003a9b	chr7	33732897	33732883	+	NA	N	L1MdTFI	64	7410	500	464	AGAATAAGCATTACA	TTCCCTCCCCTGGCTAGTGGAAGTACAGCCCTGTTTTCTCTTCTGCTCAGCCATTGGTGCATCAGTTTTTATTAACAAATCAGAGAATAAATGGGGAGCAATGTTTGTAAAACACTGAAACAAAAAGATACTTAGAATAAGCATTACAGAGGAAATTAGTCTGAACAGGTGAGAGGGTGCGCCAGAGAACCTGACAGCTTGTCCCTGAGCAGGGGGAGAGAGAAGAGCACGGAGGCCG	AGAAGAGGGGGGGGAGGGGGTGAGGTGGAGTGTGGGGAGAGAGCGAGTAGGGGGGAATTTTGGTATAGCATTGGAAAAGTAAAGGAGCTAAAATCATAAAAAAAAAAGAAAAAAAAAAAAAAGAATAAGCATTACAATGCCAGGTCTGTATTACAACCAGCTAAGGGAGCAGAGAAATCACCACTTGAATAACACAAGGGCAAGCTTTATAGAGTGTAAAAAAAAAAATTATGCCTACAGGCTTTGAGGGCTGAGATATTAACAGATAG	miPSC.Clone15.2i.mRC-seq|8,miPSC.Clone10.2i.mRC-seq|16,MEF.I222e2.mRC-seq|26,miPSC.Clone12.Serum.mRC-seq|18,miPSC.Clone17.2i.mRC-seq|17,miPSC.Clone2.Serum.mRC-seq|13,miPSC.Clone9.2i.mRC-seq|9,miPSC.Clone14.2i.mRC-seq|10,miPSC.Clone18.2i.mRC-seq|17,miPSC.Clone10.Serum.mRC-seq|9,miPSC.Clone3.2i.mRC-seq|17,miPSC.Clone14.Serum.mRC-seq|12,miPSC.Clone16.2i.mRC-seq|15,miPSC.Clone1.Serum.mRC-seq|16,miPSC…	miPSC.Clone15.2i.mRC-seq|6,miPSC.Clone10.2i.mRC-seq|4,MEF.I222e2.mRC-seq|10,miPSC.Clone12.Serum.mRC-seq|2,miPSC.Clone17.2i.mRC-seq|3,miPSC.Clone2.Serum.mRC-seq|9,miPSC.Clone9.2i.mRC-seq|10,miPSC.Clone2.Serum|23,miPSC.Clone1.2i|9,miPSC.Clone14.2i.mRC-seq|6,miPSC.Clone2.2i.mRC-seq|2,miPSC.Clone18.2i.mRC-seq|6,miPSC.Clone8.Serum|12,miPSC.Clone10.Serum.mRC-seq|4,miPSC.Clone3.2i.mRC-seq|5,miPSC.Clone1…	chr7|33732706|33733069|L1|129P2_OlaHsd,129S1_SvImJ,AKR_J,A_J,BALB_cJ,BTBR_T__Itpr3tf_J,C57BR_cdJ,C57L_J,C58_J,LG_J,LP_J,NOD_ShiLtJ,RF_J,SEA_GnJ,SJL_J,ST_bJ
a93140cc-b25b-4907-b271-5c6ac3e16d64	chr7	33740764	33740751	+	+	N	L1MdA	5	6573	326	438	GAAAGCACAATTCC	TATGTTTGCCTTTCGCCATCTGGTAATCTCTGAAGCTAGCTGTTTTAGTTGTCACTGTTAAGAGCTTGTTCTTCAGGTGACTCTGTTAGCCTCTATGAGCAGACCTGGAGGGTAGCACTCTCCTTAGTTTCAGTGGGCAGAGTATTCTCTGCAGGCAAGCTCTCTTCTTGCAAGGCAGGTACCCAGATATCTGGTGTTCGAACCAGACTCCTGGCAGAAGTTGTGTTCCACTCACTAGAGGTCTTAGGATCACGTGTGGAATCCTGTGTGGGCCCTTGCGGGTGTCAGGCGACTCAGCTGGCAAGGTAGCCGGGGCTCGAGTGGAGTGGAAGGGGTTTGTGCCCCAGATCAAGCCCGGGTAGCCTGCTTCCCTATGTACCGCAGTCTCAAGTTCCACGC…	ATAATCAGCATCCAAACGCTGACACCATTGCATACACTAGCAAGATTTTATTGAAAGGACGCAGATGTAGCTGTCTCTTGTGAGACTATGCCGGGGCCCAGCAAACACAGAAGTGGATGCTCACAGTCAGCTAATGGATGGATCATAGGGCTCCCAATGGAGGAGCTAGAGAAAGTAGCCAAGGAGCTAAAGGGATCTGCAACCCTATAGGTGGAACAACATTATGAGCTAACCAGTACCCCGGAGCTCTTGACTCTAGCTGCATATATATCAAAAGATGGCCTAGTCGGCCATCACTGGAAAGAGAGGCCCATTGGACTTGCAAACTTTATATGCCCCAGTACAGGGGAATACCAGGGCCAAAAAGGGGGAGTGGGTGGGCAGGGGAGTGGGGGTGGG…	miPSC.Clone15.2i.mRC-seq|2,miPSC.Clone10.2i.mRC-seq|2,MEF.I222e2.mRC-seq|5,miPSC.Clone12.Serum.mRC-seq|1,miPSC.Clone17.2i.mRC-seq|2,miPSC.Clone16.Serum.mRC-seq|3,miPSC.Clone9.2i.mRC-seq|3,miPSC.Clone2.Serum|14,miPSC.Clone1.2i|10,miPSC.Clone14.2i.mRC-seq|2,miPSC.Clone2.2i.mRC-seq|1,miPSC.Clone18.2i.mRC-seq|2,miPSC.Clone8.Serum|14,miPSC.Clone10.Serum.mRC-seq|3,miPSC.Clone3.2i.mRC-seq|2,miPSC.Clone1…	miPSC.Clone15.2i.mRC-seq|2,miPSC.Clone10.2i.mRC-seq|3,MEF.I222e2.mRC-seq|9,miPSC.Clone12.Serum.mRC-seq|3,miPSC.Clone17.2i.mRC-seq|3,miPSC.Clone2.Serum.mRC-seq|4,miPSC.Clone9.2i.mRC-seq|4,miPSC.Clone2.Serum|13,miPSC.Clone1.2i|17,miPSC.Clone14.2i.mRC-seq|5,miPSC.Clone2.2i.mRC-seq|5,miPSC.Clone18.2i.mRC-seq|5,miPSC.Clone8.Serum|13,miPSC.Clone10.Serum.mRC-seq|5,miPSC.Clone3.2i.mRC-seq|3,miPSC.Clone14…	chr7|33740571|33740939|L1|129P2_OlaHsd,129S1_SvImJ,129S5SvEvBrd,AKR_J,A_J,BALB_cJ,BTBR_T__Itpr3tf_J,C57BR_cdJ,C57L_J,C58_J,LG_J,LP_J,NOD_ShiLtJ,RF_J,SEA_GnJ,ST_bJ
60cbd729-e026-4636-b99a-f0807bfe0736	chr7	34247701	34247706	+	+	N	L1MdA	5663	6574	416	446	AACTCA	TCCTGGAACTCACTTTGTAGACCAGGCTGGCCTCGAACTCAGAAATCTTCCTGCCTCTGACTCCAGAGTGCTGGGATTAAAGGCGTGCACCACCACGCCTGGCTTTGTGTGATGACTTCTTATCGCTAGGAGTTGAGACAAAATGCTTGCAAAAGTTCAAGACAATTTGGACTACATAGTAAGTTTGAGGCCACCCTGAGGTACAAATAAGATAGTCTGTCAGGAGAGGAAAGGAAAAGAGATGAGGGCATGGGTAAATGTTTAAGATTTCTGCCAGTGTTAAAACAAGCAACTCATTTATAATAGCCAGAAGCTGGAAAGAACCTAGATGCCCCTCAACAGAGGAATGGATACAGAAAATGTGGTACATCTACACAATGGAGTACTACTCAGCTATTA…	TCCTGGAACTCACTTTGTAGACCAGGCTGGCCTCGAACTCAGAAATCTTCCTGCCTCTGACTCCAGAGTGCTGGGATTAAAGGCGTGCACCACCACGCCTGGCTTTGTGTGATGACTTCTTATCGCTAGGAGTTGAGACAAAATGCTTGCAAAAGTTCAAGACAATTTGGACTACATAGTAAGTTTGAGGCCACCCTGAGGTACAAATAAGATAGTCTGTCAGGAGAGGAAAGGAAAAGAGATGAGGGCATGGGTAAATGTTTAAGATTTCTGCCAGTGTTAAAACAAGCAACTCATTTATAATAGCCAGAAGCTGGAAAGAACCTAGATGCCCCTCAACAGAGGAATGGATACAGAAAATGTGGTACATCTACACAATGGAGTACTACTCAGCTATTA…	miPSC.Clone15.2i.mRC-seq|2,miPSC.Clone10.2i.mRC-seq|4,MEF.I222e2.mRC-seq|4,miPSC.Clone12.Serum.mRC-seq|7,miPSC.Clone17.2i.mRC-seq|7,miPSC.Clone16.Serum.mRC-seq|6,miPSC.Clone9.2i.mRC-seq|4,miPSC.Clone2.Serum|15,miPSC.Clone1.2i|5,miPSC.Clone14.2i.mRC-seq|5,miPSC.Clone2.2i.mRC-seq|3,miPSC.Clone18.2i.mRC-seq|8,miPSC.Clone8.Serum|14,miPSC.Clone10.Serum.mRC-seq|4,miPSC.Clone3.2i.mRC-seq|4,miPSC.Clone14…	miPSC.Clone15.2i.mRC-seq|6,miPSC.Clone10.2i.mRC-seq|9,MEF.I222e2.mRC-seq|9,miPSC.Clone12.Serum.mRC-seq|6,miPSC.Clone17.2i.mRC-seq|6,miPSC.Clone16.Serum.mRC-seq|4,miPSC.Clone9.2i.mRC-seq|9,miPSC.Clone2.Serum|8,miPSC.Clone1.2i|4,miPSC.Clone14.2i.mRC-seq|9,miPSC.Clone2.2i.mRC-seq|2,miPSC.Clone18.2i.mRC-seq|6,miPSC.Clone8.Serum|14,miPSC.Clone10.Serum.mRC-seq|5,miPSC.Clone3.2i.mRC-seq|4,miPSC.Clone14.…	chr7|34247331|34247979|L1|129P2_OlaHsd,129S1_SvImJ,129S5SvEvBrd,A_J,BALB_cJ,C57BR_cdJ,C57L_J,C58_J,I_LnJ,LG_J,NOD_ShiLtJ,RF_J,SEA_GnJ,SJL_J,ST_bJ,WSB_EiJ
d2d56b2a-ce42-4a79-9a17-c713c881bbe3	chr7	34315794	34315782	+	+	N	B1	0	167	382	343	AAAGACTGGAGCA	TTTTTTTTTTTTTTTTTTTTTGATTTTTCGAGACAGGGTTTCTCTGTATAGCCCTGGCTGTCCTGGAACTCACTTTGTAGACCAGGCTGGCCTCGAACTCAGAGATCCACCTGCCTCTGCCTCCCGAGTGCTGGGATTAAAGGCGTGCGCCACCACGCCCGGCTCTTGCTCCAGTCTTTATAGTTATTTATTTTTGGTTTCTTGATACAGGGTCTCATGGCTGGCCTCAAACTGCCACATAGCCTAGGATGATTTTTAATTTTTTAAAATTTATGTATAGGGATGCTCTGCCTGTATGTATATGAATATATACCATGTGTTGCACATGCAGGGCCCTTCGAGGGAAGAAGAAGGGGATATATCCTCTGATGTTGGCATTACAGGCAGCTTTGGCATGCT…	CAACGGGGAGGAAGAGGAGGGGGGATTTCGGAGTTGGAGGCCGGCCTGGTCAAAAAAGGGAGTACAAGGAAAGCCAGGGCAATAAAGAGAAACCCTTGCCAAAAAAACCAAAAAAAAAAAAAAAAAAAAAAAGACTGGAGCAGAGTCTCTAAAATGCGTGGTGATGCCTCAAGTTGGTAAGGCACTAAAGCAGAGAGGTGACCAGACAGGAGAAACAGCAAGGGCCCTGAGATCCCAGGGCAGGCTGCAGGCCAGCACTTCAGAATGGAGACGCC	miPSC.Clone15.2i.mRC-seq|1,miPSC.Clone10.2i.mRC-seq|2,MEF.I222e2.mRC-seq|17,miPSC.Clone12.Serum.mRC-seq|3,miPSC.Clone17.2i.mRC-seq|2,miPSC.Clone2.Serum.mRC-seq|1,miPSC.Clone9.2i.mRC-seq|6,miPSC.Clone2.Serum|11,miPSC.Clone1.2i|8,miPSC.Clone14.2i.mRC-seq|2,miPSC.Clone2.2i.mRC-seq|6,miPSC.Clone18.2i.mRC-seq|1,miPSC.Clone8.Serum|16,miPSC.Clone10.Serum.mRC-seq|7,miPSC.Clone3.2i.mRC-seq|6,miPSC.Clone14…	miPSC.Clone15.2i.mRC-seq|2,miPSC.Clone10.2i.mRC-seq|1,MEF.I222e2.mRC-seq|5,miPSC.Clone12.Serum.mRC-seq|1,miPSC.Clone17.2i.mRC-seq|4,miPSC.Clone2.Serum.mRC-seq|1,miPSC.Clone9.2i.mRC-seq|7,miPSC.Clone2.Serum|12,miPSC.Clone1.2i|14,miPSC.Clone14.2i.mRC-seq|7,miPSC.Clone2.2i.mRC-seq|6,miPSC.Clone18.2i.mRC-seq|6,miPSC.Clone8.Serum|11,miPSC.Clone10.Serum.mRC-seq|5,miPSC.Clone3.2i.mRC-seq|3,miPSC.Clone14…	chr7|34315507|34315974|SINE|129P2_OlaHsd,129S1_SvImJ,AKR_J,BTBR_T__Itpr3tf_J,C57BR_cdJ,C57L_J,C58_J,LG_J,LP_J,RF_J,SJL_J,ZALENDE_EiJ
d032396b-456c-4bd4-8fd9-263f337f122d	chr7	34566575	34566561	+	+	N	B2	1	203	353	500	AGAATTTGTGCACTT	TACATATATATATGTATGTATGTATATATATACACACACACATATATATGATTGATAAATGATAGATGTTTGATAGATTGATGATTGATAGGTGATAAATAGGTCATTGACAGATGATAGAGAGAGAGGTGATTATCCACATATGCAATTGTAGTCTTGTCTCCTTGCTGTCCTGTGAACTATTACAGGACAGAACTCTGACCTCAAACACCTGCATCCATCGATTGAACACTAGTTCAATCCCAGCATTCCTCATGGAAAGTCTCTTTACCAACCAGAGCTCAGAATTTGTGCACTTGGGCTGGTGAGATGGCTCAGTGGGTAAGAGCACCCGACTGCTCTTCCGAAGGTACGGAGTTCAAATCCCAGCAACCACATGGTGGCTCACAACCATCTGTA…	AAATCCCAGCAAGCCCAGTGTTGATCCCAACCAGTTTTAACAAGATCGGTTGCCCGCTTCGTGAGTGTCTGAAGAAAGAAACAGTGAAATAACATATAAAAAAAAAATTTTTTAAAAAAAAAAAAAAAAAAAAGAATTTGTGCACTTATATCCCCACAGAGTCATTTCCATAGTCACTTGGCTTAGCATCATTTCTGACATGGCATTTGATGCATGTGTAATATAGGTAGATTTTTTAAGAATTCATTNAATATTTTGACAGCAAT	miPSC.Clone15.2i.mRC-seq|4,miPSC.Clone10.2i.mRC-seq|6,MEF.I222e2.mRC-seq|11,miPSC.Clone12.Serum.mRC-seq|3,miPSC.Clone17.2i.mRC-seq|2,miPSC.Clone2.Serum.mRC-seq|3,miPSC.Clone9.2i.mRC-seq|3,miPSC.Clone2.Serum|12,miPSC.Clone1.2i|8,miPSC.Clone2.2i.mRC-seq|6,miPSC.Clone18.2i.mRC-seq|9,miPSC.Clone8.Serum|10,miPSC.Clone10.Serum.mRC-seq|1,miPSC.Clone3.2i.mRC-seq|5,miPSC.Clone14.Serum.mRC-seq|4,miPSC.Clon…	miPSC.Clone15.2i.mRC-seq|2,miPSC.Clone10.2i.mRC-seq|2,MEF.I222e2.mRC-seq|15,miPSC.Clone12.Serum.mRC-seq|7,miPSC.Clone17.2i.mRC-seq|4,miPSC.Clone2.Serum.mRC-seq|8,miPSC.Clone9.2i.mRC-seq|9,miPSC.Clone2.Serum|23,miPSC.Clone1.2i|14,miPSC.Clone14.2i.mRC-seq|3,miPSC.Clone2.2i.mRC-seq|9,miPSC.Clone18.2i.mRC-seq|3,miPSC.Clone8.Serum|17,miPSC.Clone10.Serum.mRC-seq|3,miPSC.Clone3.2i.mRC-seq|8,miPSC.Clone1…	chr7|34566382|34566712|SINE|129P2_OlaHsd,129S1_SvImJ,AKR_J,C57BR_cdJ,C57L_J,FVB_NJ,I_LnJ,ZALENDE_EiJ
7eea461d-55d9-4ec5-a126-8069c71a8795	chr7	44477451	44477461	-	-	N	B2	1	214	498	421	TCTCCATCTTC	GAAAGAGGAGATGAAGTATAGGTAGGAGATTGAGGAGGAGGAGGAAATAGATACGAAGAGGAAATGTAGAAGGATGAACAGGAGATACAGGAGGAAGGTATGAAGGATGAGGAAGAGGAAATGAAATAGGACGATGATGAGGAGAAAATAGAAGAGAAAAAATAGAAGGGGAGGAGAAGAAAGATAGAGGAAGAAAAGATGGAAGAGATGAAGGAAGAAAATGGAAGGATAGAAAAAATAGGGAGCAAGAGAAGATGGAGAGGGCTGGTGAGATGGCTCAGTGGGTAAGAGCACCCGACTGCTCTTCCGAAGGTCTGAAGTTCAAATCCCAGCAACCACATGGTGGCTCACAACCATCTGTAACAAGATCTGACGCCCTCTTCTGGAGTGTCTGAAGAC…	CCCATCTCTCTTGCTCCTCTTGTATCTCCCTCATCTCATCCTCCTTGTCCCCCTACTTCTTCTCCATTTTCTTTTCTTCCTTCCTCTCCAACTCTTTCCTCTTCTTCATCTCTTCTTCCTCCTTTTCACCTCCTTTCTCCATCTTCTCTTTTTTTTTTTTTNTTTTTATTTGGTTTTTTTTTTAAGTTGGATTTTTTTTTTTTTTT	miPSC.Clone15.2i.mRC-seq|2,miPSC.Clone10.2i.mRC-seq|4,MEF.I222e2.mRC-seq|8,miPSC.Clone12.Serum.mRC-seq|1,miPSC.Clone17.2i.mRC-seq|6,miPSC.Clone2.Serum.mRC-seq|5,miPSC.Clone9.2i.mRC-seq|4,miPSC.Clone2.Serum|19,miPSC.Clone1.2i|9,miPSC.Clone14.2i.mRC-seq|2,miPSC.Clone2.2i.mRC-seq|2,miPSC.Clone18.2i.mRC-seq|6,miPSC.Clone8.Serum|18,miPSC.Clone3.2i.mRC-seq|4,miPSC.Clone14.Serum.mRC-seq|5,miPSC.Clone4.2…	miPSC.Clone15.2i.mRC-seq|4,miPSC.Clone10.2i.mRC-seq|8,MEF.I222e2.mRC-seq|16,miPSC.Clone12.Serum.mRC-seq|5,miPSC.Clone17.2i.mRC-seq|6,miPSC.Clone16.Serum.mRC-seq|5,miPSC.Clone9.2i.mRC-seq|9,miPSC.Clone2.Serum|16,miPSC.Clone1.2i|10,miPSC.Clone14.2i.mRC-seq|3,miPSC.Clone2.2i.mRC-seq|7,miPSC.Clone18.2i.mRC-seq|9,miPSC.Clone8.Serum|12,miPSC.Clone10.Serum.mRC-seq|5,miPSC.Clone3.2i.mRC-seq|6,miPSC.Clone…	chr7|44477272|44477665|SINE|129S1_SvImJ,AKR_J,BTBR_T__Itpr3tf_J,BUB_BnJ,C3H_HeH,C3H_HeJ,C58_J,CBA_J,FVB_NJ,LP_J,NOD_ShiLtJ,RF_J
35789baa-b8b8-4a6e-9eba-10f0459a3bbe	chr7	44938111	44938096	+	+	N	B1	0	167	381	423	AAAAGTCCTAAATTCA	TGACAAAACAACAACAACAAAACAAACAAACAAAAATACAGAAAATCCCCTCTGAGAACAAAGTAGGGAATATCCCAGCAGTAGCAGCCACAATACGGAGCTATCTCTCAATGTTGTTTTATACATTTTTTAAATTGTGTGAGTGTAAGCATACATGCTAACACAGTGGATATGTGAAAGTCAGAAGACAAACTCTGCAACTGTGCTGACCTCGTGAAAAAAAATTCCAGGGGCTGGAGAGATGGCTCAATGATTAAGAGCACTGACTCTCTTTCAAAAGTCCTAAATTCAGCCGGGCGTGGTGGCGCACGCCTTTAATCCCAGCACT	CGGGGGCCGGAGGCGGCGGGATTTCGGAGTTCAAGGCCAGCCGGGCCAAAAAAGTGAGTCCCAGAACAGCAAGGACAATACAAAAAAACCCTATCAAAAAAAACAAAAAAAAAAAAAAAAAAAAAAAAAAGTCCTAAATTCAATTTCCAGCAACCACAGCACACAGACATCTGTTTTGGAATCTGATACCCTCTTCTGGAGTGTCTGAAGACAGCGACAGCGCACTAACATATATAAAATAAATAAATAAATTTT	miPSC.Clone15.2i.mRC-seq|3,miPSC.Clone10.2i.mRC-seq|11,MEF.I222e2.mRC-seq|18,miPSC.Clone12.Serum.mRC-seq|4,miPSC.Clone17.2i.mRC-seq|5,miPSC.Clone16.Serum.mRC-seq|6,miPSC.Clone9.2i.mRC-seq|7,miPSC.Clone2.Serum|16,miPSC.Clone1.2i|7,miPSC.Clone14.2i.mRC-seq|2,miPSC.Clone2.2i.mRC-seq|7,miPSC.Clone18.2i.mRC-seq|4,miPSC.Clone8.Serum|11,miPSC.Clone10.Serum.mRC-seq|2,miPSC.Clone3.2i.mRC-seq|7,miPSC.Clone…	miPSC.Clone15.2i.mRC-seq|2,miPSC.Clone10.2i.mRC-seq|5,MEF.I222e2.mRC-seq|8,miPSC.Clone12.Serum.mRC-seq|3,miPSC.Clone17.2i.mRC-seq|4,miPSC.Clone2.Serum.mRC-seq|3,miPSC.Clone9.2i.mRC-seq|9,miPSC.Clone2.Serum|17,miPSC.Clone1.2i|8,miPSC.Clone14.2i.mRC-seq|4,miPSC.Clone2.2i.mRC-seq|4,miPSC.Clone18.2i.mRC-seq|3,miPSC.Clone8.Serum|15,miPSC.Clone10.Serum.mRC-seq|3,miPSC.Clone3.2i.mRC-seq|4,miPSC.Clone14.…	chr7|44937900|44938268|SINE|129S1_SvImJ,129S5SvEvBrd,AKR_J,A_J,BALB_cJ,C3H_HeH,C3H_HeJ,CBA_J,DBA_1J,DBA_2J,KK_HiJ,SEA_GnJ,SM_J,ST_bJ,WSB_EiJ
882c92b6-f7de-4a29-9d55-7bf2d383d5ad	chr7	45544303	45544317	-	-	N	B2	0	204	407	500	GGGCTGGGACTTCTC	TACATATATAATTCTTTAACACACACACACACACACACACATACATGGTAGCTGTCTTCAGACACACCAAAAGAGAGCATCAGTTCACATTACAGGTAGTTGTAAGCCACCATGTGGTTGCTGAGAATTGAACTCAGGACCTCTGGAAGAGCAGTCAGTGCTCTTAACCGCTGAGCCATCTCTCCAGCCCCTGACTCTGCATCTTGATCCACGGAGATTTGAGAAGTCCCAGCCCGGGCTGGTGAGATGGCTCAGTGGGTAAGAGCACCCGACTGCTCTTCCGAAGGTCCGAAGTTCAAATCCCAGCAACCACATGGTGGCTCACAACCATCTGTAACATGATCTGACGCCCTCTTCTGGAGTGTCTGAAGACAGCTACAGTGTACTTACATATAATAA…	TTCTTCTTGCTGTGACTTGATAGGAAGCAATTAAGGGAAACGAGTTACGTTAGGTTGCATGGTGATATATGGATTGAGGATACAGTTCTTCACTGTGCCAAAGGTAAGGGAGGGTTCATTTTGTCAGGAGCAGGGGCTGGGACTTCTCTTTTTTNTTTTTTTTTTTTATTTTAAGATTTATTTATTTATTTTAATTTTAAGTACA	miPSC.Clone15.2i.mRC-seq|2,miPSC.Clone10.2i.mRC-seq|6,MEF.I222e2.mRC-seq|11,miPSC.Clone12.Serum.mRC-seq|4,miPSC.Clone17.2i.mRC-seq|7,miPSC.Clone2.Serum.mRC-seq|8,miPSC.Clone9.2i.mRC-seq|6,miPSC.Clone2.Serum|13,miPSC.Clone1.2i|8,miPSC.Clone14.2i.mRC-seq|5,miPSC.Clone2.2i.mRC-seq|5,miPSC.Clone18.2i.mRC-seq|3,miPSC.Clone8.Serum|13,miPSC.Clone10.Serum.mRC-seq|9,miPSC.Clone3.2i.mRC-seq|5,miPSC.Clone14…	miPSC.Clone15.2i.mRC-seq|2,miPSC.Clone10.2i.mRC-seq|5,MEF.I222e2.mRC-seq|19,miPSC.Clone12.Serum.mRC-seq|6,miPSC.Clone17.2i.mRC-seq|11,miPSC.Clone16.Serum.mRC-seq|6,miPSC.Clone9.2i.mRC-seq|13,miPSC.Clone2.Serum|21,miPSC.Clone1.2i|12,miPSC.Clone14.2i.mRC-seq|4,miPSC.Clone2.2i.mRC-seq|2,miPSC.Clone18.2i.mRC-seq|5,miPSC.Clone8.Serum|18,miPSC.Clone10.Serum.mRC-seq|3,miPSC.Clone3.2i.mRC-seq|8,miPSC.Clo…	chr7|45544042|45544487|SINE|129P2_OlaHsd,129S1_SvImJ,C3H_HeJ,CAST_EiJ,DBA_1J,DBA_2J,I_LnJ,JF1_MsJ,MOLF_EiJ,NZW_LacJ,SJL_J
0c1248c9-4c30-4a7f-8b57-88f02018237a	chr7	97340140	97340138	-	-	N	B1	0	156	440	456	TCA	ACTTTCTGAACCCAGGGCCTCACATGCCAGCAAGTACTCTGTCATGGAGTTACGCCAAGCCCCCATCTTAGTCACTGTAAAGTTGCTATGATGAGACATTATGATCAAGTCAACACTTAACTCATTCATTCATTCATTCATTCATTCAGGTTTTTTTTTTTTGTGGGTTTTCGAGACAGNGGGGTTCTCTGTATTGATAGCC	TGAACCAACCCTCTGAAACTGTAAGCCAGCCCCCAATTAAATGCTTTTTTGAAATAAATGATGCTGCCCGGTGATGGTGGTGTACACCTTTAATCTCAGTACTGGGAAGGCAGAGGCAGAGGGATCTTTGAGTTCAAGGCTACCTGGTCTACAGAGCAAGTTCTACGATGACAGCCAGGGCTACACAAAGAAACTCCGTCTCAAAAAACCTGAATGAGCCGGGCGTGGTGGCGCACGCCTTTAATCCCAGCACTTGGGAGGCAGAGGCAGGTGGATTTCTGAGTTCGAGGCCAGCCTGGTCTACAAAGTGAGTTCCAGGACAGCTAGGGCTATACAGAGAAACCCTGTCTCGAAAAACCAAAAAAAAAAAAACCTGAATGAATGAATG	miPSC.Clone15.2i.mRC-seq|4,miPSC.Clone10.2i.mRC-seq|6,MEF.I222e2.mRC-seq|20,miPSC.Clone12.Serum.mRC-seq|7,miPSC.Clone17.2i.mRC-seq|10,miPSC.Clone16.Serum.mRC-seq|7,miPSC.Clone9.2i.mRC-seq|8,miPSC.Clone2.Serum|11,miPSC.Clone1.2i|9,miPSC.Clone14.2i.mRC-seq|4,miPSC.Clone2.2i.mRC-seq|4,miPSC.Clone18.2i.mRC-seq|1,miPSC.Clone8.Serum|15,miPSC.Clone10.Serum.mRC-seq|7,miPSC.Clone3.2i.mRC-seq|8,miPSC.Clone…	miPSC.Clone15.2i.mRC-seq|5,miPSC.Clone10.2i.mRC-seq|6,MEF.I222e2.mRC-seq|15,miPSC.Clone12.Serum.mRC-seq|4,miPSC.Clone17.2i.mRC-seq|3,miPSC.Clone16.Serum.mRC-seq|4,miPSC.Clone9.2i.mRC-seq|7,miPSC.Clone2.Serum|17,miPSC.Clone1.2i|5,miPSC.Clone14.2i.mRC-seq|1,miPSC.Clone2.2i.mRC-seq|5,miPSC.Clone18.2i.mRC-seq|10,miPSC.Clone8.Serum|12,miPSC.Clone10.Serum.mRC-seq|6,miPSC.Clone3.2i.mRC-seq|6,miPSC.Clone…	chr7|97339856|97340319|SINE|129P2_OlaHsd,129S1_SvImJ,129S5SvEvBrd,AKR_J,A_J,BALB_cJ,BTBR_T__Itpr3tf_J,BUB_BnJ,FVB_NJ,KK_HiJ,LP_J,NOD_ShiLtJ,NZW_LacJ,RF_J,SJL_J,ST_bJ
1c27aee0-087e-49ef-935f-6bbaa42149ae	chr7	102555754	102555765	-	-	N	B2	0	192	440	500	TTCATACTTCTT	ATACATAGAAATTCTCAATTTTAAAATGAGATTAGAAAGGAAGCATTGTATCAAAATTTCGAAGACACTAAGAAAAAGATTTTTAAAATGTACCTATAATTTATTTTGCATTATATGCAACAAACTTCCTGTGTATAGGTCAGTCATGCTGTAGCTAATGATAGACCTACAGTCAGAGCACAATTAAGAAGTATGAACATGGGGCTAGTGAGATGGCTCAGTGGGTAAGAGCACCCAACTGCTCTTCTGAAGGTCAGGAGTTCAAATCCCAGCAACCACATGGTGGCTCACAACCATCCGTAATGAGATCTGACTCTCTCTTCTGGAGTGTCTGAGGACAGCTACAGTGTACTTACATATAATAAATAAATAAATCTTTAAAAAAAAAAAAGAAGTATG…	ATACATAGAAATTCTCAATTTTAAAATGAGATTAGAAAGGAAGCATTGTATCAAAATTTCGAAGACACTAAGAAAAAGATTTTTAAAATGTACCTATAATTTATTTTGCATTATATGCAACAAACTTCCTGTGTATAGGTCAGTCATGCTGTAGCTAATGATAGACCTACAGTCAGAGCACAATTAAGAAGTATGAACATGGGGCTAGTGAGATGGCTCAGTGGGTAAGAGCACCCAACTGCTCTTCTGAAGGTCAGGAGTTCAAATCCCAGCAACCACATGGTGGCTCACAACCATCCGTAATGAGATCTGACTCTCTCTTCTGGAGTGTCTGAGGACAGCTACAGTGTACTTACATATAATAAATAAATAAATCTTTAAAAAAAAAAAAGAAGTATG…	miPSC.Clone15.2i.mRC-seq|7,miPSC.Clone10.2i.mRC-seq|2,MEF.I222e2.mRC-seq|16,miPSC.Clone12.Serum.mRC-seq|2,miPSC.Clone17.2i.mRC-seq|8,miPSC.Clone2.Serum.mRC-seq|10,miPSC.Clone9.2i.mRC-seq|9,miPSC.Clone2.Serum|7,miPSC.Clone1.2i|5,miPSC.Clone14.2i.mRC-seq|5,miPSC.Clone2.2i.mRC-seq|6,miPSC.Clone18.2i.mRC-seq|11,miPSC.Clone8.Serum|11,miPSC.Clone10.Serum.mRC-seq|8,miPSC.Clone3.2i.mRC-seq|6,miPSC.Clone1…	miPSC.Clone15.2i.mRC-seq|6,miPSC.Clone10.2i.mRC-seq|8,MEF.I222e2.mRC-seq|20,miPSC.Clone12.Serum.mRC-seq|6,miPSC.Clone17.2i.mRC-seq|11,miPSC.Clone16.Serum.mRC-seq|4,miPSC.Clone9.2i.mRC-seq|7,miPSC.Clone2.Serum|14,miPSC.Clone1.2i|11,miPSC.Clone14.2i.mRC-seq|2,miPSC.Clone2.2i.mRC-seq|3,miPSC.Clone18.2i.mRC-seq|4,miPSC.Clone10.Serum.mRC-seq|10,miPSC.Clone3.2i.mRC-seq|3,miPSC.Clone14.Serum.mRC-seq|17,…	chr7|102555552|102555979|SINE|129P2_OlaHsd,129S1_SvImJ,AKR_J,A_J,BALB_cJ,BTBR_T__Itpr3tf_J,BUB_BnJ,C3H_HeH,C3H_HeJ,CAST_EiJ,CBA_J,DBA_1J,DBA_2J,FVB_NJ,I_LnJ,JF1_MsJ,LG_J,LP_J,NZB_B1NJ,NZO_HlLtJ,NZW_LacJ,RF_J,SEA_GnJ,SM_J,ST_bJ,WSB_EiJ
636300eb-eabe-43f0-9a56-ba3f0fcf889e	chr7	106622016	106622027	-	-	N	L1MdGF	0	7085	500	356	CATCATACTATT	GACCTAATGAGGGCTTCTCAGCTTCTCATGCCTTTTGTTAGAGTTTTTATTAGATGGTCTATAGCTCTTGGGGATAAGCACTGTCAGCCCAGATGAGAAAATTTCACTTAAACTATATAATATGTATATTTATATACTGATTTATGTGTATTATAGGTATGTTGTGTAGAAAGTTAATAGTATGATGACGAGACAGCCGGCCACCTTCCTGGTGAGAGCACGGGGGTCTGCCTGGCCTGAGAGGTTTGTGTCACAGTCGCCGGCGGGAGCCTTCTTGGCTCCGGGACTCCGCGGAGGGCAGACTGCACGGGTGACCGTGTGGAATACAGAGGCCAGCCGTTTCTGGGACGGGCGAGAGTTGCAGAGCTTCTGAGGCAGCGCCATCTTCAGCTCCAGACA…	CGGGGATCCATCCCATAATCAGCTTCCAAATGCTGACACCATTGCATACACTAGCAAGATTATGTTGAAAGGACCCTGATATAGCTGTCTCTTGTCAGAGTATGCCTGGGCCTAGCAAACGTAGAAGTGGATGCTCACAGTCGGCTATTGGATGGATCACATGGCCCCCAATGAAGGAGCTAGAGAAAGTACCCAATTAGCTAAAGGGATCTGCAACCCTACAGGTGGAACAACATTATGAACTAACCAATACCCCGGAGCTCTTGACTCTAGCTGCATATGTATCAAAAGATGGCCTAGTCGGCCATCACTGGAAAGAGAGGCCCATTGGACATGCAAACTTTATATGCCCCAGCACAGGGGAACGCCAGGGCCATAAAAGTGGAGTGGGTGGGTAGG…	miPSC.Clone15.2i.mRC-seq|9,miPSC.Clone10.2i.mRC-seq|17,MEF.I222e2.mRC-seq|31,miPSC.Clone12.Serum.mRC-seq|13,miPSC.Clone17.2i.mRC-seq|13,miPSC.Clone16.Serum.mRC-seq|9,miPSC.Clone9.2i.mRC-seq|10,miPSC.Clone2.Serum|5,miPSC.Clone1.2i|10,miPSC.Clone14.2i.mRC-seq|5,miPSC.Clone18.2i.mRC-seq|15,miPSC.Clone10.Serum.mRC-seq|9,miPSC.Clone3.2i.mRC-seq|16,miPSC.Clone14.Serum.mRC-seq|17,miPSC.Clone1.Serum|13,m…	miPSC.Clone15.2i.mRC-seq|3,miPSC.Clone10.2i.mRC-seq|7,MEF.I222e2.mRC-seq|9,miPSC.Clone12.Serum.mRC-seq|8,miPSC.Clone17.2i.mRC-seq|6,miPSC.Clone16.Serum.mRC-seq|2,miPSC.Clone9.2i.mRC-seq|5,miPSC.Clone2.Serum|12,miPSC.Clone1.2i|5,miPSC.Clone14.2i.mRC-seq|4,miPSC.Clone2.2i.mRC-seq|4,miPSC.Clone18.2i.mRC-seq|1,miPSC.Clone8.Serum|9,miPSC.Clone10.Serum.mRC-seq|10,miPSC.Clone3.2i.mRC-seq|3,miPSC.Clone14…	chr7|106621757|106622225|L1|129S1_SvImJ,AKR_J,A_J,BALB_cJ,BTBR_T__Itpr3tf_J,C3H_HeH,C3H_HeJ,CBA_J,DBA_1J,DBA_2J,I_LnJ,KK_HiJ,LG_J,LP_J,MOLF_EiJ,NZB_B1NJ,NZO_HlLtJ,NZW_LacJ,RF_J,SEA_GnJ,ZALENDE_EiJ
ea0d4c3e-9c77-4431-a1b0-c1e7a4dc46a4	chr7	116624934	116624918	+	+	N	L1MdA	4521	6574	316	451	AAATAAAGTTGACTACA	TATGAGACCTTGTTTCAAAAATAAAGGCTGAAACCTCCTGAAGTTGACCTATGGCCTCTGCATGTATGTACATACACGTTACACATTAGTGTATATGTAACCCCCACATGTGTACCATATGCATACATGTGGGCATATGTTGAGGTTTGGTTTATTGTTATGTATTGTAATGCTAAATTCTATACCCAAAGGTCTAGGCCTATAAATGACTTCTCAAGTTTACAAGCATTTCTTGTGCAAACCTTGTTCCTCAATATAAAACTATTGGTTAAATAAAGTTGACTACAAGCAATCTACAGATTCAATGCAATCCCCATCAAAATTCCAACTCAATTCTTCAACGAATTGGAAGGAGCAATTTGCAAATTTGTCTGGAATAACAAAAAACCTAGGATAGCA…	GATGTAGCTGTCTCTTGTGAGACTATGCCGGGGCCCAGCAAACACAGAAGTGGATGCTCACAGTCAGCTAATGGATGGATCATAGGGCTCCCAATGGAGGAGCTAGAGAAAGTACCCAAGGAGCTAAAGGGATCTGCAATCCTATAGGTGGAACAACATTATGAGCTAACCAGTACCCCGGAGCTCTTGACTCTAGCTGCATATATATCAAAAGATGGCCTAGTTGGCCATCACTGGAAAGAGAGGCCCATTGGACTTGCAAACTTTATATGCCCCAGTACAGGGGAACACCAGGGCCAAAAAGGGGGAGTGGGTGGGCAGGGGAGTGGGGGTGGGTGGATATGGGGGACTTTTGGTATAGCATTGGAAATGTAAATGAGTTAAATACCTAATAAAAAA…	miPSC.Clone15.2i.mRC-seq|2,miPSC.Clone10.2i.mRC-seq|3,MEF.I222e2.mRC-seq|7,miPSC.Clone12.Serum.mRC-seq|2,miPSC.Clone17.2i.mRC-seq|3,miPSC.Clone2.Serum.mRC-seq|4,miPSC.Clone9.2i.mRC-seq|3,miPSC.Clone2.Serum|16,miPSC.Clone1.2i|9,miPSC.Clone14.2i.mRC-seq|1,miPSC.Clone18.2i.mRC-seq|3,miPSC.Clone8.Serum|16,miPSC.Clone10.Serum.mRC-seq|1,miPSC.Clone3.2i.mRC-seq|3,miPSC.Clone14.Serum.mRC-seq|3,miPSC.Clon…	miPSC.Clone15.2i.mRC-seq|2,miPSC.Clone10.2i.mRC-seq|5,MEF.I222e2.mRC-seq|15,miPSC.Clone12.Serum.mRC-seq|4,miPSC.Clone17.2i.mRC-seq|6,miPSC.Clone2.Serum.mRC-seq|11,miPSC.Clone9.2i.mRC-seq|8,miPSC.Clone2.Serum|21,miPSC.Clone1.2i|7,miPSC.Clone14.2i.mRC-seq|2,miPSC.Clone2.2i.mRC-seq|4,miPSC.Clone18.2i.mRC-seq|2,miPSC.Clone8.Serum|16,miPSC.Clone10.Serum.mRC-seq|6,miPSC.Clone3.2i.mRC-seq|5,miPSC.Clone1…	chr7|116624725|116625097|L1|129P2_OlaHsd,129S1_SvImJ,129S5SvEvBrd,I_LnJ,JF1_MsJ,KK_HiJ,LP_J,PWK_PhJ
33c3e319-3916-4cd7-af98-89a63d5eb93c	chr7	117476151	117476136	-	-	N	B2	1	181	500	500	GGTGCCTGCCTCAGACACAGGTAGAATATAGTTCTGCATCTTCTGACTTGTGGTGTTGCTGGGGCTGTCTTCCCTCCAAGTTATTCCTAGTCCATGTTAAACGTGCCTCCTGACAGAGTCCTAGTGAGAGTCATAGGATTGATCTT	GGTGCCTGCCTCAGACACAGGTAGAATATAGTTCTGCATCTTCTGACTTGTGGTGTTGCTGGGGCTGTCTTCCCTCCAAGTTATTCCTAGTCCATGTTAAACGTGCCTCCTGACAGAGTCCTAGTGAGAGTCATAGGATTGATCTTTTTTTTTTTTTNTTTCCCTTTTTTATTAGGGTCGTATTTTCGCTCATTTACCTTA	ACAATGCCTCTCTAACATGAAAAAGCTGAAGTCAGGAAGACAGCAATGTCCTACAGCATCTCCCATCACCCCAAAGACAGTGAAGCAGATGAGACTGATAGAAGTATTAAGGAAGACTAATGGGACCCCACTCCACAGTGTGGGGTATTGATGTTTAAAGTGTGTGCTTGGCACCACCACGCTCCGGCTTAGGTCCCTGGAGCTCCTTCTTCTCTCCACACACCTCTGACCTTCTCAAGATCAATCCTATGAGGGCTGGTGAGATGGCTCAGTGGGTAAGAGCACCCGACTGCTCTTCCGAAGGTCAGGAGTTCAAATCCCAGCAACCACATGGTGGCTCACAACCATCCGTAACGAGATCTGACTCCCTCTTCTGGAGTGTCTGAGGACAGCTACAGT…	miPSC.Clone15.2i.mRC-seq|10,miPSC.Clone10.2i.mRC-seq|12,MEF.I222e2.mRC-seq|25,miPSC.Clone12.Serum.mRC-seq|11,miPSC.Clone17.2i.mRC-seq|14,miPSC.Clone16.Serum.mRC-seq|8,miPSC.Clone9.2i.mRC-seq|18,miPSC.Clone2.Serum|8,miPSC.Clone1.2i|9,miPSC.Clone14.2i.mRC-seq|10,miPSC.Clone18.2i.mRC-seq|11,miPSC.Clone10.Serum.mRC-seq|16,miPSC.Clone3.2i.mRC-seq|15,miPSC.Clone14.Serum.mRC-seq|18,miPSC.Clone1.Serum|18…	miPSC.Clone15.2i.mRC-seq|7,miPSC.Clone10.2i.mRC-seq|10,MEF.I222e2.mRC-seq|30,miPSC.Clone12.Serum.mRC-seq|9,miPSC.Clone17.2i.mRC-seq|16,miPSC.Clone16.Serum.mRC-seq|10,miPSC.Clone9.2i.mRC-seq|10,miPSC.Clone2.Serum|8,miPSC.Clone1.2i|6,miPSC.Clone14.2i.mRC-seq|16,miPSC.Clone2.2i.mRC-seq|7,miPSC.Clone18.2i.mRC-seq|5,miPSC.Clone10.Serum.mRC-seq|5,miPSC.Clone3.2i.mRC-seq|17,miPSC.Clone14.Serum.mRC-seq|1…	chr7|117475960|117476347|SINE|129P2_OlaHsd,129S1_SvImJ,129S5SvEvBrd,I_LnJ,JF1_MsJ,KK_HiJ,LP_J,PWK_PhJ
[truncated: 44 more rows]

## Sheet: Non-reference MEF all ONT
UUID	Chrom	Start	End	Strand	Family	Subfamily	StartTE	EndTE	LengthIns	Inversion	UsedReads	SpanReads	SampleReads	NonRef	TSD	Consensus	Filter
e203f841-b9dd-493e-915b-b3f0619ac747	chr1	30051152	30051165	+	L1	L1MdTFI	553	7461	6484	FALSE	126	55	MEF|6,miPSC_CTRL_1|13,miPSC_CTRL_2|9,miPSC_CTRL_3|13,miPSC_CTRL_4|14,miPSC_CTRL_5|11,miPSC_CTRL_6|12,miPSC_LAM_1|15,miPSC_LAM_2|6,miPSC_LAM_3|10,miPSC_LAM_4|11,miPSC_LAM_5|2,miPSC_LAM_6|4	NA	TAAAATTATATTTA	CCTATGTTCATTCAAGCCCTGAGAACAATCAGAACTGCACTGCCTCTGTTTGAATGAGGCTAACAGGAAGATGCAATTGCTATTACAAAGTGTCTCTCTGCCATAGGATAACAACCTTGATAGGTGAAATATTAGAATTGCATTTTCAACAAAGCAGAGCTGATTGTCTACATTGTTATAATAAAAGCACACTTACCCTTCATCTTCCTTCAACATAGCTGCTAGCTCTTTGGAATGTATGCAAGAGAAAAGACAATATGCTACCTTTGTCTTCATTTACAATGATAATCTATTTCAGAAATGATAATGCCTTTGCAAGCAGGAATAACCAATGCAGAATTTTAAGTATCAAagAGAAAAAACCTCATACTTATTCAAGGGTACAAGCCAGAAATTTTA…	PASS
[truncated: 3,974 more rows]
