# Supplementary material for: Retrotransposon instability dominates the acquired mutation landscape of mouse induced pluripotent stem cells
Source: Nat Commun. 2022 Dec 3;13:7470. doi: 10.1038/s41467-022-35180-x (PMC9719517; doi:10.1038/s41467-022-35180-x)
Supplement: Supplementary file 8 — Supplementary Data 5 [file 41467_2022_35180_MOESM8_ESM.xlsx]

## Sheet: TEs
Supplementary Data 5. Reference genome TE methylation values. Tab (i) contains information for TEs and tab (ii) contains information for gene promoters, as defined by the Eukaryotic Promoter Database. Columns are as follows. seg_chrom, seg_start, seg_end: position of the reference TE or gene promoter. seg_name: TE subfamily or gene promoter name. seg_strand: + or - orientation relative to the gen…
seg_chrom	seg_start	seg_end	seg_name	seg_strand	MEF.I222e2.mm10_aligned.sorted_CpG_meth_calls	MEF.I222e2.mm10_aligned.sorted_CpG_unmeth_calls	MEF.I222e2.mm10_aligned.sorted_CpG_no_calls	MEF.I222e2.mm10_aligned.sorted_CpG_methfrac	MEF.I222e2.mm10_aligned.sorted_CpG_readcount	miPSC_CTRL.mm10_aligned.sorted_CpG_meth_calls	miPSC_CTRL.mm10_aligned.sorted_CpG_unmeth_calls	miPSC_CTRL.mm10_aligned.sorted_CpG_no_calls	miPSC_CTRL.mm10_aligned.sorted_CpG_methfrac	miPSC_CTRL.mm10_aligned.sorted_CpG_readcount	miPSC_LAM.mm10_aligned.sorted_CpG_meth_calls	miPSC_LAM.mm10_aligned.sorted_CpG_unmeth_calls	miPSC_LAM.mm10_aligned.sorted_CpG_no_calls	miPSC_LAM.mm10_aligned.sorted_CpG_methfrac	miPSC_LAM.mm10_aligned.sorted_CpG_readcount	methfrac_difference_MEF_miPSC_CTRL	uncorrected_pvalue_MEF_miPSC_CTRL	fdr_corrected_pvalue_MEF_miPSC_CTRL	significant_MEF_miPSC_CTRL	methfrac_difference_MEF_miPSC_LAM	uncorrected_pvalue_MEF_miPSC_LAM	fdr_corrected_pvalue_MEF_miPSC_LAM	significant_MEF_miPSC_LAM	methfrac_difference_miPSC_CTRL_miPSC_LAM	uncorrected_pvalue_miPSC_CTRL_miPSC_LAM	fdr_corrected_pvalue_miPSC_CTRL_miPSC_LAM	significant_miPSC_CTRL_miPSC_LAM	gene	gene_strand	exonic	L1_TSS_support
chr1	3037727	3038073	L1MdGF	+	64	6	77	0.914286	7	846	491	939	0.63276	114	629	425	897	0.596774	97	-0.281526	2.42e-07	0.000207232	Y	-0.317512	1.45e-08	1.24692e-05	Y	-0.0359857	0.0752446	1	N	N	NA	N	NA
chr1	3076926	3077419	MT2	-	28	5	36	0.848485	15	291	98	168	0.748072	124	185	98	138	0.65371	89	-0.100413	0.289949	1	N	-0.194775	0.0295728	1	N	-0.0943617	0.00983131	1	N	N	NA	N	NA
chr1	3086795	3086941	B1	+	42	8	33	0.84	17	321	125	148	0.719731	121	164	103	151	0.614232	85	-0.120269	0.0909566	1	N	-0.225768	0.0019592	1	N	-0.105499	0.00373461	1	N	N	NA	N	NA
chr1	3175516	3175992	MT2	-	84	21	63	0.8	24	441	139	295	0.760345	132	267	106	202	0.715818	90	-0.0396552	0.452091	1	N	-0.0841823	0.103585	1	N	-0.0445271	0.129357	1	N	N	NA	N	NA
chr1	3344647	3344982	L1MdTFIII	+	63	6	66	0.913043	9	725	305	707	0.703883	119	605	205	546	0.746914	96	-0.20916	8.03e-05	0.114283	N	-0.16613	0.00110449	1	N	0.0430301	0.0409576	1	N	Xkr4	-	N	NA
chr1	3771896	3772150	L1MdGF	-	38	10	56	0.791667	8	683	201	421	0.772624	102	623	212	496	0.746108	107	-0.0190422	0.860584	1	N	-0.0455589	0.60796	1	N	-0.0265166	0.214064	1	N	N	NA	N	NA
chr1	4085124	4085812	L1MdA	-	157	20	233	0.887006	11	1002	904	1410	0.525708	90	1116	1078	1669	0.50866	111	-0.361297	4.78e-23	1.53581e-19	Y	-0.378346	4.61e-25	1.48274e-21	Y	-0.0170483	0.286797	1	N	N	NA	N	NA
chr1	4187679	4187980	L1MdA	+	64	14	76	0.820513	11	917	248	612	0.787124	133	648	239	505	0.730552	114	-0.0333884	0.567184	1	N	-0.0899604	0.106173	1	N	-0.056572	0.00333476	1	N	N	NA	N	NA
chr1	4556987	4557455	IAP_LTR	-	117	5	93	0.959016	8	2286	238	858	0.905705	122	2438	215	1075	0.91896	134	-0.0533112	0.0521398	1	N	-0.0400567	0.123211	1	N	0.0132544	0.0944736	1	N	N	NA	N	NA
chr1	4559598	4561052	L1MdTFII	+	286	30	224	0.905063	6	1838	3487	2887	0.345164	103	1990	4041	3881	0.329962	123	-0.559899	4.12e-91	3.20639e-88	Y	-0.575101	1.25e-96	9.7198e-94	Y	-0.0152025	0.0909023	1	N	N	NA	N	NA
chr1	4567175	4567643	IAP_LTR	-	219	18	93	0.924051	11	2212	252	879	0.897727	118	2287	288	1298	0.888155	142	-0.0263234	0.213776	1	N	-0.0358953	0.101462	1	N	-0.00957193	0.274665	1	N	N	NA	N	NA
chr1	4712419	4712910	MT2	-	17	4	19	0.809524	10	293	79	161	0.787634	145	246	89	128	0.734328	128	-0.0218894	1	1	N	-0.0751955	0.610412	1	N	-0.0533061	0.111126	1	N	N	NA	N	NA
chr1	4721974	4722120	B1	+	28	6	29	0.823529	9	604	148	345	0.803191	158	452	151	272	0.749585	130	-0.0203379	1	1	N	-0.073944	0.415804	1	N	-0.0536061	0.0209739	1	N	N	NA	N	NA
chr1	4783354	4783543	B2	+	18	2	22	0.9	14	169	69	167	0.710084	138	126	81	137	0.608696	116	-0.189916	0.0730405	1	N	-0.291304	0.0130305	1	N	-0.101388	0.0270757	1	N	Mrpl15	-	N	NA
chr1	4823630	4823777	B1	-	21	1	18	0.954545	8	295	149	204	0.664414	136	239	132	156	0.644205	109	-0.290131	0.0037639	1	N	-0.310341	0.00184984	1	N	-0.0202096	0.554618	1	N	Lypla1	+	N	NA
chr1	4833478	4833625	B1	+	25	1	9	0.961538	7	358	156	206	0.696498	150	244	133	155	0.647215	108	-0.26504	0.00168855	1	N	-0.314324	0.000387621	1	N	-0.0492832	0.128504	1	N	Lypla1	+	N	NA
chr1	4839590	4839777	B2	-	21	1	23	0.954545	15	149	86	150	0.634043	132	115	71	152	0.61828	115	-0.320503	0.00157908	1	N	-0.336266	0.00141396	1	N	-0.015763	0.761444	1	N	Lypla1	+	N	NA
chr1	4840549	4840741	B2	+	33	1	22	0.970588	14	295	78	172	0.790885	140	200	83	128	0.706714	106	-0.179704	0.00645793	1	N	-0.263874	0.000328673	1	N	-0.0841709	0.0136234	1	N	Lypla1	+	N	NA
chr1	4853102	4853250	B1	+	31	6	19	0.837838	14	224	116	134	0.658824	122	171	103	168	0.624088	116	-0.179014	0.0269439	1	N	-0.21375	0.0100564	1	N	-0.0347359	0.39712	1	N	N	NA	N	NA
chr1	4866724	4866871	B1	-	54	1	29	0.981818	14	266	147	224	0.644068	113	280	147	253	0.655738	120	-0.33775	6.39e-09	8.69568e-05	Y	-0.32608	1.43e-08	0.000195277	Y	0.0116699	0.772313	1	N	Tcea1	+	N	NA
chr1	4877227	4877415	B2	-	25	1	10	0.961538	12	196	56	114	0.777778	124	175	68	129	0.720165	127	-0.183761	0.0225099	1	N	-0.241374	0.00437165	1	N	-0.0576132	0.147399	1	N	Tcea1	+	N	NA
chr1	4920994	4921186	B2	-	19	4	22	0.826087	15	197	37	146	0.84188	129	148	32	173	0.822222	122	0.0157934	0.770245	1	N	-0.00386473	1	1	N	-0.0196581	0.59765	1	N	Rgs20	-	N	NA
chr1	4950825	4951015	B2	-	8	15	25	0.347826	24	95	36	113	0.725191	123	105	65	129	0.617647	154	0.377365	0.000692946	1	N	0.269821	0.0224382	1	N	-0.107544	0.0645364	1	N	Rgs20	-	N	NA
chr1	5040612	5040935	L1MdA	-	52	9	82	0.852459	11	676	234	880	0.742857	147	637	224	717	0.739837	131	-0.109602	0.0660036	1	N	-0.112622	0.0659127	1	N	-0.00301974	0.913559	1	N	Rgs20	-	N	NA
chr1	5189144	5189777	L1MdTFIII	+	172	22	331	0.886598	15	614	2008	1403	0.234172	125	667	1722	1513	0.279196	121	-0.652426	2.66e-76	3.78629e-73	Y	-0.607402	9.87e-65	1.40563e-61	Y	0.0450239	0.000281097	0.400282	N	N	NA	N	NA
chr1	5272714	5273059	L1MdGF	-	74	12	91	0.860465	9	863	655	1377	0.568511	133	688	540	1016	0.560261	103	-0.291954	1.69e-08	1.45152e-05	Y	-0.300205	1.21e-08	1.03986e-05	Y	-0.00825061	0.670418	1	N	N	NA	N	NA
chr1	5350394	5351305	L1MdTFI	+	196	19	359	0.911628	11	1506	1953	2376	0.435386	118	1418	1758	2185	0.446474	110	-0.476242	1.06e-46	8.15575e-44	Y	-0.465154	1.05e-44	8.06425e-42	Y	0.0110876	0.372935	1	N	N	NA	N	NA
chr1	5367996	5368484	IAP_LTR	+	147	13	148	0.91875	11	2248	217	946	0.911968	131	1767	218	856	0.890176	111	-0.00678245	0.885516	1	N	-0.0285737	0.291334	1	N	-0.0217912	0.0169377	1	N	N	NA	N	NA
chr1	5423430	5430758	L1MdA	+	711	171	945	0.806122	25	6434	1513	4324	0.809614	199	5195	1231	4100	0.808434	175	0.00349124	0.786571	1	N	0.00231204	0.855403	1	N	-0.00117921	0.864437	1	N	N	NA	N	NA
chr1	5819994	5820713	L1MdA	+	224	39	296	0.851711	16	2331	406	1790	0.851662	132	1740	386	1449	0.818438	117	-4.86225e-05	1	1	N	-0.0332726	0.200121	1	N	-0.033224	0.00197793	1	N	N	NA	N	NA
chr1	5984268	5984415	B1	+	29	9	32	0.763158	14	260	75	130	0.776119	94	294	61	163	0.828169	105	0.0129615	0.839094	1	N	0.0650111	0.370388	1	N	0.0520496	0.103399	1	N	N	NA	N	NA
chr1	5991037	5991182	B1	+	13	8	18	0.619048	13	120	69	90	0.634921	94	102	72	125	0.586207	101	0.015873	1	1	N	-0.0328407	0.818879	1	N	-0.0487137	0.388668	1	N	N	NA	N	NA
chr1	5993096	5993423	L1MdTFIII	+	85	11	142	0.885417	14	395	693	775	0.363051	108	412	703	790	0.369507	113	-0.522365	2.58e-24	3.6781e-21	Y	-0.51591	1.37e-23	1.95639e-20	Y	0.00645526	0.757083	1	N	N	NA	N	NA
chr1	6112763	6112908	B1	+	24	10	56	0.705882	15	340	75	289	0.819277	123	337	92	232	0.785548	112	0.113395	0.11283	1	N	0.0796654	0.285436	1	N	-0.0337293	0.227336	1	N	N	NA	N	NA
chr1	6116812	6116958	B1	-	51	20	55	0.71831	18	336	156	276	0.682927	113	325	177	248	0.64741	114	-0.035383	0.58656	1	N	-0.0708995	0.285835	1	N	-0.0355165	0.253378	1	N	N	NA	N	NA
chr1	6131469	6131615	B1	+	34	11	21	0.755556	17	173	90	163	0.657795	107	150	101	151	0.59761	105	-0.0977609	0.231074	1	N	-0.157946	0.0465882	1	N	-0.0601851	0.171272	1	N	N	NA	N	NA
chr1	6150875	6151219	L1MdA	-	102	17	203	0.857143	14	482	548	916	0.467961	87	638	791	1240	0.446466	120	-0.389182	5.55e-17	1.78402e-13	Y	-0.410677	4.16e-19	1.33829e-15	Y	-0.0214951	0.304955	1	N	N	NA	N	NA
chr1	6153875	6154020	B1	-	19	11	30	0.633333	12	232	78	156	0.748387	96	247	98	161	0.715942	104	0.115054	0.19269	1	N	0.0826087	0.401551	1	N	-0.0324451	0.377755	1	N	N	NA	N	NA
chr1	6155936	6156083	B1	+	44	4	22	0.916667	14	255	106	103	0.706371	96	256	125	131	0.671916	104	-0.210295	0.00151094	1	N	-0.244751	0.000203193	1	N	-0.0344552	0.341314	1	N	N	NA	N	NA
chr1	6168109	6168462	IAP_LTR	+	133	2	45	0.985185	9	1136	191	619	0.856066	99	1109	134	712	0.892196	102	-0.129119	8.12e-07	0.00157924	N	-0.0929889	0.000102586	0.199632	N	0.03613	0.00626912	1	N	N	NA	N	NA
chr1	6172460	6172813	IAP_LTR	+	52	1	87	0.981132	7	1308	118	692	0.917251	110	1043	114	442	0.901469	85	-0.063881	0.119662	1	N	-0.0796628	0.0537084	1	N	-0.0157817	0.166944	1	N	N	NA	N	NA
chr1	6224496	6224691	B2	-	23	2	17	0.92	14	133	55	111	0.707447	102	123	61	114	0.668478	101	-0.212553	0.0285613	1	N	-0.251522	0.00964917	1	N	-0.0389685	0.435009	1	N	Rb1cc1	+	N	NA
chr1	6246587	6246732	B1	-	26	0	22	1	12	235	79	147	0.748408	118	248	67	167	0.787302	124	-0.251592	0.00117016	1	N	-0.212698	0.0039189	1	N	0.0388939	0.258279	1	N	Rb1cc1	+	N	NA
chr1	6292542	6292726	B2	-	19	2	18	0.904762	13	205	55	140	0.788462	138	178	38	140	0.824074	124	-0.1163	0.266818	1	N	-0.0806878	0.542347	1	N	0.0356125	0.35435	1	N	N	NA	N	NA
chr1	6568609	6569012	L1MdTFIII	-	97	21	134	0.822034	15	1168	328	630	0.780749	125	1204	309	704	0.79577	124	-0.0412852	0.352648	1	N	-0.0262639	0.553044	1	N	0.0150213	0.326287	1	N	St18	+	N	NA
chr1	6917009	6917513	L1MdA	+	119	25	233	0.826389	15	621	1432	1340	0.302484	135	374	1465	1158	0.203371	121	-0.523905	6.04e-36	1.94141e-32	Y	-0.623017	1.85e-52	5.96007e-49	Y	-0.0991128	1.42e-12	4.55322e-09	N	N	NA	N	NA
chr1	6989020	6989167	B1	-	16	12	20	0.571429	12	257	110	170	0.700272	138	238	76	164	0.757962	124	0.128844	0.201532	1	N	0.186533	0.0411299	1	N	0.0576893	0.101353	1	N	N	NA	N	NA
chr1	7034749	7034896	B1	+	16	4	28	0.8	12	213	65	189	0.766187	119	244	68	192	0.782051	130	-0.033813	1	1	N	-0.0179487	1	1	N	0.0158642	0.693254	1	N	N	NA	N	NA
chr1	7114400	7114587	B2	-	23	1	12	0.958333	12	182	68	100	0.728	119	158	53	93	0.748815	102	-0.230333	0.0120106	1	N	-0.209518	0.0197391	1	N	0.0208152	0.671105	1	N	Pcmtd1	+	N	NA
chr1	7287558	7288057	L1MdTFIII	-	89	18	123	0.831776	11	799	800	1199	0.499687	142	545	537	969	0.503697	97	-0.332088	4.97e-12	7.07515e-09	Y	-0.328079	2.1e-11	2.99016e-08	Y	0.00400955	0.84405	1	N	N	NA	N	NA
chr1	7334626	7335740	L1MdTFII	-	291	67	353	0.812849	11	1519	3666	3139	0.29296	137	914	2803	2344	0.245897	103	-0.519889	8.37e-86	6.5194e-83	Y	-0.566952	4.12e-101	3.21194e-98	Y	-0.0470632	8.63e-07	0.00067217	N	N	NA	N	NA
chr1	7408724	7408865	B1	+	12	13	13	0.48	13	147	91	90	0.617647	114	150	69	93	0.684932	105	0.137647	0.201002	1	N	0.204932	0.0463176	1	N	0.0672844	0.141654	1	N	N	NA	N	NA
chr1	7475115	7475268	B1	-	43	7	21	0.86	18	301	49	85	0.86	114	239	47	89	0.835664	98	0	1	1	N	-0.0243357	0.83509	1	N	-0.0243357	0.436141	1	N	N	NA	N	NA
chr1	7488024	7488613	L1MdA	-	122	30	224	0.802632	13	1599	371	1226	0.811675	117	1276	372	1276	0.774272	109	0.00904355	0.748114	1	N	-0.0283597	0.476554	1	N	-0.0374033	0.00564778	1	N	N	NA	N	NA
chr1	7508831	7508975	B1	-	15	7	20	0.681818	7	321	180	215	0.640719	124	278	167	232	0.624719	120	-0.0410996	0.821908	1	N	-0.0570991	0.657634	1	N	-0.0159995	0.636344	1	N	N	NA	N	NA
chr1	7588604	7588749	B1	+	18	4	23	0.818182	9	290	55	255	0.84058	122	239	58	235	0.804714	107	0.0223979	0.765444	1	N	-0.013468	1	1	N	-0.0358659	0.253596	1	N	N	NA	N	NA
chr1	7695924	7696117	B2	-	13	7	35	0.65	11	161	127	253	0.559028	114	175	90	257	0.660377	110	-0.0909722	0.490582	1	N	0.0103774	1	1	N	0.10135	0.0185041	1	N	N	NA	N	NA
chr1	7843440	7843896	L1MdTFIII	+	92	17	101	0.844037	10	505	684	969	0.424727	112	565	673	1024	0.456381	119	-0.41931	9.78e-18	1.39219e-14	Y	-0.387655	1.01e-15	1.43344e-12	Y	0.0316546	0.1203	1	N	N	NA	N	NA
chr1	8218307	8219050	L1MdA	-	228	18	209	0.926829	11	2735	522	1923	0.83973	135	1976	390	1621	0.835165	108	-0.0870995	0.000108277	0.348004	N	-0.0916644	6.43e-05	0.206651	N	-0.00456498	0.660219	1	N	N	NA	N	NA
chr1	8410687	8411149	IAP_LTR	+	160	50	134	0.761905	12	815	1525	955	0.348291	128	621	1510	895	0.291412	110	-0.413614	1.96e-31	3.82235e-28	Y	-0.470492	1.19e-40	2.31765e-37	Y	-0.0568781	5.3e-05	0.103162	N	Sntg1	-	N	NA
chr1	8412955	8413095	B1	+	22	7	19	0.758621	12	281	54	158	0.838806	125	254	58	141	0.814103	114	0.0801853	0.297785	1	N	0.0554819	0.461816	1	N	-0.0247034	0.466819	1	N	Sntg1	-	N	NA
chr1	8569926	8570071	B1	-	30	9	21	0.769231	15	255	106	189	0.706371	142	211	78	146	0.730104	111	-0.0628596	0.461828	1	N	-0.039127	0.701493	1	N	0.0237326	0.540056	1	N	Sntg1	-	N	NA
chr1	8640940	8641386	L1MdTFIII	-	127	12	213	0.913669	16	448	1148	1027	0.280702	128	418	1051	1141	0.284547	136	-0.632967	5.35e-51	7.61999e-48	Y	-0.629122	5.16e-50	7.34393e-47	Y	0.00384556	0.840892	1	N	Sntg1	-	N	NA
chr1	8688264	8689419	L1MdA	+	427	40	337	0.914347	12	2998	955	2683	0.758411	108	2960	811	2610	0.784938	108	-0.155936	9.02e-17	2.89981e-13	N	-0.129409	1.09e-12	3.51478e-09	N	0.0265263	0.00570023	1	N	Sntg1	-	N	NA
chr1	8954324	8954521	B2	+	30	7	19	0.810811	14	163	53	207	0.75463	108	165	45	208	0.785714	107	-0.0561812	0.535466	1	N	-0.0250965	0.829584	1	N	0.0310847	0.490246	1	N	Sntg1	-	N	NA
chr1	9050683	9051194	L1MdA	-	107	18	118	0.856	9	1106	631	1307	0.63673	119	891	690	1381	0.563567	116	-0.21927	1.69e-07	0.000541563	N	-0.292433	2.28e-11	7.31947e-08	Y	-0.0731626	1.74e-05	0.0559369	N	Sntg1	-	N	NA
chr1	9058156	9058616	L1MdTFIII	+	67	15	176	0.817073	12	359	1407	1148	0.203284	129	330	1031	930	0.242469	107	-0.613789	9.92e-31	1.41268e-27	Y	-0.574604	6.18e-26	8.80003e-23	Y	0.0391845	0.00905122	1	N	Sntg1	-	N	NA
chr1	9175400	9176136	L1MdA	+	197	22	125	0.899543	8	1415	1660	1903	0.460163	124	1158	1739	2012	0.399724	124	-0.439381	1.87e-40	6.00886e-37	Y	-0.49982	1.49e-50	4.7931e-47	Y	-0.0604387	2.52e-06	0.00809724	N	Sntg1	-	N	NA
chr1	9240515	9241206	L1MdTFIII	+	132	31	239	0.809816	13	571	1694	1362	0.252097	124	678	1527	1472	0.307483	125	-0.557719	2.02e-46	2.87914e-43	Y	-0.502333	4.9e-37	6.97768e-34	Y	0.0553859	4.09e-05	0.0581793	N	Sntg1	-	N	NA
chr1	9380225	9380719	MT2	+	21	17	45	0.552632	12	356	198	246	0.642599	124	283	204	325	0.581109	127	0.0899677	0.296591	1	N	0.0284773	0.73611	1	N	-0.0614904	0.0479243	1	N	N	NA	N	NA
chr1	9482923	9483229	L1MdA	+	41	23	66	0.640625	13	593	202	373	0.745912	122	518	252	532	0.672727	140	0.105287	0.0758466	1	N	0.0321023	0.583279	1	N	-0.0731847	0.00149622	1	N	N	NA	N	NA
chr1	9522433	9522578	B1	-	39	7	44	0.847826	15	325	73	231	0.816583	109	329	99	265	0.768692	122	-0.0312432	0.689774	1	N	-0.0791345	0.266416	1	N	-0.0478913	0.103171	1	N	N	NA	N	NA
chr1	9540774	9540921	B1	+	46	1	11	0.978723	12	313	112	129	0.736471	112	311	88	149	0.779449	113	-0.242253	3.97e-05	0.540501	N	-0.199275	0.00035947	1	N	0.042978	0.167004	1	N	N	NA	N	NA
chr1	9570875	9571016	B1	+	41	11	33	0.788462	17	327	141	203	0.698718	139	319	149	166	0.681624	132	-0.0897436	0.200943	1	N	-0.106838	0.153113	1	N	-0.017094	0.620788	1	N	Adhfe1	+	N	NA
chr1	9741266	9741452	B2	+	23	0	16	1	13	205	40	121	0.836735	122	188	38	117	0.831858	118	-0.163265	0.0312841	1	N	-0.168142	0.0305371	1	N	-0.00487629	0.901856	1	N	Vcpip1	-	N	NA
chr1	9762330	9762522	B2	-	29	5	36	0.852941	14	178	121	215	0.595318	105	222	107	197	0.674772	108	-0.257623	0.0026961	1	N	-0.178169	0.0326008	1	N	0.0794543	0.0460646	1	N	1700034P13Rik	+	N	NA
chr1	9845663	9845848	B2	-	25	6	28	0.806452	13	219	82	252	0.727575	113	266	100	235	0.726776	124	-0.0788769	0.399874	1	N	-0.0796757	0.40288	1	N	-0.000798795	1	1	N	Sgk3	+	N	NA
chr1	9875241	9875722	MT2	+	23	3	22	0.884615	8	385	140	280	0.733333	140	322	122	200	0.725225	115	-0.151282	0.108339	1	N	-0.15939	0.107184	1	N	-0.00810811	0.82766	1	N	Sgk3	+	N	NA
chr1	9894509	9894698	B2	+	24	6	22	0.8	13	207	182	195	0.532134	149	202	162	161	0.554945	135	-0.267866	0.00416929	1	N	-0.245055	0.0114917	1	N	0.0228114	0.558377	1	N	Sgk3	+	N	NA
chr1	9917225	9917414	B2	+	19	13	36	0.59375	17	207	132	212	0.610619	140	143	121	222	0.541667	125	0.0168695	0.851782	1	N	-0.0520833	0.707437	1	N	-0.0689528	0.0964747	1	N	Mcmdc2	+	N	NA
chr1	9924356	9924503	B1	+	43	1	59	0.977273	15	467	207	373	0.692878	154	376	162	267	0.698885	121	-0.284394	7.3e-06	0.0993523	N	-0.278388	6.88e-06	0.0936597	N	0.00600642	0.850599	1	N	Mcmdc2	+	N	NA
chr1	9955512	9955655	B1	+	37	6	17	0.860465	12	278	129	201	0.683047	124	217	81	161	0.728188	95	-0.177418	0.0143641	1	N	-0.132277	0.0903718	1	N	0.0451412	0.211509	1	N	N	NA	N	NA
chr1	9956840	9956985	B1	-	27	3	14	0.9	11	256	106	145	0.707182	128	156	108	131	0.590909	101	-0.192818	0.0316551	1	N	-0.309091	0.000586951	1	N	-0.116273	0.00281695	1	N	N	NA	N	NA
chr1	9989615	9989755	B1	-	47	8	26	0.854545	17	328	169	242	0.65996	152	252	110	201	0.696133	119	-0.194586	0.00343231	1	N	-0.158413	0.0155255	1	N	0.0361728	0.269443	1	N	Ppp1r42	-	N	NA
chr1	10001279	10001463	B2	+	18	3	17	0.857143	19	90	51	119	0.638298	134	87	48	94	0.644444	117	-0.218845	0.0505543	1	N	-0.212698	0.0780593	1	N	0.00614657	1	1	N	Ppp1r42	-	N	NA
chr1	10007920	10008065	B1	-	78	3	59	0.962963	20	422	251	361	0.627043	151	347	235	279	0.59622	124	-0.33592	1.14e-11	1.55749e-07	Y	-0.366743	3.91e-13	5.3234e-09	Y	-0.0308232	0.270073	1	N	Ppp1r42	-	N	NA
chr1	10016637	10016782	B1	+	47	9	52	0.839286	16	428	266	278	0.616715	144	434	192	247	0.693291	128	-0.222571	0.000771967	1	N	-0.145995	0.0215753	1	N	0.076576	0.00378715	1	N	N	NA	N	NA
chr1	10078420	10078567	B1	+	23	0	13	1	6	597	145	320	0.804582	154	380	99	277	0.793319	112	-0.195418	0.0126734	1	N	-0.206681	0.0123682	1	N	-0.0112628	0.660275	1	N	Cspp1	+	N	NA
chr1	10134872	10135019	B1	-	58	2	24	0.966667	12	506	178	275	0.739766	140	400	133	307	0.750469	125	-0.226901	1.18e-05	0.161125	N	-0.216198	2.9e-05	0.394734	N	0.010703	0.691382	1	N	Cspp1	+	N	NA
chr1	10238790	10238937	B1	+	36	8	32	0.818182	14	240	252	243	0.487805	125	172	133	176	0.563934	83	-0.330377	2.55e-05	0.347634	N	-0.254247	0.00153866	1	N	0.0761295	0.0411511	1	N	N	NA	N	NA
chr1	10313093	10313238	B1	+	42	3	51	0.933333	12	505	168	265	0.750371	120	418	200	311	0.676375	124	-0.182962	0.00340849	1	N	-0.256958	8.94e-05	1	N	-0.0739961	0.00370565	1	N	N	NA	N	NA
chr1	10382608	10383134	L1MdGF	+	62	2	71	0.96875	5	1209	785	1412	0.606319	132	1313	676	1720	0.660131	151	-0.362431	2.66e-11	2.27885e-08	Y	-0.308619	3.14e-09	2.6939e-06	Y	0.0538118	0.000435237	0.373433	N	Cpa6	-	N	NA
chr1	10615778	10615925	B1	-	83	9	52	0.902174	16	618	175	339	0.779319	128	474	111	228	0.810256	95	-0.122855	0.00429985	1	N	-0.0919175	0.0386456	1	N	0.0309374	0.178951	1	N	Cpa6	-	N	NA
chr1	10651911	10652056	B1	+	22	2	31	0.916667	11	366	89	216	0.804396	136	249	69	147	0.783019	96	-0.112271	0.28222	1	N	-0.133648	0.188625	1	N	-0.0213767	0.470019	1	N	Cpa6	-	N	NA
chr1	10792716	10793003	L1MdA	-	56	9	79	0.861538	12	790	165	588	0.827225	136	604	159	502	0.791612	111	-0.0343133	0.609082	1	N	-0.0699264	0.201369	1	N	-0.0356131	0.0628258	1	N	N	NA	N	NA
chr1	10888417	10888670	L1MdGF	-	71	8	89	0.898734	14	786	168	619	0.823899	135	671	144	630	0.823313	126	-0.0748348	0.117685	1	N	-0.0754213	0.115132	1	N	-0.000586488	1	1	N	N	NA	N	NA
chr1	10889636	10890128	MT2	+	42	5	45	0.893617	14	505	100	310	0.834711	135	426	69	286	0.860606	121	-0.0589063	0.408883	1	N	-0.033011	0.659608	1	N	0.0258953	0.240786	1	N	N	NA	N	NA
chr1	10895579	10896071	MT2	+	59	10	48	0.855072	17	427	121	266	0.779197	122	371	115	231	0.763374	108	-0.0758754	0.162205	1	N	-0.091698	0.092345	1	N	-0.0158226	0.553405	1	N	N	NA	N	NA
chr1	10939837	10939984	B1	+	17	7	12	0.708333	12	186	82	139	0.69403	137	146	80	123	0.646018	119	-0.0143035	1	1	N	-0.0623156	0.654974	1	N	-0.0480122	0.290116	1	N	N	NA	N	NA
chr1	11137393	11137541	B1	-	19	3	22	0.863636	11	257	105	152	0.709945	132	217	108	176	0.667692	128	-0.153692	0.14637	1	N	-0.195944	0.061291	1	N	-0.0422524	0.247862	1	N	Prex2	+	N	NA
chr1	11257739	11258250	MT2	+	64	7	57	0.901408	19	328	110	273	0.748858	109	360	127	267	0.73922	112	-0.15255	0.00362339	1	N	-0.162189	0.00174909	1	N	-0.00963874	0.763144	1	N	Prex2	+	N	NA
chr1	11263662	11264173	MT2	+	44	9	38	0.830189	13	377	133	261	0.739216	117	384	135	257	0.739884	118	-0.090973	0.183567	1	N	-0.0903043	0.18393	1	N	0.000668707	1	1	N	Prex2	+	N	NA
chr1	11441833	11441980	B1	-	72	12	35	0.857143	15	455	226	497	0.668135	153	425	219	367	0.659938	135	-0.189008	0.000258261	1	N	-0.197205	0.000158659	1	N	-0.00819721	0.771225	1	N	A830018L16Rik	+	N	NA
chr1	11607767	11607913	B1	-	43	6	34	0.877551	17	304	70	207	0.812834	118	265	88	208	0.750708	115	-0.0647168	0.325869	1	N	-0.126843	0.0492538	1	N	-0.062126	0.0477556	1	N	A830018L16Rik	+	N	NA
chr1	11673970	11674475	L1MdA	+	137	33	150	0.805882	13	1500	393	1251	0.792393	128	1496	483	1593	0.755937	145	-0.0134893	0.766704	1	N	-0.049945	0.160509	1	N	-0.0364557	0.00714598	1	N	A830018L16Rik	+	N	NA
chr1	11720340	11720712	L1MdTFIII	-	29	11	96	0.725	8	691	506	1043	0.577277	135	597	565	931	0.513769	131	-0.147723	0.0729104	1	N	-0.211231	0.00954833	1	N	-0.0635072	0.0022031	1	N	A830018L16Rik	+	N	NA
chr1	11729109	11729852	L1MdA	-	143	8	208	0.94702	10	2091	945	2053	0.688735	132	1467	790	1682	0.649978	102	-0.258285	2.03e-14	6.51346e-11	Y	-0.297042	2.44e-17	7.83166e-14	Y	-0.0387573	0.0030735	1	N	A830018L16Rik	+	N	NA
chr1	11782750	11783770	L1MdTFII	-	225	42	488	0.842697	12	988	2831	2890	0.258706	119	888	2873	2709	0.236107	112	-0.58399	2.04e-82	1.58708e-79	Y	-0.606589	8.84e-90	6.88703e-87	Y	-0.022599	0.0236668	1	N	A830018L16Rik	+	N	NA
chr1	11805333	11805697	L1MdGF	+	69	7	130	0.907895	13	993	244	771	0.802749	131	674	284	715	0.703549	114	-0.105146	0.0234025	1	N	-0.204346	5.22e-05	0.044828	N	-0.0991995	8.81e-08	7.55605e-05	N	A830018L16Rik	+	N	NA
chr1	11853705	11854024	L1MdA	+	76	19	78	0.8	16	635	132	466	0.827901	117	621	192	465	0.763838	125	0.0279009	0.477102	1	N	-0.0361624	0.52094	1	N	-0.0640633	0.00180586	1	N	A830018L16Rik	+	N	NA
chr1	11887115	11887466	IAP_LTR	-	167	2	71	0.988166	12	1430	113	567	0.926766	112	1173	110	639	0.914263	102	-0.0613996	0.00093721	1	N	-0.0739022	0.000161299	0.313887	N	-0.0125026	0.233725	1	N	A830018L16Rik	+	N	NA
chr1	11891326	11891677	IAP_LTR	-	161	2	77	0.98773	12	1521	53	567	0.966328	114	1262	96	502	0.929308	103	-0.0214022	0.162487	1	N	-0.0584223	0.00192882	1	N	-0.03702	6.45e-06	0.012555	N	A830018L16Rik	+	N	NA
chr1	11954123	11954274	B1	+	76	6	46	0.926829	16	492	95	334	0.83816	121	526	112	279	0.824451	120	-0.0886691	0.0329376	1	N	-0.102378	0.0169096	1	N	-0.0137087	0.542096	1	N	A830018L16Rik	+	N	NA
chr1	11965176	11965731	IAP_LTR	-	240	13	177	0.948617	20	1494	170	717	0.897837	118	1382	176	690	0.887035	114	-0.0507801	0.00816009	1	N	-0.0615819	0.0018402	1	N	-0.0108019	0.333399	1	N	A830018L16Rik	+	N	NA
chr1	12075417	12075706	L1MdA	+	40	6	58	0.869565	8	726	189	722	0.793443	131	660	167	649	0.798065	123	-0.0761226	0.261071	1	N	-0.0714999	0.340446	1	N	0.00462267	0.858365	1	N	N	NA	N	NA
chr1	12369601	12369747	B1	+	48	1	36	0.979592	17	326	125	156	0.722838	123	290	142	235	0.671296	135	-0.256754	7.8e-06	0.106233	N	-0.308296	5.29e-07	0.0071966	Y	-0.0515418	0.106856	1	N	N	NA	N	NA
chr1	12370521	12370669	B1	-	28	13	19	0.682927	15	223	89	117	0.714744	109	183	138	150	0.570093	123	0.0318168	0.714783	1	N	-0.112833	0.182286	1	N	-0.14465	0.000185608	1	N	N	NA	N	NA
chr1	12635201	12635393	B2	+	17	5	17	0.772727	13	176	95	153	0.649446	146	163	69	148	0.702586	131	-0.123281	0.349768	1	N	-0.0701411	0.626264	1	N	0.0531397	0.215922	1	N	N	NA	N	NA
chr1	12756400	12756547	B1	-	54	2	22	0.964286	13	449	129	197	0.776817	133	395	129	202	0.753817	125	-0.187469	0.000385345	1	N	-0.210469	7.54e-05	1	N	-0.0229998	0.39288	1	N	Sulf1	+	N	NA
chr1	12999258	12999402	B1	+	45	2	28	0.957447	15	245	209	258	0.539648	150	215	183	283	0.540201	141	-0.417799	1.29e-09	1.75363e-05	Y	-0.417246	2.31e-09	3.1423e-05	Y	0.000553428	1	1	N	N	NA	N	NA
chr1	13000710	13000902	B2	-	25	5	22	0.833333	13	279	82	173	0.772853	136	261	82	201	0.760933	140	-0.0604801	0.647378	1	N	-0.0724004	0.500341	1	N	-0.0119202	0.722015	1	N	N	NA	N	NA
chr1	13040944	13041137	B2	-	27	1	32	0.964286	10	306	200	438	0.604743	161	224	153	308	0.594164	117	-0.359543	2.95e-05	0.228165	N	-0.370121	2.4e-05	0.185491	N	-0.0105786	0.781287	1	N	N	NA	N	NA
chr1	13041718	13041862	B1	+	26	4	33	0.866667	9	494	230	338	0.68232	154	320	146	277	0.686695	110	-0.184346	0.0419429	1	N	-0.179971	0.0402057	1	N	0.00437484	0.898435	1	N	N	NA	N	NA
chr1	13044761	13044908	B1	-	8	12	13	0.4	11	182	96	138	0.654676	142	138	86	111	0.616071	114	0.254676	0.0294962	1	N	0.216071	0.0933298	1	N	-0.0386048	0.401017	1	N	N	NA	N	NA
chr1	13051676	13051869	B2	+	18	4	22	0.818182	11	181	96	249	0.65343	133	154	97	209	0.613546	117	-0.164752	0.158559	1	N	-0.204636	0.0664693	1	N	-0.0398838	0.366065	1	N	N	NA	N	NA
chr1	13052562	13052702	B1	-	19	8	17	0.703704	11	136	269	143	0.335802	140	97	205	112	0.321192	106	-0.367901	0.000246919	1	N	-0.382512	0.000191214	1	N	-0.0146104	0.686946	1	N	N	NA	N	NA
chr1	13054457	13054604	B1	+	22	3	38	0.88	9	432	214	352	0.668731	147	301	160	264	0.652928	109	-0.211269	0.0284056	1	N	-0.227072	0.0171901	1	N	-0.0158022	0.606303	1	N	N	NA	N	NA
chr1	13082077	13082221	B1	+	40	12	74	0.769231	18	157	537	291	0.226225	143	138	496	307	0.217666	137	-0.543006	3.27e-15	4.44867e-11	Y	-0.551565	1.24e-15	1.68213e-11	Y	-0.00855917	0.741198	1	N	N	NA	N	NA
chr1	13115464	13115607	B1	+	35	8	17	0.813953	12	250	225	172	0.526316	130	157	225	191	0.410995	116	-0.287638	0.000202514	1	N	-0.402959	4.55e-07	0.00618999	Y	-0.115321	0.000945915	1	N	Prdm14	-	N	NA
chr1	13123458	13123605	B1	-	18	5	17	0.782609	10	271	100	160	0.730458	135	273	112	224	0.709091	153	-0.0521505	0.808183	1	N	-0.0735178	0.635385	1	N	-0.0213673	0.518344	1	N	Prdm14	-	N	NA
chr1	13137673	13137820	B1	+	24	5	27	0.827586	14	224	98	216	0.695652	136	256	72	171	0.780488	128	-0.131934	0.199942	1	N	-0.0470984	0.645054	1	N	0.0848356	0.0158958	1	N	N	NA	N	NA
chr1	13207527	13208025	MT2	-	52	4	39	0.928571	19	260	119	165	0.686016	111	248	91	185	0.731563	109	-0.242556	5.33e-05	0.0756155	N	-0.197008	0.000677371	0.96119	N	0.0455476	0.189303	1	N	Ncoa2	-	N	NA
chr1	13213509	13214007	MT2	-	51	2	37	0.962264	18	268	94	194	0.740331	115	270	76	174	0.780347	108	-0.221933	8.68e-05	0.123196	N	-0.181917	0.000715009	1	N	0.0400153	0.21913	1	N	Ncoa2	-	N	NA
chr1	13230081	13230274	B2	+	23	6	13	0.793103	14	142	95	136	0.599156	128	137	80	117	0.631336	116	-0.193947	0.044556	1	N	-0.161767	0.0995136	1	N	0.0321803	0.50034	1	N	Ncoa2	-	N	NA
chr1	13260126	13260271	B1	+	70	2	35	0.972222	18	263	241	242	0.521825	128	156	216	253	0.419355	108	-0.450397	6.74e-16	9.17465e-12	Y	-0.552867	5.36e-21	7.2931e-17	Y	-0.102471	0.00323728	1	N	Ncoa2	-	N	NA
chr1	13351304	13351499	B2	+	19	1	19	0.95	13	167	48	196	0.776744	137	172	38	162	0.819048	124	-0.173256	0.084472	1	N	-0.130952	0.211357	1	N	0.0423034	0.334085	1	N	Ncoa2	-	N	NA
chr1	13355806	13355994	B2	-	19	8	15	0.703704	14	99	167	110	0.37218	128	99	167	96	0.37218	126	-0.331523	0.00152821	1	N	-0.331523	0.00152821	1	N	0	1	1	N	Ncoa2	-	N	NA
chr1	13445312	13445505	B2	+	17	11	24	0.607143	13	175	99	201	0.638686	119	135	113	186	0.544355	114	0.0315433	0.837085	1	N	-0.062788	0.554897	1	N	-0.0943313	0.0322486	1	N	N	NA	N	NA
chr1	13448875	13449022	B1	+	24	3	23	0.888889	10	296	137	236	0.683603	136	242	104	255	0.699422	123	-0.205286	0.0292324	1	N	-0.189467	0.044882	1	N	0.0158192	0.640758	1	N	N	NA	N	NA
chr1	13480640	13480787	B1	-	20	11	34	0.645161	13	313	161	238	0.660338	148	195	149	210	0.56686	115	0.0151763	0.847159	1	N	-0.0783008	0.452057	1	N	-0.0934771	0.00695771	1	N	N	NA	N	NA
chr1	13516045	13516240	B2	+	18	3	18	0.857143	13	182	44	181	0.80531	137	143	36	148	0.798883	112	-0.0518331	0.773241	1	N	-0.0582602	0.771339	1	N	-0.00642705	0.900396	1	N	N	NA	N	NA
chr1	13573463	13573618	B1	-	17	5	22	0.772727	12	111	153	189	0.420455	115	103	174	162	0.371841	112	-0.352273	0.00160367	1	N	-0.400886	0.000404798	1	N	-0.0486134	0.2542	1	N	Tram1	-	N	NA
chr1	13620918	13621065	B1	-	30	4	23	0.882353	19	179	66	117	0.730612	122	200	80	139	0.714286	143	-0.151741	0.0593607	1	N	-0.168067	0.0399578	1	N	-0.0163265	0.697046	1	N	N	NA	N	NA
chr1	13645834	13645981	B1	-	24	2	19	0.923077	15	120	118	127	0.504202	122	117	113	133	0.508696	122	-0.418875	1.85e-05	0.252118	N	-0.414381	3.46e-05	0.470886	N	0.00449397	0.926619	1	N	Lactb2	-	N	NA
chr1	13736850	13737328	L1MdTFII	-	126	17	176	0.881119	11	610	1593	1384	0.276895	130	403	1455	1354	0.2169	115	-0.604224	2.59e-48	2.0215e-45	Y	-0.664219	6e-59	4.67054e-56	Y	-0.0599953	1.05e-05	0.00819736	N	N	NA	N	NA
chr1	13897001	13897392	L1MdTFIII	-	119	15	139	0.88806	13	636	676	984	0.484756	114	575	579	1016	0.498267	109	-0.403304	4.07e-21	5.7899e-18	Y	-0.389793	9.84e-20	1.40157e-16	Y	0.0135108	0.518457	1	N	N	NA	N	NA
chr1	14113240	14114137	L1MdTFI	+	416	64	627	0.866667	22	868	2329	2032	0.271505	108	854	2030	2047	0.296117	103	-0.595162	2.81e-141	2.1513e-138	Y	-0.57055	1.7e-127	1.3034e-124	Y	0.024612	0.0349347	1	N	N	NA	N	NA
chr1	14470231	14470378	B1	-	47	1	20	0.979167	17	228	75	112	0.752475	104	194	63	138	0.754864	100	-0.226691	9.62e-05	1	N	-0.224303	0.000146756	1	N	0.00238857	1	1	N	N	NA	N	NA
chr1	14482147	14482475	L1MdTFIII	-	92	5	144	0.948454	16	566	389	660	0.59267	103	338	401	665	0.457375	90	-0.355783	2.23e-14	3.18204e-11	Y	-0.491079	4.67e-23	6.64959e-20	Y	-0.135295	3.64e-08	5.18265e-05	N	N	NA	N	NA
chr1	14544536	14544682	B1	-	24	2	16	0.923077	14	145	78	79	0.650224	102	164	64	81	0.719298	105	-0.272853	0.00351769	1	N	-0.203779	0.0312035	1	N	0.069074	0.128505	1	N	N	NA	N	NA
chr1	14614385	14614531	B1	+	23	4	15	0.851852	14	133	124	87	0.51751	115	118	112	69	0.513043	100	-0.334342	0.000867668	1	N	-0.338808	0.000809972	1	N	-0.00446625	0.927903	1	N	N	NA	N	NA
chr1	14694513	14694654	B1	+	27	1	27	0.964286	11	312	84	179	0.787879	118	269	98	196	0.73297	118	-0.176407	0.0251879	1	N	-0.231316	0.00526441	1	N	-0.0549088	0.0889481	1	N	N	NA	N	NA
chr1	14729374	14729520	B1	-	23	11	26	0.676471	12	176	196	147	0.473118	108	177	223	180	0.4425	118	-0.203352	0.030549	1	N	-0.233971	0.0113738	1	N	-0.0306183	0.426545	1	N	N	NA	N	NA
chr1	14831640	14832203	IAP_LTR	-	142	8	136	0.946667	13	1647	221	597	0.881692	119	1860	242	910	0.884872	142	-0.064975	0.0152013	1	N	-0.0617951	0.0211285	1	N	0.0031799	0.766469	1	N	N	NA	N	NA
chr1	14942585	14942777	B2	-	39	7	42	0.847826	18	275	89	219	0.755495	120	222	52	213	0.810219	98	-0.0923316	0.19749	1	N	-0.0376071	0.682223	1	N	0.0547245	0.102384	1	N	N	NA	N	NA
chr1	14975264	14976239	L1MdGF	-	544	58	551	0.903654	17	2014	3715	3604	0.351545	146	1853	2194	2968	0.45787	115	-0.55211	1.15e-160	9.8707e-158	Y	-0.445784	2.07e-105	1.7752e-102	Y	0.106325	4e-26	3.43072e-23	N	N	NA	N	NA
chr1	14994470	14994955	L1MdA	-	108	18	168	0.857143	14	1145	590	1183	0.659942	140	974	334	982	0.744648	121	-0.1972	1.72e-06	0.00552763	N	-0.112495	0.00462608	1	N	0.084706	5.09e-07	0.00163682	N	N	NA	N	NA
chr1	15020300	15020606	L1MdA	+	112	22	175	0.835821	19	666	391	670	0.630085	107	785	437	862	0.64239	128	-0.205736	1.07e-06	0.00345312	N	-0.193431	3.09e-06	0.00992651	N	0.0123044	0.570262	1	N	N	NA	N	NA
chr1	15052215	15052360	B1	+	19	3	33	0.863636	11	271	116	166	0.700258	112	254	103	224	0.711485	119	-0.163378	0.14585	1	N	-0.152152	0.14682	1	N	0.0112262	0.748039	1	N	N	NA	N	NA
chr1	15083508	15084441	L1MdTFIII	+	244	45	425	0.844291	14	725	2856	2154	0.202457	126	664	2134	1854	0.237312	114	-0.641833	6.58e-110	9.376e-107	Y	-0.606978	6.81e-94	9.69294e-91	Y	0.034855	0.00086068	1	N	N	NA	N	NA
chr1	15263847	15264360	L1MdTFII	-	180	33	237	0.84507	15	800	1340	1343	0.373832	127	309	914	784	0.252657	71	-0.471239	2.27e-41	1.76836e-38	Y	-0.592413	1.21e-61	9.45603e-59	Y	-0.121174	3.95e-13	3.07378e-10	N	N	NA	N	NA
chr1	15497425	15497695	L1MdGF	-	42	16	141	0.724138	12	990	302	848	0.766254	124	915	309	887	0.747549	126	0.0421159	0.433393	1	N	0.0234111	0.646752	1	N	-0.0187048	0.284855	1	N	Kcnb2	+	N	NA
chr1	15742420	15743579	L1MdA	-	362	26	536	0.93299	14	3659	1267	3614	0.742793	135	3110	1101	2715	0.738542	118	-0.190196	7.21e-21	2.31763e-17	N	-0.194448	1.69e-21	5.42612e-18	N	-0.00425143	0.649137	1	N	N	NA	N	NA
chr1	15786385	15786532	B1	-	22	7	19	0.758621	12	165	94	267	0.637066	136	132	80	243	0.622642	120	-0.121555	0.223257	1	N	-0.135979	0.215599	1	N	-0.0144241	0.773895	1	N	N	NA	N	NA
chr1	15812776	15812922	B1	+	31	11	36	0.738095	13	486	114	234	0.81	141	390	85	223	0.821053	117	0.0719048	0.311428	1	N	0.0829574	0.212503	1	N	0.0110526	0.692712	1	N	Terf1	+	N	NA
chr1	15836729	15836876	B1	+	58	2	45	0.966667	15	452	130	349	0.776632	137	356	151	268	0.70217	113	-0.190034	0.000150572	1	N	-0.264497	8.87e-07	0.0120724	N	-0.0744627	0.00549044	1	N	Terf1	+	N	NA
chr1	15850442	15850637	B2	+	15	6	42	0.714286	21	129	64	178	0.668394	127	90	57	137	0.612245	101	-0.0458919	0.808538	1	N	-0.102041	0.472405	1	N	-0.0561489	0.304662	1	N	N	NA	N	NA
chr1	15901497	15901644	B1	+	29	3	23	0.90625	11	271	125	228	0.684343	129	248	93	233	0.727273	121	-0.221907	0.00804698	1	N	-0.178977	0.0324841	1	N	0.0429293	0.224817	1	N	N	NA	N	NA
chr1	15934091	15934685	L1MdGF	-	196	23	228	0.894977	14	1753	1266	1959	0.580656	146	1118	891	1503	0.556496	108	-0.314321	3.22e-23	2.76705e-20	Y	-0.338481	1.89e-25	1.61823e-22	Y	-0.0241601	0.0916508	1	N	N	NA	N	NA
chr1	15955939	15956238	L1MdA	-	67	12	121	0.848101	15	918	366	748	0.714953	152	435	206	474	0.678627	86	-0.133148	0.00934584	1	N	-0.169474	0.0016901	1	N	-0.0363261	0.101287	1	N	N	NA	N	NA
chr1	16067697	16067891	B1	+	64	13	55	0.831169	17	527	121	234	0.813272	114	551	172	248	0.762102	127	-0.0178972	0.876511	1	N	-0.0690665	0.201309	1	N	-0.0511693	0.024766	1	N	4930444P10Rik	-	N	NA
chr1	16093794	16093942	B1	+	24	5	54	0.827586	12	245	241	294	0.504115	116	196	293	326	0.400818	119	-0.323471	0.000830411	1	N	-0.426768	7.41e-06	0.100923	N	-0.103297	0.00129468	1	N	N	NA	N	NA
chr1	16169668	16170027	L1MdGF	-	78	8	90	0.906977	8	524	1627	979	0.243608	149	277	1198	917	0.187797	113	-0.663369	4.27e-37	3.65975e-34	Y	-0.71918	5.27e-44	4.52422e-41	Y	-0.055811	6.48e-05	0.0556113	N	N	NA	N	NA
chr1	16263576	16263723	B1	-	26	1	17	0.962963	11	231	112	206	0.673469	138	264	110	190	0.705882	142	-0.289494	0.000789573	1	N	-0.257081	0.0028376	1	N	0.032413	0.374065	1	N	Stau2	-	N	NA
chr1	16340698	16340847	B1	-	19	7	25	0.730769	17	138	133	132	0.509225	136	135	125	127	0.519231	132	-0.221544	0.0389182	1	N	-0.211538	0.0414153	1	N	0.0100057	0.86219	1	N	Stau2	-	N	NA
chr1	16506502	16506647	B1	+	22	7	26	0.758621	11	284	81	252	0.778082	126	294	107	280	0.733167	140	0.0194615	0.817737	1	N	-0.0254536	1	1	N	-0.0449151	0.153954	1	N	Stau2	-	N	NA
chr1	16549353	16549500	B1	+	17	8	10	0.68	12	181	130	105	0.581994	143	159	82	105	0.659751	119	-0.0980064	0.401883	1	N	-0.020249	1	1	N	0.0777575	0.0646025	1	N	Ube2w	-	N	NA
chr1	16584146	16584337	B2	-	24	0	17	1	21	112	27	77	0.805755	111	106	34	93	0.757143	122	-0.194245	0.014997	1	N	-0.242857	0.00469267	1	N	-0.0486125	0.385153	1	N	Ube2w	-	N	NA
chr1	16613502	16613690	B2	+	25	1	24	0.961538	10	222	123	218	0.643478	115	212	97	194	0.686084	105	-0.31806	0.000367136	1	N	-0.275454	0.00141848	1	N	0.0426059	0.281247	1	N	Ube2w	-	N	NA
chr1	16621937	16622429	MT2	-	23	1	22	0.958333	8	326	128	268	0.718062	127	296	152	272	0.660714	126	-0.240272	0.0079117	1	N	-0.297619	0.00126203	1	N	-0.0573474	0.0719034	1	N	N	NA	N	NA
chr1	16685929	16686074	B1	-	20	4	12	0.833333	9	206	119	153	0.633846	125	167	141	169	0.542208	126	-0.199487	0.0740945	1	N	-0.291126	0.00526046	1	N	-0.0916384	0.023553	1	N	N	NA	N	NA
chr1	16702087	16702603	IAP_LTR	-	205	2	100	0.990338	15	1572	129	659	0.924162	129	1488	229	708	0.866628	127	-0.0661759	5.56e-05	0.108259	N	-0.12371	5.49e-10	1.06811e-06	N	-0.0575344	3.78e-08	7.35044e-05	N	Ly96	+	N	NA
chr1	16716968	16717152	B2	+	18	3	15	0.857143	9	180	73	224	0.711462	122	178	80	191	0.689922	113	-0.14568	0.206307	1	N	-0.16722	0.137899	1	N	-0.02154	0.629599	1	N	N	NA	N	NA
chr1	16722097	16722243	B1	-	28	7	30	0.8	11	284	123	191	0.697789	101	328	144	220	0.694915	117	-0.102211	0.248242	1	N	-0.105085	0.250383	1	N	-0.00287344	0.941476	1	N	N	NA	N	NA
chr1	16753058	16753203	B1	-	37	12	23	0.755102	12	343	116	190	0.747277	111	295	116	189	0.717762	102	-0.00782535	1	1	N	-0.0373405	0.73602	1	N	-0.0295151	0.356903	1	N	N	NA	N	NA
chr1	16787264	16787411	B1	-	41	7	72	0.854167	15	421	183	354	0.69702	128	367	122	313	0.750511	104	-0.157147	0.020653	1	N	-0.103655	0.155	1	N	0.0534914	0.0574972	1	N	N	NA	N	NA
chr1	16816867	16817012	B1	+	42	5	29	0.893617	13	448	74	198	0.858238	121	365	76	184	0.827664	105	-0.0353795	0.660445	1	N	-0.0659526	0.306065	1	N	-0.0305731	0.211968	1	N	N	NA	N	NA
chr1	16888378	16888528	B1	-	28	11	26	0.717949	13	261	98	155	0.727019	105	209	83	152	0.715753	93	0.00907078	1	1	N	-0.00219529	1	1	N	-0.0112661	0.792038	1	N	N	NA	N	NA
chr1	16891899	16892391	MT2	+	20	6	22	0.769231	8	335	123	232	0.731441	123	273	91	183	0.75	100	-0.0377897	0.821096	1	N	-0.0192308	1	1	N	0.018559	0.575829	1	N	N	NA	N	NA
chr1	16897803	16898295	MT2	+	26	5	23	0.83871	9	351	117	208	0.75	115	308	92	179	0.77	101	-0.0887097	0.387247	1	N	-0.0687097	0.504342	1	N	0.02	0.524373	1	N	N	NA	N	NA
chr1	16918988	16919132	B1	-	22	2	15	0.916667	13	141	54	157	0.723077	119	140	59	130	0.703518	112	-0.19359	0.0465412	1	N	-0.213149	0.0284659	1	N	-0.0195593	0.73836	1	N	N	NA	N	NA
chr1	16952997	16953916	L1MdGF	-	402	25	392	0.941452	13	984	4002	2494	0.197353	133	1083	3223	2167	0.25151	114	-0.744099	3.48e-222	2.9823e-219	Y	-0.689942	2.17e-184	1.8618e-181	Y	0.0541569	4.56e-10	3.91077e-07	N	N	NA	N	NA
chr1	17014666	17014857	B2	+	35	4	41	0.897436	20	276	85	203	0.764543	144	194	53	173	0.785425	108	-0.132893	0.067667	1	N	-0.112011	0.131331	1	N	0.0208822	0.556123	1	N	Jph1	-	N	NA
chr1	17024300	17024445	B1	-	31	6	48	0.837838	17	335	87	319	0.793839	152	209	52	213	0.800766	98	-0.043999	0.670793	1	N	-0.0370716	0.824285	1	N	0.00692742	0.845578	1	N	Jph1	-	N	NA
chr1	17049050	17049195	B1	-	29	2	18	0.935484	17	214	88	104	0.708609	141	128	71	63	0.643216	90	-0.226875	0.00509514	1	N	-0.292268	0.000682522	1	N	-0.0653932	0.141248	1	N	Jph1	-	N	NA
chr1	17192929	17193124	B2	+	21	2	16	0.913043	13	164	51	177	0.762791	133	144	39	164	0.786885	117	-0.150253	0.118478	1	N	-0.126158	0.264585	1	N	0.0240945	0.630961	1	N	N	NA	N	NA
chr1	17199358	17199504	B1	-	24	1	11	0.96	12	235	75	118	0.758065	149	172	76	116	0.693548	125	-0.201935	0.0225603	1	N	-0.266452	0.00397463	1	N	-0.0645161	0.103	1	N	N	NA	N	NA
chr1	17234597	17234790	B2	-	20	12	38	0.625	10	350	164	382	0.680934	131	278	205	406	0.575569	131	0.0559339	0.559758	1	N	-0.0494306	0.712272	1	N	-0.105364	0.000639743	1	N	N	NA	N	NA
chr1	17294486	17294816	L1MdTFIII	-	15	6	44	0.714286	5	395	472	558	0.455594	114	471	409	665	0.535227	123	-0.258692	0.0251497	1	N	-0.179058	0.123202	1	N	0.0796333	0.000957616	1	N	N	NA	N	NA
chr1	17334794	17335070	L1MdA	-	41	9	50	0.82	10	640	309	586	0.674394	147	520	212	506	0.710383	119	-0.145606	0.0299045	1	N	-0.109617	0.105905	1	N	0.0359884	0.12298	1	N	N	NA	N	NA
chr1	17466855	17474060	L1MdTFI	+	668	121	830	0.846641	19	4124	3420	4185	0.54666	168	4002	3442	4349	0.537614	164	-0.299982	6.32e-66	4.84457e-63	Y	-0.309027	3.42e-69	2.61635e-66	Y	-0.00904541	0.271997	1	N	N	NA	N	NA
chr1	17514909	17515054	B1	+	21	1	38	0.954545	12	245	118	187	0.674931	114	226	149	165	0.602667	116	-0.279614	0.00372363	1	N	-0.351879	0.00044164	1	N	-0.0722645	0.046346	1	N	N	NA	N	NA
chr1	17524389	17524923	IAP_LTR	-	124	31	119	0.8	12	2093	171	1006	0.92447	138	1589	144	619	0.916907	95	0.12447	2.58e-06	0.00501654	N	0.116907	1.59e-05	0.0309989	N	-0.00756287	0.407015	1	N	N	NA	N	NA
chr1	17526820	17527307	IAP_LTR	-	126	16	137	0.887324	13	1593	150	898	0.913941	127	1403	147	633	0.905161	107	0.0266175	0.280693	1	N	0.0178373	0.459305	1	N	-0.00878019	0.393881	1	N	N	NA	N	NA
chr1	17646076	17646223	B1	+	25	10	45	0.714286	16	209	119	215	0.637195	113	205	121	213	0.628834	112	-0.0770906	0.458385	1	N	-0.0854514	0.359656	1	N	-0.00836077	0.871151	1	N	N	NA	N	NA
chr1	17685725	17686199	L1MdA	-	75	12	133	0.862069	10	1115	426	971	0.723556	122	888	552	1040	0.616667	124	-0.138513	0.00399103	1	N	-0.245402	1.67e-06	0.00536787	N	-0.106889	6.53e-10	2.1e-06	N	Gm16070	-	N	NA
chr1	17704784	17705527	L1MdA	-	165	18	332	0.901639	13	1193	863	1495	0.580253	93	1451	1088	1565	0.571485	104	-0.321386	2.34e-20	7.50672e-17	Y	-0.330155	2.34e-21	7.51246e-18	Y	-0.00876808	0.568529	1	N	Gm16070	-	N	NA
chr1	17788321	17788512	B2	-	22	5	32	0.814815	20	139	57	153	0.709184	119	135	58	180	0.699482	128	-0.105631	0.359414	1	N	-0.115333	0.261007	1	N	-0.00970181	0.911568	1	N	N	NA	N	NA
chr1	17897463	17897609	B1	+	9	13	8	0.409091	15	102	48	50	0.68	101	89	57	63	0.609589	106	0.270909	0.0172604	1	N	0.200498	0.103617	1	N	-0.070411	0.225434	1	N	N	NA	N	NA
chr1	17903565	17904101	L1MdTFIII	-	98	20	220	0.830508	14	743	925	1219	0.445444	119	747	925	1155	0.44677	120	-0.385065	1.12e-16	1.59084e-13	Y	-0.383738	1.24e-16	1.75981e-13	Y	0.00132669	0.944519	1	N	N	NA	N	NA
chr1	17922109	17922587	L1MdTFII	-	115	30	184	0.793103	13	395	1222	977	0.24428	109	325	1010	841	0.243446	90	-0.548824	1.32e-39	1.0315e-36	Y	-0.549658	5.5e-39	4.2855e-36	Y	-0.000833837	0.965681	1	N	N	NA	N	NA
chr1	18077954	18079304	L1MdTFIII	+	218	59	249	0.787004	9	852	3961	2313	0.177021	131	837	2417	2316	0.257222	111	-0.609983	1.59e-100	2.25821e-97	Y	-0.529782	4.86e-69	6.9271e-66	Y	0.0802013	7.21e-18	1.02701e-14	N	N	NA	N	NA
chr1	18256369	18256515	B1	-	15	15	26	0.5	14	267	75	152	0.780702	128	218	56	147	0.79562	111	0.280702	0.00139113	1	N	0.29562	0.000919905	1	N	0.0149187	0.692383	1	N	Defb41	-	N	NA
chr1	18472709	18473280	L1MdTFIII	+	155	38	275	0.803109	18	638	996	1173	0.390453	117	583	916	1053	0.388926	101	-0.412656	2.54e-28	3.61515e-25	Y	-0.414183	2.09e-28	2.97672e-25	Y	-0.00152693	0.941556	1	N	N	NA	N	NA
chr1	18537028	18538587	L1MdTFI	+	414	71	709	0.853608	14	1139	4006	2850	0.22138	98	1432	3806	3369	0.273387	111	-0.632228	4.1e-173	3.1413e-170	Y	-0.580221	1.2e-142	9.2234e-140	Y	0.0520068	8.15e-10	6.24341e-07	N	N	NA	N	NA
chr1	18658621	18659334	L1MdTFIII	+	87	23	162	0.790909	8	708	1886	1427	0.272938	122	402	1723	1235	0.189176	106	-0.517972	3.76e-28	5.35386e-25	Y	-0.601733	1.55e-39	2.21357e-36	Y	-0.0837611	1.26e-11	1.79164e-08	N	N	NA	N	NA
chr1	18692121	18692268	B1	+	15	7	11	0.681818	11	156	67	97	0.699552	107	143	61	83	0.70098	96	0.0177334	0.813025	1	N	0.0191622	0.811634	1	N	0.00142882	1	1	N	N	NA	N	NA
chr1	18872425	18872709	L1MdTFI	+	77	27	106	0.740385	12	491	522	719	0.484699	99	368	492	673	0.427907	88	-0.255686	5.34e-07	0.000409108	Y	-0.312478	1.33e-09	1.02153e-06	Y	-0.0567919	0.0155249	1	N	N	NA	N	NA
chr1	18927576	18927900	L1MdA	+	82	16	154	0.836735	14	705	421	768	0.62611	111	596	374	727	0.614433	97	-0.210625	1.45e-05	0.0465854	N	-0.222302	7.82e-06	0.0251291	N	-0.0116771	0.588288	1	N	N	NA	N	NA
chr1	19131572	19132274	L1MdA	-	256	33	329	0.885813	17	1068	979	1536	0.521739	100	1044	896	1481	0.538144	99	-0.364074	7.23e-36	2.32299e-32	Y	-0.347669	4.76e-33	1.52872e-29	Y	0.0164052	0.309779	1	N	Tfap2d	+	N	NA
chr1	19132589	19132736	B1	-	14	9	13	0.608696	18	70	33	106	0.679612	105	82	28	79	0.745455	96	0.070916	0.625374	1	N	0.136759	0.205341	1	N	0.0658429	0.293782	1	N	Tfap2d	+	N	NA
chr1	19368960	19369149	B2	-	23	17	32	0.575	18	211	91	130	0.698675	111	160	89	145	0.64257	101	0.123675	0.146575	1	N	0.0675703	0.480049	1	N	-0.0561052	0.171758	1	N	N	NA	N	NA
chr1	19398791	19399091	L1MdTFIII	+	126	9	205	0.933333	20	549	484	951	0.531462	122	458	363	779	0.557856	98	-0.401872	1.95e-22	2.77692e-19	Y	-0.375477	1.24e-19	1.76966e-16	Y	0.0263945	0.260404	1	N	N	NA	N	NA
chr1	19440604	19440905	L1MdA	-	86	15	109	0.851485	14	674	272	531	0.712474	102	625	283	635	0.688326	108	-0.139012	0.00221017	1	N	-0.163159	0.000500051	1	N	-0.0241476	0.2647	1	N	N	NA	N	NA
chr1	19449766	19450262	L1MdTFIII	-	98	23	125	0.809917	13	394	1067	835	0.269678	125	262	716	630	0.267894	95	-0.540239	3.71e-32	5.28666e-29	Y	-0.542024	3.89e-31	5.53423e-28	Y	-0.00178464	0.962845	1	N	N	NA	N	NA
chr1	19622355	19622727	IAP_LTR	+	151	12	185	0.92638	16	1693	189	679	0.899575	122	1438	173	579	0.892613	106	-0.0268054	0.336389	1	N	-0.0337671	0.225066	1	N	-0.00696164	0.50455	1	N	N	NA	N	NA
chr1	19629200	19629572	IAP_LTR	+	165	2	194	0.988024	17	1689	237	678	0.876947	124	1491	142	648	0.913043	108	-0.111077	3.53e-07	0.000687758	N	-0.0749805	0.000126649	0.24646	N	0.0360964	0.000577801	1	N	N	NA	N	NA
chr1	19693013	19693551	L1MdA	-	141	26	218	0.844311	13	1281	324	1039	0.798131	89	1146	516	1164	0.689531	96	-0.0461805	0.183823	1	N	-0.154781	1.67e-05	0.0536244	N	-0.1086	1.2e-12	3.85911e-09	N	N	NA	N	NA
chr1	19799328	19799896	L1MdGF	+	273	31	221	0.898026	14	1011	1634	1547	0.382231	115	764	976	1288	0.43908	83	-0.515796	3.81e-71	3.26767e-68	Y	-0.458946	3.36e-55	2.88083e-52	Y	0.0568498	0.000182792	0.156836	N	N	NA	N	NA
chr1	19838881	19839822	L1MdA	+	230	18	252	0.927419	10	2082	817	1857	0.718179	112	1569	749	1550	0.676877	87	-0.209241	2.62e-15	8.40899e-12	N	-0.250543	1.03e-19	3.30459e-16	Y	-0.0413021	0.00127244	1	N	N	NA	N	NA
chr1	20102183	20102498	L1MdA	-	100	11	84	0.900901	15	740	245	446	0.751269	116	624	229	574	0.731536	122	-0.149632	0.000211496	0.679747	N	-0.169365	3.76e-05	0.120879	N	-0.0197333	0.336548	1	N	Pkhd1	-	N	NA
chr1	20201654	20201801	B1	+	41	5	17	0.891304	9	418	175	243	0.70489	122	260	94	169	0.734463	77	-0.186414	0.00592011	1	N	-0.156841	0.0184605	1	N	0.0295729	0.334236	1	N	Pkhd1	-	N	NA
chr1	20234929	20235098	L1MdTFIII	-	30	4	86	0.882353	15	409	204	516	0.66721	144	334	95	462	0.778555	116	-0.215143	0.00773729	1	N	-0.103798	0.194396	1	N	0.111344	9.49e-05	0.135096	N	Pkhd1	-	N	NA
chr1	20283893	20284795	L1MdTFII	-	211	52	320	0.802281	11	823	2628	1925	0.238482	118	742	2530	1971	0.226773	111	-0.5638	9.47e-76	7.37623e-73	Y	-0.575509	3.81e-79	2.97086e-76	Y	-0.011709	0.260292	1	N	Pkhd1	-	N	NA
chr1	20321243	20321668	L1MdA	-	145	20	171	0.878788	14	962	534	1013	0.643048	109	998	453	1091	0.687802	110	-0.23574	9.24e-11	2.97119e-07	N	-0.190986	6.54e-08	0.000210201	N	0.0447534	0.0111536	1	N	Pkhd1	-	N	NA
chr1	20432214	20433550	L1MdTFI	+	444	103	753	0.8117	16	1592	4985	3962	0.242056	145	1170	3564	2819	0.247148	105	-0.569645	1.68e-157	1.286e-154	Y	-0.564552	3.25e-149	2.4917e-146	Y	0.00509264	0.534598	1	N	Pkhd1	-	N	NA
chr1	20486394	20487752	L1MdA	+	405	34	508	0.922551	12	3038	2369	3452	0.561864	122	2151	1823	3195	0.541268	101	-0.360687	1.76e-59	5.66816e-56	Y	-0.381283	1.63e-63	5.23685e-60	Y	-0.020596	0.0482518	1	N	Pkhd1	-	N	NA
chr1	20524681	20525880	L1MdA	+	34	7	62	0.829268	6	979	523	961	0.651798	136	805	406	820	0.66474	110	-0.177471	0.0189323	1	N	-0.164528	0.0279613	1	N	0.0129423	0.489236	1	N	Pkhd1	-	N	NA
chr1	20574496	20575214	L1MdA	+	219	24	275	0.901235	14	1790	569	1781	0.758796	125	1440	600	1402	0.705882	103	-0.142438	8.17e-08	0.000262506	N	-0.195352	3.14e-12	1.01032e-08	N	-0.0529137	8.23e-05	0.264494	N	Pkhd1	-	N	NA
chr1	20648299	20648531	L1MdGF	-	140	2	182	0.985915	18	714	309	931	0.697947	115	827	351	945	0.702037	124	-0.287968	6.27e-18	5.37793e-15	Y	-0.283878	1.05e-17	9.04645e-15	Y	0.00409014	0.852068	1	N	N	NA	N	NA
chr1	20705411	20705732	L1MdA	+	92	17	107	0.844037	12	351	798	861	0.305483	116	431	747	855	0.365874	123	-0.538554	1.75e-28	5.63565e-25	Y	-0.478162	1.27e-22	4.06719e-19	Y	0.0603913	0.00212585	1	N	N	NA	N	NA
chr1	21201330	21202212	L1MdTFII	-	311	87	502	0.781407	18	601	2892	1991	0.172058	125	574	2354	1843	0.196038	116	-0.609349	7.89e-135	6.1485e-132	Y	-0.585369	1.03e-118	8.0163e-116	Y	0.0239798	0.0137973	1	N	N	NA	N	NA
chr1	21236191	21236378	B2	-	23	4	64	0.851852	13	430	146	355	0.746528	134	341	126	311	0.730193	114	-0.105324	0.261053	1	N	-0.121659	0.185119	1	N	-0.0163351	0.570834	1	N	N	NA	N	NA
chr1	21303490	21303635	B1	+	16	15	24	0.516129	11	280	123	183	0.694789	120	206	96	158	0.682119	95	0.17866	0.0462196	1	N	0.16599	0.0725672	1	N	-0.0126699	0.742521	1	N	N	NA	N	NA
chr1	21308809	21309003	B2	-	20	1	7	0.952381	14	126	46	61	0.732558	119	103	25	56	0.804688	98	-0.219823	0.0292927	1	N	-0.147693	0.126163	1	N	0.0721294	0.170188	1	N	N	NA	N	NA
chr1	21309809	21309958	B1	-	17	8	31	0.68	14	195	108	141	0.643564	113	143	89	113	0.616379	91	-0.0364356	0.829327	1	N	-0.0636207	0.665427	1	N	-0.027185	0.5279	1	N	N	NA	N	NA
chr1	21314694	21314881	B2	-	16	8	31	0.666667	11	238	161	203	0.596491	123	198	146	201	0.575581	113	-0.0701754	0.529406	1	N	-0.0910853	0.521613	1	N	-0.0209098	0.601103	1	N	N	NA	N	NA
chr1	21320542	21320688	B1	-	20	9	26	0.689655	11	276	99	177	0.736	113	212	116	149	0.646341	97	0.0463448	0.663247	1	N	-0.0433137	0.690264	1	N	-0.0896585	0.0110097	1	N	N	NA	N	NA
chr1	21346407	21346554	B1	-	21	10	34	0.677419	13	268	97	163	0.734247	110	288	123	153	0.70073	115	0.0568272	0.528658	1	N	0.0233106	0.839556	1	N	-0.0335166	0.338341	1	N	N	NA	N	NA
chr1	21371256	21371404	B1	+	14	13	9	0.518519	12	64	146	55	0.304762	92	80	152	81	0.344828	109	-0.213757	0.0309977	1	N	-0.173691	0.0913368	1	N	0.0400657	0.416388	1	N	N	NA	N	NA
chr1	21396809	21397004	B2	-	15	8	21	0.652174	11	191	84	168	0.694545	113	194	70	139	0.734848	105	0.0423715	0.645959	1	N	0.0826746	0.463349	1	N	0.040303	0.340319	1	N	N	NA	N	NA
chr1	21420999	21421151	B1	+	63	8	48	0.887324	17	397	124	250	0.761996	113	351	151	256	0.699203	112	-0.125328	0.0151691	1	N	-0.188121	0.000593935	1	N	-0.062793	0.0241887	1	N	Kcnq5	-	N	NA
chr1	21547020	21547160	B1	-	52	7	39	0.881356	17	413	165	239	0.714533	140	274	149	232	0.647754	113	-0.166823	0.00520121	1	N	-0.233602	0.000173	1	N	-0.0667787	0.0273275	1	N	Kcnq5	-	N	NA
chr1	21581626	21582103	IAP_LTR	+	170	4	106	0.977011	10	2449	270	1192	0.900699	145	1661	283	1042	0.854424	114	-0.0763127	0.000244731	0.476246	N	-0.122588	1.92e-07	0.00037311	N	-0.0462749	1.71e-06	0.00331883	N	Kcnq5	-	N	NA
chr1	21584567	21585044	IAP_LTR	+	187	11	122	0.944444	11	2772	291	1313	0.904995	150	1814	198	1035	0.90159	105	-0.0394493	0.0751945	1	N	-0.042854	0.0551961	1	N	-0.00340465	0.697412	1	N	Kcnq5	-	N	NA
chr1	21968808	21968956	B1	-	18	5	33	0.782609	14	197	64	127	0.754789	101	164	99	105	0.623574	93	-0.0278194	1	1	N	-0.159035	0.174982	1	N	-0.131215	0.00132284	1	N	N	NA	N	NA
chr1	22061194	22061536	L1MdA	-	128	30	148	0.810127	19	721	227	519	0.760549	91	746	220	649	0.772257	98	-0.0495781	0.186775	1	N	-0.0378699	0.304294	1	N	0.0117082	0.552696	1	N	N	NA	N	NA
chr1	22092292	22092593	L1MdA	+	147	18	150	0.890909	21	787	213	640	0.787	115	627	183	517	0.774074	96	-0.103909	0.00148194	1	N	-0.116835	0.000464799	1	N	-0.0129259	0.529558	1	N	N	NA	N	NA
chr1	22129444	22129587	B1	-	30	7	18	0.810811	11	256	97	212	0.725212	115	187	135	157	0.580745	98	-0.0855983	0.330301	1	N	-0.230065	0.00723749	1	N	-0.144467	9.54e-05	1	N	N	NA	N	NA
chr1	22236699	22237017	L1MdA	-	53	6	77	0.898305	8	940	289	905	0.764849	129	588	248	720	0.703349	102	-0.133456	0.0165444	1	N	-0.194956	0.000851911	1	N	-0.0615002	0.00215123	1	N	N	NA	N	NA
chr1	22372875	22373016	B1	-	23	3	30	0.884615	14	228	63	120	0.783505	106	244	70	126	0.77707	112	-0.10111	0.314585	1	N	-0.107545	0.318081	1	N	-0.00643509	0.921773	1	N	Rims1	-	N	NA
chr1	22375933	22376126	B2	+	28	1	23	0.965517	13	140	71	245	0.663507	119	146	95	267	0.605809	129	-0.30201	0.000363575	1	N	-0.359708	4.5e-05	0.347999	N	-0.057698	0.240567	1	N	Rims1	-	N	NA
chr1	22421103	22421250	B1	-	34	6	20	0.85	12	265	92	137	0.742297	100	322	77	131	0.807018	110	-0.107703	0.175463	1	N	-0.0429825	0.672187	1	N	0.0647206	0.0359567	1	N	Rims1	-	N	NA
chr1	22540615	22540800	B2	-	17	3	16	0.85	9	181	107	218	0.628472	130	105	91	196	0.535714	102	-0.221528	0.0536446	1	N	-0.314286	0.0081114	1	N	-0.0927579	0.0479784	1	N	Rims1	-	N	NA
chr1	22554103	22554250	B1	-	11	15	7	0.423077	11	112	207	86	0.351097	138	62	153	87	0.288372	105	-0.0719797	0.524353	1	N	-0.134705	0.177638	1	N	-0.0627251	0.1333	1	N	Rims1	-	N	NA
chr1	22653222	22653368	B1	+	14	15	31	0.482759	15	162	108	208	0.6	123	138	71	172	0.660287	100	0.117241	0.238558	1	N	0.177528	0.0671776	1	N	0.0602871	0.18372	1	N	Rims1	-	N	NA
chr1	22774515	22774663	B1	+	16	6	8	0.727273	15	148	38	60	0.795699	123	110	50	60	0.6875	110	0.0684262	0.421285	1	N	-0.0397727	0.808909	1	N	-0.108199	0.0257199	1	N	Rims1	-	N	NA
chr1	22838169	22838668	MT2	+	36	7	26	0.837209	9	435	202	403	0.682889	137	396	203	307	0.661102	123	-0.154321	0.0394568	1	N	-0.176107	0.0179494	1	N	-0.0217867	0.430852	1	N	N	NA	N	NA
chr1	22873835	22874570	L1MdA	-	66	12	144	0.846154	6	829	2372	2250	0.258982	153	709	1777	1846	0.285197	123	-0.587172	1.28e-26	4.11659e-23	Y	-0.560957	5.75e-24	1.84851e-20	Y	0.0262155	0.0280534	1	N	N	NA	N	NA
chr1	22922053	22922581	L1MdA	-	212	22	233	0.905983	17	1195	792	1431	0.601409	116	1153	656	1365	0.637369	109	-0.304574	3.02e-23	9.69087e-20	Y	-0.268614	3.99e-19	1.28132e-15	Y	0.0359596	0.0229713	1	N	N	NA	N	NA
chr1	23059521	23059668	B1	-	32	12	31	0.727273	15	231	98	172	0.702128	105	256	94	157	0.731429	107	-0.0251451	0.860659	1	N	0.00415584	1	1	N	0.0293009	0.442948	1	N	N	NA	N	NA
chr1	23301116	23301467	IAP_LTR	+	207	6	161	0.971831	22	943	130	635	0.878844	106	891	118	458	0.883053	92	-0.0929866	8.34e-06	0.0162227	N	-0.0887785	1.72e-05	0.0335529	N	0.00420817	0.786827	1	N	N	NA	N	NA
chr1	23306005	23306356	IAP_LTR	+	215	21	121	0.911017	21	956	135	605	0.87626	103	746	101	481	0.880756	80	-0.0347566	0.147683	1	N	-0.0302613	0.243806	1	N	0.0044953	0.779815	1	N	N	NA	N	NA
chr1	23349301	23349446	B1	+	12	8	22	0.6	14	159	72	130	0.688312	124	135	75	109	0.642857	109	0.0883117	0.456368	1	N	0.0428571	0.808242	1	N	-0.0454545	0.314289	1	N	N	NA	N	NA
chr1	23614341	23614653	L1MdA	+	108	8	100	0.931034	15	855	185	546	0.822115	110	785	155	623	0.835106	112	-0.108919	0.00157307	1	N	-0.0959281	0.00599415	1	N	0.012991	0.474065	1	N	N	NA	N	NA
chr1	23641606	23641753	B1	-	39	7	41	0.847826	15	245	170	184	0.590361	104	284	130	223	0.68599	112	-0.257465	0.000638445	1	N	-0.161836	0.026236	1	N	0.0956289	0.00479645	1	N	N	NA	N	NA
chr1	23663136	23663489	L1MdA	+	80	15	92	0.842105	11	854	202	763	0.808712	111	841	195	729	0.811776	114	-0.0333931	0.494579	1	N	-0.0303292	0.581088	1	N	0.00306394	0.867299	1	N	N	NA	N	NA
chr1	23681969	23682116	B1	-	32	10	33	0.761905	15	313	118	173	0.726218	123	229	100	180	0.696049	102	-0.0356867	0.717786	1	N	-0.0658561	0.473856	1	N	-0.0301695	0.374109	1	N	N	NA	N	NA
chr1	23724244	23724522	L1MdGF	+	69	12	75	0.851852	13	609	193	470	0.759352	112	666	255	594	0.723127	135	-0.0925002	0.0718363	1	N	-0.128725	0.0122676	1	N	-0.0362246	0.0882461	1	N	N	NA	N	NA
chr1	23828856	23828998	B1	-	30	5	31	0.857143	11	333	97	229	0.774419	111	281	89	193	0.759459	94	-0.0827243	0.29608	1	N	-0.0976834	0.216134	1	N	-0.0149591	0.674802	1	N	B3gat2	+	N	NA
chr1	23885271	23885803	L1MdA	+	164	10	274	0.942529	14	565	1715	1352	0.247807	121	474	1318	1193	0.264509	99	-0.694722	6.91e-79	2.21928e-75	Y	-0.67802	1.99e-73	6.39187e-70	Y	0.0167019	0.232196	1	N	Smap1	-	N	NA
chr1	23934209	23934354	B1	-	64	7	57	0.901408	16	460	243	394	0.654339	141	330	202	339	0.620301	113	-0.24707	7.07e-06	0.0962671	N	-0.281108	5.55e-07	0.00755101	Y	-0.0340378	0.23142	1	N	N	NA	N	NA
chr1	23972983	23973129	B1	-	27	6	11	0.818182	11	210	137	137	0.605187	124	189	118	129	0.615635	113	-0.212994	0.0149464	1	N	-0.202547	0.0224539	1	N	0.0104479	0.809827	1	N	N	NA	N	NA
chr1	24187581	24187773	B2	-	25	3	26	0.892857	18	135	52	157	0.721925	115	127	53	145	0.705556	110	-0.170932	0.0632031	1	N	-0.187302	0.0400874	1	N	-0.0163696	0.730707	1	N	Col9a1	+	N	NA
chr1	24314911	24315056	B1	+	13	11	21	0.541667	15	105	109	83	0.490654	102	128	90	55	0.587156	98	-0.0510125	0.671998	1	N	0.0454893	0.669456	1	N	0.0965018	0.0534353	1	N	Col19a1	-	N	NA
chr1	24496345	24497054	L1MdA	+	279	33	246	0.894231	15	1208	1114	1666	0.520241	105	1088	1160	1682	0.483986	106	-0.37399	3.96e-41	1.27156e-37	Y	-0.410245	1.18e-47	3.80433e-44	Y	-0.0362554	0.0152452	1	N	Col19a1	-	N	EST|CV304197|chr1|24496571|-
chr1	24600874	24601019	B1	-	27	6	32	0.818182	13	264	100	218	0.725275	121	197	115	170	0.63141	104	-0.0929071	0.30719	1	N	-0.186772	0.0350907	1	N	-0.0938645	0.0102138	1	N	N	NA	N	NA
chr1	24645680	24646186	L1MdTFIII	-	47	19	61	0.712121	6	337	1260	1033	0.211021	111	446	1306	1140	0.254566	125	-0.501101	2.73e-17	3.88259e-14	Y	-0.457555	3.4e-14	4.84441e-11	Y	0.0435455	0.00323925	1	N	N	NA	N	NA
chr1	24694019	24694162	B1	-	32	3	15	0.914286	10	242	112	225	0.683616	119	223	100	180	0.690402	105	-0.23067	0.0031677	1	N	-0.223883	0.00510077	1	N	0.00678666	0.868485	1	N	Lmbrd1	+	N	NA
chr1	24721310	24721875	L1MdGF	+	243	13	251	0.949219	13	1865	637	1773	0.745404	116	1418	773	1423	0.647193	96	-0.203815	1.39e-16	1.19519e-13	N	-0.302026	1.97e-28	1.69238e-25	Y	-0.0982106	3.15e-13	2.7057e-10	N	Lmbrd1	+	N	NA
chr1	24767455	24767643	B2	+	23	6	25	0.793103	18	143	77	156	0.65	127	102	48	90	0.68	82	-0.143103	0.145732	1	N	-0.113103	0.273557	1	N	0.03	0.576963	1	N	N	NA	N	NA
chr1	24886780	24886930	B1	+	25	13	28	0.657895	11	280	196	261	0.588235	126	263	135	241	0.660804	108	-0.0696594	0.493184	1	N	0.00290928	1	1	N	0.0725687	0.030014	1	N	N	NA	N	NA
chr1	25010864	25011011	B1	+	38	8	38	0.826087	14	267	79	188	0.771676	90	246	79	198	0.756923	91	-0.0544107	0.456331	1	N	-0.0691639	0.356017	1	N	-0.0147532	0.715845	1	N	N	NA	N	NA
chr1	25052905	25053052	B1	-	22	2	24	0.916667	16	119	38	103	0.757962	91	166	41	113	0.801932	111	-0.158705	0.111888	1	N	-0.114734	0.266531	1	N	0.0439706	0.36897	1	N	N	NA	N	NA
chr1	25119777	25120503	L1MdTFI	+	143	32	241	0.817143	10	414	1978	1246	0.173077	89	348	2161	1591	0.138701	103	-0.644066	4.08e-70	3.12207e-67	Y	-0.678442	1.51e-81	1.15668e-78	Y	-0.0343762	0.000923157	0.707139	N	Adgrb3	-	N	NA
chr1	25191001	25191146	B1	-	18	14	33	0.5625	13	175	88	168	0.665399	89	177	91	158	0.660448	89	0.102899	0.245801	1	N	0.0979478	0.327134	1	N	-0.00495148	0.927015	1	N	Adgrb3	-	N	NA
chr1	25403225	25403506	L1MdTFIII	+	75	14	103	0.842697	18	294	268	453	0.523132	95	304	231	418	0.568224	91	-0.319565	4.09e-09	5.82355e-06	Y	-0.274472	3.16e-07	0.000450689	Y	0.0450926	0.145524	1	N	Adgrb3	-	N	NA
chr1	25526287	25526546	L1MdTFI	-	95	31	114	0.753968	16	271	612	643	0.306908	105	261	514	475	0.336774	87	-0.44706	1.19e-21	9.08547e-19	Y	-0.417194	1.25e-18	9.60677e-16	Y	0.0298659	0.205804	1	N	Adgrb3	-	N	NA
chr1	25562495	25562643	B1	-	10	14	18	0.416667	14	103	84	109	0.550802	104	91	85	103	0.517045	96	0.134135	0.277664	1	N	0.100379	0.390773	1	N	-0.0337567	0.529445	1	N	Adgrb3	-	N	NA
chr1	25662056	25663346	L1MdTFII	+	343	55	553	0.861809	12	984	3492	2187	0.219839	97	806	3563	2542	0.184482	96	-0.64197	5.95e-148	4.6368e-145	Y	-0.677327	1.33e-168	1.0341e-165	Y	-0.0353576	3.62e-05	0.0282219	N	Adgrb3	-	N	NA
chr1	25852220	25852364	B1	-	24	13	11	0.648649	13	188	148	100	0.559524	111	132	104	78	0.559322	83	-0.0891248	0.382292	1	N	-0.0893266	0.372871	1	N	-0.000201776	1	1	N	N	NA	N	NA
chr1	26011330	26011477	B1	+	15	8	17	0.652174	10	176	109	121	0.617544	105	144	103	119	0.582996	94	-0.0346301	0.82598	1	N	-0.069178	0.658871	1	N	-0.0345479	0.425605	1	N	N	NA	N	NA
chr1	26035300	26035447	B1	+	23	10	16	0.69697	13	195	89	153	0.68662	112	160	79	120	0.669456	95	-0.01035	1	1	N	-0.0275136	0.844638	1	N	-0.0171637	0.707327	1	N	N	NA	N	NA
chr1	26232448	26232814	IAP_LTR	+	134	15	117	0.899329	14	852	560	700	0.603399	117	817	544	481	0.600294	108	-0.295929	1.24e-14	2.40909e-11	Y	-0.299035	1e-14	1.94723e-11	Y	-0.00310553	0.876711	1	N	N	NA	N	NA
chr1	26250636	26250779	B1	-	22	12	56	0.647059	18	266	106	202	0.715054	116	284	100	254	0.739583	131	0.0679949	0.431711	1	N	0.0925245	0.311367	1	N	0.0245296	0.463008	1	N	N	NA	N	NA
chr1	26446836	26447119	L1MdA	-	50	9	75	0.847458	10	602	222	625	0.730583	110	511	182	671	0.737374	107	-0.116875	0.0474627	1	N	-0.110084	0.0630836	1	N	0.00679121	0.771012	1	N	N	NA	N	NA
chr1	26592139	26592571	L1MdGF	-	111	9	119	0.925	11	1195	301	867	0.798797	96	1289	308	826	0.807138	99	-0.126203	0.000402974	0.345752	N	-0.117862	0.000860556	0.738357	N	0.00834159	0.587227	1	N	N	NA	N	NA
chr1	26596556	26596697	B1	-	12	9	7	0.571429	4	273	88	231	0.756233	90	281	149	235	0.653488	100	0.184804	0.0712715	1	N	0.0820598	0.485275	1	N	-0.102744	0.00181828	1	N	N	NA	N	NA
chr1	26814634	26814779	B1	+	17	7	12	0.708333	13	130	68	86	0.656566	96	125	55	78	0.694444	88	-0.0517677	0.819612	1	N	-0.0138889	1	1	N	0.0378788	0.443845	1	N	N	NA	N	NA
chr1	27159406	27160247	L1MdTFII	+	112	21	137	0.842105	6	931	2279	2181	0.290031	129	730	1682	1682	0.302653	98	-0.552074	3.69e-38	2.87346e-35	Y	-0.539452	7.11e-36	5.53887e-33	Y	0.0126222	0.31536	1	N	N	NA	N	NA
chr1	27180136	27180503	IAP_LTR	+	83	5	35	0.943182	7	1665	194	749	0.895643	140	1174	128	787	0.90169	114	-0.047539	0.204825	1	N	-0.0414921	0.260582	1	N	0.00604689	0.591368	1	N	N	NA	N	NA
chr1	27186893	27187260	IAP_LTR	+	78	0	95	1	9	1539	122	676	0.92655	116	1398	101	633	0.932622	108	-0.0734497	0.00529331	1	N	-0.0673783	0.00804606	1	N	0.00607148	0.531635	1	N	N	NA	N	NA
chr1	27194016	27195174	L1MdA	+	241	11	216	0.956349	8	3541	384	2530	0.902166	111	3179	393	2126	0.889978	98	-0.0541836	0.00260245	1	N	-0.0663716	0.000414917	1	N	-0.012188	0.0878013	1	N	N	NA	N	NA
chr1	27276218	27276738	L1MdA	-	115	18	128	0.864662	12	705	614	1101	0.534496	116	456	522	832	0.466258	97	-0.330166	1.57e-14	5.03573e-11	Y	-0.398404	2.76e-19	8.87921e-16	Y	-0.0682382	0.0013365	1	N	N	NA	N	NA
chr1	27319074	27319265	B2	-	16	7	33	0.695652	14	191	64	175	0.74902	110	150	80	122	0.652174	90	0.0533674	0.618774	1	N	-0.0434783	0.819196	1	N	-0.0968457	0.0221448	1	N	N	NA	N	NA
chr1	27412066	27412207	B1	+	14	6	22	0.7	14	101	80	79	0.558011	91	117	77	116	0.603093	104	-0.141989	0.244988	1	N	-0.0969072	0.475461	1	N	0.0450817	0.402916	1	N	N	NA	N	NA
chr1	27435704	27435853	B1	-	18	16	26	0.529412	15	219	81	133	0.73	112	174	85	106	0.671815	96	0.200588	0.0265386	1	N	0.142403	0.124368	1	N	-0.0581853	0.138528	1	N	N	NA	N	NA
chr1	27690077	27690231	B1	-	24	18	24	0.571429	11	261	118	147	0.688654	90	261	162	153	0.617021	96	0.117226	0.163086	1	N	0.0455927	0.619253	1	N	-0.0716331	0.0377528	1	N	N	NA	N	NA
chr1	27755095	27755370	L1MdTFI	+	72	11	67	0.86747	10	683	154	638	0.81601	104	583	150	624	0.795362	99	-0.0514603	0.294298	1	N	-0.0721084	0.144938	1	N	-0.020648	0.306443	1	N	N	NA	N	NA
chr1	28287585	28288900	L1MdTFII	+	383	97	630	0.797917	15	969	3134	2484	0.236169	100	876	2777	2060	0.239803	94	-0.561748	2.47e-130	1.9214e-127	Y	-0.558114	1.51e-126	1.177e-123	Y	0.00363424	0.708509	1	N	N	NA	N	NA
chr1	28302786	28303087	L1MdA	+	56	14	50	0.8	15	370	114	306	0.764463	105	343	95	193	0.783105	84	-0.0355372	0.648963	1	N	-0.016895	0.875613	1	N	0.0186422	0.528979	1	N	N	NA	N	NA
chr1	28341177	28341362	B2	+	24	2	31	0.923077	19	158	63	138	0.714932	125	116	47	129	0.711656	101	-0.208145	0.0195841	1	N	-0.21142	0.0279508	1	N	-0.00327568	1	1	N	N	NA	N	NA
chr1	28398921	28399246	L1MdTFIII	+	41	15	70	0.732143	9	543	164	638	0.768034	95	583	143	693	0.80303	101	0.0358911	0.516247	1	N	0.0708874	0.225767	1	N	0.0349964	0.107982	1	N	N	NA	N	NA
chr1	28456134	28456587	IAP_LTR	-	135	5	124	0.964286	11	1573	183	870	0.895786	114	1443	121	718	0.922634	100	-0.0684998	0.00741785	1	N	-0.0416514	0.08938	1	N	0.0268484	0.00794223	1	N	N	NA	N	NA
chr1	28458659	28459142	IAP_LTR	-	130	3	76	0.977444	9	1672	194	824	0.896034	115	1522	112	770	0.931457	109	-0.0814093	0.000789742	1	N	-0.0459871	0.0419461	1	N	0.0354223	0.000243646	0.474134	N	N	NA	N	NA
chr1	28660759	28661252	MT2	+	41	8	35	0.836735	15	355	110	217	0.763441	121	267	99	208	0.729508	103	-0.0732938	0.287387	1	N	-0.107226	0.119692	1	N	-0.0339327	0.295166	1	N	N	NA	N	NA
chr1	29197429	29197575	B1	-	16	6	15	0.727273	13	112	92	87	0.54902	100	103	83	98	0.553763	98	-0.178253	0.119509	1	N	-0.173509	0.170944	1	N	0.00474383	1	1	N	N	NA	N	NA
chr1	29332860	29333114	L1MdA	+	16	5	28	0.761905	7	259	92	315	0.737892	99	201	86	276	0.700348	86	-0.024013	1	1	N	-0.0615563	0.629265	1	N	-0.0375433	0.329138	1	N	N	NA	N	NA
chr1	29368225	29368939	L1MdA	+	205	18	228	0.919283	11	1159	1345	1423	0.462859	111	1101	1141	1550	0.491079	104	-0.456423	2.23e-44	7.15845e-41	Y	-0.428203	1.27e-39	4.0793e-36	Y	0.02822	0.0547044	1	N	N	NA	N	NA
chr1	29413173	29413476	L1MdA	-	65	15	60	0.8125	14	492	198	365	0.713043	114	420	175	366	0.705882	106	-0.0994565	0.0647745	1	N	-0.106618	0.0476299	1	N	-0.00716112	0.805359	1	N	N	NA	N	NA
chr1	29643265	29643757	MT2	-	34	14	36	0.708333	14	216	119	160	0.644776	86	208	98	144	0.679739	80	-0.0635572	0.422051	1	N	-0.0285948	0.741405	1	N	0.0349624	0.359217	1	N	N	NA	N	NA
chr1	29649208	29649700	MT2	-	25	8	36	0.757576	12	257	102	223	0.715877	106	216	62	170	0.776978	78	-0.0416983	0.689763	1	N	0.0194027	0.826179	1	N	0.061101	0.0833374	1	N	N	NA	N	NA
chr1	29703426	29703903	L1MdTFI	+	148	42	303	0.778947	20	444	1156	993	0.2775	105	314	1208	962	0.206307	102	-0.501447	3.16e-41	2.419e-38	Y	-0.57264	2.72e-55	2.08668e-52	Y	-0.0711925	3.52e-06	0.00269612	N	N	NA	N	NA
chr1	29894916	29895327	L1MdTFIII	-	52	13	166	0.8	12	464	1204	1070	0.278177	136	370	1009	825	0.26831	112	-0.521823	1.77e-17	2.51759e-14	Y	-0.53169	5.03e-18	7.15588e-15	Y	-0.00986709	0.567738	1	N	N	NA	N	NA
chr1	30028387	30028527	B1	-	19	3	16	0.863636	13	136	94	100	0.591304	112	98	96	96	0.505155	99	-0.272332	0.0115999	1	N	-0.358482	0.0012685	1	N	-0.0861497	0.0786473	1	N	N	NA	N	NA
chr1	30042015	30043464	L1MdA	-	512	37	643	0.932605	17	3964	1506	3773	0.72468	122	3179	1034	3076	0.754569	99	-0.207925	1.45e-32	4.67537e-29	N	-0.178036	1.87e-25	6.00179e-22	N	0.0298891	0.000936908	1	N	N	NA	N	NA
chr1	30066743	30067460	L1MdGF	+	150	15	267	0.909091	9	853	2502	2028	0.254247	121	590	1647	1425	0.263746	84	-0.654844	3.05e-67	2.613e-64	Y	-0.645345	1.59e-63	1.3659e-60	Y	0.0094987	0.435561	1	N	N	NA	N	NA
chr1	30165488	30165792	L1MdA	-	127	14	99	0.900709	15	640	312	579	0.672269	98	589	354	681	0.624602	105	-0.22844	3e-09	9.62641e-06	N	-0.276107	3.85e-12	1.23633e-08	Y	-0.0476666	0.0304656	1	N	N	NA	N	NA
chr1	30310244	30311378	L1MdA	-	288	30	444	0.90566	14	2578	762	2136	0.771856	96	2035	802	2036	0.717307	85	-0.133804	3.4e-09	1.09117e-05	N	-0.188353	4.15e-15	1.33515e-11	N	-0.0545493	9.37e-07	0.00301049	N	N	NA	N	NA
chr1	30370789	30371928	L1MdA	+	458	44	582	0.912351	19	3596	672	2772	0.842549	128	2638	642	2453	0.804268	112	-0.0698014	1.59e-05	0.0511951	N	-0.108082	5.17e-10	1.66038e-06	N	-0.0382809	1.56e-05	0.0500857	N	N	NA	N	NA
chr1	30542243	30542518	L1MdTFIII	+	76	5	114	0.938272	18	549	234	624	0.701149	132	422	174	478	0.708054	101	-0.237122	7.11e-07	0.00101249	N	-0.230218	1.52e-06	0.00215933	N	0.00690427	0.811797	1	N	N	NA	N	NA
chr1	30616437	30616930	MT2	+	42	22	56	0.65625	18	395	190	297	0.675214	133	341	170	273	0.667319	125	0.0189637	0.779648	1	N	0.011069	0.88853	1	N	-0.00789469	0.79673	1	N	N	NA	N	NA
chr1	30666553	30667036	L1MdTFI	-	177	38	227	0.823256	17	1021	850	1247	0.545697	123	903	694	1268	0.565435	116	-0.277558	5.05e-16	3.86921e-13	Y	-0.257821	4.92e-14	3.76911e-11	Y	0.0197377	0.244151	1	N	N	NA	N	NA
chr1	30730354	30730925	L1MdTFIII	+	76	6	132	0.926829	9	950	1002	1382	0.48668	150	595	950	1162	0.385113	120	-0.440149	5.5e-17	7.83819e-14	Y	-0.541716	8.37e-24	1.19128e-20	Y	-0.101567	1.93e-09	2.74301e-06	N	N	NA	N	NA
chr1	30760532	30761009	L1MdTFIII	+	118	15	173	0.887218	15	520	899	1068	0.366455	120	546	862	940	0.387784	117	-0.520763	1.11e-32	1.58065e-29	Y	-0.499434	2.14e-30	3.04648e-27	Y	0.0213288	0.244593	1	N	N	NA	N	NA
chr1	30817730	30817875	B1	-	36	4	44	0.9	14	288	236	246	0.549618	132	268	199	216	0.573876	119	-0.350382	7.42e-06	0.100942	N	-0.326124	3.04e-05	0.414149	N	0.0242575	0.480651	1	N	Phf3	-	N	NA
chr1	30853682	30853983	L1MdTFI	+	79	3	122	0.963415	12	203	1011	561	0.167216	107	186	1133	702	0.141016	126	-0.796199	1.52e-52	1.16289e-49	Y	-0.822399	9.02e-58	6.91084e-55	Y	-0.0261999	0.068955	1	N	Phf3	-	N	NA
chr1	30866825	30867009	B2	+	20	1	12	0.952381	11	133	67	141	0.665	116	106	67	187	0.612717	123	-0.287381	0.00523768	1	N	-0.339664	0.00125007	1	N	-0.0522832	0.330379	1	N	N	NA	N	NA
chr1	30877169	30877357	B2	+	16	4	25	0.8	15	167	42	116	0.799043	110	145	39	120	0.788043	104	-0.000956938	1	1	N	-0.0119565	1	1	N	-0.0109996	0.803761	1	N	N	NA	N	NA
chr1	30889813	30889960	B1	+	53	10	42	0.84127	21	190	151	229	0.557185	119	194	150	206	0.563953	114	-0.284085	1.16e-05	0.158031	N	-0.277316	1.98e-05	0.269254	N	0.00676874	0.877817	1	N	N	NA	N	NA
chr1	30994487	30994679	B2	-	15	7	38	0.681818	15	199	100	299	0.665552	151	138	75	196	0.647887	106	-0.0162663	1	1	N	-0.0339309	0.818534	1	N	-0.0176645	0.705821	1	N	N	NA	N	NA
chr1	31075121	31076019	L1MdTFI	+	211	62	399	0.772894	12	694	3505	2315	0.165277	127	544	2674	1764	0.169049	96	-0.607616	4.98e-99	3.81127e-96	Y	-0.603845	5.54e-95	4.24582e-92	Y	0.00377165	0.683006	1	N	Gm29669	-	N	NA
chr1	31339602	31339743	B1	+	43	22	31	0.661538	24	245	147	142	0.625	135	238	107	100	0.689855	113	-0.0365385	0.677539	1	N	0.0283166	0.663875	1	N	0.0648551	0.0739799	1	N	N	NA	N	NA
chr1	31416234	31416710	L1MdA	-	168	47	193	0.781395	21	1172	355	1085	0.767518	135	1229	334	1150	0.786308	143	-0.0138773	0.729513	1	N	0.00491303	0.859557	1	N	0.0187904	0.210429	1	N	N	NA	N	NA
chr1	31428575	31428721	B1	+	16	6	21	0.727273	15	160	51	84	0.758294	100	185	68	107	0.731225	123	0.0310211	0.795188	1	N	0.00395257	1	1	N	-0.0270685	0.523502	1	N	N	NA	N	NA
chr1	31454497	31454771	L1MdA	+	84	19	88	0.815534	17	647	144	477	0.817952	100	561	164	441	0.773793	92	0.00241798	1	1	N	-0.0417409	0.376355	1	N	-0.0441589	0.035016	1	N	N	NA	N	NA
chr1	31492189	31492691	L1MdA	-	105	18	140	0.853659	12	879	666	987	0.568932	121	551	540	836	0.505041	97	-0.284726	6.87e-11	2.20818e-07	Y	-0.348617	1.44e-14	4.6163e-11	Y	-0.0638908	0.00130157	1	N	N	NA	N	NA
chr1	31624531	31624672	B1	-	23	3	14	0.884615	8	283	59	159	0.827485	102	266	55	149	0.82866	94	-0.05713	0.592787	1	N	-0.0559549	0.592262	1	N	0.00117506	1	1	N	N	NA	N	NA
chr1	31700766	31701487	L1MdTFII	-	128	39	220	0.766467	9	666	1949	1385	0.254685	103	470	1563	1132	0.231185	82	-0.511783	1.89e-40	1.47289e-37	Y	-0.535282	5.88e-44	4.57936e-41	Y	-0.0234991	0.0682278	1	N	N	NA	N	NA
chr1	31820128	31820444	L1MdA	-	38	15	78	0.716981	9	753	224	548	0.770727	99	751	214	570	0.778238	102	0.0537456	0.402998	1	N	0.0612572	0.311257	1	N	0.00751163	0.704127	1	N	N	NA	N	NA
chr1	32265450	32266100	L1MdTFIII	-	82	28	136	0.745455	10	457	1233	1179	0.270414	117	430	1126	1069	0.27635	110	-0.47504	2.24e-23	3.19673e-20	Y	-0.469105	1.24e-22	1.7598e-19	Y	0.00593541	0.722793	1	N	Khdrbs2	+	N	NA
chr1	32378206	32378724	L1MdA	-	57	26	68	0.686747	6	1014	358	1057	0.739067	99	1124	345	1205	0.765146	110	0.0523201	0.305544	1	N	0.0783994	0.112434	1	N	0.0260793	0.107783	1	N	Khdrbs2	+	N	NA
chr1	32436322	32437004	L1MdA	+	159	48	153	0.768116	18	763	222	762	0.774619	98	914	247	861	0.787252	114	0.00650335	0.855169	1	N	0.0191364	0.522254	1	N	0.0126331	0.495821	1	N	Khdrbs2	+	N	NA
chr1	32562252	32562399	B1	+	17	27	19	0.386364	21	141	95	67	0.597458	104	120	76	64	0.612245	87	0.211094	0.0125728	1	N	0.225881	0.00718016	1	N	0.0147873	0.767754	1	N	Khdrbs2	+	N	NA
chr1	32648815	32648962	B1	+	24	12	34	0.666667	14	273	76	130	0.782235	97	214	93	187	0.697068	100	0.115568	0.142849	1	N	0.0304017	0.705304	1	N	-0.0851666	0.015589	1	N	Khdrbs2	+	N	NA
chr1	32665665	32666116	L1MdTFII	+	68	51	94	0.571429	10	235	1129	613	0.172287	89	284	1048	788	0.213213	93	-0.399141	2.34e-20	1.82442e-17	Y	-0.358215	8.2e-16	6.39149e-13	Y	0.0409258	0.00722504	1	N	N	NA	N	NA
chr1	32861581	32861728	B1	-	19	19	22	0.5	15	172	129	140	0.571429	113	172	108	120	0.614286	107	0.0714286	0.487978	1	N	0.114286	0.216673	1	N	0.0428571	0.311297	1	N	N	NA	N	NA
chr1	32915887	32916181	L1MdGF	-	121	10	90	0.923664	13	1013	322	669	0.758801	123	842	263	601	0.761991	109	-0.164863	3.18e-06	0.00273255	N	-0.161673	6.09e-06	0.00522184	N	0.00318945	0.88639	1	N	N	NA	N	NA
chr1	32990755	32990945	B2	+	37	3	38	0.925	13	306	139	225	0.68764	112	224	104	270	0.682927	101	-0.23736	0.000884575	1	N	-0.242073	0.000766503	1	N	-0.00471362	0.937546	1	N	N	NA	N	NA
chr1	33019301	33020202	L1MdTFI	-	318	67	676	0.825974	21	997	2957	2633	0.25215	128	742	2121	1861	0.259169	97	-0.573824	6.29e-111	4.8169e-108	Y	-0.566805	4.66e-104	3.5682e-101	Y	0.00701898	0.517453	1	N	N	NA	N	NA
chr1	33194987	33195175	B2	+	15	6	24	0.714286	15	142	65	146	0.68599	118	103	66	126	0.609467	100	-0.0282954	1	1	N	-0.104818	0.475606	1	N	-0.0765229	0.12885	1	N	N	NA	N	NA
chr1	33233366	33233688	L1MdA	-	99	27	144	0.785714	18	1067	252	719	0.808946	144	845	218	635	0.79492	122	0.0232319	0.554597	1	N	0.00920575	0.816015	1	N	-0.0140261	0.407493	1	N	N	NA	N	NA
chr1	33256479	33257081	L1MdA	-	129	17	286	0.883562	15	1127	1012	1644	0.526882	131	982	1038	1533	0.486139	128	-0.35668	6.24e-19	2.00432e-15	Y	-0.397423	9.46e-23	3.04006e-19	Y	-0.0407431	0.00914657	1	N	N	NA	N	NA
chr1	33305464	33305964	L1MdA	-	138	21	180	0.867925	15	1006	492	1078	0.671562	120	1084	434	1029	0.714097	122	-0.196362	7.09e-08	0.00022774	N	-0.153827	1.37e-05	0.0441636	N	0.0425354	0.0115462	1	N	N	NA	N	NA
chr1	33506238	33506421	B1	+	28	4	28	0.875	12	304	95	182	0.761905	122	244	77	150	0.760125	97	-0.113095	0.190079	1	N	-0.114875	0.186122	1	N	-0.00178015	1	1	N	Prim2	-	N	NA
chr1	33620065	33620255	B2	-	46	2	42	0.958333	15	360	95	277	0.791209	125	274	106	361	0.721053	128	-0.167125	0.00331158	1	N	-0.237281	0.000136373	1	N	-0.0701562	0.0186655	1	N	Prim2	-	N	NA
chr1	33622707	33622851	B1	+	37	3	21	0.925	13	305	116	164	0.724466	118	305	129	176	0.702765	125	-0.200534	0.00408053	1	N	-0.222235	0.0015299	1	N	-0.0217006	0.49669	1	N	Prim2	-	N	NA
chr1	33637244	33637387	B1	+	33	1	22	0.970588	14	169	180	169	0.484241	131	131	146	162	0.472924	112	-0.486348	4.71e-09	6.40991e-05	Y	-0.497664	3.34e-09	4.54747e-05	Y	-0.0113165	0.809258	1	N	Prim2	-	N	NA
chr1	33744801	33744948	B1	+	32	1	23	0.969697	8	385	209	305	0.648148	134	268	228	318	0.540323	121	-0.321549	3.12e-05	0.424871	N	-0.429374	1.53e-07	0.00208376	Y	-0.107826	0.000319381	1	N	N	NA	N	NA
chr1	33779422	33779568	B1	-	45	9	18	0.833333	18	198	129	158	0.605505	123	169	117	166	0.590909	115	-0.227829	0.00117362	1	N	-0.242424	0.000630917	1	N	-0.0145955	0.74142	1	N	Zfp451	-	N	NA
chr1	33782484	33782682	B2	-	15	9	10	0.625	17	82	69	80	0.543046	118	56	55	100	0.504505	107	-0.0819536	0.512513	1	N	-0.120495	0.368405	1	N	-0.0385419	0.616605	1	N	Zfp451	-	N	NA
chr1	33819720	33819867	B1	+	34	13	58	0.723404	15	368	170	302	0.684015	125	361	202	360	0.641208	136	-0.0393894	0.626405	1	N	-0.0821964	0.340181	1	N	-0.0428071	0.142794	1	N	N	NA	N	NA
chr1	33849467	33849670	B2	+	22	1	37	0.956522	20	143	84	145	0.629956	126	114	86	117	0.57	110	-0.326566	0.000874936	1	N	-0.386522	0.000161157	1	N	-0.0599559	0.234649	1	N	N	NA	N	NA
chr1	33856269	33856414	B1	+	29	8	41	0.783784	16	280	146	223	0.657277	134	237	112	199	0.679083	114	-0.126507	0.145785	1	N	-0.104701	0.261879	1	N	0.0218061	0.540552	1	N	Bend6	-	N	NA
chr1	33872536	33872726	B2	+	17	7	32	0.708333	14	226	113	213	0.666667	140	191	100	202	0.656357	126	-0.0416667	0.823462	1	N	-0.0519759	0.661466	1	N	-0.0103093	0.800388	1	N	Bend6	-	N	NA
chr1	33885317	33885507	B2	-	22	6	22	0.785714	10	223	117	327	0.655882	136	168	113	244	0.597865	109	-0.129832	0.211653	1	N	-0.18785	0.0659801	1	N	-0.0580176	0.155825	1	N	Bend6	-	N	NA
chr1	33901718	33901866	B1	-	39	1	30	0.975	14	278	126	146	0.688119	112	257	134	172	0.657289	116	-0.286881	2.6e-05	0.354429	N	-0.317711	3.49e-06	0.0475547	N	-0.0308298	0.365012	1	N	Bend6	-	N	NA
chr1	33934101	33934291	B2	-	16	4	16	0.8	18	94	29	84	0.764228	104	84	37	98	0.694215	110	-0.0357724	1	1	N	-0.105785	0.431061	1	N	-0.0700128	0.249849	1	N	Dst	+	N	NA
chr1	33942454	33942600	B1	+	56	2	54	0.965517	16	300	216	309	0.581395	120	311	210	307	0.596929	123	-0.384122	2.28e-10	3.1049e-06	Y	-0.368588	5.9e-10	8.03447e-06	Y	0.0155336	0.61424	1	N	Dst	+	N	NA
chr1	33997830	33998016	B2	+	18	2	16	0.9	12	160	65	139	0.711111	123	136	73	119	0.650718	111	-0.188889	0.112677	1	N	-0.249282	0.0243378	1	N	-0.0603934	0.18175	1	N	Dst	+	N	NA
chr1	34029731	34029925	B2	-	17	4	38	0.809524	12	241	106	295	0.694524	135	190	110	295	0.633333	120	-0.114999	0.332035	1	N	-0.17619	0.155306	1	N	-0.0611912	0.112264	1	N	Dst	+	N	NA
chr1	34078357	34078849	MT2	+	29	2	41	0.935484	12	252	321	336	0.439791	158	146	246	232	0.372449	110	-0.495693	1.76e-08	2.5e-05	Y	-0.563035	3.35e-10	4.75723e-07	Y	-0.0673416	0.0391415	1	N	Dst	+	N	NA
chr1	34084261	34084754	MT2	+	33	5	26	0.868421	11	420	128	284	0.766423	142	318	140	274	0.694323	129	-0.101998	0.165699	1	N	-0.174098	0.0250943	1	N	-0.0721002	0.0121226	1	N	Dst	+	N	NA
chr1	34112591	34112738	B1	+	42	10	40	0.807692	14	347	316	382	0.523379	152	266	240	255	0.525692	111	-0.284314	6.69e-05	0.910794	N	-0.282001	0.000103188	1	N	0.00231312	0.952913	1	N	Dst	+	N	NA
chr1	34149674	34149821	B1	+	26	6	28	0.8125	10	433	178	343	0.708674	163	215	161	261	0.571809	111	-0.103826	0.234556	1	N	-0.240691	0.0082224	1	N	-0.136866	1.33e-05	0.181681	N	Dst	+	N	NA
chr1	34245525	34245672	B1	+	40	0	32	1	12	293	115	236	0.718137	108	247	119	276	0.674863	108	-0.281863	5.09e-06	0.0692241	N	-0.325137	5.41e-07	0.00735877	Y	-0.0432739	0.209883	1	N	Dst	+	N	NA
chr1	34347456	34347809	IAP_LTR	+	114	3	63	0.974359	9	1764	133	715	0.929889	134	1271	109	553	0.921014	103	-0.0444697	0.0836616	1	N	-0.0533445	0.0413323	1	N	-0.00887481	0.344218	1	N	N	NA	N	NA
chr1	34351016	34351369	IAP_LTR	+	102	6	57	0.944444	9	1724	130	602	0.929881	126	1401	167	588	0.893495	114	-0.0145631	0.698077	1	N	-0.0509495	0.102171	1	N	-0.0363864	0.000193691	0.376922	N	N	NA	N	NA
chr1	34417574	34418369	L1MdGF	+	240	7	216	0.97166	9	1369	2606	2853	0.344403	131	1452	2542	2656	0.363545	130	-0.627257	1.08e-94	9.27609e-92	Y	-0.608115	1.34e-89	1.14792e-86	Y	0.0191428	0.0750581	1	N	N	NA	N	NA
chr1	34464120	34464267	B1	+	26	4	24	0.866667	9	371	217	253	0.630952	142	256	199	224	0.562637	117	-0.235714	0.00989984	1	N	-0.304029	0.000894399	1	N	-0.068315	0.0258749	1	N	Ptpn18	+	N	NA
chr1	34527172	34527360	B2	+	26	8	22	0.764706	14	137	113	193	0.548	112	156	101	168	0.607004	110	-0.216706	0.0168149	1	N	-0.157702	0.090023	1	N	0.0590039	0.20798	1	N	N	NA	N	NA
chr1	34529020	34529210	B2	+	16	6	30	0.727273	13	166	117	150	0.586572	109	182	126	165	0.590909	121	-0.1407	0.260267	1	N	-0.136364	0.262546	1	N	0.00433665	0.933445	1	N	N	NA	N	NA
chr1	34555734	34555880	B1	+	33	6	33	0.846154	18	253	58	122	0.813505	110	224	81	137	0.734426	112	-0.032649	0.826054	1	N	-0.111728	0.170593	1	N	-0.0790786	0.020745	1	N	Prss40	-	N	NA
chr1	34560410	34560556	B1	-	41	14	30	0.745455	17	182	233	164	0.438554	120	154	230	204	0.401042	123	-0.3069	2.14e-05	0.291417	N	-0.344413	1.92e-06	0.0261646	N	-0.0375125	0.315342	1	N	Prss40	-	N	NA
chr1	34574109	34574308	B2	+	17	3	15	0.85	18	103	50	90	0.673203	125	102	48	80	0.68	121	-0.176797	0.12729	1	N	-0.17	0.192131	1	N	0.00679739	0.902986	1	N	N	NA	N	NA
chr1	34644652	34645144	MT2	-	18	11	23	0.62069	9	325	149	289	0.685654	135	294	103	204	0.740554	106	0.0649644	0.538161	1	N	0.119865	0.191317	1	N	0.0549001	0.084407	1	N	N	NA	N	NA
chr1	34650556	34651048	MT2	-	37	7	28	0.840909	12	288	96	240	0.75	107	296	85	229	0.776903	109	-0.0909091	0.262729	1	N	-0.0640062	0.439387	1	N	0.0269029	0.395825	1	N	N	NA	N	NA
chr1	34989674	34989820	B1	-	25	6	26	0.806452	15	199	91	163	0.686207	115	194	97	162	0.666667	116	-0.120245	0.217447	1	N	-0.139785	0.155285	1	N	-0.0195402	0.657677	1	N	N	NA	N	NA
chr1	35116277	35116423	B1	+	15	9	15	0.625	13	167	72	107	0.698745	118	163	57	110	0.740909	113	0.0737448	0.489594	1	N	0.115909	0.232562	1	N	0.0421643	0.34996	1	N	N	NA	N	NA
chr1	35414055	35414535	L1MdA	-	100	19	206	0.840336	13	1149	316	1050	0.7843	109	1272	350	1227	0.784217	128	-0.0560358	0.162479	1	N	-0.0561191	0.16386	1	N	-8.33253e-05	1	1	N	N	NA	N	NA
chr1	35456393	35456539	B1	+	30	10	44	0.75	14	324	181	178	0.641584	120	298	188	236	0.613169	123	-0.108416	0.227553	1	N	-0.136831	0.0920428	1	N	-0.0284154	0.358409	1	N	N	NA	N	NA
chr1	35966041	35966227	B2	+	32	9	35	0.780488	19	278	71	192	0.796562	136	257	68	149	0.790769	119	0.0160738	0.838291	1	N	0.0102814	0.840862	1	N	-0.00579237	0.924136	1	N	N	NA	N	NA
chr1	35979614	35979760	B1	+	27	5	30	0.84375	21	174	90	125	0.659091	133	124	77	127	0.616915	113	-0.184659	0.0436764	1	N	-0.226835	0.0157078	1	N	-0.0421755	0.380208	1	N	N	NA	N	NA
chr1	35980508	35980701	B2	+	30	2	48	0.9375	20	256	65	247	0.797508	144	161	51	178	0.759434	99	-0.139992	0.0589142	1	N	-0.178066	0.0211995	1	N	-0.0380738	0.334579	1	N	N	NA	N	NA
chr1	35999087	35999231	B1	+	20	4	24	0.833333	16	182	59	184	0.755187	143	142	59	123	0.706468	109	-0.0781466	0.462189	1	N	-0.126866	0.234857	1	N	-0.0487191	0.280509	1	N	N	NA	N	NA
chr1	36022254	36022405	B1	+	32	0	25	1	12	319	134	198	0.704194	134	285	105	198	0.730769	119	-0.295806	4.16e-05	0.566201	N	-0.269231	0.000146573	1	N	0.026575	0.400364	1	N	N	NA	N	NA
chr1	36031476	36031969	MT2	+	28	2	18	0.933333	12	222	90	140	0.711538	115	241	63	153	0.792763	115	-0.221795	0.00840358	1	N	-0.14057	0.0875954	1	N	0.0812247	0.0200704	1	N	N	NA	N	NA
chr1	36037420	36037913	MT2	+	20	2	7	0.909091	11	171	79	99	0.684	118	171	61	108	0.737069	114	-0.225091	0.0280544	1	N	-0.172022	0.11761	1	N	0.053069	0.228329	1	N	N	NA	N	NA
chr1	36044391	36044579	B2	+	19	6	19	0.76	11	236	100	171	0.702381	130	251	135	198	0.650259	150	-0.057619	0.6527	1	N	-0.109741	0.384456	1	N	-0.0521219	0.151844	1	N	N	NA	N	NA
chr1	36186484	36186628	B1	+	34	10	34	0.772727	13	341	168	322	0.669941	141	266	151	286	0.63789	122	-0.102786	0.181374	1	N	-0.134838	0.0955748	1	N	-0.0320514	0.330668	1	N	Uggt1	-	N	NA
chr1	36216936	36217126	B2	+	36	2	10	0.947368	12	306	62	175	0.831522	136	294	74	169	0.798913	136	-0.115847	0.0637057	1	N	-0.148455	0.0269888	1	N	-0.0326087	0.296152	1	N	Uggt1	-	N	NA
chr1	36222186	36222375	B2	+	26	1	27	0.962963	9	567	91	307	0.861702	164	432	79	327	0.845401	142	-0.101261	0.158245	1	N	-0.117562	0.158607	1	N	-0.016301	0.452191	1	N	Uggt1	-	N	NA
chr1	36259836	36260028	B2	-	14	10	28	0.583333	13	220	140	226	0.611111	148	169	114	209	0.597173	125	0.0277778	0.830572	1	N	0.0138398	1	1	N	-0.013938	0.745455	1	N	N	NA	N	NA
chr1	36274052	36274239	B2	+	22	8	24	0.733333	9	233	157	283	0.597436	113	236	186	262	0.559242	117	-0.135897	0.175495	1	N	-0.174092	0.0845968	1	N	-0.0381942	0.286507	1	N	N	NA	N	NA
chr1	36286251	36286744	MT2	+	30	9	41	0.769231	12	350	184	282	0.655431	126	338	210	255	0.616788	127	-0.1138	0.163594	1	N	-0.152442	0.0608306	1	N	-0.0386424	0.206326	1	N	N	NA	N	NA
chr1	36334009	36334156	B1	-	27	3	35	0.9	13	239	135	247	0.639037	127	200	118	220	0.628931	110	-0.260963	0.00252369	1	N	-0.271069	0.00222197	1	N	-0.0101066	0.812383	1	N	N	NA	N	NA
chr1	36341881	36342027	B1	+	42	0	30	1	12	363	118	225	0.754678	121	328	109	160	0.750572	103	-0.245322	2.27e-05	0.309289	N	-0.249428	2.14e-05	0.291823	N	-0.00410567	0.938965	1	N	Kansl3	-	N	NA
chr1	36431841	36431986	B1	+	19	1	16	0.95	9	259	58	192	0.817035	130	239	50	172	0.82699	117	-0.132965	0.220259	1	N	-0.12301	0.216731	1	N	0.00995492	0.831785	1	N	Lman2l	-	N	NA
chr1	36448652	36448844	B2	+	21	0	27	1	10	295	119	221	0.71256	129	189	77	196	0.710526	97	-0.28744	0.00171401	1	N	-0.289474	0.00154285	1	N	-0.00203407	1	1	N	N	NA	N	NA
chr1	36463972	36464121	B1	-	25	4	34	0.862069	11	261	266	239	0.495256	130	243	262	204	0.481188	125	-0.366813	8.31e-05	1	N	-0.380881	6.83e-05	0.929088	N	-0.014068	0.663185	1	N	N	NA	N	NA
chr1	36505027	36505211	B2	-	19	2	6	0.904762	9	193	48	101	0.80083	115	198	57	129	0.776471	128	-0.103932	0.384915	1	N	-0.128291	0.266234	1	N	-0.0243593	0.511969	1	N	Cnnm4	+	N	NA
chr1	36515823	36515970	B1	+	26	0	14	1	10	183	134	199	0.577287	129	143	89	165	0.616379	100	-0.422713	2.31e-06	0.0314904	N	-0.383621	1.2e-05	0.163512	N	0.0390922	0.37964	1	N	Cnnm3	+	N	NA
chr1	36546063	36546210	B1	+	35	3	27	0.921053	13	125	307	228	0.289352	133	60	318	202	0.15873	117	-0.631701	8.66e-15	1.17826e-10	Y	-0.762322	5.94e-22	8.08581e-18	Y	-0.130622	1.16e-05	0.158448	N	Ankrd39	-	N	NA
chr1	36602619	36602764	B1	-	32	6	22	0.842105	12	388	101	186	0.793456	139	330	78	250	0.808824	136	-0.0486492	0.674929	1	N	-0.0332817	0.828156	1	N	0.0153675	0.614882	1	N	Fam178b	-	N	NA
chr1	36616230	36616380	B1	-	48	4	20	0.923077	12	322	197	234	0.620424	129	315	164	262	0.65762	129	-0.302653	2.66e-06	0.0361475	N	-0.265457	2.93e-05	0.398481	N	0.0371961	0.23553	1	N	Fam178b	-	N	NA
chr1	36656583	36656732	B1	+	18	12	33	0.6	11	267	180	315	0.597315	128	335	139	334	0.706751	137	-0.00268456	1	1	N	0.106751	0.222142	1	N	0.109436	0.000529749	1	N	Fam178b	-	N	NA
chr1	36661667	36661809	B1	+	19	7	23	0.730769	13	196	107	196	0.646865	128	234	98	243	0.704819	148	-0.0839045	0.520202	1	N	-0.02595	1	1	N	0.0579546	0.126628	1	N	Fam178b	-	N	NA
chr1	36711833	36711980	B1	-	28	2	2	0.933333	8	199	244	169	0.44921	157	133	156	151	0.460208	113	-0.484123	1.06e-07	0.00143993	Y	-0.473126	2.9e-07	0.00395333	Y	0.0109977	0.819812	1	N	N	NA	N	NA
chr1	36948591	36948738	B1	-	35	5	24	0.875	10	569	103	418	0.846726	163	367	128	348	0.741414	124	-0.0282738	0.820877	1	N	-0.133586	0.084765	1	N	-0.105312	1.07e-05	0.145545	N	N	NA	N	NA
chr1	36957133	36957466	L1MdTFII	-	64	15	89	0.810127	8	472	1083	1038	0.303537	128	354	1063	1014	0.249824	121	-0.50659	1.97e-19	1.53461e-16	Y	-0.560303	7.07e-24	5.50994e-21	Y	-0.0537134	0.0011963	0.93192	N	N	NA	N	NA
chr1	36972264	36972411	B1	+	53	3	35	0.946429	13	303	243	359	0.554945	133	228	281	367	0.447937	130	-0.391484	6.69e-10	9.10936e-06	Y	-0.498491	2.93e-14	3.98759e-10	Y	-0.107008	0.000558847	1	N	N	NA	N	NA
chr1	36983190	36983336	B1	-	46	7	43	0.867925	16	186	399	264	0.317949	143	77	421	225	0.154618	128	-0.549976	3.16e-15	4.29833e-11	Y	-0.713306	2.3e-26	3.13549e-22	Y	-0.16333	3.02e-10	4.11431e-06	N	N	NA	N	NA
chr1	37039662	37039807	B1	-	15	5	14	0.75	17	131	65	109	0.668367	155	101	43	105	0.701389	126	-0.0816327	0.617486	1	N	-0.0486111	0.795932	1	N	0.0330215	0.556595	1	N	N	NA	N	NA
chr1	37046891	37047035	B1	+	30	10	20	0.75	16	317	110	148	0.742389	147	233	91	141	0.719136	121	-0.00761124	1	1	N	-0.0308642	0.851681	1	N	-0.023253	0.505892	1	N	N	NA	N	NA
chr1	37056142	37056285	B1	-	37	4	19	0.902439	20	228	28	103	0.890625	121	199	41	125	0.829167	122	-0.011814	1	1	N	-0.0732724	0.355413	1	N	-0.0614583	0.052121	1	N	N	NA	N	NA
chr1	37073547	37073694	B1	-	29	8	28	0.783784	13	371	157	225	0.702652	153	323	93	256	0.776442	138	-0.0811323	0.352674	1	N	-0.00734148	1	1	N	0.0737908	0.0115389	1	N	N	NA	N	NA
chr1	37236359	37236558	B2	+	35	9	46	0.795455	15	306	120	320	0.71831	127	277	109	324	0.717617	121	-0.0771447	0.374578	1	N	-0.077838	0.372257	1	N	-0.000693279	1	1	N	Cnga3	+	N	NA
chr1	37250006	37250146	B1	+	60	2	22	0.967742	14	244	179	238	0.576832	113	202	190	198	0.515306	101	-0.39091	2.73e-11	3.71169e-07	Y	-0.452436	1.45e-13	1.9714e-09	Y	-0.061526	0.0789336	1	N	Cnga3	+	N	NA
chr1	37553437	37553637	B2	+	43	3	21	0.934783	17	340	48	96	0.876289	122	259	61	138	0.809375	117	-0.0584939	0.334457	1	N	-0.125408	0.0374319	1	N	-0.0669137	0.0160376	1	N	N	NA	N	NA
chr1	37553651	37553836	B2	+	16	8	10	0.666667	17	94	68	74	0.580247	121	75	72	88	0.510204	118	-0.0864198	0.507746	1	N	-0.156463	0.188211	1	N	-0.0700428	0.252648	1	N	N	NA	N	NA
chr1	37569091	37569235	B1	+	24	18	37	0.571429	20	134	156	211	0.462069	130	137	108	205	0.559184	116	-0.10936	0.191115	1	N	-0.0122449	1	1	N	0.0971147	0.0299685	1	N	N	NA	N	NA
chr1	37839897	37840044	B1	-	43	0	27	1	10	461	176	316	0.723705	138	388	176	245	0.687943	116	-0.276295	2.31e-06	0.0313881	N	-0.312057	2.75e-07	0.00374863	Y	-0.0357616	0.182559	1	N	Tsga10	-	N	NA
chr1	37899205	37899352	B1	+	37	4	49	0.902439	15	285	207	207	0.579268	121	294	201	248	0.593939	129	-0.323171	1.87e-05	0.254944	N	-0.3085	3.82e-05	0.520374	N	0.0146711	0.651348	1	N	N	NA	N	NA
chr1	37930463	37930609	B1	+	25	15	55	0.625	19	233	168	242	0.581047	131	163	187	187	0.465714	113	-0.0439526	0.618404	1	N	-0.159286	0.0663285	1	N	-0.115333	0.00165225	1	N	N	NA	N	NA
chr1	37934946	37935135	B2	+	17	6	10	0.73913	17	114	93	80	0.550725	145	86	72	102	0.544304	133	-0.188406	0.119088	1	N	-0.194827	0.11349	1	N	-0.00642084	0.915831	1	N	N	NA	N	NA
chr1	37993128	37993275	B1	+	22	2	24	0.916667	8	397	100	197	0.798793	122	389	127	249	0.753876	132	-0.117874	0.194127	1	N	-0.162791	0.0850774	1	N	-0.0449168	0.0972525	1	N	Txndc9	-	N	NA
chr1	38000557	38000704	B1	-	39	2	22	0.95122	9	232	483	265	0.324476	143	181	427	223	0.297697	119	-0.626744	2.47e-16	3.36308e-12	Y	-0.653522	1.75e-17	2.38402e-13	Y	-0.0267782	0.311714	1	N	Eif5b	+	N	NA
chr1	38002333	38002480	B1	+	42	0	14	1	8	429	201	346	0.680952	141	291	158	314	0.648107	111	-0.319048	2.56e-07	0.00347902	Y	-0.351893	4.2e-08	0.000571636	Y	-0.0328455	0.265768	1	N	Eif5b	+	N	NA
chr1	38118522	38118668	B1	+	26	3	43	0.896552	24	115	88	146	0.566502	117	119	81	147	0.595	117	-0.330049	0.000430919	1	N	-0.301552	0.00156037	1	N	0.0284975	0.613912	1	N	Rev1	-	N	NA
chr1	38119914	38120107	B2	+	30	5	42	0.857143	26	183	36	142	0.835616	124	156	55	146	0.739336	124	-0.0215264	1	1	N	-0.117806	0.200633	1	N	-0.0962799	0.017964	1	N	Rev1	-	N	NA
chr1	38153511	38153703	B2	+	31	8	36	0.794872	15	235	75	201	0.758065	107	217	66	219	0.766784	104	-0.0368073	0.693794	1	N	-0.0280873	0.839874	1	N	0.00871994	0.847055	1	N	N	NA	N	NA
chr1	38274310	38274457	B1	+	21	2	19	0.913043	6	395	141	276	0.73694	120	311	105	231	0.747596	94	-0.176103	0.083993	1	N	-0.165447	0.0825114	1	N	0.0106559	0.765343	1	N	Aff3	-	N	NA
chr1	38479960	38480150	B2	-	24	2	30	0.923077	14	177	66	159	0.728395	105	157	68	162	0.697778	102	-0.194682	0.0317515	1	N	-0.225299	0.018783	1	N	-0.0306173	0.475458	1	N	Aff3	-	N	NA
chr1	38506034	38506181	B1	-	32	4	14	0.888889	8	388	175	281	0.689165	122	324	144	239	0.692308	105	-0.199724	0.0132566	1	N	-0.196581	0.0125914	1	N	0.00314251	0.946085	1	N	Aff3	-	N	NA
chr1	38551590	38551738	B1	-	63	4	41	0.940299	18	461	126	232	0.785349	142	349	98	184	0.780761	108	-0.154949	0.00179707	1	N	-0.159538	0.0015132	1	N	-0.00458861	0.879034	1	N	Aff3	-	N	NA
chr1	38674697	38674843	B1	+	22	5	27	0.814815	9	269	169	302	0.614155	127	267	150	261	0.640288	118	-0.20066	0.0405333	1	N	-0.174527	0.0936795	1	N	0.0261325	0.437349	1	N	N	NA	N	NA
chr1	38704799	38705206	IAP_LTR	+	161	2	113	0.98773	13	2184	153	782	0.934531	152	1735	196	743	0.898498	131	-0.0531986	0.00358142	1	N	-0.0892319	1.77e-05	0.0344599	N	-0.0360333	2.41e-05	0.04691	N	N	NA	N	NA
chr1	38708605	38709012	IAP_LTR	+	159	1	60	0.99375	10	2144	235	832	0.901219	152	1605	177	626	0.900673	116	-0.092531	3.42e-06	0.00665892	N	-0.0930766	4.5e-06	0.00875337	N	-0.000545599	0.958214	1	N	N	NA	N	NA
chr1	38734059	38734247	B2	+	30	4	26	0.882353	20	173	76	133	0.694779	130	138	75	123	0.647887	115	-0.187574	0.0247277	1	N	-0.234466	0.00543375	1	N	-0.0468918	0.319904	1	N	N	NA	N	NA
chr1	38751659	38751805	B1	-	24	5	19	0.827586	16	191	80	122	0.704797	134	147	76	125	0.659193	118	-0.122789	0.197062	1	N	-0.168393	0.0898801	1	N	-0.0456042	0.286226	1	N	N	NA	N	NA
chr1	38935826	38936019	B2	+	19	4	25	0.826087	12	132	84	230	0.611111	115	104	115	246	0.474886	120	-0.214976	0.0435824	1	N	-0.351201	0.00164717	1	N	-0.136225	0.00522175	1	N	N	NA	N	NA
chr1	39002933	39003078	B1	+	32	4	12	0.888889	12	185	151	155	0.550595	125	150	160	143	0.483871	116	-0.338294	5.5e-05	0.748689	N	-0.405018	1.84e-06	0.025044	N	-0.0667243	0.0981019	1	N	N	NA	N	NA
chr1	39073786	39073933	B1	+	29	5	22	0.852941	14	289	116	176	0.71358	151	196	111	142	0.638436	116	-0.139361	0.108414	1	N	-0.214505	0.0125483	1	N	-0.0751438	0.0350136	1	N	N	NA	N	NA
chr1	39330449	39330594	B1	-	19	8	21	0.703704	16	180	91	100	0.664207	127	149	100	84	0.598394	115	-0.0394971	0.831063	1	N	-0.10531	0.309049	1	N	-0.0658131	0.122853	1	N	Npas2	+	N	NA
chr1	39481040	39481225	B2	-	19	4	29	0.826087	13	175	89	156	0.662879	107	173	65	200	0.726891	113	-0.163208	0.161789	1	N	-0.0991962	0.45736	1	N	0.064012	0.122524	1	N	N	NA	N	NA
chr1	39489488	39489674	B2	-	30	2	10	0.9375	14	158	96	110	0.622047	123	146	81	106	0.643172	114	-0.315453	0.000237857	1	N	-0.294328	0.000429812	1	N	0.0211246	0.637289	1	N	N	NA	N	NA
chr1	39699116	39699261	B1	+	21	4	15	0.84	10	150	127	164	0.541516	111	183	135	190	0.575472	129	-0.298484	0.00518805	1	N	-0.264528	0.0102685	1	N	0.0339555	0.40923	1	N	Rfx8	-	N	NA
chr1	39705181	39705328	B1	-	25	5	12	0.833333	14	175	100	73	0.636364	121	179	92	74	0.660517	118	-0.19697	0.0414148	1	N	-0.172817	0.0640838	1	N	0.024153	0.591032	1	N	Rfx8	-	N	NA
chr1	39727863	39728186	L1MdTFIII	-	83	10	110	0.892473	14	381	551	693	0.408798	110	293	553	736	0.346336	110	-0.483675	1.72e-20	2.4436e-17	Y	-0.546137	3.03e-25	4.30797e-22	Y	-0.0624626	0.00711171	1	N	N	NA	N	NA
chr1	39747924	39748108	B2	-	28	0	28	1	14	243	61	161	0.799342	118	245	63	177	0.795455	123	-0.200658	0.00404524	1	N	-0.204545	0.0040591	1	N	-0.00388756	0.920194	1	N	N	NA	N	NA
chr1	39769309	39769501	B2	-	22	0	26	1	12	258	40	186	0.865772	124	250	38	192	0.868056	122	-0.134228	0.0897522	1	N	-0.131944	0.088884	1	N	0.00228374	1	1	N	N	NA	N	NA
chr1	39987733	39987880	B1	-	20	4	21	0.833333	9	246	168	230	0.594203	132	228	116	245	0.662791	121	-0.23913	0.0188302	1	N	-0.170543	0.113974	1	N	0.0685878	0.0595046	1	N	Map4k4	+	N	NA
chr1	40009144	40009343	B2	+	28	6	32	0.823529	17	276	56	150	0.831325	122	232	62	173	0.789116	123	0.00779589	0.814855	1	N	-0.0344138	0.823622	1	N	-0.0422097	0.184597	1	N	Map4k4	+	N	NA
chr1	40195116	40195658	L1MdTFII	+	155	21	266	0.880682	13	766	1905	1814	0.286784	146	570	1312	1283	0.302869	101	-0.593898	5.99e-57	4.66422e-54	Y	-0.577813	1.99e-52	1.55252e-49	Y	0.0160853	0.247451	1	N	N	NA	N	NA
chr1	40472183	40472330	B1	-	21	0	11	1	16	134	55	38	0.708995	114	108	49	48	0.687898	104	-0.291005	0.0014479	1	N	-0.312102	0.0011656	1	N	-0.0210966	0.72421	1	N	Il18r1	+	N	NA
chr1	40594554	40594701	B1	+	18	2	16	0.9	18	99	56	75	0.63871	117	91	42	53	0.684211	94	-0.26129	0.021947	1	N	-0.215789	0.0621926	1	N	0.0455008	0.455209	1	N	Slc9a4	+	N	NA
chr1	40596602	40596750	B1	+	25	3	20	0.892857	16	147	65	145	0.693396	122	109	42	86	0.721854	80	-0.199461	0.0266776	1	N	-0.171003	0.0604078	1	N	0.0284581	0.640535	1	N	Slc9a4	+	N	NA
chr1	40649366	40649510	B1	-	36	6	12	0.857143	18	159	73	82	0.685345	107	125	80	72	0.609756	94	-0.171798	0.0259306	1	N	-0.247387	0.00220568	1	N	-0.0755887	0.108294	1	N	N	NA	N	NA
chr1	40738278	40738422	B1	-	36	2	32	0.947368	10	469	120	248	0.796265	123	466	97	195	0.827709	111	-0.151104	0.0192983	1	N	-0.11966	0.0677489	1	N	0.0314438	0.175793	1	N	Slc9a2	+	N	NA
chr1	41088133	41088634	IAP_LTR	+	181	6	89	0.967914	12	1885	212	790	0.898903	137	1424	160	581	0.89899	101	-0.0690112	0.00101417	1	N	-0.0689245	0.00125517	1	N	8.67039e-05	1	1	N	N	NA	N	NA
chr1	41090717	41091187	IAP_LTR	+	192	25	129	0.884793	21	1390	188	554	0.880862	134	965	159	493	0.858541	104	-0.00393078	1	1	N	-0.0262517	0.333412	1	N	-0.0223209	0.0908622	1	N	N	NA	N	NA
chr1	41467802	41468134	L1MdA	+	66	13	86	0.835443	11	633	245	521	0.720957	100	677	200	610	0.77195	107	-0.114486	0.0333743	1	N	-0.0634932	0.257904	1	N	0.0509931	0.0157246	1	N	N	NA	N	NA
chr1	41577889	41578036	B1	-	18	11	18	0.62069	12	191	121	132	0.612179	115	156	94	112	0.624	93	-0.00851017	1	1	N	0.00331035	1	1	N	0.0118205	0.7938	1	N	N	NA	N	NA
chr1	41715205	41715351	B1	+	23	12	16	0.657143	17	107	74	77	0.59116	87	125	85	73	0.595238	98	-0.0659826	0.572361	1	N	-0.0619048	0.577064	1	N	0.00407787	1	1	N	N	NA	N	NA
chr1	42137429	42137957	L1MdA	+	77	14	141	0.846154	8	435	493	803	0.46875	62	525	256	676	0.672215	55	-0.377404	1.33e-12	4.28316e-09	Y	-0.173939	0.000467684	1	N	0.203465	2.96e-17	9.51399e-14	N	N	NA	N	NA
chr1	42334670	42335085	L1MdTFII	+	60	10	112	0.857143	7	282	642	563	0.305195	59	95	441	332	0.177239	36	-0.551948	4.54e-20	3.53941e-17	Y	-0.679904	6.4e-30	4.98516e-27	Y	-0.127956	5.97e-08	4.65223e-05	N	N	NA	N	NA
chr1	42404041	42404183	B1	+	6	16	12	0.272727	17	78	63	54	0.553191	99	77	60	67	0.562044	104	0.280464	0.0205889	1	N	0.289317	0.0198772	1	N	0.00885231	0.904319	1	N	N	NA	N	NA
chr1	42422594	42422739	B1	+	16	13	5	0.551724	17	116	92	52	0.557692	130	101	62	43	0.619632	104	0.00596817	1	1	N	0.0679078	0.538292	1	N	0.0619396	0.244174	1	N	N	NA	N	NA
chr1	42769828	42769977	B1	-	22	0	23	1	9	290	96	159	0.751295	109	233	70	194	0.768977	101	-0.248705	0.00348252	1	N	-0.231023	0.00600396	1	N	0.0176816	0.653734	1	N	N	NA	N	NA
chr1	42789254	42789462	B2	+	21	5	16	0.807692	14	136	52	137	0.723404	111	126	43	145	0.745562	107	-0.0842881	0.47985	1	N	-0.0621302	0.62782	1	N	0.0221579	0.719129	1	N	N	NA	N	NA
chr1	43071754	43071947	B2	-	31	1	28	0.96875	12	234	97	231	0.706949	113	240	98	244	0.710059	120	-0.261801	0.000589968	1	N	-0.258691	0.000604088	1	N	0.00311053	0.932436	1	N	Tgfbrap1	-	N	NA
chr1	43121417	43121607	B2	+	25	1	32	0.961538	16	212	74	202	0.741259	125	168	38	218	0.815534	109	-0.22028	0.00802909	1	N	-0.146004	0.0903533	1	N	0.0742752	0.0637029	1	N	N	NA	N	NA
chr1	43226185	43226562	L1MdA	+	135	15	224	0.9	17	728	831	1031	0.466966	126	549	681	893	0.446341	101	-0.433034	8.27e-27	2.65816e-23	Y	-0.453659	2.27e-28	7.31098e-25	Y	-0.0206245	0.284021	1	N	N	NA	N	NA
chr1	43295119	43295264	B1	+	39	8	28	0.829787	15	211	161	179	0.567204	114	183	143	154	0.56135	100	-0.262583	0.000436963	1	N	-0.268438	0.000388624	1	N	-0.00585461	0.878729	1	N	N	NA	N	NA
chr1	43348720	43348865	B1	+	21	4	11	0.84	12	166	79	99	0.677551	117	172	54	73	0.761062	101	-0.162449	0.113167	1	N	-0.0789381	0.461175	1	N	0.0835109	0.0515416	1	N	N	NA	N	NA
chr1	43417603	43417748	B1	-	26	10	12	0.722222	12	241	84	127	0.741538	117	195	68	106	0.741445	93	0.0193162	0.841821	1	N	0.0192226	0.840262	1	N	-9.35946e-05	1	1	N	N	NA	N	NA
chr1	43424848	43424996	B1	+	30	6	24	0.833333	15	295	85	159	0.776316	136	163	59	114	0.734234	86	-0.0570175	0.530124	1	N	-0.0990991	0.299855	1	N	-0.0420816	0.27607	1	N	N	NA	N	NA
chr1	43451949	43452136	B2	-	22	3	27	0.88	13	234	42	195	0.847826	118	164	53	179	0.75576	104	-0.0321739	1	1	N	-0.12424	0.213622	1	N	-0.0920657	0.011407	1	N	Nck2	+	N	NA
chr1	43513242	43513717	IAP_LTR	-	131	4	99	0.97037	13	1293	123	580	0.913136	115	1148	182	576	0.863158	116	-0.0572348	0.0199661	1	N	-0.107212	6.82e-05	0.132735	N	-0.0499777	3.41e-05	0.0664268	N	Nck2	+	N	NA
chr1	43854747	43855264	L1MdA	-	18	11	53	0.62069	8	617	496	853	0.554358	94	563	553	867	0.50448	88	-0.0663321	0.571654	1	N	-0.116209	0.260351	1	N	-0.0498773	0.019597	1	N	N	NA	N	NA
chr1	43893005	43893197	B2	+	17	7	12	0.708333	12	132	128	164	0.507692	144	84	94	152	0.47191	113	-0.200641	0.0859537	1	N	-0.236423	0.0485523	1	N	-0.0357822	0.496287	1	N	N	NA	N	NA
chr1	43972914	43973062	B1	-	27	1	28	0.964286	14	230	82	154	0.737179	117	202	90	144	0.691781	113	-0.227106	0.00493951	1	N	-0.272505	0.00151345	1	N	-0.0453987	0.241032	1	N	Tpp2	+	N	NA
chr1	44245073	44245387	L1MdA	+	104	6	146	0.945455	14	839	529	942	0.613304	126	677	479	830	0.58564	108	-0.33215	7.5e-15	2.41141e-11	Y	-0.359814	1.29e-16	4.14237e-13	Y	-0.027664	0.165557	1	N	N	NA	N	NA
chr1	44267173	44267469	L1MdA	+	22	3	99	0.88	10	918	151	750	0.858746	138	846	164	815	0.837624	139	-0.0212535	1	1	N	-0.0423762	0.78441	1	N	-0.0211227	0.198724	1	N	N	NA	N	NA
chr1	44285132	44285640	L1MdA	-	22	1	81	0.956522	4	956	141	722	0.871468	80	736	125	656	0.85482	70	-0.0850541	0.345102	1	N	-0.101702	0.232417	1	N	-0.0166477	0.288559	1	N	N	NA	N	NA
chr1	44295287	44295755	IAP_LTR	+	107	4	214	0.963964	11	2189	286	1690	0.884444	136	1498	223	1289	0.870424	100	-0.0795195	0.00542718	1	N	-0.0935398	0.00165837	1	N	-0.0140203	0.178402	1	N	N	NA	N	NA
chr1	44316268	44316457	B2	+	31	3	30	0.911765	16	254	55	179	0.822006	124	216	58	150	0.788321	107	-0.0897582	0.232975	1	N	-0.123444	0.110384	1	N	-0.0336853	0.344958	1	N	N	NA	N	NA
chr1	44348550	44349010	L1MdA	+	70	15	135	0.823529	11	545	666	883	0.450041	109	456	591	773	0.43553	103	-0.373488	1.09e-11	3.50099e-08	Y	-0.387999	3.06e-12	9.83428e-09	Y	-0.0145112	0.49697	1	N	N	NA	N	NA
chr1	44374681	44375632	L1MdA	-	88	5	123	0.946237	4	1282	135	602	0.904728	47	1664	258	1130	0.865765	66	-0.0415083	0.264963	1	N	-0.0804717	0.0258067	1	N	-0.0389635	0.000605951	1	N	N	NA	N	NA
chr1	44480456	44481799	L1MdTFI	+	232	44	432	0.84058	9	669	1687	1617	0.283956	52	663	1533	2018	0.301913	57	-0.556624	3.02e-73	2.31471e-70	Y	-0.538667	7.17e-68	5.49431e-65	Y	0.0179567	0.192259	1	N	N	NA	N	NA
chr1	44607936	44609254	L1MdA	-	204	3	97	0.985507	4	1626	598	1526	0.731115	60	1294	503	1197	0.720089	46	-0.254392	1.94e-22	6.22962e-19	Y	-0.265418	2.3e-23	7.40147e-20	Y	-0.0110261	0.455131	1	N	Gulp1	+	N	NA
chr1	44692565	44693495	L1MdA	+	104	12	262	0.896552	7	1082	1114	1638	0.492714	82	710	645	960	0.523985	50	-0.403838	2.49e-19	7.9916e-16	Y	-0.372566	1.58e-16	5.07031e-13	Y	0.0312712	0.0724666	1	N	Gulp1	+	N	NA
chr1	44728324	44728943	L1MdTFIII	-	169	11	225	0.938889	15	481	1169	1218	0.291515	111	401	1002	1003	0.285816	100	-0.647374	3.3e-68	4.70008e-65	Y	-0.653073	3.02e-68	4.2969e-65	Y	-0.00569904	0.748637	1	N	Gulp1	+	N	NA
chr1	44959261	44960586	L1MdTFI	+	322	60	480	0.842932	12	611	2129	1736	0.222993	63	431	1877	1430	0.186742	55	-0.619939	3.38e-125	2.5873e-122	Y	-0.65619	8.93e-140	6.8366e-137	Y	-0.0362509	0.00167372	1	N	N	NA	N	NA
chr1	45033316	45033461	B1	-	17	7	21	0.708333	9	223	93	220	0.705696	112	154	105	148	0.594595	84	-0.00263713	1	1	N	-0.113739	0.383238	1	N	-0.111102	0.0062158	1	N	N	NA	N	NA
chr1	45204854	45206013	L1MdA	-	151	6	188	0.961783	5	1162	620	1367	0.652076	50	1175	318	1219	0.787006	44	-0.309707	6.78e-20	2.17888e-16	Y	-0.174777	2.63e-09	8.45101e-06	N	0.13493	1.1e-17	3.54723e-14	N	N	NA	N	NA
chr1	45236894	45237200	L1MdTFIII	-	41	4	40	0.911111	5	306	186	440	0.621951	58	308	311	470	0.497577	69	-0.28916	3.34e-05	0.047619	N	-0.413534	1.35e-08	1.91631e-05	Y	-0.124374	3.61e-05	0.0513821	N	N	NA	N	NA
chr1	45431395	45431586	B2	+	27	4	11	0.870968	14	131	73	122	0.642157	110	125	65	64	0.657895	87	-0.228811	0.0127803	1	N	-0.213073	0.020453	1	N	0.0157379	0.752411	1	N	Col5a2	-	N	NA
chr1	45535857	45536004	B1	+	22	2	12	0.916667	9	207	88	102	0.701695	102	229	103	121	0.689759	117	-0.214972	0.0311659	1	N	-0.226908	0.0190442	1	N	-0.0119359	0.794381	1	N	N	NA	N	NA
chr1	45654358	45654539	L1MdTFIII	+	20	1	43	0.952381	8	84	155	181	0.351464	53	55	180	147	0.234043	49	-0.600917	4.62e-08	6.57957e-05	Y	-0.718338	4.68e-11	6.66354e-08	Y	-0.117422	0.00634346	1	N	N	NA	N	NA
chr1	45668972	45669165	B2	-	13	13	20	0.5	23	87	57	95	0.604167	123	53	80	78	0.398496	108	0.104167	0.387872	1	N	-0.101504	0.387093	1	N	-0.20567	0.000750315	1	N	N	NA	N	NA
chr1	45734075	45734426	IAP_LTR	+	90	4	165	0.957447	15	699	90	752	0.885932	96	627	105	814	0.856557	94	-0.0715153	0.0328651	1	N	-0.100889	0.00524099	1	N	-0.0293742	0.0915734	1	N	N	NA	N	NA
chr1	45739001	45739352	IAP_LTR	+	67	6	93	0.917808	10	632	108	460	0.854054	74	505	56	377	0.900178	58	-0.0637542	0.158477	1	N	-0.01763	0.83393	1	N	0.0461242	0.0143372	1	N	N	NA	N	NA
chr1	45821457	45821644	B2	-	21	0	33	1	14	179	62	247	0.742739	122	151	36	135	0.807487	83	-0.257261	0.00541456	1	N	-0.192513	0.0287572	1	N	0.064748	0.131771	1	N	Wdr75	+	N	NA
chr1	45831393	45831537	B1	+	51	1	34	0.980769	15	377	121	202	0.757028	119	260	99	184	0.724234	96	-0.223741	3.05e-05	0.41449	N	-0.256535	6.83e-06	0.0929335	N	-0.0327941	0.302988	1	N	N	NA	N	NA
chr1	46014382	46014528	B1	+	12	10	23	0.545455	15	152	87	97	0.635983	114	126	64	96	0.663158	100	0.0905287	0.490006	1	N	0.117703	0.34485	1	N	0.0271746	0.611115	1	N	N	NA	N	NA
chr1	46057662	46057807	B1	+	49	11	48	0.816667	18	306	129	206	0.703448	111	339	132	236	0.719745	122	-0.113218	0.0914809	1	N	-0.0969214	0.123743	1	N	0.0162969	0.60771	1	N	N	NA	N	NA
chr1	46180881	46181236	IAP_LTR	+	47	14	69	0.770492	7	534	176	367	0.752113	60	420	98	361	0.810811	51	-0.0183791	0.87715	1	N	0.040319	0.492589	1	N	0.0586981	0.0151894	1	N	Dnah7b	+	N	NA
chr1	46284475	46284622	B1	-	27	6	27	0.818182	9	221	44	187	0.833962	65	187	63	165	0.748	60	0.0157804	0.806196	1	N	-0.0701818	0.517847	1	N	-0.0859623	0.0170913	1	N	Dnah7b	+	N	NA
chr1	46313351	46313864	L1MdA	+	141	43	268	0.766304	22	967	588	995	0.621865	123	791	464	882	0.630279	105	-0.144439	9.23e-05	0.296682	N	-0.136025	0.000262852	0.844807	N	0.00841393	0.666332	1	N	Dnah7b	+	N	NA
chr1	46351619	46351923	L1MdA	-	52	5	93	0.912281	10	638	276	669	0.698031	110	664	219	714	0.751982	110	-0.21425	0.000239221	0.768857	N	-0.160299	0.00378478	1	N	0.0539512	0.0112366	1	N	Dnah7b	+	N	NA
chr1	46383104	46383490	L1MdGF	+	104	8	72	0.928571	8	1518	308	1064	0.831325	124	1266	373	1022	0.772422	113	-0.0972461	0.00527369	1	N	-0.156149	2.69e-05	0.0230981	N	-0.0589031	1.49e-05	0.0128148	N	N	NA	N	NA
chr1	46553579	46553867	L1MdTFIII	-	79	12	104	0.868132	13	726	205	667	0.779807	113	733	261	650	0.737425	114	-0.0883252	0.059115	1	N	-0.130707	0.00522725	1	N	-0.0423821	0.0331574	1	N	Dnah7c	+	N	NA
chr1	46562820	46563339	L1MdA	+	88	14	118	0.862745	9	677	134	672	0.834772	58	879	183	639	0.827684	75	-0.0279732	0.568741	1	N	-0.0350615	0.40967	1	N	-0.00708827	0.70929	1	N	Dnah7c	+	N	NA
chr1	46583362	46583645	L1MdTFI	+	43	9	60	0.826923	7	397	223	586	0.640323	78	284	159	430	0.641084	58	-0.1866	0.00601251	1	N	-0.18584	0.00798428	1	N	0.000760941	1	1	N	Dnah7c	+	N	NA
chr1	46592363	46592509	B1	-	44	4	57	0.916667	18	364	130	278	0.736842	131	284	111	233	0.718987	108	-0.179825	0.00454802	1	N	-0.197679	0.00259256	1	N	-0.0178548	0.595172	1	N	Dnah7c	+	N	NA
chr1	46597797	46597943	B1	-	37	4	34	0.902439	19	280	49	156	0.851064	122	263	34	144	0.885522	111	-0.0513752	0.482661	1	N	-0.0169171	1	1	N	0.0344581	0.238052	1	N	Dnah7c	+	N	NA
chr1	46707544	46708239	L1MdA	-	61	16	73	0.792208	5	1209	794	1134	0.603595	117	1215	611	1209	0.665389	126	-0.188613	0.000759229	1	N	-0.126819	0.0189353	1	N	0.0617942	7.47e-05	0.24019	N	Dnah7c	+	N	NA
chr1	46785921	46786114	B2	+	14	10	18	0.583333	7	152	55	95	0.7343	51	133	23	113	0.852564	46	0.150966	0.149429	1	N	0.269231	0.00359398	1	N	0.118265	0.006797	1	N	Dnah7c	+	N	NA
chr1	46957102	46957368	L1MdTFII	-	93	9	100	0.911765	15	439	374	628	0.539975	105	467	454	651	0.507058	116	-0.371789	9.35e-15	7.2814e-12	Y	-0.404707	5.91e-17	4.60126e-14	Y	-0.0329179	0.177549	1	N	N	NA	N	NA
chr1	46989587	46989733	B1	+	17	8	9	0.68	12	191	92	93	0.674912	129	139	55	90	0.716495	97	-0.00508834	1	1	N	0.0364948	0.814649	1	N	0.0415832	0.364245	1	N	N	NA	N	NA
chr1	46997265	46998106	L1MdGF	-	347	25	303	0.932796	12	2111	1813	2318	0.537971	115	1676	1535	2294	0.521956	100	-0.394824	2.71e-59	2.32621e-56	Y	-0.41084	4.54e-62	3.89264e-59	Y	-0.0160157	0.181852	1	N	N	NA	N	NA
chr1	47086654	47086821	L1MdTFII	-	20	5	66	0.8	11	370	98	478	0.790598	106	373	114	461	0.765914	111	-0.00940171	1	1	N	-0.0340862	0.81197	1	N	-0.0246845	0.391728	1	N	N	NA	N	NA
chr1	47105828	47106323	L1MdTFI	+	152	31	223	0.830601	14	667	1243	1451	0.349215	114	394	870	1064	0.311709	79	-0.481386	2.53e-37	1.93589e-34	Y	-0.518892	2.68e-41	2.05574e-38	Y	-0.0375058	0.0285514	1	N	N	NA	N	NA
chr1	47149165	47149695	L1MdTFIII	-	122	16	186	0.884058	12	956	398	1284	0.706056	104	768	407	1214	0.653617	100	-0.178002	2.19e-06	0.00312279	N	-0.230441	6.9e-09	9.83105e-06	N	-0.0524391	0.0053907	1	N	N	NA	N	NA
chr1	47153136	47153630	MT2	+	27	6	43	0.818182	16	278	71	154	0.796562	109	257	90	187	0.740634	116	-0.0216202	1	1	N	-0.0775478	0.405199	1	N	-0.0559276	0.0878291	1	N	N	NA	N	NA
chr1	47181107	47181612	L1MdGF	-	132	15	226	0.897959	11	1168	1247	1554	0.483644	122	782	856	1227	0.477411	91	-0.414315	3.43e-25	2.94108e-22	Y	-0.420548	2.92e-25	2.50153e-22	Y	-0.00623241	0.700804	1	N	N	NA	N	NA
chr1	47250716	47251128	L1MdGF	-	64	16	50	0.8	10	732	236	532	0.756198	121	738	261	623	0.738739	133	-0.0438017	0.416969	1	N	-0.0612613	0.286846	1	N	-0.0174596	0.378129	1	N	N	NA	N	NA
chr1	47254724	47254873	B1	-	27	4	24	0.870968	10	406	113	227	0.782274	126	437	108	207	0.801835	130	-0.0886941	0.364578	1	N	-0.0691329	0.484267	1	N	0.0195613	0.450177	1	N	N	NA	N	NA
chr1	47297109	47297255	B1	+	38	4	14	0.904762	14	239	66	108	0.783607	106	197	90	114	0.686411	104	-0.121155	0.0982801	1	N	-0.218351	0.00297431	1	N	-0.0971954	0.00886413	1	N	N	NA	N	NA
chr1	47377318	47377463	B1	+	16	8	11	0.666667	7	242	95	151	0.718101	98	188	84	168	0.691176	92	0.0514342	0.640993	1	N	0.0245098	0.819977	1	N	-0.0269244	0.475536	1	N	N	NA	N	NA
chr1	47524212	47524514	L1MdA	-	28	4	20	0.875	4	375	113	334	0.768443	75	267	100	270	0.72752	64	-0.106557	0.19408	1	N	-0.14748	0.0912578	1	N	-0.0409222	0.175348	1	N	N	NA	N	NA
chr1	47681148	47681424	L1MdA	-	65	13	90	0.833333	12	738	227	611	0.764767	114	549	189	617	0.743902	103	-0.0685665	0.2076	1	N	-0.0894309	0.0973282	1	N	-0.0208644	0.333535	1	N	N	NA	N	NA
chr1	47720772	47721509	L1MdTFIII	-	106	11	203	0.905983	9	704	1273	1174	0.356095	87	769	1203	1342	0.389959	96	-0.549888	1.57e-33	2.23662e-30	Y	-0.516023	7.11e-30	1.01223e-26	Y	0.0338643	0.0298592	1	N	N	NA	N	NA
chr1	47749165	47749652	MT2	-	32	3	43	0.914286	13	422	140	260	0.75089	140	282	102	143	0.734375	89	-0.163396	0.0251036	1	N	-0.179911	0.0230437	1	N	-0.0165147	0.595553	1	N	N	NA	N	NA
chr1	47752474	47752649	L1MdGF	+	59	9	100	0.867647	14	488	491	713	0.498468	145	323	284	531	0.532125	99	-0.369179	7.97e-10	6.83465e-07	Y	-0.335522	2.71e-08	2.32263e-05	Y	0.0336574	0.196748	1	N	N	NA	N	NA
chr1	47774098	47774290	B2	-	29	19	36	0.604167	14	284	148	297	0.657407	124	237	122	192	0.660167	97	0.0532407	0.523269	1	N	0.0560005	0.518485	1	N	0.00275972	0.94013	1	N	N	NA	N	NA
chr1	47786668	47787120	IAP_LTR	+	100	1	55	0.990099	10	1205	100	599	0.923372	126	972	91	383	0.914393	97	-0.0667274	0.00786992	1	N	-0.0757058	0.00314917	1	N	-0.00897842	0.448365	1	N	N	NA	N	NA
chr1	47790534	47790986	IAP_LTR	+	97	2	73	0.979798	11	1349	102	572	0.929704	134	909	66	422	0.932308	99	-0.0500943	0.0591408	1	N	-0.0474903	0.0797627	1	N	0.00260404	0.870485	1	N	N	NA	N	NA
chr1	47859130	47859274	B1	-	35	3	12	0.921053	17	171	61	100	0.737069	113	158	59	61	0.728111	96	-0.183984	0.0127498	1	N	-0.192942	0.0125267	1	N	-0.00895837	0.83197	1	N	N	NA	N	NA
chr1	47877522	47878678	L1MdA	+	38	10	65	0.791667	9	1030	196	608	0.840131	126	872	267	528	0.765584	118	0.0484638	0.421786	1	N	-0.0260828	0.861646	1	N	-0.0745467	6.12e-06	0.0196848	N	N	NA	N	NA
chr1	47993183	47993372	B2	+	22	0	13	1	7	94	37	146	0.717557	57	97	17	106	0.850877	44	-0.282443	0.00218434	1	N	-0.149123	0.0738786	1	N	0.13332	0.0135283	1	N	N	NA	N	NA
chr1	48089000	48089474	IAP_LTR	+	44	3	29	0.93617	4	869	73	411	0.922505	61	619	86	267	0.878014	44	-0.0136649	1	1	N	-0.058156	0.348418	1	N	-0.0444911	0.00307727	1	N	N	NA	N	NA
chr1	48188110	48188299	B2	+	14	8	8	0.636364	15	69	63	48	0.522727	90	77	51	43	0.601562	89	-0.113636	0.363013	1	N	-0.0348011	0.81723	1	N	0.0788352	0.213248	1	N	N	NA	N	NA
chr1	48231156	48231889	L1MdTFII	-	42	16	126	0.724138	4	359	1227	949	0.226356	73	286	767	689	0.271605	49	-0.497782	5.09e-15	3.9673e-12	Y	-0.452533	4.8e-12	3.74043e-09	Y	0.0452493	0.00840085	1	N	N	NA	N	NA
chr1	48287978	48288453	MT2	+	48	13	49	0.786885	22	280	59	157	0.825959	106	270	54	144	0.833333	99	0.0390735	0.470865	1	N	0.0464481	0.362974	1	N	0.00737463	0.836665	1	N	N	NA	N	NA
chr1	48423635	48424356	L1MdA	-	164	22	156	0.88172	9	1355	785	1711	0.633178	108	1015	610	1396	0.624615	86	-0.248543	2.63e-13	8.44262e-10	N	-0.257105	8.14e-14	2.61769e-10	Y	-0.00856218	0.609369	1	N	N	NA	N	NA
chr1	48494778	48495279	L1MdA	+	83	19	111	0.813725	10	968	337	737	0.741762	95	965	324	748	0.748642	95	-0.071963	0.124008	1	N	-0.0650831	0.153419	1	N	0.00687991	0.718516	1	N	N	NA	N	NA
chr1	48507276	48507769	MT2	-	40	8	42	0.833333	15	249	132	182	0.653543	108	180	99	163	0.645161	77	-0.17979	0.0136217	1	N	-0.188172	0.0118487	1	N	-0.00838202	0.868837	1	N	N	NA	N	NA
chr1	48545549	48547295	L1MdTFI	+	546	111	760	0.83105	14	1585	4142	4384	0.276759	108	1225	3043	4061	0.28702	99	-0.554291	5.76e-171	4.4103e-168	Y	-0.544031	2.3e-158	1.7611e-155	Y	0.0102605	0.260858	1	N	N	NA	N	NA
chr1	48596779	48596925	B1	-	19	8	15	0.703704	14	124	59	92	0.677596	96	117	58	86	0.668571	91	-0.0261081	1	1	N	-0.0351323	0.827331	1	N	-0.0090242	0.910376	1	N	N	NA	N	NA
chr1	48695240	48695522	L1MdTFIII	-	64	17	89	0.790123	18	461	238	522	0.659514	126	415	224	357	0.649452	103	-0.13061	0.0174535	1	N	-0.140671	0.0121399	1	N	-0.0100613	0.729892	1	N	N	NA	N	NA
chr1	48715035	48715359	L1MdTFIII	-	46	13	85	0.779661	9	544	237	698	0.696543	97	465	272	533	0.630936	83	-0.0831181	0.236799	1	N	-0.148725	0.0236032	1	N	-0.0656067	0.00767262	1	N	N	NA	N	NA
chr1	48736448	48736590	B1	-	33	1	14	0.970588	8	288	63	199	0.820513	92	372	42	199	0.898551	105	-0.150075	0.0268427	1	N	-0.0720375	0.232506	1	N	0.0780379	0.00214786	1	N	N	NA	N	NA
chr1	48814982	48815488	L1MdTFIII	+	52	14	103	0.787879	10	590	423	633	0.582428	106	534	439	735	0.548818	113	-0.20545	0.00106555	1	N	-0.239061	0.000104424	0.1487	N	-0.0336103	0.135223	1	N	N	NA	N	NA
chr1	48822720	48823038	L1MdA	+	40	10	30	0.8	8	580	211	460	0.733249	102	486	211	440	0.697274	92	-0.0667509	0.406963	1	N	-0.102726	0.149087	1	N	-0.035975	0.134066	1	N	N	NA	N	NA
chr1	48900382	48900529	B1	+	43	7	43	0.86	16	244	119	205	0.672176	97	217	111	175	0.661585	88	-0.187824	0.00807676	1	N	-0.198415	0.00489631	1	N	-0.0105909	0.808497	1	N	N	NA	N	NA
chr1	49256629	49256934	L1MdA	-	57	32	105	0.640449	15	577	171	536	0.77139	99	503	220	565	0.695712	101	0.130941	0.00868275	1	N	0.0552629	0.331212	1	N	-0.0756781	0.00115578	1	N	N	NA	N	NA
chr1	49465739	49465886	B1	+	9	13	12	0.409091	17	78	36	48	0.684211	82	73	30	42	0.708738	75	0.27512	0.0270275	1	N	0.299647	0.0122027	1	N	0.0245273	0.76808	1	N	N	NA	N	NA
chr1	49563787	49563975	B2	+	18	5	17	0.782609	10	145	130	148	0.527273	109	130	76	146	0.631068	89	-0.255336	0.0273223	1	N	-0.151541	0.173726	1	N	0.103795	0.025509	1	N	N	NA	N	NA
chr1	49610804	49611433	L1MdGF	-	197	23	176	0.895455	18	1131	295	923	0.793128	117	991	212	828	0.823774	110	-0.102327	0.000221069	0.189677	N	-0.0716806	0.00755142	1	N	0.0306463	0.0473968	1	N	N	NA	N	NA
chr1	49651684	49651830	B1	-	40	4	19	0.909091	9	438	188	297	0.699681	134	250	126	220	0.664894	88	-0.20941	0.00175868	1	N	-0.244197	0.00047947	1	N	-0.0347869	0.260881	1	N	N	NA	N	NA
chr1	50213260	50213518	L1MdA	+	51	6	46	0.894737	12	452	175	443	0.720893	112	374	188	345	0.66548	95	-0.173844	0.00423781	1	N	-0.229256	0.000246932	0.79364	N	-0.0554127	0.0435113	1	N	N	NA	N	NA
chr1	50329972	50330449	L1MdTFI	+	44	9	49	0.830189	4	251	661	533	0.275219	55	203	711	582	0.222101	61	-0.554969	5.61e-16	4.29693e-13	Y	-0.608088	1.89e-19	1.44919e-16	Y	-0.0531186	0.00933524	1	N	N	NA	N	NA
chr1	50360176	50360316	B1	+	22	7	10	0.758621	13	201	92	97	0.686007	131	128	95	77	0.573991	104	-0.0726139	0.528742	1	N	-0.18463	0.0702331	1	N	-0.112016	0.00969614	1	N	N	NA	N	NA
chr1	50368269	50368763	MT2	-	16	4	16	0.8	12	173	44	125	0.797235	119	141	32	67	0.815029	81	-0.00276498	1	1	N	0.0150289	0.770651	1	N	0.0177939	0.70065	1	N	N	NA	N	NA
chr1	50421032	50421370	L1MdA	-	63	21	98	0.75	13	509	265	589	0.657623	101	485	280	632	0.633987	104	-0.0923773	0.112551	1	N	-0.116013	0.0406527	1	N	-0.0236358	0.337803	1	N	N	NA	N	NA
chr1	50506045	50506190	B1	-	10	11	15	0.47619	12	114	94	137	0.548077	118	72	83	107	0.464516	95	0.0718864	0.647089	1	N	-0.0116743	1	1	N	-0.0835608	0.137217	1	N	N	NA	N	NA
chr1	50714379	50714887	MT2	+	26	7	25	0.787879	15	165	66	105	0.714286	89	196	89	105	0.687719	103	-0.0735931	0.532508	1	N	-0.100159	0.316783	1	N	-0.0265664	0.562543	1	N	N	NA	N	NA
chr1	50720150	50720295	B1	-	19	2	27	0.904762	16	212	34	64	0.861789	107	188	31	92	0.858447	107	-0.0429733	0.749128	1	N	-0.0463144	0.747202	1	N	-0.00334113	1	1	N	N	NA	N	NA
chr1	50881612	50881941	L1MdA	-	47	13	83	0.783333	10	599	287	753	0.676072	119	462	316	768	0.59383	111	-0.107261	0.0872676	1	N	-0.189503	0.00372255	1	N	-0.0822419	0.000512694	1	N	N	NA	N	NA
chr1	51011590	51011739	B1	+	31	10	30	0.756098	18	113	162	153	0.410909	110	89	173	131	0.339695	103	-0.345188	3.9e-05	0.531305	N	-0.416403	6.33e-07	0.00861228	Y	-0.0712144	0.0913438	1	N	Tmeff2	+	N	NA
chr1	51340077	51340224	B1	+	39	2	49	0.95122	18	298	98	205	0.752525	125	205	96	195	0.681063	104	-0.198694	0.00275545	1	N	-0.270156	0.000146722	1	N	-0.0714621	0.0407007	1	N	N	NA	N	NA
chr1	51384911	51385540	IAP_LTR	+	141	2	108	0.986014	10	2328	274	985	0.894696	140	1697	153	780	0.917297	113	-0.0913176	4.51e-05	0.0878352	N	-0.0687167	0.000999231	1	N	0.0226009	0.0114268	1	N	N	NA	N	NA
chr1	51433415	51434020	L1MdTFIII	+	161	8	270	0.952663	14	845	1438	1752	0.370127	139	567	1376	1756	0.291817	129	-0.582536	5.14e-55	7.32603e-52	Y	-0.660846	7.64e-69	1.08865e-65	Y	-0.0783102	7.88e-08	0.000112143	N	N	NA	N	NA
chr1	51504556	51504702	B1	-	50	1	31	0.980392	14	349	132	238	0.725572	122	334	113	198	0.747204	111	-0.25482	5.02e-06	0.0683491	N	-0.233189	2.7e-05	0.367811	N	0.0216319	0.457415	1	N	N	NA	N	NA
chr1	51576135	51576281	B1	+	24	0	30	1	18	200	78	121	0.719424	133	228	72	109	0.76	137	-0.280576	0.000980739	1	N	-0.24	0.00357062	1	N	0.0405755	0.296416	1	N	N	NA	N	NA
chr1	51603934	51604082	B1	+	23	5	8	0.821429	9	269	95	178	0.739011	139	239	94	131	0.717718	123	-0.0824176	0.499242	1	N	-0.103711	0.277592	1	N	-0.0212933	0.551045	1	N	N	NA	N	NA
chr1	51717159	51717666	L1MdTFIII	-	33	6	71	0.846154	5	534	1671	1172	0.242177	164	329	1107	758	0.229109	103	-0.603977	6.19e-15	8.82061e-12	Y	-0.617045	1.7e-15	2.42439e-12	Y	-0.0130682	0.380459	1	N	N	NA	N	NA
chr1	51956662	51956804	B1	-	33	3	28	0.916667	16	225	83	144	0.730519	115	237	112	137	0.679083	125	-0.186147	0.0138044	1	N	-0.237584	0.0019514	1	N	-0.0514364	0.170955	1	N	N	NA	N	NA
chr1	51990175	51990320	B1	+	17	11	24	0.607143	13	186	119	134	0.609836	113	183	127	164	0.590323	122	0.00269321	1	1	N	-0.0168203	1	1	N	-0.0195135	0.680697	1	N	Stat4	+	N	NA
chr1	51994584	51994728	B1	-	16	11	33	0.592593	15	249	61	144	0.803226	115	260	51	161	0.836013	120	0.210633	0.0242451	1	N	0.24342	0.0039002	1	N	0.0327871	0.298364	1	N	Stat4	+	N	NA
chr1	52019328	52019475	B1	+	21	9	18	0.7	16	182	142	101	0.561728	146	117	99	91	0.541667	109	-0.138272	0.177629	1	N	-0.158333	0.11836	1	N	-0.0200617	0.659468	1	N	Stat4	+	N	NA
chr1	52037516	52037707	B2	-	18	4	30	0.818182	13	241	55	203	0.814189	129	151	57	167	0.725962	95	-0.00399263	1	1	N	-0.0922203	0.451545	1	N	-0.0882277	0.0222362	1	N	Stat4	+	N	NA
chr1	52399921	52400928	L1MdTFII	+	328	31	433	0.913649	12	1155	3837	2941	0.23137	129	860	3952	2859	0.17872	130	-0.682279	6.91e-155	5.3853e-152	Y	-0.734929	2.93e-185	2.2793e-182	Y	-0.0526503	1.08e-10	8.43739e-08	N	N	NA	N	NA
chr1	52589865	52590327	IAP_LTR	+	175	37	186	0.825472	15	2551	333	1374	0.884535	154	1748	229	1198	0.884168	110	0.0590637	0.0152625	1	N	0.0586962	0.0195442	1	N	-0.000367436	1	1	N	N	NA	N	NA
chr1	52593790	52594253	IAP_LTR	+	244	13	170	0.949416	15	2523	287	1195	0.897865	138	2009	241	1160	0.892889	124	-0.0515516	0.00587794	1	N	-0.0565275	0.00306675	1	N	-0.00497588	0.578867	1	N	N	NA	N	NA
chr1	52893613	52894120	L1MdA	-	102	14	171	0.87931	10	1243	719	1507	0.633537	130	1118	802	1669	0.582292	134	-0.245773	1.02e-08	3.27964e-05	N	-0.297019	1.56e-11	5.01762e-08	Y	-0.0512455	0.0011321	1	N	Hibch	+	N	NA
chr1	52910194	52910387	B2	+	23	2	27	0.92	13	266	51	191	0.839117	128	174	65	217	0.728033	117	-0.0808833	0.394824	1	N	-0.191967	0.0502262	1	N	-0.111083	0.00157074	1	N	Hibch	+	N	NA
chr1	52939510	52940447	L1MdTFI	+	328	32	513	0.911111	16	2711	1096	2361	0.712109	120	2278	883	2261	0.720658	109	-0.199002	7.55e-19	5.7871e-16	N	-0.190453	1.54e-17	1.17957e-14	N	0.00854875	0.439128	1	N	1700019D03Rik	-	N	NA
chr1	52982687	52982980	L1MdTFIII	-	54	2	100	0.964286	12	373	470	698	0.442467	123	393	414	785	0.486989	128	-0.521818	3.03e-16	4.32183e-13	Y	-0.477297	4.28e-14	6.09578e-11	Y	0.0445215	0.0754844	1	N	N	NA	N	NA
chr1	53027725	53027870	B1	-	15	11	14	0.576923	14	175	121	100	0.591216	135	158	94	126	0.626984	130	0.0142931	1	1	N	0.0500611	0.672867	1	N	0.0357679	0.42973	1	N	N	NA	N	NA
chr1	53129586	53129976	IAP_LTR	-	147	14	143	0.913043	14	1993	195	711	0.910878	139	1470	223	723	0.868281	117	-0.00216597	1	1	N	-0.0447623	0.109375	1	N	-0.0425964	2.82e-05	0.0548581	N	N	NA	N	NA
chr1	53134415	53134805	IAP_LTR	-	133	6	135	0.956835	13	1846	184	850	0.90936	135	1606	129	663	0.925648	114	-0.0474749	0.0613463	1	N	-0.0311861	0.230442	1	N	0.0162888	0.0756676	1	N	N	NA	N	NA
chr1	53157104	53157251	B1	+	29	3	22	0.90625	9	311	156	230	0.665953	119	323	129	198	0.714602	116	-0.240297	0.00313513	1	N	-0.191648	0.0219819	1	N	0.0486489	0.116923	1	N	N	NA	N	NA
chr1	53167290	53167483	B2	+	16	4	35	0.8	11	286	120	256	0.704433	134	243	110	247	0.688385	122	-0.0955665	0.455334	1	N	-0.111615	0.453975	1	N	-0.0160482	0.635684	1	N	1700019A02Rik	-	N	NA
chr1	53181193	53181385	B2	-	20	1	27	0.952381	12	210	89	224	0.702341	134	193	70	169	0.73384	112	-0.25004	0.0111376	1	N	-0.218541	0.0326798	1	N	0.0314992	0.452942	1	N	1700019A02Rik	-	N	NA
chr1	53293567	53293708	B1	-	20	3	21	0.869565	11	271	117	168	0.698454	144	208	111	119	0.652038	113	-0.171112	0.0988094	1	N	-0.217528	0.0381802	1	N	-0.046416	0.196558	1	N	Pms1	-	N	NA
chr1	53504698	53505198	IAP_LTR	+	165	29	176	0.850515	14	2089	216	950	0.906291	134	1690	292	971	0.852674	121	0.0557752	0.0164647	1	N	0.0021586	0.91567	1	N	-0.0536166	7.69e-08	0.000149635	N	Dnah7a	-	N	NA
chr1	53508158	53508650	IAP_LTR	+	116	14	141	0.892308	12	1826	203	636	0.899951	120	1520	207	791	0.880139	113	0.00764302	0.763319	1	N	-0.0121687	0.779399	1	N	-0.0198117	0.0586767	1	N	Dnah7a	-	N	NA
chr1	53759545	53759692	B1	+	36	1	23	0.972973	12	405	96	182	0.808383	139	333	86	228	0.794749	133	-0.16459	0.00725065	1	N	-0.178224	0.0042332	1	N	-0.0136338	0.618813	1	N	Stk17b	-	N	NA
chr1	53770158	53770347	B2	+	18	3	11	0.857143	16	121	48	95	0.715976	133	91	37	92	0.710938	114	-0.141167	0.201263	1	N	-0.146205	0.193455	1	N	-0.00503883	1	1	N	Stk17b	-	N	NA
chr1	53908944	53909091	B1	-	31	14	30	0.688889	15	260	205	147	0.55914	129	227	159	160	0.588083	118	-0.129749	0.114545	1	N	-0.100806	0.203299	1	N	0.0289431	0.404438	1	N	Hecw2	-	N	NA
chr1	54007739	54007889	B1	-	72	6	41	0.923077	17	474	141	267	0.770732	127	341	119	264	0.741304	107	-0.152345	0.00109887	1	N	-0.181773	0.00023116	1	N	-0.0294274	0.280538	1	N	Hecw2	-	N	NA
chr1	54026205	54026470	L1MdTFI	+	89	16	161	0.847619	19	648	392	662	0.623077	125	480	307	657	0.609911	108	-0.224542	1.81e-06	0.00138825	N	-0.237708	7.73e-07	0.00059183	N	-0.0131659	0.592918	1	N	Hecw2	-	N	NA
chr1	54041760	54041952	B2	+	25	2	38	0.925926	22	162	58	179	0.736364	135	134	34	114	0.797619	97	-0.189562	0.0316854	1	N	-0.128307	0.17836	1	N	0.0612554	0.185401	1	N	Hecw2	-	N	NA
chr1	54152142	54152338	B2	-	29	2	14	0.935484	15	178	50	151	0.780702	127	134	48	145	0.736264	110	-0.154782	0.0538273	1	N	-0.19922	0.0197589	1	N	-0.044438	0.297299	1	N	Hecw2	-	N	NA
chr1	54243280	54243427	B1	+	36	1	25	0.972973	16	162	161	167	0.501548	124	115	179	162	0.391156	116	-0.471425	2.11e-09	2.87885e-05	Y	-0.581817	9.44e-13	1.28464e-08	Y	-0.110392	0.00744365	1	N	N	NA	N	NA
chr1	54265467	54266193	L1MdA	+	319	41	241	0.886111	15	1478	1239	2194	0.543982	122	1137	1037	1656	0.522999	98	-0.342129	3.66e-40	1.17631e-36	Y	-0.363112	3.01e-43	9.68857e-40	Y	-0.0209833	0.149241	1	N	Ccdc150	+	N	NA
chr1	54308652	54308798	B1	+	29	7	20	0.805556	14	233	53	156	0.814685	111	264	84	139	0.758621	125	0.00912976	0.823946	1	N	-0.0469349	0.681132	1	N	-0.0560646	0.0993168	1	N	Ccdc150	+	N	NA
chr1	54310751	54310898	B1	-	9	18	15	0.333333	14	107	108	101	0.497674	107	128	116	85	0.52459	113	0.164341	0.151701	1	N	0.191257	0.0691435	1	N	0.0269157	0.575774	1	N	Ccdc150	+	N	NA
chr1	54315328	54315472	B1	-	25	15	20	0.625	15	242	129	133	0.652291	131	208	123	107	0.628399	112	0.0272911	0.729972	1	N	0.00339879	1	1	N	-0.0238923	0.528936	1	N	Ccdc150	+	N	NA
chr1	54337344	54337490	B1	-	27	7	14	0.794118	8	323	172	309	0.652525	139	317	115	223	0.733796	120	-0.141592	0.132379	1	N	-0.0603214	0.545619	1	N	0.081271	0.00840068	1	N	Ccdc150	+	N	NA
chr1	54362682	54362870	B2	+	15	5	10	0.75	10	208	73	96	0.740214	128	185	99	95	0.651408	130	-0.00978648	1	1	N	-0.0985915	0.468634	1	N	-0.0888051	0.022597	1	N	Ccdc150	+	N	NA
chr1	54387179	54387758	L1MdTFI	+	149	21	254	0.876471	13	452	1563	1059	0.224318	99	615	2075	1485	0.228625	131	-0.652153	1.93e-66	1.47587e-63	Y	-0.647846	6.33e-67	4.8491e-64	Y	0.00430692	0.751553	1	N	N	NA	N	NA
chr1	54431362	54431560	B2	+	22	2	27	0.916667	17	168	62	142	0.730435	126	147	66	117	0.690141	113	-0.186232	0.0489699	1	N	-0.226526	0.0178186	1	N	-0.0402939	0.401439	1	N	Gtf3c3	-	N	NA
chr1	54516023	54516209	B2	-	26	1	35	0.962963	13	270	88	195	0.75419	114	348	121	186	0.742004	137	-0.208773	0.00884127	1	N	-0.220959	0.00556862	1	N	-0.0121857	0.746762	1	N	Pgap1	-	N	NA
chr1	54618959	54619356	IAP_LTR	-	269	2	189	0.99262	23	1456	192	828	0.883495	132	1455	201	976	0.878623	139	-0.109125	2.91e-11	5.66491e-08	N	-0.113997	7.17e-12	1.39439e-08	N	-0.00487196	0.667701	1	N	N	NA	N	NA
chr1	54725591	54725784	B2	+	18	3	30	0.857143	17	193	57	169	0.772	142	152	70	143	0.684685	125	-0.0851429	0.583578	1	N	-0.172458	0.135025	1	N	-0.0873153	0.0375733	1	N	Ankrd44	-	N	NA
chr1	54779886	54780033	B1	-	34	4	22	0.894737	12	342	125	225	0.732334	140	348	115	161	0.75162	128	-0.162403	0.0317804	1	N	-0.143117	0.047924	1	N	0.0192858	0.548878	1	N	Ankrd44	-	N	NA
chr1	54809379	54809530	B1	+	34	3	41	0.918919	13	345	126	312	0.732484	133	254	105	227	0.707521	102	-0.186435	0.0101404	1	N	-0.211398	0.00573686	1	N	-0.0249632	0.435312	1	N	Ankrd44	-	N	NA
chr1	55080808	55080949	B1	+	26	1	9	0.962963	9	284	81	177	0.778082	136	244	111	145	0.687324	125	-0.184881	0.0244056	1	N	-0.275639	0.00151374	1	N	-0.0907582	0.00693184	1	N	Hspd1	-	N	NA
chr1	55115682	55115876	B2	-	19	2	18	0.904762	13	176	75	126	0.701195	127	160	89	119	0.64257	127	-0.203567	0.0469379	1	N	-0.262192	0.0150354	1	N	-0.0586249	0.182484	1	N	N	NA	N	NA
chr1	55143964	55144111	B1	+	73	4	31	0.948052	18	465	133	230	0.777592	141	449	112	229	0.800357	136	-0.17046	0.000138226	1	N	-0.147695	0.000792582	1	N	0.0227645	0.350294	1	N	Mob4	+	N	NA
chr1	55175854	55176047	B2	-	26	3	18	0.896552	16	213	67	143	0.760714	144	150	74	97	0.669643	109	-0.135837	0.107556	1	N	-0.226909	0.0103867	1	N	-0.0910714	0.0279421	1	N	Rftn2	-	N	NA
chr1	55321500	55321646	B1	-	27	3	34	0.9	16	256	139	244	0.648101	163	160	123	244	0.565371	137	-0.251899	0.00422968	1	N	-0.334629	0.000281371	1	N	-0.0827302	0.031029	1	N	Boll	-	N	NA
chr1	55349516	55349718	B2	+	19	1	16	0.95	19	143	56	67	0.718593	136	113	53	90	0.680723	132	-0.231407	0.0295195	1	N	-0.269277	0.0092674	1	N	-0.0378701	0.490928	1	N	Boll	-	N	NA
chr1	55439046	55439193	B1	-	40	0	16	1	8	450	193	269	0.699844	136	272	117	190	0.699229	87	-0.300156	1.72e-06	0.023437	N	-0.300771	2.34e-06	0.0319158	N	-0.000615687	1	1	N	Plcl1	+	N	NA
chr1	55482227	55482728	L1MdTFII	-	59	21	123	0.7375	7	552	1517	1462	0.266796	129	427	1348	1322	0.240563	112	-0.470704	1.31e-17	1.01894e-14	Y	-0.496937	1.13e-19	8.79687e-17	Y	-0.0262322	0.0634962	1	N	Plcl1	+	N	NA
chr1	55778361	55778731	IAP_LTR	+	199	0	116	1	15	1362	121	560	0.918409	100	1593	114	669	0.933216	115	-0.0815914	2.21e-07	0.000429328	N	-0.0667838	4.18e-06	0.0081302	N	0.0148075	0.118153	1	N	N	NA	N	NA
chr1	55782910	55783280	IAP_LTR	+	156	1	79	0.993631	12	1445	76	644	0.950033	105	1589	105	758	0.938017	121	-0.0435977	0.00788607	1	N	-0.055614	0.00171284	1	N	-0.0120163	0.14591	1	N	N	NA	N	NA
chr1	55923629	55924121	MT2	+	40	2	36	0.952381	13	274	95	187	0.742547	99	268	83	229	0.763533	101	-0.209834	0.0016671	1	N	-0.188848	0.00271485	1	N	0.0209853	0.545629	1	N	N	NA	N	NA
chr1	55929572	55930064	MT2	+	29	11	43	0.725	14	297	99	187	0.75	101	307	96	207	0.761787	105	0.025	0.705608	1	N	0.0367866	0.567316	1	N	0.0117866	0.741928	1	N	N	NA	N	NA
chr1	55951772	55951918	B1	-	18	4	28	0.818182	10	177	105	169	0.62766	92	160	97	153	0.622568	84	-0.190522	0.104404	1	N	-0.195614	0.103435	1	N	-0.00509148	0.929141	1	N	9130227L01Rik	+	N	NA
chr1	56091227	56091720	MT2	-	53	5	44	0.913793	17	357	103	216	0.776087	118	319	91	243	0.778049	118	-0.137706	0.0153558	1	N	-0.135744	0.0147302	1	N	0.00196182	1	1	N	N	NA	N	NA
chr1	56137031	56137560	L1MdA	+	129	14	174	0.902098	12	1030	386	1116	0.727401	92	1001	613	1190	0.620198	102	-0.174697	1.04e-06	0.00333676	N	-0.2819	2.68e-13	8.62736e-10	Y	-0.107203	4.23e-10	1.36079e-06	N	N	NA	N	NA
chr1	56380333	56380809	L1MdTFI	+	63	13	86	0.828947	6	405	1425	954	0.221311	110	302	1318	894	0.18642	99	-0.607636	8.55e-28	6.55296e-25	Y	-0.642528	1.13e-31	8.65739e-29	Y	-0.0348917	0.0112703	1	N	N	NA	N	NA
chr1	56464576	56464845	L1MdTFII	-	56	8	116	0.875	10	334	685	824	0.327772	109	281	714	748	0.282412	98	-0.547228	1.95e-18	1.5197e-15	Y	-0.592588	1.64e-21	1.28115e-18	Y	-0.0453603	0.0294321	1	N	N	NA	N	NA
chr1	56499491	56499632	B1	+	41	3	36	0.931818	16	264	94	154	0.73743	104	326	76	124	0.810945	108	-0.194388	0.00266737	1	N	-0.120873	0.058766	1	N	0.0735151	0.018413	1	N	N	NA	N	NA
chr1	56537098	56537246	B1	+	18	3	8	0.857143	15	131	27	29	0.829114	96	128	35	54	0.785276	111	-0.0280289	1	1	N	-0.0718668	0.574415	1	N	-0.0438378	0.326831	1	N	N	NA	N	NA
chr1	56714379	56715237	L1MdTFII	+	402	85	496	0.825462	22	810	2687	2044	0.231627	121	582	2212	1522	0.208304	98	-0.593835	4.4e-145	3.4264e-142	Y	-0.617159	2e-153	1.5573e-150	Y	-0.0233236	0.0277582	1	N	N	NA	N	NA
chr1	56999041	56999529	MT2	-	40	3	26	0.930233	13	279	140	203	0.665871	104	312	112	170	0.735849	106	-0.264361	0.000185779	0.26362	N	-0.194384	0.00283858	1	N	0.0699779	0.0291315	1	N	N	NA	N	NA
chr1	57070259	57070865	L1MdGF	-	138	12	170	0.92	8	1436	1309	1747	0.523133	119	1413	1543	2121	0.478011	135	-0.396867	8.83e-25	7.57305e-22	Y	-0.441989	8.58e-30	7.36425e-27	Y	-0.0451221	0.00069135	0.593178	N	N	NA	N	NA
chr1	57153659	57153806	B1	-	21	0	19	1	10	221	72	154	0.754266	113	174	110	122	0.612676	104	-0.245734	0.00564591	1	N	-0.387324	7.27e-05	0.989589	N	-0.14159	0.000326042	1	N	N	NA	N	NA
chr1	57426377	57426524	B1	+	44	3	16	0.93617	9	470	121	209	0.795262	118	394	144	228	0.732342	113	-0.140908	0.0198452	1	N	-0.203828	0.0012715	1	N	-0.0629203	0.0138651	1	N	N	NA	N	NA
chr1	57972069	57972214	B1	-	25	3	20	0.892857	16	183	50	147	0.785408	128	145	44	147	0.767196	114	-0.107449	0.221344	1	N	-0.125661	0.216458	1	N	-0.018212	0.72433	1	N	N	NA	N	NA
chr1	58006396	58006543	B1	-	33	3	30	0.916667	11	136	341	258	0.285115	123	143	328	241	0.303609	123	-0.631551	3.34e-14	4.54613e-10	Y	-0.613057	2.04e-13	2.77221e-09	Y	0.018494	0.568672	1	N	Sgol2a	+	N	NA
chr1	58011956	58012143	B2	-	18	5	16	0.782609	13	158	137	119	0.535593	140	139	128	107	0.520599	129	-0.247015	0.0280921	1	N	-0.262009	0.016642	1	N	-0.014994	0.73565	1	N	Sgol2a	+	N	NA
chr1	58143816	58143962	B1	-	51	5	34	0.910714	15	339	173	245	0.662109	131	278	203	258	0.577963	131	-0.248605	5.63e-05	0.766439	N	-0.332752	3.35e-07	0.00455897	Y	-0.0841468	0.00725239	1	N	Aox3	+	N	NA
chr1	58150068	58150256	B2	-	40	5	63	0.888889	18	261	213	336	0.550633	138	180	142	304	0.559006	108	-0.338256	4.81e-06	0.0372069	N	-0.329883	1.38e-05	0.10646	N	0.0083733	0.827799	1	N	Aox3	+	N	NA
chr1	58186888	58187035	B1	+	24	1	30	0.96	11	165	232	192	0.415617	119	113	271	222	0.294271	124	-0.544383	2.71e-08	0.000368346	Y	-0.665729	1.67e-11	2.27598e-07	Y	-0.121346	0.000439529	1	N	Aox3	+	N	NA
chr1	58323347	58323715	IAP_LTR	-	149	7	115	0.955128	15	1538	171	791	0.899941	140	1252	207	619	0.858122	118	-0.0551867	0.0222234	1	N	-0.0970062	0.000264628	0.514967	N	-0.0418195	0.000343216	0.667898	N	Aox2	+	N	NA
chr1	58330102	58330470	IAP_LTR	-	190	9	143	0.954774	18	1745	166	916	0.913134	153	1343	179	871	0.882392	132	-0.0416394	0.0423765	1	N	-0.0723823	0.0010429	1	N	-0.0307429	0.00352052	1	N	Aox2	+	N	NA
chr1	58348422	58348567	B1	-	27	9	42	0.75	13	350	157	299	0.690335	140	287	171	275	0.626638	127	-0.0596647	0.575058	1	N	-0.123362	0.15374	1	N	-0.0636978	0.0411826	1	N	Aox2	+	N	NA
chr1	58369404	58369550	B1	-	19	3	20	0.863636	14	105	85	158	0.552632	117	111	96	130	0.536232	115	-0.311005	0.00534264	1	N	-0.327404	0.0029125	1	N	-0.0163997	0.762917	1	N	Aox2	+	N	NA
chr1	58402129	58402276	B1	+	19	8	17	0.703704	11	213	147	164	0.591667	135	239	136	132	0.637333	131	-0.112037	0.310832	1	N	-0.0663704	0.540047	1	N	0.0456667	0.225133	1	N	Bzw1	+	N	NA
chr1	58430794	58430982	B2	+	20	5	17	0.8	14	200	85	149	0.701754	147	157	80	112	0.662447	119	-0.0982456	0.364192	1	N	-0.137553	0.18495	1	N	-0.0393071	0.345873	1	N	N	NA	N	NA
chr1	58456139	58456285	B1	-	28	1	37	0.965517	11	464	129	274	0.782462	146	318	106	259	0.75	116	-0.183055	0.0169065	1	N	-0.215517	0.00561038	1	N	-0.0324621	0.228436	1	N	Nif3l1	+	N	NA
chr1	58470467	58470616	B1	-	42	3	10	0.933333	11	402	104	180	0.794466	138	318	70	130	0.819588	108	-0.138867	0.0284083	1	N	-0.113746	0.0582701	1	N	0.0251212	0.394136	1	N	Orc2	-	N	NA
chr1	58475221	58475367	B1	+	37	0	40	1	11	265	264	407	0.500945	137	209	201	329	0.509756	110	-0.499055	3.34e-11	4.5526e-07	Y	-0.490244	9.71e-11	1.32165e-06	Y	0.00881092	0.792791	1	N	Orc2	-	N	NA
chr1	58486872	58487069	B2	+	19	2	24	0.904762	15	156	51	143	0.753623	119	130	36	115	0.783133	96	-0.151139	0.17408	1	N	-0.121629	0.256629	1	N	0.0295093	0.539256	1	N	Orc2	-	N	NA
chr1	58489136	58489281	B1	+	64	0	38	1	17	374	58	280	0.865741	124	282	94	208	0.75	101	-0.134259	0.000275228	1	N	-0.25	7.73e-08	0.00105251	N	-0.115741	3.07e-05	0.417208	N	Orc2	-	N	NA
chr1	58496926	58497119	B2	-	18	2	16	0.9	12	154	45	186	0.773869	129	111	52	158	0.680982	108	-0.126131	0.258766	1	N	-0.219018	0.0657936	1	N	-0.0928878	0.0562733	1	N	Orc2	-	N	NA
chr1	58501064	58501256	B2	-	17	4	33	0.809524	11	241	92	259	0.723724	122	188	124	240	0.602564	116	-0.0858001	0.459677	1	N	-0.20696	0.0661681	1	N	-0.12116	0.00115246	1	N	Orc2	-	N	NA
chr1	58506933	58507078	B1	+	21	3	19	0.875	15	210	33	139	0.864198	129	191	30	107	0.864253	111	-0.0108025	1	1	N	-0.0107466	1	1	N	5.58628e-05	1	1	N	N	NA	N	NA
chr1	58560452	58560640	B2	+	32	5	33	0.864865	14	219	129	216	0.62931	118	217	140	227	0.607843	119	-0.235555	0.00345543	1	N	-0.257022	0.0019526	1	N	-0.0214672	0.587548	1	N	Fam126b	-	N	NA
chr1	58563509	58563697	B2	+	16	5	11	0.761905	16	90	46	106	0.661765	122	61	35	98	0.635417	97	-0.10014	0.457345	1	N	-0.126488	0.318727	1	N	-0.026348	0.677906	1	N	Fam126b	-	N	NA
chr1	58665101	58665247	B1	-	19	7	39	0.730769	17	203	120	217	0.628483	137	142	104	172	0.577236	106	-0.102286	0.397504	1	N	-0.153533	0.146591	1	N	-0.0512472	0.226086	1	N	Als2cr12	-	N	NA
chr1	58789419	58789608	B2	+	18	2	28	0.9	16	282	29	181	0.906752	164	159	31	137	0.836842	109	0.00675241	1	1	N	-0.0631579	0.746366	1	N	-0.0699103	0.0231489	1	N	N	NA	N	NA
chr1	58863717	58863864	B1	-	38	4	43	0.904762	17	443	144	264	0.754685	175	289	85	203	0.772727	121	-0.150077	0.0241212	1	N	-0.132035	0.0483783	1	N	0.0180424	0.535434	1	N	N	NA	N	NA
chr1	59455004	59455147	B1	+	23	3	22	0.884615	16	147	93	118	0.6125	121	121	107	145	0.530702	125	-0.272115	0.00499691	1	N	-0.353914	0.000567284	1	N	-0.0817982	0.0765889	1	N	N	NA	N	NA
chr1	59518042	59518228	B2	-	20	1	19	0.952381	10	196	83	268	0.702509	139	157	76	256	0.67382	124	-0.249872	0.0110504	1	N	-0.278561	0.00567734	1	N	-0.0286892	0.503027	1	N	Gm973	+	N	NA
chr1	59518229	59518420	B2	-	32	2	16	0.941176	10	283	122	257	0.698765	134	249	104	239	0.705382	121	-0.242411	0.00129535	1	N	-0.235794	0.00206081	1	N	0.006617	0.873666	1	N	Gm973	+	N	NA
chr1	59541135	59541280	B1	-	20	6	15	0.769231	6	326	310	332	0.512579	123	278	264	307	0.512915	112	-0.256652	0.0147188	1	N	-0.256316	0.0144525	1	N	0.000336513	1	1	N	Gm973	+	N	NA
chr1	59626764	59626911	B1	-	60	5	75	0.923077	20	446	192	318	0.69906	143	348	177	271	0.662857	118	-0.224017	3.67e-05	0.499949	N	-0.26022	3.46e-06	0.0470665	N	-0.0362024	0.205472	1	N	Gm973	+	N	NA
chr1	59627183	59627372	B2	-	17	7	16	0.708333	20	62	108	100	0.364706	138	47	88	86	0.348148	113	-0.343627	0.00176186	1	N	-0.360185	0.00133287	1	N	-0.0165577	0.810359	1	N	Gm973	+	N	NA
chr1	59639054	59639242	B2	-	21	6	27	0.777778	18	183	70	149	0.72332	138	121	63	139	0.657609	115	-0.0544576	0.652935	1	N	-0.120169	0.274204	1	N	-0.0657115	0.142447	1	N	N	NA	N	NA
chr1	59659728	59659875	B1	-	35	2	19	0.945946	12	212	247	193	0.461874	138	169	220	184	0.434447	121	-0.484072	1.49e-09	2.02349e-05	Y	-0.511499	2.8e-10	3.80967e-06	Y	-0.0274263	0.446309	1	N	Sumo1	-	N	NA
chr1	59667439	59667589	B1	+	22	0	17	1	13	198	73	108	0.730627	131	147	56	119	0.724138	110	-0.269373	0.00178408	1	N	-0.275862	0.00160358	1	N	-0.00648938	0.917059	1	N	Sumo1	-	N	NA
chr1	59675864	59676057	B2	+	26	1	15	0.962963	14	186	66	131	0.738095	130	158	45	140	0.778325	119	-0.224868	0.00768812	1	N	-0.184638	0.0210537	1	N	0.0402299	0.325919	1	N	N	NA	N	NA
chr1	59677274	59677421	B1	-	34	5	33	0.871795	18	174	185	171	0.48468	136	190	146	141	0.565476	130	-0.387115	2.25e-06	0.0306435	N	-0.306319	0.000120824	1	N	0.0807965	0.0337447	1	N	N	NA	N	NA
chr1	59687919	59688060	B1	-	17	4	20	0.809524	14	83	221	111	0.273026	141	82	186	103	0.30597	126	-0.536497	1.32e-06	0.0180219	N	-0.503554	7.22e-06	0.0983444	N	0.0329438	0.406008	1	N	Nop58	+	N	NA
chr1	59724115	59724308	B2	+	24	3	22	0.888889	13	214	91	210	0.701639	132	180	87	225	0.674157	126	-0.18725	0.0440402	1	N	-0.214732	0.0265223	1	N	-0.027482	0.526459	1	N	N	NA	N	NA
chr1	59726798	59726945	B1	-	23	0	25	1	12	172	159	151	0.519637	121	132	145	171	0.476534	114	-0.480363	7.28e-07	0.00990902	Y	-0.523466	1.29e-07	0.00175097	Y	-0.0431032	0.328479	1	N	N	NA	N	NA
chr1	59736964	59737156	B2	-	22	9	25	0.709677	14	168	113	219	0.597865	127	181	136	210	0.570978	137	-0.111813	0.25056	1	N	-0.1387	0.181093	1	N	-0.0268869	0.507652	1	N	N	NA	N	NA
chr1	59747029	59747176	B1	+	23	8	29	0.741935	15	252	119	160	0.679245	137	208	118	182	0.638037	130	-0.0626902	0.550293	1	N	-0.103899	0.325926	1	N	-0.0412085	0.262667	1	N	N	NA	N	NA
chr1	59747740	59747932	B2	-	28	0	28	1	14	269	60	210	0.817629	136	207	48	275	0.811765	135	-0.182371	0.00722335	1	N	-0.188235	0.00660968	1	N	-0.00586447	0.914502	1	N	N	NA	N	NA
chr1	59759189	59759377	B2	-	19	3	18	0.863636	14	122	82	184	0.598039	132	165	83	201	0.665323	152	-0.265597	0.0188035	1	N	-0.198314	0.059358	1	N	0.0672834	0.142438	1	N	N	NA	N	NA
chr1	59768568	59768753	B2	-	23	0	23	1	16	145	76	157	0.656109	128	159	69	157	0.697368	133	-0.343891	0.000190413	1	N	-0.302632	0.000845909	1	N	0.0412598	0.36499	1	N	Bmpr2	+	N	NA
chr1	59779805	59779950	B1	+	46	9	54	0.836364	19	357	152	328	0.701375	141	314	172	296	0.646091	139	-0.134988	0.0403691	1	N	-0.190273	0.00399134	1	N	-0.0552847	0.0677687	1	N	Bmpr2	+	N	NA
chr1	59784198	59784390	B2	-	17	8	23	0.68	16	110	145	150	0.431373	139	77	130	149	0.371981	123	-0.248627	0.0205623	1	N	-0.308019	0.00444971	1	N	-0.0593919	0.215733	1	N	Bmpr2	+	N	NA
chr1	59790732	59790879	B1	+	22	2	32	0.916667	14	208	144	181	0.590909	137	180	138	174	0.566038	128	-0.325758	0.000934632	1	N	-0.350629	0.000426068	1	N	-0.0248714	0.531395	1	N	Bmpr2	+	N	NA
chr1	59812852	59813042	B2	-	28	2	26	0.933333	14	166	176	246	0.48538	153	104	151	200	0.407843	116	-0.447953	5.97e-07	0.00461717	Y	-0.52549	1.45e-08	0.00011212	Y	-0.077537	0.067474	1	N	Bmpr2	+	N	NA
chr1	59862694	59862880	B2	-	18	3	11	0.857143	16	100	112	85	0.471698	149	71	102	80	0.410405	127	-0.385445	0.000918676	1	N	-0.446738	0.000110898	0.85802	N	-0.0612935	0.256988	1	N	Bmpr2	+	N	NA
chr1	60038607	60039099	MT2	+	20	10	51	0.666667	14	357	201	322	0.639785	157	182	155	226	0.540059	104	-0.0268817	0.846869	1	N	-0.126607	0.250238	1	N	-0.0997256	0.00382519	1	N	Ica1l	-	N	NA
chr1	60046841	60046984	B1	+	22	3	20	0.88	15	240	55	114	0.813559	140	223	75	104	0.748322	137	-0.0664407	0.589699	1	N	-0.131678	0.221359	1	N	-0.0652372	0.0595877	1	N	N	NA	N	NA
chr1	60065955	60066095	B1	+	18	4	47	0.818182	18	240	88	163	0.731707	127	163	104	116	0.610487	100	-0.0864745	0.460578	1	N	-0.207695	0.0662179	1	N	-0.12122	0.00200431	1	N	N	NA	N	NA
chr1	60067736	60067883	B1	+	29	14	53	0.674419	16	374	142	237	0.724806	133	286	126	208	0.694175	109	0.0503876	0.482026	1	N	0.0197562	0.862319	1	N	-0.0306314	0.308614	1	N	N	NA	N	NA
chr1	60069573	60069718	B1	+	41	4	30	0.911111	15	333	100	172	0.769053	125	226	131	160	0.633053	111	-0.142058	0.0348665	1	N	-0.278058	8.44e-05	1	N	-0.136	3.09e-05	0.421282	N	N	NA	N	NA
chr1	60074626	60074817	B2	-	32	8	45	0.8	17	266	66	228	0.801205	114	245	80	266	0.753846	122	0.00120482	1	1	N	-0.0461538	0.695227	1	N	-0.0473587	0.159435	1	N	N	NA	N	NA
chr1	60080089	60080292	B2	+	21	3	20	0.875	15	177	44	129	0.800905	118	132	48	129	0.733333	103	-0.074095	0.584852	1	N	-0.141667	0.20758	1	N	-0.0675716	0.121235	1	N	Wdr12	-	N	NA
chr1	60081484	60081630	B1	-	36	0	16	1	13	236	61	133	0.794613	109	199	90	178	0.688581	118	-0.205387	0.000880614	1	N	-0.311419	5.26e-06	0.0716654	N	-0.106031	0.00346014	1	N	Wdr12	-	N	NA
chr1	60092946	60093092	B1	-	27	1	12	0.964286	10	196	78	144	0.715328	108	198	101	175	0.662207	120	-0.248957	0.00264108	1	N	-0.302078	0.000415292	1	N	-0.0531211	0.177032	1	N	Wdr12	-	N	NA
chr1	60096344	60096485	B1	-	33	3	9	0.916667	9	177	238	162	0.426506	119	170	217	176	0.439276	116	-0.490161	5.37e-09	7.31641e-05	Y	-0.47739	9.98e-09	0.000135849	Y	0.0127705	0.721962	1	N	Wdr12	-	N	NA
chr1	60133144	60133289	B1	+	30	3	27	0.909091	12	277	102	167	0.730871	112	284	98	180	0.743455	113	-0.17822	0.0221203	1	N	-0.165635	0.0341476	1	N	0.0125848	0.741923	1	N	Carf	+	N	NA
chr1	60145664	60145812	B1	+	19	2	19	0.904762	8	278	118	212	0.70202	124	224	108	215	0.674699	111	-0.202742	0.0486874	1	N	-0.230063	0.0282416	1	N	-0.0273214	0.469278	1	N	Carf	+	N	NA
chr1	60167358	60167550	B2	+	21	9	25	0.7	14	159	159	178	0.5	126	108	157	188	0.407547	117	-0.2	0.0544638	1	N	-0.292453	0.0031139	1	N	-0.0924528	0.0299364	1	N	N	NA	N	NA
chr1	60175332	60175481	B1	-	24	3	48	0.888889	15	256	107	221	0.705234	121	270	101	230	0.727763	125	-0.183655	0.0455385	1	N	-0.161126	0.0717291	1	N	0.0225286	0.513079	1	N	N	NA	N	NA
chr1	60239626	60239818	B2	-	21	4	27	0.84	13	250	102	176	0.710227	133	221	121	181	0.646199	135	-0.129773	0.248179	1	N	-0.193801	0.0511241	1	N	-0.0640284	0.0741686	1	N	Nbeal1	+	N	NA
chr1	60306213	60306403	B2	-	29	0	19	1	16	154	95	121	0.618474	128	165	78	110	0.679012	124	-0.381526	3.88e-06	0.0299839	N	-0.320988	4.23e-05	0.327447	N	0.0605385	0.186124	1	N	Nbeal1	+	N	NA
chr1	60317402	60317594	B2	-	34	1	32	0.971429	17	190	81	200	0.701107	122	198	73	196	0.730627	119	-0.270322	0.000185258	1	N	-0.240801	0.000625689	1	N	0.0295203	0.505044	1	N	Nbeal1	+	N	NA
chr1	60320114	60320850	L1MdA	+	350	20	350	0.945946	17	951	2227	2096	0.299245	129	926	1992	2031	0.317341	123	-0.646701	2.6e-138	8.3589e-135	Y	-0.628605	9e-130	2.8927e-126	Y	0.0180958	0.126787	1	N	Nbeal1	+	N	NA
chr1	60340985	60341176	B2	-	14	6	16	0.7	12	143	141	102	0.503521	134	111	140	109	0.442231	123	-0.196479	0.107274	1	N	-0.257769	0.0347999	1	N	-0.0612901	0.16582	1	N	N	NA	N	NA
chr1	60414260	60414403	B1	+	29	3	36	0.90625	17	284	108	180	0.72449	147	253	81	175	0.757485	131	-0.18176	0.0219116	1	N	-0.148765	0.0758509	1	N	0.0329952	0.350695	1	N	Abi2	+	N	NA
chr1	60441531	60441720	B2	-	17	8	38	0.68	21	92	192	152	0.323944	152	76	170	119	0.308943	128	-0.356056	0.000711423	1	N	-0.371057	0.000565207	1	N	-0.0150006	0.778934	1	N	Abi2	+	N	NA
chr1	60474598	60474790	B2	-	42	4	47	0.913043	20	256	79	282	0.764179	126	216	84	260	0.72	114	-0.148864	0.0216065	1	N	-0.193043	0.00352704	1	N	-0.0441791	0.236818	1	N	Abi2	+	N	NA
chr1	60478510	60478658	B1	-	57	0	28	1	17	388	48	204	0.889908	130	336	44	199	0.884211	117	-0.110092	0.00338725	1	N	-0.115789	0.00329209	1	N	-0.00569773	0.824942	1	N	Abi2	+	Y	NA
chr1	60558668	60558862	B2	-	23	2	13	0.92	20	80	60	74	0.571429	111	100	56	78	0.641026	120	-0.348571	0.000602463	1	N	-0.278974	0.00490063	1	N	0.0695971	0.234785	1	N	Raph1	-	N	NA
chr1	60593685	60593837	B1	-	20	2	18	0.909091	10	247	81	122	0.753049	113	231	72	160	0.762376	118	-0.156042	0.121531	1	N	-0.146715	0.184462	1	N	0.00932746	0.852558	1	N	N	NA	N	NA
chr1	60624877	60625068	B2	+	21	9	18	0.7	16	139	87	148	0.615044	126	108	70	148	0.606742	112	-0.0849558	0.426251	1	N	-0.0932584	0.417404	1	N	-0.00830268	0.91819	1	N	N	NA	N	NA
chr1	60687821	60688144	L1MdA	+	154	15	135	0.911243	19	996	255	728	0.796163	130	764	249	709	0.754195	113	-0.11508	0.000156885	0.504227	N	-0.157047	1.28e-06	0.00410278	N	-0.0419676	0.0193887	1	N	N	NA	N	NA
chr1	60836787	60836983	B2	+	34	3	23	0.918919	12	283	111	299	0.718274	141	214	140	259	0.60452	129	-0.200645	0.00603204	1	N	-0.314399	5.64e-05	0.436444	N	-0.113754	0.00112055	1	N	N	NA	N	NA
chr1	60925553	60925695	B1	-	45	1	29	0.978261	15	392	99	207	0.798371	142	289	85	193	0.772727	115	-0.17989	0.00113373	1	N	-0.205534	0.000336342	1	N	-0.0256434	0.401755	1	N	N	NA	N	NA
chr1	61209559	61210087	L1MdA	+	130	14	204	0.902778	12	1570	455	1287	0.775309	122	960	500	1195	0.657534	99	-0.127469	0.000145077	0.466277	N	-0.245244	7.43e-11	2.38785e-07	N	-0.117774	2.14e-14	6.89034e-11	N	N	NA	N	NA
chr1	61426791	61426938	B1	+	32	7	29	0.820513	17	198	110	154	0.642857	118	201	91	127	0.688356	105	-0.177656	0.0305093	1	N	-0.132157	0.0961831	1	N	0.045499	0.260872	1	N	N	NA	N	NA
chr1	61497731	61499623	L1MdTFI	-	411	31	829	0.929864	12	1673	4345	6077	0.277999	127	1611	4719	6419	0.254502	144	-0.651865	1.89e-172	1.4459e-169	Y	-0.675362	9.96e-187	7.6276e-184	Y	-0.023497	0.00334441	1	N	N	NA	N	NA
chr1	61514245	61515407	L1MdTFII	+	64	24	402	0.727273	8	938	4355	3958	0.177215	132	972	3952	4260	0.1974	131	-0.550058	8.53e-29	6.64459e-26	Y	-0.529872	4.19e-26	3.26651e-23	Y	0.0201853	0.00958445	1	N	N	NA	N	NA
chr1	61670738	61671474	L1MdA	+	102	18	150	0.85	6	1565	1279	1924	0.550281	113	967	1051	1428	0.479187	84	-0.299719	1.19e-11	3.82503e-08	Y	-0.370813	3.48e-16	1.11961e-12	Y	-0.071094	1.13e-06	0.0036427	N	Pard3b	+	N	NA
chr1	62058405	62058546	B1	+	23	7	40	0.766667	14	260	109	156	0.704607	108	270	118	158	0.695876	114	-0.0620596	0.537176	1	N	-0.0707904	0.535825	1	N	-0.00873076	0.812172	1	N	Pard3b	+	N	NA
chr1	62070291	62070432	B1	-	17	7	14	0.708333	13	116	88	150	0.568627	121	102	79	124	0.563536	109	-0.139706	0.273563	1	N	-0.144797	0.19465	1	N	-0.00509154	1	1	N	Pard3b	+	N	NA
chr1	62083189	62083336	B1	+	16	4	8	0.8	7	213	94	170	0.693811	122	210	74	154	0.739437	115	-0.106189	0.450866	1	N	-0.0605634	0.791316	1	N	0.0456255	0.235986	1	N	Pard3b	+	N	NA
chr1	62220210	62220521	L1MdA	+	70	7	58	0.909091	12	662	170	459	0.795673	112	585	143	476	0.803571	108	-0.113418	0.0154298	1	N	-0.105519	0.0210777	1	N	0.00789835	0.704325	1	N	Pard3b	+	N	NA
chr1	62295397	62296363	L1MdTFI	+	277	34	430	0.890675	13	1046	2724	1825	0.277454	111	919	2660	1944	0.256776	108	-0.613222	6.99e-105	5.3564e-102	Y	-0.6339	3.36e-112	2.5704e-109	Y	-0.0206779	0.0479844	1	N	Pard3b	+	N	NA
chr1	62423468	62423664	B2	+	17	5	14	0.772727	12	168	61	116	0.733624	118	102	64	115	0.614458	98	-0.0391028	0.804054	1	N	-0.158269	0.16618	1	N	-0.119167	0.0157341	1	N	Pard3b	+	N	NA
chr1	62534042	62534470	IAP_LTR	-	141	3	109	0.979167	11	1861	146	711	0.927255	123	1559	237	799	0.86804	124	-0.0519121	0.0158221	1	N	-0.111127	9.04e-06	0.0175895	N	-0.0592145	1.66e-09	3.23424e-06	N	Pard3b	+	N	NA
chr1	62540866	62541294	IAP_LTR	-	139	7	101	0.952055	12	2306	193	862	0.922769	152	1949	161	999	0.923697	145	-0.0292857	0.257502	1	N	-0.0283581	0.253928	1	N	0.000927575	0.911733	1	N	Pard3b	+	N	NA
chr1	62677300	62677568	L1MdTFI	-	73	3	75	0.960526	13	292	129	495	0.693587	91	228	143	448	0.614555	75	-0.26694	6.91e-08	5.29387e-05	Y	-0.345971	5.85e-11	4.47973e-08	Y	-0.0790314	0.0202715	1	N	N	NA	N	NA
chr1	62870844	62870970	L1MdA	-	19	1	20	0.95	10	222	62	157	0.78169	111	226	71	228	0.760943	132	-0.16831	0.0879127	1	N	-0.189057	0.0545661	1	N	-0.0207474	0.555405	1	N	N	NA	N	NA
chr1	63012147	63012333	B2	-	32	4	34	0.888889	18	224	68	191	0.767123	124	249	62	157	0.800643	119	-0.121766	0.133441	1	N	-0.0882458	0.263886	1	N	0.0335198	0.323689	1	N	N	NA	N	NA
chr1	63014655	63014851	B2	+	20	5	11	0.8	18	142	51	53	0.735751	124	127	61	65	0.675532	128	-0.0642487	0.629159	1	N	-0.124468	0.254315	1	N	-0.0602194	0.216762	1	N	N	NA	N	NA
chr1	63046042	63046238	B2	+	25	2	21	0.925926	12	243	85	195	0.740854	131	195	42	199	0.822785	111	-0.185072	0.0346761	1	N	-0.103141	0.27351	1	N	0.0819312	0.0245333	1	N	N	NA	N	NA
chr1	63084724	63084871	B1	-	27	0	21	1	8	409	161	255	0.717544	142	299	104	247	0.741935	114	-0.282456	0.000228913	1	N	-0.258065	0.00072103	1	N	0.0243916	0.42174	1	N	Ino80d	-	N	NA
chr1	63100990	63101179	B2	+	22	2	15	0.916667	13	177	95	99	0.650735	127	136	88	102	0.607143	114	-0.265931	0.00610345	1	N	-0.309524	0.00285639	1	N	-0.0435924	0.349987	1	N	Ino80d	-	N	NA
chr1	63107173	63107320	B1	+	48	1	47	0.979592	12	179	372	309	0.324864	115	171	475	312	0.264706	127	-0.654728	5.95e-21	8.09769e-17	Y	-0.714886	6.15e-25	8.36934e-21	Y	-0.060158	0.0256184	1	N	Ino80d	-	N	NA
chr1	63128274	63128423	B1	-	28	0	20	1	12	180	56	220	0.762712	114	120	48	228	0.714286	99	-0.237288	0.00114566	1	N	-0.285714	0.000249367	1	N	-0.0484262	0.299424	1	N	Ino80dos	+	N	NA
chr1	63131377	63131524	B1	-	34	1	15	0.971429	10	217	151	220	0.589674	123	191	112	222	0.630363	107	-0.381755	7.31e-07	0.00994702	Y	-0.341066	6.73e-06	0.0915655	N	0.0406891	0.302029	1	N	Ino80dos	+	N	NA
chr1	63137116	63137261	B1	+	25	4	10	0.862069	10	86	288	91	0.229947	119	93	263	116	0.261236	122	-0.632122	1.01e-11	1.37582e-07	Y	-0.600833	1.56e-10	2.13024e-06	Y	0.0312894	0.344434	1	N	Ino80dos	+	N	NA
chr1	63158381	63158572	B2	+	21	0	9	1	10	168	103	152	0.619926	141	133	57	169	0.7	120	-0.380074	8.29e-05	0.641217	N	-0.3	0.00132397	1	N	0.0800738	0.0909687	1	N	Ndufs1	-	N	NA
chr1	63170536	63170683	B1	-	29	3	18	0.90625	10	334	128	177	0.722944	134	317	111	205	0.740654	132	-0.183306	0.0221801	1	N	-0.165596	0.0347528	1	N	0.0177105	0.596318	1	N	Ndufs1	-	N	NA
chr1	63234081	63234274	B2	+	15	5	16	0.75	12	112	128	148	0.466667	133	124	114	147	0.521008	130	-0.283333	0.0189511	1	N	-0.228992	0.0614929	1	N	0.0543417	0.272263	1	N	Zdbf2	+	N	NA
chr1	63254161	63254355	B2	-	19	14	32	0.575758	13	261	96	299	0.731092	139	236	129	268	0.646575	131	0.155335	0.0689656	1	N	0.0708178	0.450937	1	N	-0.0845171	0.0159051	1	N	Zdbf2	+	N	NA
chr1	63298697	63298845	B1	-	23	5	32	0.821429	10	350	116	293	0.751073	129	355	110	280	0.763441	131	-0.0703556	0.501483	1	N	-0.0579877	0.646245	1	N	0.0123679	0.702412	1	N	Zdbf2	+	N	NA
chr1	63299744	63299888	B1	+	29	2	29	0.935484	10	417	160	232	0.722704	139	361	175	280	0.673507	141	-0.21278	0.0062582	1	N	-0.261976	0.00116029	1	N	-0.0491962	0.0776555	1	N	Zdbf2	+	N	NA
chr1	63333423	63333573	B1	-	17	6	16	0.73913	11	234	134	161	0.63587	136	267	132	226	0.669173	161	-0.103261	0.375914	1	N	-0.0699575	0.648533	1	N	0.0333034	0.362326	1	N	N	NA	N	NA
chr1	63427443	63427627	B2	+	60	8	30	0.882353	14	459	145	410	0.759934	146	390	131	325	0.74856	127	-0.122419	0.0218585	1	N	-0.133792	0.0145568	1	N	-0.0113733	0.677082	1	N	N	NA	N	NA
chr1	63803688	63804377	L1MdGF	-	215	16	275	0.930736	11	868	2887	1988	0.231158	135	504	2268	1885	0.181818	112	-0.699577	2.71e-107	2.3288e-104	Y	-0.748918	1.93e-123	1.6558e-120	Y	-0.0493403	1.37e-06	0.00117857	N	N	NA	N	NA
chr1	63835808	63836534	L1MdA	-	315	14	311	0.957447	16	2085	602	1920	0.775958	125	1957	529	1870	0.787208	120	-0.181488	1.64e-18	5.28401e-15	N	-0.170238	5.75e-17	1.84678e-13	N	0.01125	0.329187	1	N	N	NA	N	NA
chr1	63859131	63859645	L1MdA	+	154	17	165	0.900585	13	1248	867	1622	0.590071	137	987	926	1355	0.515944	121	-0.310514	3.4e-18	1.09237e-14	Y	-0.384641	3.71e-25	1.19146e-21	Y	-0.0741274	2.6e-06	0.00835083	N	N	NA	N	NA
chr1	63886210	63887334	L1MdGF	+	115	11	269	0.912698	5	725	2126	1550	0.254297	69	625	1289	1440	0.326541	47	-0.658402	1.4e-52	1.19963e-49	Y	-0.586157	1.45e-40	1.24297e-37	Y	0.0722445	7.33e-08	6.29144e-05	N	N	NA	N	NA
chr1	64296219	64296364	B1	+	50	3	42	0.943396	19	272	166	148	0.621005	118	191	155	164	0.552023	102	-0.322392	3.77e-07	0.0051255	Y	-0.391373	4.91e-09	6.69027e-05	Y	-0.0689814	0.0572274	1	N	N	NA	N	NA
chr1	64372839	64372985	B1	+	28	5	33	0.848485	22	196	109	159	0.642623	155	123	71	128	0.634021	110	-0.205862	0.0192367	1	N	-0.214464	0.016443	1	N	-0.00860233	0.848928	1	N	N	NA	N	NA
chr1	64416957	64417104	B1	-	22	4	18	0.846154	11	206	110	150	0.651899	118	156	124	146	0.557143	109	-0.194255	0.0510149	1	N	-0.289011	0.00359328	1	N	-0.0947559	0.0188552	1	N	N	NA	N	NA
chr1	64436512	64437004	MT2	+	56	1	41	0.982456	14	438	147	324	0.748718	138	452	122	274	0.787456	129	-0.233738	4.29e-06	0.0060929	N	-0.195	6.76e-05	0.0958846	N	0.0387385	0.12601	1	N	N	NA	N	NA
chr1	64506550	64506697	B1	+	30	4	31	0.882353	13	305	144	249	0.679287	141	290	98	230	0.747423	125	-0.203066	0.0118226	1	N	-0.13493	0.0945582	1	N	0.0681354	0.0323939	1	N	N	NA	N	NA
chr1	64553232	64553380	B1	-	38	11	62	0.77551	19	272	215	265	0.558522	129	266	235	273	0.530938	136	-0.216989	0.00362579	1	N	-0.244572	0.000872946	1	N	-0.0275834	0.406375	1	N	Creb1	+	N	NA
chr1	64594697	64594843	B1	-	48	3	15	0.941176	14	428	146	176	0.745645	154	292	123	169	0.703614	125	-0.195532	0.00089336	1	N	-0.237562	9.3e-05	1	N	-0.0420301	0.148096	1	N	Creb1	+	N	NA
chr1	64761296	64761480	B2	+	20	2	22	0.909091	11	234	82	232	0.740506	142	197	84	232	0.701068	131	-0.168585	0.122033	1	N	-0.208023	0.0471605	1	N	-0.0394387	0.314278	1	N	N	NA	N	NA
chr1	64833844	64833989	B1	+	35	5	38	0.875	13	350	130	282	0.729167	132	285	138	202	0.673759	108	-0.145833	0.0585137	1	N	-0.201241	0.00704988	1	N	-0.0554078	0.0797211	1	N	Plekhm3	-	N	NA
chr1	64930931	64931117	B2	+	23	1	12	0.958333	18	96	53	86	0.644295	121	92	44	79	0.676471	110	-0.314038	0.00146797	1	N	-0.281863	0.00287574	1	N	0.0321753	0.617314	1	N	Plekhm3	-	N	NA
chr1	64931125	64931309	B2	+	24	3	30	0.888889	19	128	55	163	0.699454	117	128	45	155	0.739884	113	-0.189435	0.0402097	1	N	-0.149004	0.143502	1	N	0.0404308	0.411167	1	N	Plekhm3	-	N	NA
chr1	64952837	64953027	B2	-	52	5	33	0.912281	18	241	137	202	0.637566	117	211	164	198	0.562667	119	-0.274715	1.38e-05	0.106937	N	-0.349614	6.88e-08	0.000532145	Y	-0.0748995	0.0374995	1	N	Plekhm3	-	N	NA
chr1	64955048	64955194	B1	+	47	7	43	0.87037	20	86	269	181	0.242254	112	84	323	144	0.206388	115	-0.628117	4.65e-19	6.32659e-15	Y	-0.663982	6.88e-22	9.3709e-18	Y	-0.0358653	0.25708	1	N	Plekhm3	-	N	NA
chr1	64958178	64958347	B1	+	32	5	48	0.864865	17	274	111	229	0.711688	125	271	110	253	0.711286	129	-0.153177	0.0533046	1	N	-0.153579	0.0531735	1	N	-0.000402222	1	1	N	N	NA	N	NA
chr1	64959147	64959293	B1	-	31	2	12	0.939394	15	217	27	113	0.889344	119	229	21	116	0.916	122	-0.0500497	0.548761	1	N	-0.0233939	1	1	N	0.0266557	0.363093	1	N	N	NA	N	NA
chr1	64971591	64971739	B1	-	32	4	20	0.888889	14	257	100	133	0.719888	127	294	110	132	0.727723	136	-0.169001	0.0289623	1	N	-0.161166	0.0450667	1	N	0.00783482	0.870936	1	N	N	NA	N	NA
chr1	64991601	64991744	B1	-	20	6	10	0.769231	18	124	59	63	0.677596	127	119	73	59	0.619792	131	-0.0916351	0.497206	1	N	-0.149439	0.191669	1	N	-0.057804	0.279509	1	N	N	NA	N	NA
chr1	65103980	65104167	B2	-	29	3	22	0.90625	9	422	87	226	0.829077	124	389	79	187	0.831197	112	-0.0771734	0.332567	1	N	-0.0750534	0.332241	1	N	0.00211996	1	1	N	N	NA	N	NA
chr1	65417795	65418317	L1MdA	-	156	28	245	0.847826	16	1598	582	1300	0.733028	137	1366	519	1298	0.724668	125	-0.114799	0.000425601	1	N	-0.123158	0.000214361	0.688957	N	-0.00835909	0.571275	1	N	N	NA	N	NA
chr1	65429735	65429998	L1MdA	-	75	7	74	0.914634	13	831	213	509	0.795977	136	709	143	463	0.83216	114	-0.118657	0.00855846	1	N	-0.0824745	0.0579604	1	N	0.0361826	0.0509907	1	N	N	NA	N	NA
chr1	65466076	65466223	B1	+	27	8	25	0.771429	10	339	126	229	0.729032	118	268	127	217	0.678481	109	-0.0423963	0.694475	1	N	-0.0929476	0.342135	1	N	-0.0505512	0.114925	1	N	N	NA	N	NA
chr1	65749026	65749329	L1MdA	+	19	2	47	0.904762	5	345	105	303	0.766667	53	358	195	298	0.647378	60	-0.138095	0.185479	1	N	-0.257384	0.0170469	1	N	-0.119289	4.19e-05	0.134805	N	N	NA	N	NA
chr1	65979412	65980154	L1MdGF	-	132	10	156	0.929577	7	749	689	1046	0.520862	55	681	735	1075	0.480932	57	-0.408715	1.76e-24	1.50622e-21	Y	-0.448645	2.7e-28	2.31966e-25	Y	-0.0399301	0.0360152	1	N	N	NA	N	NA
chr1	66017611	66017975	IAP_LTR	-	49	2	90	0.960784	8	588	123	641	0.827004	83	687	135	443	0.835766	73	-0.13378	0.00979926	1	N	-0.125018	0.0155541	1	N	0.0087622	0.681419	1	N	N	NA	N	NA
chr1	66024487	66024851	IAP_LTR	-	56	5	78	0.918033	9	626	108	410	0.852861	68	682	95	517	0.877735	73	-0.0651718	0.185315	1	N	-0.0402979	0.41824	1	N	0.0248738	0.17428	1	N	N	NA	N	NA
chr1	66036916	66037236	L1MdA	+	31	3	71	0.911765	9	337	71	258	0.82598	57	283	93	262	0.75266	58	-0.0857843	0.239519	1	N	-0.159105	0.0350001	1	N	-0.0733208	0.0137496	1	N	N	NA	N	NA
chr1	66048536	66048811	L1MdA	+	30	5	25	0.857143	5	376	75	201	0.833703	57	345	91	224	0.791284	57	-0.02344	1	1	N	-0.0658585	0.512159	1	N	-0.0424185	0.121066	1	N	N	NA	N	NA
chr1	66277021	66277738	L1MdGF	-	40	127	79	0.239521	6	403	1691	733	0.192455	61	165	1753	805	0.0860271	58	-0.0470663	0.155591	1	N	-0.153494	1.73e-08	1.48044e-05	N	-0.106428	1.17e-22	1.00608e-19	N	Map2	+	N	NA
chr1	66334458	66334605	B1	+	28	11	26	0.717949	13	221	119	231	0.65	116	183	90	169	0.67033	91	-0.0679487	0.477861	1	N	-0.047619	0.589419	1	N	0.0203297	0.608096	1	N	Map2	+	N	NA
chr1	66422088	66422231	B1	+	23	7	26	0.766667	14	203	127	157	0.615152	125	166	94	147	0.638462	105	-0.151515	0.11655	1	N	-0.128205	0.224261	1	N	0.02331	0.607396	1	N	Map2	+	N	NA
chr1	66520911	66521207	L1MdA	-	38	8	66	0.826087	7	279	238	441	0.539652	65	255	159	328	0.615942	50	-0.286435	0.0001455	0.467637	N	-0.210145	0.00548868	1	N	0.0762902	0.0197788	1	N	Unc80	+	N	NA
chr1	66581256	66581594	L1MdA	-	55	4	60	0.932203	7	599	127	340	0.825069	68	562	150	410	0.789326	68	-0.107135	0.0299323	1	N	-0.142878	0.00620394	1	N	-0.035743	0.0945141	1	N	Unc80	+	N	NA
chr1	66784476	66784618	B1	+	26	7	37	0.787879	14	250	134	232	0.651042	126	183	75	169	0.709302	87	-0.136837	0.127368	1	N	-0.0785765	0.415102	1	N	0.0582607	0.144115	1	N	Kansl1l	-	N	NA
chr1	66819202	66819354	B1	+	15	5	6	0.75	13	86	67	65	0.562092	110	94	43	50	0.686131	94	-0.187908	0.148134	1	N	-0.0638686	0.795428	1	N	0.12404	0.0391234	1	N	N	NA	N	NA
chr1	67162964	67163111	B1	-	13	23	24	0.361111	15	71	207	177	0.255396	117	37	159	159	0.188776	90	-0.105715	0.228612	1	N	-0.172336	0.0275213	1	N	-0.0666202	0.0960412	1	N	Cps1	+	N	NA
chr1	67277124	67277426	L1MdA	+	25	10	37	0.714286	6	319	145	334	0.6875	62	252	61	266	0.805112	51	-0.0267857	0.850808	1	N	0.0908261	0.266521	1	N	0.117612	0.000261647	0.840934	N	N	NA	N	NA
chr1	67625540	67625859	L1MdA	-	65	8	134	0.890411	13	648	359	858	0.643496	113	478	327	680	0.593789	96	-0.246915	4.91e-06	0.0157659	N	-0.296622	1.14e-07	0.000366726	Y	-0.0497067	0.0320191	1	N	N	NA	N	NA
chr1	68041603	68041747	B1	+	19	1	24	0.95	11	256	71	135	0.782875	118	184	65	116	0.738956	92	-0.167125	0.0892325	1	N	-0.211044	0.0323379	1	N	-0.0439188	0.235328	1	N	Erbb4	-	N	NA
chr1	68092685	68092829	B1	-	17	13	39	0.566667	18	133	130	122	0.505703	98	118	146	128	0.44697	99	-0.0609632	0.567534	1	N	-0.119697	0.248075	1	N	-0.0587337	0.191186	1	N	Erbb4	-	N	NA
chr1	68268129	68268626	L1MdA	+	42	13	60	0.763636	5	238	331	461	0.418278	50	162	222	316	0.421875	33	-0.345359	1.36e-06	0.00436819	Y	-0.341761	2.15e-06	0.0069048	Y	0.00359732	0.946671	1	N	Erbb4	-	N	NA
chr1	68468959	68469643	L1MdA	+	53	12	85	0.815385	5	365	837	750	0.303661	69	226	654	656	0.256818	57	-0.511724	1.71e-16	5.49946e-13	Y	-0.558566	2.38e-19	7.64525e-16	Y	-0.0468424	0.0207291	1	N	Erbb4	-	N	NA
chr1	68588970	68589691	L1MdTFIII	-	109	32	273	0.77305	12	366	1053	909	0.257928	68	229	1344	1035	0.145582	83	-0.515122	1.57e-33	2.23303e-30	Y	-0.627468	4.93e-55	7.02615e-52	Y	-0.112346	1.44e-14	2.04354e-11	N	Erbb4	-	N	NA
chr1	68598272	68598930	L1MdTFIII	+	33	7	83	0.825	5	271	639	565	0.297802	55	350	608	671	0.365344	64	-0.527198	2.35e-11	3.35162e-08	Y	-0.459656	9.25e-09	1.31761e-05	Y	0.0675423	0.00197652	1	N	Erbb4	-	N	NA
chr1	68624913	68625571	L1MdTFIII	+	21	72	118	0.225806	6	72	969	730	0.0691643	49	89	1031	747	0.0794643	50	-0.156642	5.4e-06	0.0076958	N	-0.146342	3.17e-05	0.0450998	N	0.0103	0.36856	1	N	Erbb4	-	N	NA
chr1	68677761	68677909	B1	+	21	19	38	0.525	13	195	119	225	0.621019	92	162	114	224	0.586957	84	0.0960191	0.301608	1	N	0.0619565	0.495489	1	N	-0.0340626	0.400341	1	N	Erbb4	-	N	NA
chr1	69191509	69192030	L1MdA	+	32	3	79	0.914286	6	570	153	406	0.788382	63	343	131	315	0.723629	44	-0.125904	0.0859445	1	N	-0.190657	0.0153558	1	N	-0.0647531	0.012305	1	N	N	NA	N	NA
chr1	69231434	69232573	L1MdTFI	+	72	22	170	0.765957	4	590	1586	1127	0.27114	52	502	1431	1098	0.2597	48	-0.494818	2.94e-22	2.25065e-19	Y	-0.506257	2.99e-23	2.29338e-20	Y	-0.0114398	0.415936	1	N	N	NA	N	NA
chr1	69393092	69393286	B2	+	21	3	4	0.875	14	111	47	50	0.702532	104	91	37	47	0.710938	88	-0.172468	0.0894798	1	N	-0.164062	0.129475	1	N	0.00840585	0.896826	1	N	N	NA	N	NA
chr1	69698001	69698419	IAP_LTR	-	112	3	106	0.973913	12	1402	76	602	0.948579	108	1129	138	534	0.891081	89	-0.0253339	0.367614	1	N	-0.0828317	0.00319861	1	N	-0.0574979	2.8e-08	5.43919e-05	N	N	NA	N	NA
chr1	69703040	69703458	IAP_LTR	-	80	10	75	0.888889	9	1687	140	669	0.923372	126	1563	107	665	0.935928	121	0.0344828	0.227251	1	N	0.0470393	0.0838506	1	N	0.0125565	0.165202	1	N	N	NA	N	NA
chr1	69867548	69867694	B1	+	68	8	50	0.894737	18	257	248	225	0.508911	107	168	217	224	0.436364	91	-0.385826	2.23e-11	3.03168e-07	Y	-0.458373	2.03e-14	2.76876e-10	Y	-0.0725473	0.0357457	1	N	Spag16	+	N	NA
chr1	69940338	69940855	L1MdA	+	207	23	202	0.9	16	907	575	1323	0.612011	106	882	502	1082	0.637283	103	-0.287989	2.69e-20	8.63564e-17	Y	-0.262717	2.14e-17	6.88866e-14	Y	0.0252724	0.164958	1	N	Spag16	+	N	NA
chr1	69987435	69987582	B1	-	21	3	16	0.875	10	191	88	129	0.684588	103	166	73	101	0.694561	87	-0.190412	0.0625401	1	N	-0.180439	0.0955167	1	N	0.00997286	0.849151	1	N	Spag16	+	N	NA
chr1	70208715	70209172	L1MdTFII	+	92	40	243	0.69697	15	396	891	970	0.307692	99	262	817	794	0.242817	76	-0.389277	4.08e-18	3.18097e-15	Y	-0.454152	1.35e-24	1.05239e-21	Y	-0.0648749	0.000462632	0.36039	N	Spag16	+	N	NA
chr1	70234524	70235017	MT2	+	27	8	29	0.771429	10	369	63	183	0.854167	96	332	98	250	0.772093	109	0.0827381	0.217841	1	N	0.000664452	1	1	N	-0.0820736	0.00219054	1	N	Spag16	+	N	NA
chr1	70352652	70352796	B1	+	34	6	44	0.85	14	357	104	197	0.774403	110	283	76	133	0.788301	83	-0.0755965	0.323435	1	N	-0.0616992	0.416656	1	N	0.0138974	0.671036	1	N	Spag16	+	N	NA
chr1	70382674	70382866	B2	+	25	4	34	0.862069	13	226	75	239	0.750831	111	165	60	204	0.733333	88	-0.111238	0.254152	1	N	-0.128736	0.173644	1	N	-0.0174972	0.68692	1	N	Spag16	+	N	NA
chr1	70461296	70461485	B2	+	19	4	34	0.826087	15	164	51	152	0.762791	92	137	53	161	0.721053	91	-0.0632963	0.609438	1	N	-0.105034	0.330448	1	N	-0.0417381	0.362943	1	N	Spag16	+	N	NA
chr1	70634826	70635563	L1MdA	-	278	9	230	0.968641	12	1652	955	1795	0.633679	111	1525	826	1592	0.64866	102	-0.334963	5.84e-40	1.87717e-36	Y	-0.319981	3.98e-37	1.27812e-33	Y	0.0149816	0.272961	1	N	Spag16	+	N	NA
chr1	70659125	70659277	B1	-	23	4	18	0.851852	9	303	81	180	0.789062	115	256	59	178	0.812698	102	-0.0627894	0.623114	1	N	-0.0391534	0.797603	1	N	0.0236359	0.448999	1	N	Spag16	+	N	NA
chr1	70757457	70757603	B1	+	19	10	27	0.655172	14	208	107	138	0.660317	117	178	152	144	0.539394	120	0.00514505	1	1	N	-0.115778	0.249313	1	N	-0.120924	0.00223629	1	N	Vwc2l	+	N	NA
chr1	70971572	70971720	B1	+	26	0	14	1	10	279	50	151	0.848024	120	192	61	119	0.758893	93	-0.151976	0.0349122	1	N	-0.241107	0.00196182	1	N	-0.089131	0.00774006	1	N	N	NA	N	NA
chr1	70985926	70986871	L1MdA	-	348	26	298	0.930481	12	2288	1050	2337	0.68544	113	1524	1096	2027	0.581679	96	-0.245041	1.97e-28	6.3236e-25	N	-0.348802	3.77e-47	1.21016e-43	Y	-0.103761	1.61e-16	5.17654e-13	N	N	NA	N	NA
chr1	71085477	71086422	L1MdA	-	251	9	391	0.965385	13	2196	1574	2300	0.582493	123	1430	1268	1982	0.530022	95	-0.382891	1.26e-44	4.03484e-41	Y	-0.435362	1.06e-52	3.41452e-49	Y	-0.0524711	3.08e-05	0.0990501	N	Bard1	-	N	NA
chr1	71250560	71250820	L1MdTFI	+	83	14	113	0.85567	15	236	695	627	0.253491	114	198	706	669	0.219027	119	-0.602179	8.2e-32	6.28299e-29	Y	-0.636644	6.87e-36	5.2653e-33	Y	-0.0344643	0.0885347	1	N	Abca12	-	N	NA
chr1	71480286	71480477	B2	+	45	7	18	0.865385	14	288	94	164	0.753927	112	249	130	210	0.656992	121	-0.111458	0.0814805	1	N	-0.208393	0.00226212	1	N	-0.0969346	0.0041382	1	N	N	NA	N	NA
chr1	71718890	71719036	B1	-	33	3	20	0.916667	8	363	141	335	0.720238	122	304	196	328	0.608	122	-0.196429	0.00998005	1	N	-0.308667	0.000108466	1	N	-0.112238	0.000180375	1	N	N	NA	N	NA
chr1	71993340	71993531	B2	+	18	6	17	0.75	21	160	40	90	0.8	147	113	39	86	0.743421	120	0.05	0.594268	1	N	-0.00657895	1	1	N	-0.0565789	0.245806	1	N	4933417E11Rik	-	N	NA
chr1	72218050	72218197	B1	+	27	7	25	0.794118	15	242	113	154	0.68169	128	214	156	182	0.578378	144	-0.112428	0.242886	1	N	-0.215739	0.0167228	1	N	-0.103312	0.00443368	1	N	N	NA	N	NA
chr1	72222772	72222960	B2	+	45	3	25	0.9375	15	275	146	223	0.653207	131	278	147	221	0.654118	132	-0.284293	1.33e-05	0.103165	N	-0.283382	1.36e-05	0.105538	N	0.000910996	1	1	N	N	NA	N	NA
chr1	72241765	72241910	B1	-	16	4	19	0.8	13	149	120	168	0.553903	147	150	137	146	0.522648	148	-0.246097	0.0357738	1	N	-0.277352	0.0193324	1	N	-0.0312553	0.496163	1	N	N	NA	N	NA
chr1	72283563	72283709	B1	+	32	2	26	0.941176	10	184	292	358	0.386555	145	136	320	352	0.298246	140	-0.554622	6.09e-11	8.29211e-07	Y	-0.642931	4.53e-14	6.16255e-10	Y	-0.088309	0.00470337	1	N	Pecr	-	N	NA
chr1	72446219	72446417	B2	+	19	7	11	0.730769	19	112	68	112	0.622222	150	63	62	66	0.504	98	-0.108547	0.383779	1	N	-0.226769	0.0503014	1	N	-0.118222	0.0456357	1	N	March4	-	N	NA
chr1	72547970	72548426	L1MdA	-	143	20	157	0.877301	16	739	734	1135	0.501697	138	614	624	996	0.495961	121	-0.375603	4.37e-22	1.4036e-18	Y	-0.381339	4e-22	1.28625e-18	Y	-0.00573599	0.787256	1	N	N	NA	N	NA
chr1	72573426	72573573	B1	-	21	10	29	0.677419	10	290	128	236	0.69378	113	310	140	282	0.688889	130	0.0163605	0.841935	1	N	0.0114695	1	1	N	-0.00489102	0.883367	1	N	N	NA	N	NA
chr1	72677018	72677159	B1	+	25	2	13	0.925926	8	161	240	233	0.401496	130	118	216	238	0.353293	118	-0.52443	4.49e-08	0.000611652	Y	-0.572633	3.42e-09	4.65452e-05	Y	-0.0482028	0.194656	1	N	Ankar	-	N	NA
chr1	72704298	72704490	B2	+	13	12	14	0.52	13	100	156	145	0.390625	134	99	148	139	0.40081	134	-0.129375	0.285023	1	N	-0.11919	0.288758	1	N	0.0101847	0.855411	1	N	N	NA	N	NA
chr1	72732299	72732498	B2	+	16	6	14	0.727273	12	141	91	164	0.607759	134	153	110	185	0.581749	154	-0.119514	0.359927	1	N	-0.145524	0.258577	1	N	-0.0260096	0.582789	1	N	N	NA	N	NA
chr1	72807998	72808144	B1	+	18	7	16	0.72	14	217	74	116	0.745704	138	157	63	127	0.713636	117	0.0257045	0.81221	1	N	-0.00636364	1	1	N	-0.0320681	0.421835	1	N	N	NA	N	NA
chr1	72811810	72811957	B1	+	28	10	36	0.736842	13	346	202	291	0.631387	142	264	129	255	0.671756	110	-0.105455	0.223791	1	N	-0.0650864	0.471224	1	N	0.0403689	0.213115	1	N	N	NA	N	NA
chr1	72954640	72954788	B1	-	38	3	39	0.926829	16	331	133	223	0.713362	140	265	103	186	0.720109	115	-0.213467	0.00168636	1	N	-0.206721	0.00249813	1	N	0.00674663	0.876988	1	N	N	NA	N	NA
chr1	73291916	73292228	L1MdA	+	75	5	112	0.9375	12	1062	125	820	0.894693	136	1052	126	935	0.893039	140	-0.0428075	0.258328	1	N	-0.044461	0.257707	1	N	-0.00165345	0.946786	1	N	N	NA	N	NA
chr1	73305143	73305289	B1	-	27	6	37	0.818182	10	538	119	298	0.818874	139	476	134	244	0.780328	125	0.00069185	1	1	N	-0.0378539	0.828417	1	N	-0.0385458	0.0916242	1	N	N	NA	N	NA
chr1	73323762	73324532	L1MdGF	-	452	29	454	0.939709	17	1452	2790	2710	0.342291	139	1336	2273	2411	0.370186	122	-0.597418	1.7e-153	1.4575e-150	Y	-0.569523	2.24e-138	1.9193e-135	Y	0.0278943	0.0106027	1	N	N	NA	N	NA
chr1	73385490	73385633	B1	-	23	7	19	0.766667	13	252	89	104	0.739003	115	201	104	135	0.659016	117	-0.0276637	0.830913	1	N	-0.10765	0.309864	1	N	-0.0799865	0.0312725	1	N	N	NA	N	NA
chr1	73478616	73478880	L1MdGF	-	98	8	110	0.924528	12	1123	194	756	0.852696	121	931	227	771	0.803972	111	-0.0718328	0.0423393	1	N	-0.120556	0.00154919	1	N	-0.0487232	0.00154052	1	N	N	NA	N	NA
chr1	73555040	73555360	L1MdA	-	78	14	106	0.847826	11	956	232	787	0.804714	115	894	201	790	0.816438	108	-0.0431123	0.409213	1	N	-0.0313877	0.57254	1	N	0.0117246	0.487613	1	N	N	NA	N	NA
chr1	73646945	73647473	L1MdA	+	209	16	302	0.928889	17	1673	550	1494	0.752587	124	1234	549	1350	0.692092	106	-0.176302	4.45e-11	1.43125e-07	N	-0.236797	1.78e-16	5.73146e-13	N	-0.0604946	2.22e-05	0.0712446	N	6030407O03Rik	-	N	NA
chr1	73867857	73868348	MT2	-	43	4	19	0.914894	11	416	112	250	0.787879	134	309	94	215	0.766749	112	-0.127015	0.037019	1	N	-0.148144	0.0234297	1	N	-0.0211294	0.473488	1	N	N	NA	N	NA
chr1	73873759	73874250	MT2	-	56	5	36	0.918033	17	382	108	254	0.779592	132	316	114	257	0.734884	121	-0.138441	0.0108855	1	N	-0.183149	0.0012005	1	N	-0.0447081	0.122683	1	N	N	NA	N	NA
chr1	73885251	73885930	L1MdTFII	+	205	13	268	0.940367	15	1458	1064	1681	0.578113	137	1070	845	1375	0.558747	112	-0.362254	1.04e-31	8.10152e-29	Y	-0.38162	1.53e-33	1.19559e-30	Y	-0.0193659	0.198723	1	N	N	NA	N	NA
chr1	74064417	74064652	B2	+	45	6	53	0.882353	13	438	183	520	0.705314	145	405	170	488	0.704348	134	-0.177039	0.00557777	1	N	-0.178005	0.00544445	1	N	-0.000966184	1	1	N	Tns1	-	N	NA
chr1	74101294	74101481	B2	-	25	4	51	0.862069	16	295	81	273	0.784574	131	292	87	288	0.770449	135	-0.0774945	0.477113	1	N	-0.0916204	0.354923	1	N	-0.0141259	0.662375	1	N	Tns1	-	N	NA
chr1	74125703	74125850	B1	-	17	14	43	0.548387	15	165	223	224	0.425258	123	122	244	171	0.333333	108	-0.123129	0.192816	1	N	-0.215054	0.0191137	1	N	-0.0919244	0.0107042	1	N	Rufy4	+	N	NA
chr1	74173844	74174037	B2	-	31	0	24	1	11	331	56	256	0.855297	132	172	60	212	0.741379	90	-0.144703	0.0135912	1	N	-0.258621	0.00035468	1	N	-0.113918	0.000623451	1	N	N	NA	N	NA
chr1	74174180	74174365	B2	-	25	2	18	0.925926	12	245	62	196	0.798046	128	142	43	171	0.767568	92	-0.12788	0.128895	1	N	-0.158358	0.076656	1	N	-0.030478	0.428771	1	N	N	NA	N	NA
chr1	74182797	74182944	B1	-	41	2	41	0.953488	14	274	119	321	0.697201	120	161	127	292	0.559028	100	-0.256287	0.000110559	1	N	-0.394461	6.26e-08	0.000851511	Y	-0.138173	0.000271996	1	N	N	NA	N	NA
chr1	74221282	74221470	B2	+	20	4	15	0.833333	13	167	127	116	0.568027	139	137	144	102	0.487544	130	-0.265306	0.0159805	1	N	-0.345789	0.00112421	1	N	-0.0804827	0.0551562	1	N	N	NA	N	NA
chr1	74221863	74222010	B1	-	24	0	15	1	13	205	74	121	0.734767	136	167	59	124	0.738938	119	-0.265233	0.0019227	1	N	-0.261062	0.00171342	1	N	0.00417103	1	1	N	N	NA	N	NA
chr1	74241754	74241900	B1	+	19	6	15	0.76	10	162	190	177	0.460227	136	140	161	156	0.465116	116	-0.299773	0.00601508	1	N	-0.294884	0.00597955	1	N	0.00488901	0.93729	1	N	Arpc2	+	N	NA
chr1	74325623	74325769	B1	-	19	4	22	0.826087	12	218	116	183	0.652695	131	202	122	236	0.623457	146	-0.173392	0.110911	1	N	-0.20263	0.0707208	1	N	-0.0292378	0.465463	1	N	Pnkd	+	N	NA
chr1	74360923	74361109	B2	+	15	6	3	0.714286	12	120	95	70	0.55814	143	91	69	98	0.56875	135	-0.156146	0.247561	1	N	-0.145536	0.24404	1	N	0.0106105	0.91621	1	N	N	NA	N	NA
chr1	74398547	74398693	B1	-	31	4	35	0.885714	10	224	287	271	0.438356	116	195	324	305	0.375723	126	-0.447358	1.78e-07	0.00241671	Y	-0.509992	2e-09	2.72757e-05	Y	-0.0626336	0.0425483	1	N	N	NA	N	NA
chr1	74416601	74416748	B1	-	43	5	60	0.895833	18	264	154	232	0.631579	112	342	190	305	0.642857	142	-0.264254	0.000157182	1	N	-0.252976	0.000189707	1	N	0.0112782	0.734171	1	N	Vil1	+	N	NA
chr1	74443661	74443807	B1	+	30	2	18	0.9375	10	356	92	202	0.794643	134	286	106	211	0.729592	124	-0.142857	0.0622419	1	N	-0.207908	0.00977586	1	N	-0.065051	0.0280224	1	N	Usp37	-	N	NA
chr1	74465757	74465904	B1	-	62	5	24	0.925373	13	518	134	359	0.794479	148	446	96	301	0.822878	124	-0.130895	0.0086338	1	N	-0.102495	0.0356584	1	N	0.0283997	0.238352	1	N	Usp37	-	N	NA
chr1	74532618	74532808	B2	+	19	2	18	0.904762	13	205	34	148	0.857741	129	183	36	165	0.835616	128	-0.0470213	0.747988	1	N	-0.0691455	0.542962	1	N	-0.0221241	0.518926	1	N	Usp37	-	N	NA
chr1	74539844	74539992	B1	+	50	12	38	0.806452	20	317	187	235	0.628968	150	229	189	186	0.547847	129	-0.177483	0.00694807	1	N	-0.258605	9.17e-05	1	N	-0.0811214	0.0128911	1	N	Usp37	-	N	NA
chr1	74540918	74541065	B1	-	12	8	18	0.6	20	137	55	88	0.713542	143	104	70	66	0.597701	126	0.113542	0.309479	1	N	-0.00229885	1	1	N	-0.115841	0.0208688	1	N	Usp37	-	N	NA
chr1	74546935	74547123	B2	-	23	9	28	0.71875	20	139	110	155	0.558233	137	124	81	155	0.604878	123	-0.160517	0.0905719	1	N	-0.113872	0.245151	1	N	0.0466451	0.340099	1	N	Plcd4	+	N	NA
chr1	74554979	74555129	B1	-	33	3	24	0.916667	15	239	101	142	0.702941	124	244	114	131	0.681564	124	-0.213725	0.00539749	1	N	-0.235102	0.00201311	1	N	-0.0213769	0.566362	1	N	Plcd4	+	N	NA
chr1	74557310	74557503	B2	+	23	7	21	0.766667	17	107	74	172	0.59116	119	97	72	161	0.573964	111	-0.175506	0.0718235	1	N	-0.192702	0.0671159	1	N	-0.0171957	0.746347	1	N	Plcd4	+	N	NA
chr1	74587085	74587271	B2	+	7	14	19	0.333333	10	63	339	180	0.156716	148	48	251	131	0.160535	110	-0.176617	0.0622815	1	N	-0.172798	0.065761	1	N	0.0038187	0.916897	1	N	Zfp142	-	N	NA
chr1	74651236	74651428	B2	-	25	8	52	0.757576	17	318	60	320	0.84127	144	260	81	258	0.762463	122	0.0836941	0.223089	1	N	0.00488759	1	1	N	-0.0788065	0.00847898	1	N	N	NA	N	NA
chr1	74653420	74653787	IAP_LTR	-	215	16	158	0.930736	21	1515	155	779	0.907186	134	1492	150	662	0.908648	127	-0.0235503	0.270776	1	N	-0.0220879	0.322402	1	N	0.00146236	0.904411	1	N	N	NA	N	NA
chr1	74660232	74660599	IAP_LTR	-	145	7	146	0.953947	16	1365	236	825	0.852592	132	1494	176	717	0.894611	129	-0.101355	0.000191427	0.372518	N	-0.0593366	0.0162991	1	N	0.0420186	0.000330456	0.643066	N	N	NA	N	NA
chr1	74671251	74671441	B2	-	27	0	39	1	11	382	59	292	0.866213	126	342	58	226	0.855	108	-0.133787	0.0361633	1	N	-0.145	0.0365009	1	N	-0.0112132	0.690099	1	N	Ttll4	+	N	NA
chr1	74674266	74674413	B1	-	29	0	21	1	10	334	119	236	0.737307	140	248	102	224	0.708571	119	-0.262693	0.00026021	1	N	-0.291429	0.000110523	1	N	-0.0287354	0.381402	1	N	Ttll4	+	N	NA
chr1	74692915	74693100	B2	-	25	0	36	1	13	228	95	285	0.705882	123	287	129	304	0.689904	147	-0.294118	0.000317797	1	N	-0.310096	0.000171435	1	N	-0.0159785	0.686761	1	N	Ttll4	+	N	NA
chr1	74710296	74710503	B2	+	28	3	25	0.903226	14	191	109	294	0.636667	150	143	61	156	0.70098	94	-0.266559	0.00230716	1	N	-0.202245	0.0172544	1	N	0.0643137	0.150167	1	N	N	NA	N	NA
chr1	74712078	74712269	B2	-	18	9	18	0.666667	15	118	120	200	0.495798	149	71	81	117	0.467105	94	-0.170868	0.106428	1	N	-0.199561	0.0627993	1	N	-0.0286931	0.604464	1	N	N	NA	N	NA
chr1	74719840	74719987	B1	-	32	6	58	0.842105	16	326	184	279	0.639216	133	264	158	223	0.625592	110	-0.20289	0.012478	1	N	-0.216513	0.00748459	1	N	-0.0136233	0.682454	1	N	Cyp27a1	+	N	NA
chr1	74847009	74847200	B2	-	23	10	31	0.69697	13	316	104	263	0.752381	138	288	98	284	0.746114	137	0.0554113	0.532044	1	N	0.0491443	0.537236	1	N	-0.00626696	0.870873	1	N	N	NA	N	NA
chr1	74866919	74867064	B1	-	34	5	45	0.871795	12	476	186	383	0.719033	152	301	113	292	0.727053	103	-0.152762	0.0410238	1	N	-0.144742	0.055878	1	N	0.00801991	0.833837	1	N	N	NA	N	NA
chr1	74880441	74880630	B2	-	20	12	36	0.625	17	196	135	246	0.592145	147	159	114	231	0.582418	128	-0.032855	0.850873	1	N	-0.0425824	0.707203	1	N	-0.00972743	0.868108	1	N	N	NA	N	NA
chr1	75030916	75031062	B1	-	20	3	13	0.869565	12	170	88	85	0.658915	116	180	77	91	0.700389	119	-0.21065	0.0386586	1	N	-0.169176	0.0960946	1	N	0.0414744	0.345232	1	N	Nhej1	-	N	NA
chr1	75131844	75132035	B2	-	16	9	31	0.64	14	139	193	187	0.418675	134	135	171	198	0.441176	129	-0.221325	0.0369085	1	N	-0.198824	0.0621391	1	N	0.0225018	0.576132	1	N	Slc23a3	-	N	NA
chr1	75161404	75161551	B1	+	45	7	26	0.865385	13	305	260	300	0.539823	146	257	172	227	0.599068	111	-0.325562	2.97e-06	0.0404868	N	-0.266317	0.000110296	1	N	0.0592446	0.0704568	1	N	N	NA	N	NA
chr1	75165606	75165792	B2	-	28	3	37	0.903226	17	234	67	263	0.777409	141	190	41	189	0.822511	106	-0.125817	0.162155	1	N	-0.080715	0.316733	1	N	0.0451022	0.231743	1	N	N	NA	N	NA
chr1	75238326	75238473	B1	-	31	1	16	0.96875	8	412	139	293	0.747731	143	279	77	299	0.783708	112	-0.221019	0.00228105	1	N	-0.185042	0.00978689	1	N	0.0359765	0.231491	1	N	Dnajb2	+	N	NA
chr1	75255314	75255504	B2	-	32	2	25	0.941176	20	172	73	153	0.702041	134	161	55	152	0.74537	124	-0.239136	0.00178531	1	N	-0.195806	0.00838521	1	N	0.0433296	0.348365	1	N	Ptprn	-	N	NA
chr1	75266728	75266874	B1	-	42	9	27	0.823529	20	227	114	229	0.665689	147	180	111	189	0.618557	125	-0.15784	0.0237101	1	N	-0.204973	0.00414092	1	N	-0.0471324	0.243355	1	N	N	NA	N	NA
chr1	75435204	75435389	B2	+	17	6	22	0.73913	15	78	146	108	0.348214	112	79	174	131	0.312253	130	-0.390916	0.000456118	1	N	-0.426877	0.000107713	0.833378	N	-0.0359613	0.435296	1	N	N	NA	N	NA
chr1	75438496	75438689	B2	-	24	1	23	0.96	12	290	82	130	0.77957	129	238	90	131	0.72561	119	-0.18043	0.0384564	1	N	-0.23439	0.00772974	1	N	-0.0539601	0.113213	1	N	Gmppa	+	N	NA
chr1	75629946	75630144	B2	-	18	8	19	0.692308	15	154	62	113	0.712963	112	162	81	108	0.666667	120	0.0206553	0.821414	1	N	-0.025641	1	1	N	-0.0462963	0.313136	1	N	N	NA	N	NA
chr1	75713752	75715492	L1MdTFI	-	449	43	520	0.912602	10	2009	6095	4179	0.247902	126	1469	5856	3864	0.200546	114	-0.664699	8.81e-202	6.7454e-199	Y	-0.712056	8.47e-236	6.4899e-233	Y	-0.0473562	2.11e-12	1.61699e-09	N	N	NA	N	NA
chr1	75822231	75822378	B1	-	17	4	15	0.809524	12	164	73	111	0.691983	117	136	91	133	0.599119	121	-0.117541	0.325819	1	N	-0.210405	0.0636635	1	N	-0.0928642	0.0414175	1	N	N	NA	N	NA
chr1	76249678	76249866	B2	-	15	6	15	0.714286	18	88	78	54	0.53012	110	98	63	65	0.608696	113	-0.184165	0.161495	1	N	-0.10559	0.474378	1	N	0.0785752	0.180184	1	N	N	NA	N	NA
chr1	76304553	76304699	B1	-	39	10	28	0.795918	11	462	196	279	0.702128	139	342	148	243	0.697959	109	-0.0937907	0.193435	1	N	-0.0979592	0.187952	1	N	-0.00416848	0.896456	1	N	N	NA	N	NA
chr1	76311962	76312485	L1MdA	+	68	23	159	0.747253	12	1199	799	1440	0.6001	155	863	443	972	0.660796	102	-0.147153	0.00579549	1	N	-0.0864564	0.107076	1	N	0.0606962	0.000422467	1	N	N	NA	N	NA
chr1	76351328	76351772	L1MdTFIII	+	72	8	127	0.9	9	649	778	1007	0.4548	117	573	654	1050	0.466993	103	-0.4452	4.09e-16	5.83085e-13	Y	-0.433007	3.35e-15	4.7745e-12	Y	0.0121924	0.532312	1	N	N	NA	N	NA
chr1	76459995	76460476	L1MdTFI	+	110	23	203	0.827068	12	484	1453	1059	0.249871	111	345	1049	823	0.247489	86	-0.577197	4.99e-41	3.82422e-38	Y	-0.579578	2.74e-40	2.09755e-37	Y	-0.0023817	0.903025	1	N	N	NA	N	NA
chr1	76721509	76721657	B1	+	31	7	32	0.815789	14	356	77	187	0.822171	124	279	75	238	0.788136	120	0.00638143	1	1	N	-0.0276539	0.834795	1	N	-0.0340353	0.238965	1	N	N	NA	N	NA
chr1	76750188	76750381	B2	-	27	8	40	0.771429	15	275	73	222	0.79023	115	168	60	194	0.736842	85	0.0188013	0.828371	1	N	-0.0345865	0.836065	1	N	-0.0533878	0.156927	1	N	N	NA	N	NA
chr1	76773341	76773707	IAP_LTR	-	133	1	97	0.992537	11	1517	147	763	0.911659	119	1395	178	628	0.88684	112	-0.0808787	0.000212457	0.413441	N	-0.105697	5.7e-06	0.0110978	N	-0.0248182	0.0193182	1	N	N	NA	N	NA
chr1	76777645	76778011	IAP_LTR	-	140	15	76	0.903226	11	1574	65	486	0.960342	108	1410	110	590	0.927632	109	0.0571159	0.00322939	1	N	0.0244058	0.262166	1	N	-0.0327101	6.57e-05	0.127824	N	N	NA	N	NA
chr1	77417621	77417765	B1	+	35	2	11	0.945946	16	237	87	115	0.731481	147	180	72	98	0.714286	118	-0.214464	0.00229649	1	N	-0.23166	0.00195068	1	N	-0.0171958	0.707163	1	N	Epha4	-	N	NA
chr1	77439068	77439216	B1	+	21	1	22	0.954545	11	161	133	159	0.547619	116	125	159	155	0.440141	114	-0.406926	7.29e-05	0.992445	N	-0.514405	1.32e-06	0.0179732	N	-0.107478	0.0100677	1	N	Epha4	-	N	NA
chr1	77477533	77478025	MT2	+	33	0	31	1	8	388	146	395	0.726592	121	378	135	358	0.736842	112	-0.273408	5.18e-05	0.0734628	N	-0.263158	9.3e-05	0.131943	N	0.0102503	0.727551	1	N	Epha4	-	N	NA
chr1	77483437	77483924	MT2	+	42	5	41	0.893617	11	435	138	281	0.759162	110	352	124	299	0.739496	103	-0.134455	0.0456626	1	N	-0.154121	0.0201754	1	N	-0.0196665	0.474437	1	N	Epha4	-	N	NA
chr1	77606357	77606504	B1	-	22	1	21	0.956522	15	173	82	86	0.678431	117	153	71	79	0.683036	104	-0.27809	0.00354113	1	N	-0.273486	0.00359751	1	N	0.00460434	0.922113	1	N	N	NA	N	NA
chr1	77710977	77711117	B1	-	78	7	55	0.917647	20	352	79	203	0.816705	94	287	59	212	0.82948	81	-0.100942	0.0248483	1	N	-0.0881673	0.0442205	1	N	0.0127744	0.705754	1	N	N	NA	N	NA
chr1	77783488	77783846	L1MdA	+	79	12	80	0.868132	9	1103	284	956	0.795242	128	580	203	647	0.740741	82	-0.0728903	0.104559	1	N	-0.127391	0.00669187	1	N	-0.0545008	0.00381128	1	N	N	NA	N	NA
chr1	77805038	77805185	B1	-	20	4	24	0.833333	16	234	31	82	0.883019	117	183	53	67	0.775424	105	0.0496855	0.509703	1	N	-0.0579096	0.613488	1	N	-0.107595	0.00173	1	N	N	NA	N	NA
chr1	78046173	78046663	IAP_LTR	-	168	5	91	0.971098	14	1552	235	596	0.868495	126	1335	194	609	0.87312	116	-0.102604	1.44e-05	0.0279686	N	-0.0979786	2.72e-05	0.052892	N	0.004625	0.71648	1	N	N	NA	N	NA
chr1	78246814	78247263	L1MdTFII	-	149	24	244	0.861272	17	425	1404	1240	0.232367	126	394	1064	1079	0.270233	107	-0.628904	8.34e-62	6.49458e-59	Y	-0.591038	1.18e-52	9.22825e-50	Y	0.0378658	0.0132973	1	N	N	NA	N	NA
chr1	78248540	78248686	B1	+	27	9	48	0.75	14	391	144	265	0.730841	136	295	121	256	0.709135	117	-0.0191589	1	1	N	-0.0408654	0.703313	1	N	-0.0217065	0.466779	1	N	N	NA	N	NA
chr1	78267216	78267363	B1	-	31	6	29	0.837838	11	366	105	222	0.77707	118	369	92	191	0.800434	115	-0.0607678	0.535212	1	N	-0.037404	0.672815	1	N	0.0233638	0.422425	1	N	N	NA	N	NA
chr1	78475145	78475345	B2	+	27	0	28	1	11	305	58	207	0.84022	119	256	84	292	0.752941	133	-0.15978	0.0211988	1	N	-0.247059	0.00126728	1	N	-0.0872792	0.00472218	1	N	Farsb	-	N	NA
chr1	78535152	78535302	B1	+	19	3	32	0.863636	12	309	164	179	0.653277	134	218	132	167	0.622857	104	-0.210359	0.0620628	1	N	-0.240779	0.0225758	1	N	-0.0304198	0.378734	1	N	Mogat1	+	N	NA
chr1	78552088	78552235	B1	+	28	0	17	1	9	262	101	175	0.721763	109	228	98	159	0.699387	101	-0.278237	0.00021553	1	N	-0.300613	0.000100648	1	N	-0.0223766	0.555864	1	N	N	NA	N	NA
chr1	78629851	78630039	B2	-	35	9	23	0.795455	14	254	109	154	0.699725	106	257	106	210	0.707989	117	-0.09573	0.220217	1	N	-0.0874656	0.287662	1	N	0.00826446	0.870875	1	N	N	NA	N	NA
chr1	78633859	78634006	B1	-	39	15	56	0.722222	22	254	102	169	0.713483	110	242	124	220	0.661202	122	-0.00873908	1	1	N	-0.06102	0.439804	1	N	-0.052281	0.148472	1	N	N	NA	N	NA
chr1	78657063	78657210	B1	-	29	9	58	0.763158	16	136	315	251	0.301552	120	108	339	188	0.241611	110	-0.461606	2.72e-08	0.000370873	Y	-0.521547	1.78e-10	2.42127e-06	Y	-0.0599414	0.0510047	1	N	N	NA	N	NA
chr1	78669122	78669265	B1	-	24	0	15	1	13	177	51	147	0.776316	125	87	78	168	0.527273	111	-0.223684	0.00583402	1	N	-0.472727	1.75e-06	0.0238407	N	-0.249043	2.69e-07	0.00366356	N	Acsl3	+	N	NA
chr1	78954945	78955451	L1MdA	-	100	11	149	0.900901	10	1023	313	952	0.765719	98	1070	337	987	0.760483	95	-0.135182	0.00054518	1	N	-0.140418	0.000382355	1	N	-0.00523527	0.753385	1	N	N	NA	N	NA
chr1	78989718	78990422	L1MdA	-	154	47	272	0.766169	18	1768	613	1498	0.742545	140	1176	460	1191	0.718826	105	-0.023624	0.501043	1	N	-0.0473427	0.180785	1	N	-0.0237187	0.095239	1	N	N	NA	N	NA
chr1	79045197	79045456	L1MdTFIII	-	31	8	129	0.794872	14	385	295	779	0.566176	125	305	239	558	0.560662	95	-0.228695	0.00445138	1	N	-0.23421	0.00408289	1	N	-0.00551471	0.861984	1	N	N	NA	N	NA
chr1	79098414	79099098	L1MdA	+	130	12	192	0.915493	11	1765	552	1599	0.761761	133	1450	538	1319	0.729376	111	-0.153732	4.75e-06	0.0152671	N	-0.186117	9.32e-08	0.0002994	N	-0.0323846	0.0152984	1	N	N	NA	N	NA
chr1	79126161	79126726	L1MdGF	-	267	26	238	0.911263	15	1469	1106	1738	0.570485	128	1234	1220	1689	0.502852	121	-0.340777	5.68e-35	4.87572e-32	Y	-0.40841	1.41e-46	1.21355e-43	Y	-0.067633	1.73e-06	0.00148288	N	N	NA	N	NA
chr1	79184767	79184914	B1	-	20	6	26	0.769231	13	241	80	130	0.750779	113	182	89	104	0.671587	97	-0.018452	1	1	N	-0.0976441	0.382347	1	N	-0.0791921	0.0359357	1	N	N	NA	N	NA
chr1	79281905	79282187	L1MdA	-	54	9	91	0.857143	11	908	230	685	0.797891	136	584	131	485	0.816783	92	-0.0592518	0.329985	1	N	-0.0403596	0.496762	1	N	0.0188922	0.335302	1	N	N	NA	N	NA
chr1	79380836	79381365	L1MdTFI	+	248	45	336	0.846416	21	482	1591	1173	0.232513	111	420	1374	1125	0.234114	100	-0.613903	5.7e-94	4.36637e-91	Y	-0.612303	1.79e-91	1.36891e-88	Y	0.00160045	0.908998	1	N	N	NA	N	NA
chr1	79488365	79488665	L1MdA	+	107	15	133	0.877049	15	691	258	602	0.728135	98	737	459	692	0.616221	120	-0.148914	0.000238777	0.767431	N	-0.260828	1.24e-09	3.99598e-06	Y	-0.111914	5.14e-08	0.000165275	N	N	NA	N	NA
chr1	79556077	79556361	L1MdTFIII	-	54	14	100	0.794118	14	599	358	656	0.625914	141	442	240	526	0.648094	103	-0.168203	0.00575833	1	N	-0.146024	0.0153992	1	N	0.0221795	0.376339	1	N	N	NA	N	NA
chr1	79567149	79567339	B2	+	19	11	18	0.633333	17	123	140	98	0.467681	124	110	123	71	0.472103	107	-0.165653	0.121873	1	N	-0.16123	0.120802	1	N	0.0044224	0.928431	1	N	N	NA	N	NA
chr1	79679965	79680109	B1	-	29	11	10	0.725	10	284	144	153	0.663551	119	281	137	205	0.672249	131	-0.0614486	0.486045	1	N	-0.0527512	0.596704	1	N	0.0086974	0.826716	1	N	N	NA	N	NA
chr1	79718168	79718314	B1	+	22	1	17	0.956522	10	127	35	87	0.783951	64	174	50	80	0.776786	77	-0.172571	0.0519715	1	N	-0.179736	0.0548978	1	N	-0.0071649	0.901439	1	N	Wdfy1	-	N	NA
chr1	79722708	79722856	B1	+	23	0	17	1	5	219	74	110	0.74744	52	273	49	141	0.847826	59	-0.25256	0.00342162	1	N	-0.152174	0.0565665	1	N	0.100386	0.00238338	1	N	Wdfy1	-	N	NA
chr1	79755745	79755935	B2	-	20	3	13	0.869565	9	245	59	197	0.805921	126	276	60	168	0.821429	127	-0.0636442	0.587927	1	N	-0.0481366	0.778105	1	N	0.0155075	0.684191	1	N	Wdfy1	-	N	NA
chr1	79882134	79882281	B1	-	30	1	20	0.967742	17	198	53	112	0.788845	126	128	56	89	0.695652	93	-0.178897	0.0142248	1	N	-0.27209	0.000703818	1	N	-0.0931924	0.0331426	1	N	N	NA	N	NA
chr1	79961761	79962253	MT2	+	20	1	23	0.952381	8	301	69	212	0.813514	102	319	83	237	0.793532	112	-0.138867	0.144139	1	N	-0.158849	0.0924471	1	N	-0.0199812	0.526277	1	N	N	NA	N	NA
chr1	79989634	79989774	B1	-	35	6	43	0.853659	11	556	166	250	0.770083	124	443	96	269	0.821892	103	-0.0835754	0.252634	1	N	-0.0317661	0.831179	1	N	0.0518093	0.0249805	1	N	N	NA	N	NA
chr1	80007667	80008193	L1MdA	-	161	6	166	0.964072	12	1582	409	1197	0.794576	124	1253	344	1221	0.784596	106	-0.169496	1.15e-09	3.70315e-06	N	-0.179476	3.12e-10	1.00376e-06	N	-0.00997947	0.483225	1	N	N	NA	N	NA
chr1	80045379	80045648	L1MdGF	+	50	4	37	0.925926	7	846	164	555	0.837624	123	729	125	418	0.85363	101	-0.0883022	0.0868895	1	N	-0.0722959	0.162429	1	N	0.0160062	0.36869	1	N	N	NA	N	NA
chr1	80228198	80228386	B2	+	11	9	4	0.55	12	113	60	43	0.653179	108	120	53	39	0.693642	107	0.103179	0.46031	1	N	0.143642	0.211479	1	N	0.0404624	0.491658	1	N	N	NA	N	NA
chr1	80316853	80317042	B2	+	24	1	19	0.96	11	135	126	198	0.517241	117	115	116	152	0.497835	97	-0.442759	7.33e-06	0.0567224	N	-0.462165	2.55e-06	0.0197484	N	-0.0194059	0.717916	1	N	Cul3	-	N	NA
chr1	80693588	80694314	L1MdA	-	173	11	185	0.940217	9	2357	397	1852	0.855846	120	1681	249	1477	0.870984	96	-0.0843713	0.000847945	1	N	-0.0692329	0.00459598	1	N	0.0151384	0.143432	1	N	Dock10	-	N	NA
chr1	80983780	80984440	L1MdTFII	+	87	17	124	0.836538	6	530	1884	1410	0.219553	110	597	1571	1492	0.275369	108	-0.616986	1.23e-38	9.5753e-36	Y	-0.561169	4.88e-31	3.80485e-28	Y	0.0558164	1.27e-05	0.00989059	N	N	NA	N	NA
chr1	81376198	81376344	B1	-	13	7	32	0.65	13	177	120	152	0.59596	115	127	98	149	0.564444	96	-0.0540404	0.814359	1	N	-0.0855556	0.491101	1	N	-0.0315152	0.474979	1	N	N	NA	N	NA
chr1	81419669	81420731	L1MdTFII	+	266	96	611	0.734807	16	947	3050	2251	0.236928	114	845	3248	2210	0.20645	115	-0.497879	5.05e-80	3.93428e-77	Y	-0.528357	1.53e-92	1.19112e-89	Y	-0.0304777	0.000989024	0.77045	N	N	NA	N	NA
chr1	81443878	81444458	L1MdA	+	72	48	99	0.6	12	206	714	631	0.223913	91	306	608	727	0.334792	97	-0.376087	2.3e-16	7.39494e-13	Y	-0.265208	3.19e-08	0.000102497	Y	0.110879	1.37e-07	0.000440129	N	N	NA	N	NA
chr1	81498476	81498948	L1MdTFI	+	129	21	201	0.86	13	428	1337	988	0.242493	110	377	1277	951	0.227932	103	-0.617507	3.91e-52	2.99685e-49	Y	-0.632068	1.18e-54	9.05754e-52	Y	-0.0145606	0.333095	1	N	N	NA	N	NA
chr1	81541119	81541260	B1	-	32	5	19	0.864865	14	223	60	122	0.787986	103	234	62	152	0.790541	117	-0.076879	0.384578	1	N	-0.0743243	0.385348	1	N	0.00255468	1	1	N	N	NA	N	NA
chr1	81799973	81800120	B1	+	42	6	9	0.875	19	201	48	90	0.807229	113	183	21	78	0.897059	94	-0.0677711	0.31245	1	N	0.0220588	0.611223	1	N	0.0898299	0.00856754	1	N	N	NA	N	NA
chr1	81806362	81806510	B1	-	20	4	10	0.833333	17	154	45	62	0.773869	132	124	32	55	0.794872	106	-0.059464	0.610142	1	N	-0.0384615	0.789189	1	N	0.0210024	0.697662	1	N	N	NA	N	NA
chr1	82173621	82174134	L1MdTFIII	+	91	11	138	0.892157	10	867	800	1181	0.520096	126	760	610	1234	0.554745	113	-0.372061	5.82e-15	8.29355e-12	Y	-0.337412	1.09e-12	1.55917e-09	Y	0.0346485	0.0573988	1	N	N	NA	N	NA
chr1	82212168	82212314	B1	+	25	0	23	1	16	153	71	100	0.683036	110	123	50	95	0.710983	90	-0.316964	0.000238182	1	N	-0.289017	0.00081672	1	N	0.0279469	0.583407	1	N	N	NA	N	NA
chr1	82396583	82397069	MT2	-	50	13	39	0.793651	13	467	145	311	0.763072	119	410	126	278	0.764925	106	-0.0305789	0.642443	1	N	-0.0287254	0.752403	1	N	0.00185348	0.944608	1	N	Rhbdd1	+	N	NA
chr1	82402553	82403045	MT2	-	44	6	30	0.88	10	481	165	328	0.744582	130	407	129	321	0.759328	114	-0.135418	0.0392423	1	N	-0.120672	0.0542645	1	N	0.0147463	0.588938	1	N	Rhbdd1	+	N	NA
chr1	82421115	82421607	MT2	-	32	0	16	1	7	358	78	217	0.821101	96	364	82	211	0.816143	98	-0.178899	0.00505025	1	N	-0.183857	0.00290592	1	N	-0.00495742	0.861661	1	N	Rhbdd1	+	N	NA
chr1	82593951	82594100	B1	-	37	2	17	0.948718	14	260	83	108	0.758017	119	244	91	131	0.728358	123	-0.1907	0.00413295	1	N	-0.22036	0.00141824	1	N	-0.0296593	0.380884	1	N	Col4a3	+	N	NA
chr1	82928557	82928741	B2	+	26	2	17	0.928571	15	205	49	136	0.807087	133	182	51	120	0.781116	123	-0.121485	0.128354	1	N	-0.147456	0.0815616	1	N	-0.0259707	0.501827	1	N	N	NA	N	NA
chr1	82942330	82942474	B1	-	23	4	35	0.851852	16	224	44	157	0.835821	109	192	33	181	0.853333	106	-0.016031	1	1	N	0.00148148	1	1	N	0.0175124	0.6202	1	N	N	NA	N	NA
chr1	83031132	83031678	MT2	+	34	1	25	0.971429	10	272	150	233	0.64455	115	223	159	238	0.58377	117	-0.326879	1.64e-05	0.0232799	N	-0.387659	6.29e-07	0.00089263	Y	-0.0607801	0.0817117	1	N	Slc19a3	-	N	NA
chr1	83180996	83181185	B2	-	19	3	22	0.863636	11	221	103	171	0.682099	124	189	73	175	0.721374	112	-0.181538	0.0940863	1	N	-0.142262	0.209909	1	N	0.0392753	0.319666	1	N	Daw1	+	N	NA
chr1	83369684	83369986	L1MdA	+	83	16	139	0.838384	14	937	289	885	0.764274	126	606	197	737	0.75467	95	-0.0741098	0.106296	1	N	-0.0837139	0.078359	1	N	-0.00960407	0.632364	1	N	Sphkap	-	N	NA
chr1	83462670	83463410	L1MdA	-	212	18	393	0.921739	15	1391	1525	2079	0.477023	122	765	1194	1800	0.390505	95	-0.444716	2.27e-44	7.31158e-41	Y	-0.531234	1.46e-58	4.69741e-55	Y	-0.086518	2.34e-09	7.53391e-06	N	N	NA	N	NA
chr1	83517012	83517508	L1MdTFIII	-	91	24	193	0.791304	11	469	1513	1095	0.23663	115	321	1570	966	0.169751	108	-0.554675	1.27e-33	1.80402e-30	Y	-0.621553	2.05e-44	2.92163e-41	Y	-0.0668782	2.55e-07	0.000363634	N	N	NA	N	NA
chr1	83615304	83615618	L1MdA	+	87	42	127	0.674419	16	908	347	776	0.723506	131	704	307	630	0.69634	107	0.0490874	0.257851	1	N	0.0219217	0.613011	1	N	-0.0271657	0.161933	1	N	N	NA	N	NA
chr1	83673151	83673465	L1MdA	+	61	5	114	0.924242	10	1176	284	733	0.805479	126	826	225	702	0.785918	101	-0.118763	0.0149928	1	N	-0.138324	0.00456699	1	N	-0.0195613	0.24718	1	N	N	NA	N	NA
chr1	83819613	83819878	L1MdTFI	+	35	6	43	0.853659	6	433	499	651	0.464592	119	420	379	689	0.525657	110	-0.389066	5.79e-07	0.000443786	Y	-0.328001	3.34e-05	0.0255516	N	0.0610648	0.0121627	1	N	N	NA	N	NA
chr1	84121708	84122236	L1MdA	+	175	5	157	0.972222	13	715	1245	1273	0.364796	122	572	824	920	0.409742	92	-0.607426	5.32e-64	1.70891e-60	Y	-0.56248	1.24e-54	3.99538e-51	Y	0.0449462	0.00857613	1	N	Pid1	-	N	NA
chr1	84167222	84167721	MT2	+	56	5	67	0.918033	16	415	155	283	0.72807	112	332	156	310	0.680328	103	-0.189963	0.000581472	0.825109	N	-0.237705	4.08e-05	0.0579628	N	-0.0477423	0.0911124	1	N	Pid1	-	N	NA
chr1	84263511	84264877	L1MdA	+	382	12	317	0.969543	9	3153	1639	3889	0.657972	125	2780	1431	3514	0.660176	118	-0.311572	2.11e-50	6.77612e-47	Y	-0.309367	2.18e-49	7.00753e-46	Y	0.00220411	0.841085	1	N	Pid1	-	N	NA
chr1	84312152	84312298	B1	+	20	12	43	0.625	15	308	107	190	0.742169	125	256	85	162	0.750733	103	0.117169	0.151186	1	N	0.125733	0.140208	1	N	0.00856446	0.801668	1	N	N	NA	N	NA
chr1	84331812	84331959	B1	-	27	2	31	0.931034	10	224	202	269	0.525822	117	246	119	268	0.673973	110	-0.405213	7.95e-06	0.108211	N	-0.257062	0.0027995	1	N	0.148151	2.49e-05	0.338783	N	N	NA	N	NA
chr1	84379300	84379675	L1MdTFIII	-	79	8	93	0.908046	10	754	551	930	0.577778	127	566	523	781	0.519743	109	-0.330268	5.1e-11	7.25757e-08	Y	-0.388303	5.83e-14	8.2962e-11	Y	-0.0580349	0.0050084	1	N	Dner	-	N	NA
chr1	84451681	84452363	L1MdA	+	252	23	280	0.916364	15	1319	1654	2173	0.44366	153	1082	1177	1643	0.478973	115	-0.472704	1.37e-57	4.40851e-54	Y	-0.437391	3.14e-49	1.0079e-45	Y	0.0353134	0.0117139	1	N	Dner	-	N	NA
chr1	84527420	84527566	B1	-	15	8	17	0.652174	10	209	122	169	0.63142	130	173	71	153	0.709016	104	-0.020754	1	1	N	0.0568425	0.633734	1	N	0.0775965	0.0605197	1	N	Dner	-	N	NA
chr1	84612474	84612620	B1	-	33	0	37	1	10	550	172	268	0.761773	144	402	86	241	0.82377	108	-0.238227	0.000209184	1	N	-0.17623	0.00306751	1	N	0.0619976	0.010029	1	N	Dner	-	N	NA
chr1	84700608	84701344	L1MdA	+	132	19	287	0.874172	11	1286	1674	2187	0.434459	129	1230	1580	2130	0.437722	128	-0.439713	6.33e-28	2.03458e-24	Y	-0.43645	1.98e-27	6.36169e-24	Y	0.00326296	0.811124	1	N	N	NA	N	NA
chr1	84713220	84713364	B1	+	22	3	28	0.88	8	326	300	292	0.520767	134	278	193	261	0.590234	110	-0.359233	0.000321019	1	N	-0.289766	0.00300116	1	N	0.0694668	0.0233578	1	N	N	NA	N	NA
chr1	84818470	84818661	B2	+	19	3	42	0.863636	16	108	122	263	0.469565	126	153	110	273	0.581749	137	-0.394071	0.000507961	1	N	-0.281887	0.0111794	1	N	0.112184	0.0146226	1	N	Trip12	-	N	NA
chr1	84821531	84821675	B1	-	35	9	70	0.795455	19	264	256	293	0.507692	139	258	249	319	0.508876	144	-0.287762	0.000228202	1	N	-0.286579	0.000230698	1	N	0.00118343	1	1	N	Trip12	-	N	NA
chr1	84831899	84832093	B2	+	37	3	45	0.925	17	244	114	270	0.681564	128	248	111	241	0.690808	122	-0.243436	0.000785064	1	N	-0.234192	0.00135666	1	N	0.00924355	0.809533	1	N	Trip12	-	N	NA
chr1	84834473	84834620	B1	+	37	1	25	0.973684	17	205	137	162	0.599415	130	198	121	164	0.62069	129	-0.374269	4.39e-07	0.0059796	Y	-0.352995	2e-06	0.0272456	N	0.0212745	0.577737	1	N	Trip12	-	N	NA
chr1	84842234	84842427	B2	-	18	3	36	0.857143	19	124	93	173	0.571429	131	134	76	155	0.638095	125	-0.285714	0.0103898	1	N	-0.219048	0.0531557	1	N	0.0666667	0.167007	1	N	Fbxo36	+	N	NA
chr1	84849678	84849823	B1	+	35	0	61	1	20	91	314	196	0.224691	122	105	240	226	0.304348	117	-0.775309	2.12e-21	2.88744e-17	Y	-0.695652	3.19e-17	4.34713e-13	Y	0.0796565	0.0155316	1	N	Fbxo36	+	N	NA
chr1	84856921	84857061	B1	+	15	5	22	0.75	14	143	137	119	0.510714	136	129	106	99	0.548936	114	-0.239286	0.0613169	1	N	-0.201064	0.101401	1	N	0.0382219	0.425301	1	N	Fbxo36	+	N	NA
chr1	84866064	84866259	B2	+	18	3	24	0.857143	15	95	114	153	0.454545	123	70	87	144	0.44586	102	-0.402597	0.00041171	1	N	-0.411283	0.000367452	1	N	-0.00868558	0.915601	1	N	Fbxo36	+	N	NA
chr1	84867766	84867913	B1	-	38	6	46	0.863636	15	131	311	223	0.29638	115	154	248	212	0.383085	106	-0.567256	1.68e-13	2.28614e-09	Y	-0.480552	6.68e-10	9.09474e-06	Y	0.0867045	0.00869953	1	N	Fbxo36	+	N	NA
chr1	84876068	84876208	B1	+	24	0	15	1	10	305	76	148	0.800525	136	214	71	130	0.750877	105	-0.199475	0.0120998	1	N	-0.249123	0.0019666	1	N	-0.0496477	0.131756	1	N	Fbxo36	+	N	NA
chr1	85020459	85021177	L1MdA	-	108	18	133	0.857143	7	2625	532	2197	0.831486	159	2102	380	1326	0.846898	115	-0.0256573	0.542779	1	N	-0.0102452	0.898847	1	N	0.0154121	0.125988	1	N	N	NA	N	NA
chr1	85024482	85024673	B2	+	16	9	14	0.64	13	266	107	259	0.713137	212	236	82	186	0.742138	168	0.0731367	0.495755	1	N	0.102138	0.345373	1	N	0.0290016	0.441051	1	N	N	NA	N	NA
chr1	85040409	85040555	B1	-	39	16	35	0.709091	18	411	162	302	0.717277	178	354	197	280	0.642468	168	0.00818658	0.8766	1	N	-0.0666227	0.37556	1	N	-0.0748092	0.00727227	1	N	N	NA	N	NA
chr1	85057230	85057948	L1MdGF	-	158	14	188	0.918605	8	1716	1454	2272	0.541325	127	1383	1365	2036	0.503275	113	-0.37728	3.83e-26	3.28528e-23	Y	-0.41533	3.61e-30	3.09499e-27	Y	-0.0380498	0.00347966	1	N	N	NA	N	NA
chr1	85101386	85101532	B1	+	50	112	146	0.308642	63	721	761	1074	0.486505	529	709	762	1065	0.481985	523	0.177863	1.46e-05	0.19839	N	0.173343	2.94e-05	0.399551	N	-0.00451968	0.825159	1	N	A530032D15Rik	-	N	NA
chr1	85106227	85106767	MT2	+	43	32	162	0.573333	81	514	301	937	0.630675	602	495	342	865	0.591398	589	0.0573415	0.322051	1	N	0.0180645	0.80675	1	N	-0.039277	0.106442	1	N	A530032D15Rik	-	N	NA
chr1	85172507	85173000	MT2	+	28	3	41	0.903226	16	274	107	281	0.71916	144	244	108	256	0.693182	131	-0.184066	0.0325845	1	N	-0.210044	0.0124758	1	N	-0.0259783	0.465334	1	N	N	NA	N	NA
chr1	85178483	85178976	MT2	+	29	3	42	0.90625	14	407	148	327	0.733333	160	380	123	286	0.755467	148	-0.172917	0.035437	1	N	-0.150783	0.0538615	1	N	0.0221339	0.438095	1	N	N	NA	N	NA
chr1	85217084	85217276	B2	-	20	9	27	0.689655	16	185	98	224	0.65371	142	174	88	213	0.664122	129	-0.0359449	0.837987	1	N	-0.025533	0.838756	1	N	0.0104119	0.856558	1	N	N	NA	N	NA
chr1	85220572	85223930	L1MdA	+	677	139	1203	0.829657	16	9747	1170	5787	0.892828	163	8530	1339	7049	0.864323	172	0.0631708	1.81e-07	0.000581641	N	0.0346658	0.007078	1	N	-0.0285051	3.1e-10	9.96944e-07	N	N	NA	N	NA
chr1	85266397	85266889	MT2	+	19	14	33	0.575758	29	397	109	337	0.784585	348	304	117	264	0.72209	288	0.208827	0.00931895	1	N	0.146333	0.108301	1	N	-0.0624947	0.0313933	1	N	C130026I21Rik	-	N	NA
chr1	85315704	85315850	B1	-	19	19	10	0.5	12	258	114	167	0.693548	135	227	108	138	0.677612	120	0.193548	0.0183869	1	N	0.177612	0.0454496	1	N	-0.0159364	0.685126	1	N	N	NA	N	NA
chr1	85323075	85323401	IAP_LTR	-	33	5	43	0.868421	9	409	258	524	0.613193	134	424	179	424	0.703151	116	-0.255228	0.00153809	1	N	-0.16527	0.027156	1	N	0.0899575	0.000755123	1	N	N	NA	N	NA
chr1	85339778	85340294	L1MdA	-	50	19	91	0.724638	8	598	193	657	0.756005	72	535	258	580	0.674653	67	0.0313674	0.56168	1	N	-0.0499845	0.42329	1	N	-0.0813518	0.000362822	1	N	N	NA	N	NA
chr1	85515727	85515997	L1MdTFIII	+	33	15	84	0.6875	11	649	179	508	0.783816	116	490	183	611	0.728083	111	0.0963164	0.150508	1	N	0.0405832	0.615538	1	N	-0.0557332	0.0128902	1	N	N	NA	N	NA
chr1	85537698	85537838	B1	+	31	18	56	0.632653	21	437	232	388	0.653214	216	390	158	301	0.711679	174	0.0205607	0.758374	1	N	0.0790258	0.254616	1	N	0.0584651	0.030835	1	N	N	NA	N	NA
chr1	85603757	85604244	MT2	-	34	20	67	0.62963	32	358	238	515	0.600671	297	299	233	473	0.56203	274	-0.0289585	0.771901	1	N	-0.0675996	0.388171	1	N	-0.0386411	0.204147	1	N	Sp110	-	N	NA
chr1	85608855	85609001	B1	-	16	42	54	0.275862	38	321	266	336	0.546848	310	253	238	308	0.515275	272	0.270986	9.02e-05	1	N	0.239413	0.000741159	1	N	-0.0315734	0.326809	1	N	Sp140	+	N	NA
chr1	85610977	85611124	B1	-	52	33	89	0.611765	35	501	311	636	0.616995	298	461	293	559	0.611406	267	0.00523037	1	1	N	-0.00035887	1	1	N	-0.00558924	0.835479	1	N	Sp140	+	N	NA
chr1	85661147	85661293	B1	+	29	3	28	0.90625	15	217	101	169	0.68239	126	207	67	127	0.755474	101	-0.22386	0.00752692	1	N	-0.150776	0.072994	1	N	0.0730845	0.0549431	1	N	Sp100	+	N	NA
chr1	85781107	85781257	B1	-	57	2	37	0.966102	16	373	65	233	0.851598	114	225	77	220	0.745033	89	-0.114504	0.0134791	1	N	-0.221069	4.58e-05	0.62351	N	-0.106565	0.000416027	1	N	9930111H07Rik	+	N	NA
chr1	85784712	85784858	B1	+	32	3	29	0.914286	16	171	116	173	0.595819	116	109	108	153	0.502304	95	-0.318467	0.000133202	1	N	-0.411982	1.85e-06	0.0251363	N	-0.0935147	0.0378552	1	N	N	NA	N	NA
chr1	85788656	85788844	B2	-	38	5	52	0.883721	16	326	96	245	0.772512	118	219	82	252	0.727575	96	-0.111209	0.119231	1	N	-0.156146	0.0254425	1	N	-0.0449371	0.188973	1	N	N	NA	N	NA
chr1	85801677	85801870	B2	-	25	0	41	1	11	348	155	308	0.691849	136	260	111	270	0.700809	112	-0.308151	0.000179439	1	N	-0.299191	0.000311019	1	N	0.00895972	0.823513	1	N	Cab39	+	N	NA
chr1	85812696	85812851	B1	-	15	5	10	0.75	10	156	124	97	0.557143	128	131	119	59	0.524	105	-0.192857	0.105903	1	N	-0.226	0.0625466	1	N	-0.0331429	0.484985	1	N	Cab39	+	N	NA
chr1	85858586	85858738	B1	-	26	8	10	0.764706	11	331	84	141	0.79759	140	211	92	127	0.69637	109	0.0328845	0.659468	1	N	-0.0683362	0.552732	1	N	-0.101221	0.00209982	1	N	N	NA	N	NA
chr1	85862689	85862835	B1	+	35	1	34	0.972222	14	397	24	208	0.942993	126	305	21	141	0.935583	95	-0.0292293	0.709839	1	N	-0.0366394	0.710789	1	N	-0.00741005	0.756928	1	N	N	NA	N	NA
chr1	85883986	85884129	B1	-	23	7	18	0.766667	12	275	88	155	0.757576	132	225	71	122	0.760135	107	-0.00909091	1	1	N	-0.00653153	1	1	N	0.00255938	1	1	N	N	NA	N	NA
chr1	85918024	85918171	B1	+	38	16	17	0.703704	18	244	92	141	0.72619	122	254	86	129	0.747059	119	0.0224868	0.744426	1	N	0.0433551	0.50597	1	N	0.0208683	0.542441	1	N	N	NA	N	NA
chr1	85921506	85921651	B1	-	87	4	85	0.956044	22	199	322	312	0.381958	105	146	395	315	0.269871	108	-0.574086	2.1e-27	2.863e-23	Y	-0.686173	6.94e-38	9.44695e-34	Y	-0.112087	0.000108452	1	N	N	NA	N	NA
chr1	85996064	85996209	B1	+	31	8	41	0.794872	16	342	64	180	0.842365	119	306	49	226	0.861972	118	0.0474927	0.493043	1	N	0.0671	0.239239	1	N	0.0196073	0.47545	1	N	N	NA	N	NA
chr1	86014017	86014164	B1	-	68	1	44	0.985507	19	440	91	220	0.828625	126	389	73	258	0.841991	121	-0.156882	0.000125057	1	N	-0.143516	0.000303798	1	N	0.0133661	0.607587	1	N	N	NA	N	NA
chr1	86077085	86077231	B1	+	24	1	8	0.96	11	240	99	114	0.707965	154	194	67	112	0.743295	126	-0.252035	0.00439717	1	N	-0.216705	0.0126496	1	N	0.0353304	0.358167	1	N	Psmd1	+	N	NA
chr1	86123352	86123544	B2	-	21	8	19	0.724138	12	189	132	187	0.588785	128	154	120	189	0.562044	119	-0.135353	0.171048	1	N	-0.162094	0.114355	1	N	-0.0267413	0.560215	1	N	Psmd1	+	N	NA
chr1	86131999	86132184	B2	+	22	0	14	1	9	205	71	242	0.742754	131	179	75	200	0.704724	117	-0.257246	0.00314473	1	N	-0.295276	0.000872723	1	N	-0.0380292	0.332462	1	N	Psmd1	+	N	NA
chr1	86265960	86266107	B1	+	27	4	29	0.870968	12	275	148	208	0.650118	128	196	172	234	0.532609	123	-0.22085	0.0103223	1	N	-0.338359	0.000225969	1	N	-0.11751	0.000839978	1	N	Armc9	+	N	NA
chr1	86282694	86282880	B2	+	22	2	33	0.916667	19	156	54	156	0.742857	124	116	48	147	0.707317	105	-0.17381	0.075669	1	N	-0.20935	0.0448437	1	N	-0.0355401	0.483302	1	N	N	NA	N	NA
chr1	86309998	86310190	B2	+	19	4	5	0.826087	7	48	274	175	0.149068	129	56	289	155	0.162319	130	-0.677019	1.42e-11	1.10061e-07	Y	-0.663768	4.53e-11	3.50188e-07	Y	0.0132505	0.670051	1	N	N	NA	N	NA
chr1	86337574	86337721	B1	+	14	7	23	0.666667	11	202	112	202	0.643312	132	158	86	168	0.647541	107	-0.0233546	1	1	N	-0.0191257	1	1	N	0.00422888	0.929167	1	N	N	NA	N	NA
chr1	86340472	86340621	B1	+	17	5	11	0.772727	11	169	79	106	0.681452	119	133	94	118	0.585903	120	-0.0912757	0.475235	1	N	-0.186824	0.110969	1	N	-0.0955485	0.0357117	1	N	N	NA	N	NA
chr1	86431881	86432069	B2	+	41	6	29	0.87234	19	232	96	199	0.707317	134	155	96	202	0.61753	116	-0.165023	0.0215264	1	N	-0.254811	0.00066106	1	N	-0.0897872	0.0259814	1	N	N	NA	N	NA
chr1	86445009	86445154	B1	-	40	0	20	1	15	312	44	192	0.876404	137	248	80	124	0.756098	113	-0.123596	0.0138611	1	N	-0.243902	5.36e-05	0.729937	N	-0.120307	6.3e-05	0.858115	N	N	NA	N	NA
chr1	86471671	86471816	B1	-	63	5	23	0.926471	13	100	510	207	0.163934	120	113	576	176	0.164006	128	-0.762536	7.83e-38	1.06595e-33	Y	-0.762465	2.27e-38	3.08312e-34	Y	7.13793e-05	1	1	N	N	NA	N	NA
chr1	86473379	86473526	B1	-	49	3	22	0.942308	13	87	395	224	0.180498	122	92	393	204	0.189691	120	-0.76181	4.66e-29	6.34863e-25	Y	-0.752617	2.98e-28	4.0506e-24	Y	0.0091928	0.740832	1	N	N	NA	N	NA
chr1	86474216	86474407	B2	+	27	0	25	1	13	175	119	237	0.595238	135	170	115	205	0.596491	130	-0.404762	2.94e-06	0.0227178	N	-0.403509	2.93e-06	0.0226329	N	0.00125313	1	1	N	N	NA	N	NA
chr1	86485906	86486052	B1	-	37	1	28	0.973684	11	248	195	239	0.559819	114	286	267	232	0.517179	136	-0.413865	3.73e-08	0.000507176	Y	-0.456505	1.83e-09	2.48714e-05	Y	-0.0426404	0.201015	1	N	N	NA	N	NA
chr1	86486478	86486671	B2	-	16	5	15	0.761905	9	128	147	195	0.465455	121	144	178	179	0.447205	127	-0.29645	0.0115615	1	N	-0.3147	0.00613447	1	N	-0.0182496	0.680593	1	N	N	NA	N	NA
chr1	86491218	86491363	B1	+	37	2	31	0.948718	14	92	311	220	0.228288	130	103	300	190	0.255583	124	-0.72043	1.11e-19	1.51665e-15	Y	-0.693135	3.53e-18	4.81066e-14	Y	0.0272953	0.410839	1	N	N	NA	N	NA
chr1	86512871	86513011	B1	-	25	2	8	0.925926	7	319	119	207	0.728311	129	238	148	205	0.61658	119	-0.197615	0.022664	1	N	-0.309346	0.000694171	1	N	-0.11173	0.00077539	1	N	N	NA	N	NA
chr1	86539133	86539322	B2	-	41	2	41	0.953488	14	322	129	196	0.713969	111	364	150	313	0.708171	141	-0.239519	0.000219155	1	N	-0.245317	0.000139466	1	N	-0.00579775	0.886864	1	N	N	NA	N	NA
chr1	86539587	86539730	B1	-	56	3	46	0.949153	15	426	145	203	0.74606	114	397	192	353	0.674024	136	-0.203093	0.000150505	1	N	-0.275129	1.78e-06	0.0242086	N	-0.0720358	0.00796086	1	N	N	NA	N	NA
chr1	86539747	86539938	B2	-	20	10	27	0.666667	15	149	142	140	0.512027	114	153	184	177	0.454006	133	-0.154639	0.125835	1	N	-0.212661	0.0345985	1	N	-0.0580216	0.150396	1	N	N	NA	N	NA
chr1	86586439	86586584	B1	+	53	16	51	0.768116	20	235	290	341	0.447619	146	263	273	299	0.490672	144	-0.320497	6.16e-07	0.0083785	Y	-0.277444	1.06e-05	0.144176	N	0.0430526	0.175913	1	N	N	NA	N	NA
chr1	86608893	86609034	B1	-	25	2	25	0.925926	13	215	169	184	0.559896	148	238	141	155	0.627968	142	-0.36603	7.78e-05	1	N	-0.297958	0.00128861	1	N	0.0680725	0.0652763	1	N	N	NA	N	NA
chr1	86654761	86654953	B2	-	15	7	22	0.681818	11	205	81	235	0.716783	133	183	69	258	0.72619	130	0.034965	0.806955	1	N	0.0443723	0.627138	1	N	0.00940726	0.847437	1	N	N	NA	N	NA
chr1	86714041	86714233	B2	-	27	4	24	0.870968	11	244	137	269	0.64042	132	171	108	244	0.612903	108	-0.230548	0.00958095	1	N	-0.258065	0.00501853	1	N	-0.0275167	0.514209	1	N	Dis3l2	+	N	NA
chr1	86722791	86722938	B1	-	84	5	44	0.94382	19	507	132	257	0.793427	134	387	177	209	0.68617	116	-0.150393	0.000250964	1	N	-0.25765	3.7e-08	0.000503135	Y	-0.107257	2.28e-05	0.310179	N	Dis3l2	+	N	NA
chr1	86729172	86729318	B1	-	33	0	37	1	14	336	98	248	0.774194	138	263	127	180	0.674359	115	-0.225806	0.000539542	1	N	-0.325641	5.4e-06	0.0735328	N	-0.0998346	0.00170164	1	N	Dis3l2	+	N	NA
chr1	86853325	86853472	B1	+	19	3	22	0.863636	11	244	71	159	0.774603	120	212	107	137	0.664577	115	-0.0890332	0.431053	1	N	-0.19906	0.0603355	1	N	-0.110026	0.0026033	1	N	Dis3l2	+	N	NA
chr1	87025509	87025698	B2	-	22	5	14	0.814815	9	281	105	255	0.727979	132	201	84	211	0.705263	102	-0.0868355	0.376853	1	N	-0.109552	0.271295	1	N	-0.0227161	0.543824	1	N	Dis3l2	+	N	NA
chr1	87091309	87091451	B1	-	25	3	12	0.892857	8	326	65	151	0.83376	109	220	83	146	0.726073	91	-0.0590976	0.596393	1	N	-0.166785	0.0698239	1	N	-0.107687	0.000742159	1	N	N	NA	N	NA
chr1	87130698	87130894	B2	-	27	6	35	0.818182	17	264	60	258	0.814815	146	225	60	230	0.789474	131	-0.003367	1	1	N	-0.0287081	0.823075	1	N	-0.0253411	0.475149	1	N	N	NA	N	NA
chr1	87133919	87134286	IAP_LTR	-	182	10	112	0.947917	16	1667	271	769	0.860165	147	1579	224	882	0.875763	148	-0.0877515	0.000296151	0.576309	N	-0.072154	0.00199924	1	N	0.0155975	0.161766	1	N	N	NA	N	NA
chr1	87140482	87140849	IAP_LTR	-	172	4	71	0.977273	13	1288	274	762	0.824584	125	1278	211	719	0.858294	122	-0.152689	1.55e-09	3.01595e-06	N	-0.118979	3.38e-07	0.000657152	N	0.0337103	0.0115204	1	N	N	NA	N	NA
chr1	87163793	87163939	B1	+	20	1	15	0.952381	12	219	64	112	0.773852	133	183	33	74	0.847222	97	-0.178529	0.0561006	1	N	-0.105159	0.325764	1	N	0.0733706	0.0407928	1	N	N	NA	N	NA
chr1	87241541	87241689	B1	-	24	4	7	0.857143	7	279	156	234	0.641379	138	282	104	223	0.73057	126	-0.215764	0.0228457	1	N	-0.126573	0.182148	1	N	0.0891906	0.00679447	1	N	N	NA	N	NA
chr1	87256710	87256856	B1	-	17	3	16	0.85	9	253	130	175	0.660574	144	211	113	128	0.651235	113	-0.189426	0.0909293	1	N	-0.198765	0.0875699	1	N	-0.00933984	0.811891	1	N	N	NA	N	NA
chr1	87293673	87293859	B2	-	15	10	26	0.6	17	159	92	142	0.633466	139	143	73	192	0.662037	140	0.0334661	0.82866	1	N	0.062037	0.65709	1	N	0.0285709	0.560578	1	N	Efhd1	+	N	NA
chr1	87303186	87303374	B2	-	53	2	45	0.963636	20	315	81	240	0.795455	130	306	99	290	0.755556	141	-0.168182	0.00128362	1	N	-0.208081	0.000177025	1	N	-0.039899	0.204061	1	N	Efhd1	+	N	NA
chr1	87308432	87308621	B2	+	29	4	30	0.878788	21	128	98	155	0.566372	132	106	108	142	0.495327	121	-0.312416	0.000459157	1	N	-0.383461	2.19e-05	0.169105	N	-0.0710446	0.151867	1	N	Efhd1	+	N	NA
chr1	87311232	87311379	B1	-	49	11	55	0.816667	23	272	133	231	0.671605	131	212	106	206	0.666667	112	-0.145062	0.0246546	1	N	-0.15	0.0223004	1	N	-0.00493827	0.936545	1	N	N	NA	N	NA
chr1	87311916	87312061	B1	-	30	7	23	0.810811	20	168	98	115	0.631579	130	118	88	99	0.572816	104	-0.179232	0.0413827	1	N	-0.237995	0.00604401	1	N	-0.0587634	0.217184	1	N	N	NA	N	NA
chr1	87332315	87332462	B1	-	48	1	20	0.979592	12	314	237	240	0.569873	136	244	203	201	0.545861	115	-0.409719	2.22e-10	3.02446e-06	Y	-0.433731	5.28e-11	7.18439e-07	Y	-0.0240117	0.480751	1	N	Gigyf2	+	N	NA
chr1	87337206	87337367	B1	-	36	0	24	1	10	169	240	344	0.413203	127	190	288	283	0.39749	131	-0.586797	1.24e-13	1.69365e-09	Y	-0.60251	2.62e-14	3.56961e-10	Y	-0.0157134	0.680599	1	N	Gigyf2	+	N	NA
chr1	87365700	87365847	B1	+	43	0	24	1	14	435	88	203	0.83174	147	339	65	166	0.839109	116	-0.16826	0.000755397	1	N	-0.160891	0.0011446	1	N	0.00736895	0.789476	1	N	Gigyf2	+	N	NA
chr1	87460130	87460479	IAP_LTR	+	48	6	54	0.888889	7	1234	206	736	0.856944	134	1054	214	830	0.83123	130	-0.0319444	0.690492	1	N	-0.0576586	0.350588	1	N	-0.0257142	0.0704729	1	N	N	NA	N	NA
chr1	87466910	87467259	IAP_LTR	+	48	36	76	0.571429	10	1016	251	621	0.801894	125	779	252	686	0.755577	110	0.230466	3.48e-06	0.0067789	N	0.184149	0.000409644	0.797168	N	-0.0463171	0.0083298	1	N	N	NA	N	NA
chr1	87682446	87682592	B1	-	22	10	22	0.6875	9	421	92	234	0.820663	128	368	181	252	0.67031	136	0.133163	0.0975797	1	N	-0.0171903	1	1	N	-0.150353	2.4e-08	0.000326995	N	Inpp5d	+	N	NA
chr1	87741514	87742007	MT2	-	29	11	34	0.725	12	325	219	273	0.597426	126	307	202	267	0.603143	119	-0.127574	0.131871	1	N	-0.121857	0.176861	1	N	0.00571695	0.89983	1	N	N	NA	N	NA
chr1	87747266	87747759	MT2	-	37	12	53	0.755102	16	260	218	238	0.543933	106	282	210	256	0.573171	115	-0.211169	0.00598915	1	N	-0.181931	0.0145624	1	N	0.0292377	0.365941	1	N	N	NA	N	NA
chr1	87769872	87770017	B1	-	34	6	36	0.85	13	291	173	317	0.627155	136	272	113	293	0.706494	120	-0.222845	0.00522187	1	N	-0.143506	0.0638505	1	N	0.0793383	0.0161187	1	N	Atg16l1	+	N	NA
chr1	87795554	87795743	B2	-	28	2	33	0.933333	16	188	67	209	0.737255	120	185	67	250	0.734127	130	-0.196078	0.0219425	1	N	-0.199206	0.0134778	1	N	-0.00312792	1	1	N	N	NA	N	NA
chr1	87849980	87850168	B2	-	45	9	42	0.833333	16	335	95	286	0.77907	121	306	137	272	0.690745	124	-0.0542636	0.481669	1	N	-0.142588	0.038547	1	N	-0.0883248	0.00356141	1	N	N	NA	N	NA
chr1	87901991	87902182	B2	-	34	9	45	0.790698	22	234	51	196	0.821053	121	242	92	179	0.724551	133	0.030355	0.672282	1	N	-0.0661468	0.464584	1	N	-0.0965017	0.00543357	1	N	Dgkd	+	N	NA
chr1	87949691	87949876	B2	-	21	2	25	0.913043	16	151	54	113	0.736585	107	142	52	162	0.731959	123	-0.176458	0.0743735	1	N	-0.181085	0.0731508	1	N	-0.0046266	1	1	N	Usp40	-	N	NA
chr1	87996473	87996620	B1	-	58	1	41	0.983051	20	350	122	229	0.741525	145	228	64	204	0.780822	101	-0.241525	2.03e-06	0.0276001	N	-0.202229	3.71e-05	0.504531	N	0.0392965	0.22588	1	N	Usp40	-	N	NA
chr1	88034483	88035427	L1MdA	-	374	31	401	0.923457	16	1878	1637	2617	0.534282	130	1541	1662	2555	0.481111	113	-0.389175	1.21e-60	3.90014e-57	Y	-0.442345	3.87e-74	1.2443e-70	Y	-0.0531702	1.37e-05	0.0439642	N	N	NA	N	NA
chr1	88096209	88096350	B1	-	28	3	20	0.903226	17	182	63	93	0.742857	113	152	55	76	0.7343	97	-0.160369	0.0710421	1	N	-0.168926	0.0440295	1	N	-0.00855763	0.91445	1	N	Ugt1a10	+	N	NA
chr1	88434855	88434997	B1	-	26	4	20	0.866667	17	226	101	131	0.691131	156	176	98	105	0.642336	130	-0.175535	0.057625	1	N	-0.224331	0.0138501	1	N	-0.0487957	0.22343	1	N	N	NA	N	NA
chr1	88436410	88436556	B1	+	28	0	20	1	12	314	93	185	0.771499	149	247	80	156	0.755352	124	-0.228501	0.0014145	1	N	-0.244648	0.000746803	1	N	-0.0161471	0.661884	1	N	N	NA	N	NA
chr1	88696967	88697155	B2	+	40	1	55	0.97561	16	351	72	267	0.829787	116	318	62	316	0.836842	118	-0.145823	0.0116742	1	N	-0.138768	0.018455	1	N	0.00705487	0.849747	1	N	N	NA	N	NA
chr1	88829727	88830220	MT2	-	48	7	38	0.872727	14	344	133	251	0.721174	110	393	132	282	0.748571	122	-0.151553	0.0149401	1	N	-0.124156	0.0455437	1	N	0.0273974	0.351337	1	N	N	NA	N	NA
chr1	88835671	88836164	MT2	-	72	9	52	0.888889	19	340	173	271	0.662768	119	334	158	293	0.678862	117	-0.226121	1.47e-05	0.0208255	N	-0.210027	5.93e-05	0.0840942	N	0.0160938	0.59197	1	N	N	NA	N	NA
chr1	88977414	88977885	IAP_LTR	+	207	12	130	0.945205	14	2481	229	890	0.915498	156	1606	169	804	0.904789	111	-0.0297073	0.158052	1	N	-0.0404167	0.0602386	1	N	-0.0107094	0.217417	1	N	N	NA	N	NA
chr1	89039113	89039259	B1	+	13	8	13	0.619048	17	101	79	73	0.561111	127	77	79	61	0.49359	111	-0.0579365	0.649891	1	N	-0.125458	0.35446	1	N	-0.0675214	0.229409	1	N	N	NA	N	NA
chr1	89062181	89062328	B1	-	29	5	32	0.852941	11	387	104	245	0.788187	126	394	128	232	0.754789	133	-0.0647538	0.511844	1	N	-0.0981519	0.220165	1	N	-0.0333981	0.231316	1	N	N	NA	N	NA
chr1	89066949	89067094	B1	-	23	2	11	0.92	9	236	79	159	0.749206	120	256	127	141	0.668407	133	-0.170794	0.0541093	1	N	-0.251593	0.00705451	1	N	-0.080799	0.0242343	1	N	N	NA	N	NA
chr1	89199073	89199461	IAP_LTR	+	155	4	127	0.974843	13	1709	121	747	0.93388	121	1747	89	789	0.951525	126	-0.040963	0.039949	1	N	-0.0233177	0.238117	1	N	0.0176453	0.0228948	1	N	N	NA	N	NA
chr1	89202871	89203259	IAP_LTR	+	155	2	151	0.987261	14	1790	141	710	0.926981	123	1865	90	750	0.953964	128	-0.0602803	0.00151096	1	N	-0.033297	0.0630719	1	N	0.0269834	0.000402998	0.784235	N	N	NA	N	NA
chr1	89530590	89530736	B1	-	17	5	20	0.772727	14	183	81	147	0.693182	138	138	48	115	0.741935	102	-0.0795455	0.628761	1	N	-0.0307918	1	1	N	0.0487537	0.290253	1	N	Agap1	+	N	NA
chr1	89590452	89590644	B2	-	24	4	26	0.857143	18	142	63	151	0.692683	124	133	50	157	0.726776	115	-0.16446	0.0783033	1	N	-0.130367	0.168069	1	N	0.034093	0.502472	1	N	Agap1	+	N	NA
chr1	89754151	89754349	B2	+	21	2	29	0.913043	13	243	68	228	0.78135	136	193	68	208	0.739464	122	-0.131693	0.18516	1	N	-0.17358	0.0773869	1	N	-0.0418869	0.278111	1	N	Agap1	+	N	NA
chr1	89939191	89939340	B1	-	9	18	21	0.333333	8	54	396	207	0.12	111	70	482	257	0.126812	137	-0.213333	0.0046711	1	N	-0.206522	0.00617112	1	N	0.00681159	0.772948	1	N	N	NA	N	NA
chr1	89946805	89946996	B2	-	18	2	31	0.9	17	160	55	161	0.744186	128	126	49	156	0.72	114	-0.155814	0.172362	1	N	-0.18	0.10781	1	N	-0.024186	0.64549	1	N	N	NA	N	NA
chr1	89981968	89982164	B2	+	33	11	28	0.75	18	192	135	157	0.587156	124	152	101	165	0.600791	109	-0.162844	0.0478174	1	N	-0.149209	0.0651177	1	N	0.0136346	0.798258	1	N	Asb18	-	N	NA
chr1	90550524	90551012	IAP_LTR	+	160	16	132	0.909091	14	1512	127	808	0.922514	117	1380	181	628	0.884049	110	0.0134228	0.554852	1	N	-0.0250422	0.380244	1	N	-0.038465	0.000246999	0.48066	N	N	NA	N	NA
chr1	91036349	91036496	B1	-	25	3	32	0.892857	12	286	61	195	0.824207	111	294	90	255	0.765625	129	-0.0686497	0.443254	1	N	-0.127232	0.159896	1	N	-0.0585825	0.0549077	1	N	Lrrfip1	+	N	NA
chr1	91155923	91156070	B1	-	36	8	40	0.818182	11	406	168	347	0.707317	117	399	166	314	0.706195	114	-0.110865	0.164204	1	N	-0.111987	0.122209	1	N	-0.00112238	1	1	N	Rbm44	+	N	NA
chr1	91461221	91461368	B1	-	21	7	26	0.75	9	284	141	267	0.668235	117	271	153	274	0.639151	120	-0.0817647	0.414095	1	N	-0.110849	0.308421	1	N	-0.0290844	0.387256	1	N	N	NA	N	NA
chr1	91518596	91518742	B1	-	27	4	23	0.870968	9	401	95	201	0.808468	122	411	105	240	0.796512	129	-0.0625	0.483435	1	N	-0.0744561	0.485885	1	N	-0.0119561	0.636737	1	N	Traf3ip1	+	N	NA
chr1	91623543	91623737	B2	+	21	0	19	1	20	122	30	91	0.802632	122	101	30	79	0.770992	105	-0.197368	0.0270404	1	N	-0.229008	0.0145767	1	N	-0.0316392	0.560975	1	N	N	NA	N	NA
chr1	91671543	91671684	B1	+	49	12	23	0.803279	14	384	132	203	0.744186	126	324	131	253	0.712088	121	-0.0590926	0.35145	1	N	-0.0911908	0.169968	1	N	-0.0320981	0.278023	1	N	N	NA	N	NA
chr1	91722363	91722509	B1	-	20	1	28	0.952381	10	384	117	191	0.766467	141	271	107	150	0.716931	110	-0.185914	0.0586594	1	N	-0.23545	0.0202449	1	N	-0.0495358	0.100981	1	N	N	NA	N	NA
chr1	91951981	91952169	B2	-	36	0	32	1	17	238	36	177	0.868613	113	217	37	139	0.854331	100	-0.131387	0.0124636	1	N	-0.145669	0.0072127	1	N	-0.0142824	0.705355	1	N	Hdac4	-	N	NA
chr1	92084538	92084685	B1	-	57	0	23	1	16	202	89	275	0.694158	115	165	89	215	0.649606	94	-0.305842	9.63e-09	0.000131114	Y	-0.350394	5.98e-10	8.13859e-06	Y	-0.0445518	0.27355	1	N	Hdac4	-	N	NA
chr1	92122320	92122507	B2	+	20	1	24	0.952381	9	231	173	301	0.571782	143	205	160	281	0.561644	132	-0.380599	0.000339429	1	N	-0.390737	0.000166161	1	N	-0.0101383	0.826975	1	N	Hdac4	-	N	NA
chr1	92329293	92329442	B1	-	30	5	20	0.857143	14	230	77	167	0.749186	120	157	93	174	0.628	108	-0.107957	0.209755	1	N	-0.229143	0.00735876	1	N	-0.121186	0.0022656	1	N	N	NA	N	NA
chr1	92418098	92418566	L1MdA	-	189	29	250	0.866972	18	769	938	1322	0.450498	120	757	640	1083	0.541875	103	-0.416475	1.21e-33	3.87697e-30	Y	-0.325097	9.11e-22	2.92862e-18	Y	0.0913775	4.33e-07	0.00139113	N	N	NA	N	NA
chr1	92427204	92427346	B1	+	40	5	19	0.888889	16	229	122	133	0.652422	125	203	84	162	0.707317	116	-0.236467	0.00105619	1	N	-0.181572	0.0105976	1	N	0.0548954	0.148555	1	N	N	NA	N	NA
chr1	92660591	92660780	B2	-	22	7	11	0.758621	14	145	104	117	0.582329	126	139	63	119	0.688119	110	-0.176291	0.0737348	1	N	-0.0705019	0.521462	1	N	0.105789	0.0240835	1	N	N	NA	N	NA
chr1	92824137	92824283	B1	-	35	2	19	0.945946	14	271	75	126	0.783237	119	250	61	131	0.803859	111	-0.162709	0.0166905	1	N	-0.142087	0.0397189	1	N	0.0206215	0.563111	1	N	N	NA	N	NA
chr1	92956796	92957122	IAP_LTR	+	4	58	108	0.0645161	16	65	719	500	0.0829082	124	57	625	470	0.0835777	117	0.018392	0.810089	1	N	0.0190616	0.809192	1	N	0.000669549	1	1	N	N	NA	N	NA
chr1	93004572	93004720	B1	+	17	8	26	0.68	17	118	92	141	0.561905	118	104	88	117	0.541667	105	-0.118095	0.291469	1	N	-0.138333	0.207012	1	N	-0.0202381	0.689332	1	N	N	NA	N	NA
chr1	93107373	93107839	IAP_LTR	-	149	17	131	0.89759	9	1255	173	835	0.878852	73	1512	180	714	0.893617	78	-0.0187388	0.529251	1	N	-0.00397334	1	1	N	0.0147655	0.212037	1	N	N	NA	N	NA
chr1	93111255	93111721	IAP_LTR	-	132	1	65	0.992481	6	1326	182	654	0.87931	68	1258	147	652	0.895374	67	-0.113171	2.21e-06	0.00429517	N	-0.0971075	2.01e-05	0.0391321	N	0.0160633	0.17816	1	N	N	NA	N	NA
chr1	93382869	93383015	B1	+	21	2	22	0.913043	9	328	90	196	0.784689	126	275	110	196	0.714286	121	-0.128354	0.189178	1	N	-0.198758	0.0512595	1	N	-0.0704033	0.0223578	1	N	Ano7	+	N	NA
chr1	93383038	93383224	B2	+	22	1	22	0.956522	9	330	50	244	0.868421	126	304	86	218	0.779487	125	-0.0881007	0.335767	1	N	-0.177035	0.0607424	1	N	-0.0889339	0.00129082	1	N	Ano7	+	N	NA
chr1	93388201	93388347	B1	+	30	3	23	0.909091	12	246	171	212	0.589928	132	251	183	228	0.578341	138	-0.319163	0.000139539	1	N	-0.33075	7.53e-05	1	N	-0.011587	0.780847	1	N	Ano7	+	N	NA
chr1	93418413	93418560	B1	-	34	0	18	1	13	267	77	140	0.776163	122	281	48	135	0.854103	119	-0.223837	0.000500208	1	N	-0.145897	0.0134131	1	N	0.0779406	0.00997155	1	N	Hdlbp	-	N	NA
chr1	93433648	93433847	B2	+	24	1	24	0.96	13	200	82	207	0.70922	129	188	91	245	0.673835	142	-0.25078	0.00425674	1	N	-0.286165	0.00130432	1	N	-0.0353847	0.410675	1	N	Hdlbp	-	N	NA
chr1	93449622	93449762	B1	-	39	2	19	0.95122	12	361	77	152	0.824201	119	336	56	170	0.857143	114	-0.127019	0.0446135	1	N	-0.0940767	0.143701	1	N	0.0329419	0.218159	1	N	Hdlbp	-	N	NA
chr1	93480024	93480166	B1	+	1	27	22	0.0357143	10	23	489	98	0.0449219	126	18	384	179	0.0447761	118	0.00920759	1	1	N	0.00906183	1	1	N	-0.000145756	1	1	N	Sept2	+	N	NA
chr1	93483084	93483227	B1	-	25	3	32	0.892857	15	249	148	114	0.627204	130	212	138	163	0.605714	130	-0.265653	0.0037094	1	N	-0.287143	0.00193355	1	N	-0.0214897	0.547425	1	N	Sept2	+	N	NA
chr1	93501287	93501434	B1	-	29	1	6	0.966667	12	177	40	127	0.815668	116	208	53	145	0.796935	137	-0.150998	0.0363065	1	N	-0.169732	0.0234473	1	N	-0.0187333	0.643538	1	N	Sept2	+	N	NA
chr1	93510860	93511004	B1	-	23	2	31	0.92	14	150	146	214	0.506757	130	139	112	187	0.553785	111	-0.413243	3.39e-05	0.462099	N	-0.366215	0.000203205	1	N	0.0470281	0.302483	1	N	N	NA	N	NA
chr1	93531153	93531300	B1	-	36	3	31	0.923077	14	331	71	195	0.823383	120	365	70	200	0.83908	129	-0.0996938	0.17461	1	N	-0.0839965	0.244435	1	N	0.0156974	0.579596	1	N	Farp2	+	N	NA
chr1	93538910	93539057	B1	-	32	3	67	0.914286	17	278	77	362	0.783099	122	284	109	439	0.722646	143	-0.131187	0.0788764	1	N	-0.191639	0.0145552	1	N	-0.0604523	0.0624192	1	N	Farp2	+	N	NA
chr1	93539091	93539238	B1	+	28	1	38	0.965517	17	215	74	181	0.743945	119	218	87	235	0.714754	141	-0.221573	0.00497665	1	N	-0.250763	0.00164821	1	N	-0.0291905	0.460363	1	N	Farp2	+	N	NA
chr1	93539660	93539855	B2	-	40	5	45	0.888889	18	312	95	227	0.766585	135	309	98	273	0.759214	140	-0.122304	0.0863052	1	N	-0.129675	0.0597724	1	N	-0.00737101	0.869116	1	N	Farp2	+	N	NA
chr1	93675751	93675897	B1	+	29	6	19	0.828571	9	366	141	242	0.721893	129	375	139	198	0.729572	123	-0.106678	0.237214	1	N	-0.0989994	0.237868	1	N	0.00767849	0.833342	1	N	N	NA	N	NA
chr1	93708124	93708265	B1	-	30	3	42	0.909091	15	293	78	274	0.789757	134	290	99	270	0.745501	136	-0.119333	0.115553	1	N	-0.16359	0.034532	1	N	-0.0442561	0.169552	1	N	Thap4	-	N	NA
chr1	93730140	93730324	B2	+	29	0	23	1	13	308	45	163	0.872521	132	243	43	183	0.84965	119	-0.127479	0.0352753	1	N	-0.15035	0.0202374	1	N	-0.0228709	0.420747	1	N	Thap4	-	N	NA
chr1	93734555	93734725	B1	+	20	0	16	1	9	147	198	145	0.426087	124	142	154	153	0.47973	116	-0.573913	8.4e-08	0.00114302	Y	-0.52027	1.15e-06	0.0155983	N	0.0536428	0.176996	1	N	Thap4	-	N	NA
chr1	93752407	93752554	B1	+	37	1	28	0.973684	11	191	329	263	0.367308	133	248	225	198	0.524313	119	-0.606377	1.56e-14	2.12724e-10	Y	-0.449371	4.59e-09	6.24981e-05	Y	0.157005	8e-07	0.0108934	N	Thap4	-	N	NA
chr1	93760660	93760876	B2	-	27	4	29	0.870968	10	258	191	288	0.57461	124	282	187	249	0.601279	122	-0.296357	0.00100344	1	N	-0.269688	0.00205055	1	N	0.0266691	0.421478	1	N	Atg4b	+	N	NA
chr1	93834132	93834279	B1	-	25	3	14	0.892857	6	407	240	309	0.629057	139	344	189	313	0.645403	125	-0.2638	0.00405716	1	N	-0.247454	0.00688895	1	N	0.0163462	0.584398	1	N	D2hgdh	+	N	NA
chr1	93915533	93915679	B1	-	17	4	9	0.809524	6	261	62	91	0.80805	83	265	88	136	0.750708	102	-0.00147427	1	1	N	-0.0588156	0.79426	1	N	-0.0573413	0.0786721	1	N	N	NA	N	NA
chr1	93984582	93984728	B1	-	26	10	12	0.722222	16	224	87	71	0.720257	129	162	86	46	0.653226	105	-0.00196499	1	1	N	-0.0689964	0.456771	1	N	-0.0670314	0.0976318	1	N	N	NA	N	NA
chr1	94056636	94056782	B1	+	27	6	22	0.818182	11	337	124	183	0.73102	132	282	107	169	0.724936	115	-0.0871623	0.313247	1	N	-0.0932461	0.308305	1	N	-0.00608379	0.877093	1	N	N	NA	N	NA
chr1	94065973	94066159	B2	+	24	2	25	0.923077	17	173	80	114	0.683794	127	159	62	102	0.719457	110	-0.239282	0.0113508	1	N	-0.20362	0.0308802	1	N	0.0356625	0.422312	1	N	N	NA	N	NA
chr1	94090269	94090458	B2	+	22	0	17	1	13	159	59	184	0.729358	136	133	62	164	0.682051	122	-0.270642	0.00291987	1	N	-0.317949	0.000705239	1	N	-0.0473065	0.329961	1	N	N	NA	N	NA
chr1	94100931	94101455	L1MdGF	+	174	15	130	0.920635	11	1962	641	1266	0.753746	143	1585	636	1416	0.713643	141	-0.166889	1.26e-08	1.07773e-05	N	-0.206992	1.81e-11	1.55399e-08	N	-0.0401032	0.00167643	1	N	N	NA	N	NA
chr1	94199909	94202377	L1MdA	-	84	10	70	0.893617	10	1081	175	748	0.860669	152	928	238	695	0.795883	131	-0.0329482	0.438609	1	N	-0.0977337	0.0213959	1	N	-0.0647854	2.41e-05	0.0773262	N	N	NA	N	NA
chr1	94224833	94224980	B1	-	40	6	14	0.869565	8	614	128	278	0.827493	131	483	138	308	0.777778	125	-0.042072	0.548897	1	N	-0.0917874	0.192501	1	N	-0.0497155	0.0234934	1	N	N	NA	N	NA
chr1	94241845	94248621	L1MdA	-	231	85	354	0.731013	19	3106	1391	3231	0.690683	205	2440	1168	2551	0.676275	178	-0.04033	0.146536	1	N	-0.0547377	0.0509272	1	N	-0.0144077	0.170559	1	N	N	NA	N	NA
chr1	94260560	94261062	L1MdTFIII	-	66	14	184	0.825	11	622	961	1253	0.392925	132	491	792	1130	0.382697	114	-0.432075	1.51e-14	2.15473e-11	Y	-0.442303	4.45e-15	6.33829e-12	Y	-0.010228	0.589603	1	N	N	NA	N	NA
chr1	94310371	94310517	B1	-	46	5	19	0.901961	14	334	85	163	0.797136	120	247	103	161	0.705714	104	-0.104825	0.0888404	1	N	-0.196246	0.0021884	1	N	-0.0914218	0.00411144	1	N	N	NA	N	NA
chr1	94393951	94394688	L1MdA	-	252	34	274	0.881119	14	1104	1262	1498	0.46661	110	1287	999	1763	0.562992	115	-0.414509	2.37e-44	7.63022e-41	Y	-0.318127	1.49e-28	4.80122e-25	Y	0.0963818	4.87e-11	1.56633e-07	N	N	NA	N	NA
chr1	94399426	94399748	L1MdA	+	79	14	89	0.849462	13	604	277	560	0.685585	108	566	221	570	0.719187	102	-0.163878	0.000773795	1	N	-0.130276	0.00627999	1	N	0.0336022	0.147882	1	N	N	NA	N	NA
chr1	94481297	94482225	L1MdA	-	361	53	424	0.871981	17	1685	1235	2241	0.577055	113	1129	870	2046	0.564782	95	-0.294926	9.64e-35	3.09901e-31	Y	-0.307198	1.2e-35	3.85795e-32	Y	-0.0122724	0.395064	1	N	N	NA	N	NA
chr1	94520190	94520336	B1	+	36	11	41	0.765957	22	196	102	127	0.657718	110	158	98	119	0.617188	98	-0.108239	0.180794	1	N	-0.14877	0.0680412	1	N	-0.0405306	0.330432	1	N	N	NA	N	NA
chr1	94580462	94580608	B1	+	26	3	16	0.896552	15	175	77	63	0.694444	107	181	65	75	0.735772	112	-0.202107	0.027901	1	N	-0.160779	0.0685096	1	N	0.0413279	0.322121	1	N	N	NA	N	NA
chr1	94728840	94729739	L1MdTFII	-	232	49	403	0.825623	14	831	2364	1919	0.260094	104	633	2189	1796	0.224309	97	-0.565529	1.44e-79	1.12321e-76	Y	-0.601314	1.74e-90	1.35934e-87	Y	-0.0357849	0.00127585	0.993886	N	N	NA	N	NA
chr1	94921473	94921914	L1MdGF	+	74	32	115	0.698113	17	713	251	520	0.739627	123	453	192	364	0.702326	85	0.0415133	0.355158	1	N	0.00421237	0.909362	1	N	-0.037301	0.110798	1	N	N	NA	N	NA
chr1	95001371	95001516	B1	-	26	3	26	0.896552	11	255	75	213	0.772727	110	225	59	184	0.792254	97	-0.123824	0.159127	1	N	-0.104298	0.226284	1	N	0.0195262	0.624321	1	N	N	NA	N	NA
chr1	95238223	95239377	L1MdA	-	272	24	325	0.918919	10	1017	940	1319	0.519673	53	1259	772	1551	0.619892	63	-0.399246	5.13e-45	1.64913e-41	Y	-0.299027	1.09e-28	3.50013e-25	Y	0.100219	1.85e-10	5.95887e-07	N	N	NA	N	NA
chr1	95517388	95518106	L1MdGF	-	181	68	226	0.726908	10	959	2108	1433	0.312683	97	803	1764	1574	0.312817	91	-0.414224	1.19e-37	1.0194e-34	Y	-0.414091	3.99e-37	3.42189e-34	Y	0.000133113	1	1	N	N	NA	N	NA
chr1	95599047	95599194	B1	+	15	9	21	0.625	15	128	86	82	0.598131	103	133	97	120	0.578261	123	-0.0268692	1	1	N	-0.0467391	0.828311	1	N	-0.01987	0.700094	1	N	St8sia4	-	N	NA
chr1	95783351	95783866	L1MdA	+	74	17	69	0.813187	8	319	248	461	0.56261	55	378	272	499	0.581538	65	-0.250577	3.2e-06	0.0102708	N	-0.231648	1.68e-05	0.053973	N	0.0189282	0.523102	1	N	N	NA	N	NA
chr1	96057323	96057469	B1	+	23	14	17	0.621622	11	300	119	180	0.71599	125	216	119	149	0.644776	98	0.0943688	0.25777	1	N	0.0231545	0.856891	1	N	-0.0712143	0.0403994	1	N	N	NA	N	NA
chr1	96093473	96093776	L1MdA	+	73	25	102	0.744898	15	843	256	598	0.767061	131	532	260	635	0.671717	112	0.022163	0.619696	1	N	-0.0731808	0.168342	1	N	-0.0953438	5.17e-06	0.0166186	N	N	NA	N	NA
chr1	96240817	96241195	L1MdTFIII	+	53	33	121	0.616279	12	364	460	792	0.441748	97	295	536	881	0.354994	105	-0.174531	0.00211949	1	N	-0.261285	3.71e-06	0.00527628	Y	-0.0867536	0.000360396	0.513203	N	N	NA	N	NA
chr1	96334031	96334444	L1MdGF	-	88	25	153	0.778761	14	707	434	763	0.619632	112	555	451	762	0.55169	103	-0.159129	0.000685803	0.588419	N	-0.227071	2.91e-06	0.00249752	N	-0.067942	0.00155676	1	N	N	NA	N	NA
chr1	96572423	96572744	L1MdA	+	107	12	115	0.89916	13	789	324	731	0.708895	109	671	288	669	0.699687	98	-0.190265	2.31e-06	0.00743249	N	-0.199472	1.22e-06	0.0039223	N	-0.00920771	0.663959	1	N	N	NA	N	NA
chr1	97279273	97279748	L1MdA	+	122	34	186	0.782051	15	1529	352	1112	0.812865	135	1040	344	1095	0.751445	115	0.0308142	0.339716	1	N	-0.0306062	0.433506	1	N	-0.0614204	2.69e-05	0.0863478	N	N	NA	N	NA
chr1	97378298	97378439	B1	+	35	10	32	0.777778	20	246	115	152	0.68144	130	201	117	126	0.632075	113	-0.0963373	0.231248	1	N	-0.145702	0.0659606	1	N	-0.049365	0.194616	1	N	N	NA	N	NA
chr1	97398200	97398502	L1MdA	-	113	15	153	0.882812	17	885	223	862	0.798736	122	707	265	741	0.727366	105	-0.084076	0.0239298	1	N	-0.155446	8.58e-05	0.275855	N	-0.0713702	0.000150434	0.483495	N	N	NA	N	NA
chr1	97423037	97423534	L1MdTFII	-	95	25	169	0.791667	11	514	1375	992	0.272102	111	532	1449	1019	0.268551	117	-0.519565	4.15e-30	3.22947e-27	Y	-0.523115	1.2e-30	9.37846e-28	Y	-0.0035504	0.828034	1	N	N	NA	N	NA
chr1	97512732	97513448	L1MdA	-	118	20	144	0.855072	10	1034	472	1203	0.686587	110	1068	431	1296	0.712475	110	-0.168485	1.6e-05	0.0515784	N	-0.142597	0.000207482	0.666848	N	0.025888	0.130517	1	N	N	NA	N	NA
chr1	97773171	97773318	B1	-	20	6	35	0.769231	16	155	103	149	0.600775	106	163	125	126	0.565972	110	-0.168456	0.137174	1	N	-0.203259	0.0601962	1	N	-0.034803	0.434628	1	N	Gin1	+	N	NA
chr1	97806106	97806253	B1	-	52	6	38	0.896552	16	281	141	234	0.665877	112	248	166	213	0.599034	109	-0.230675	0.000207523	1	N	-0.297518	3.62e-06	0.0492494	N	-0.066843	0.0526304	1	N	N	NA	N	NA
chr1	97865696	97866140	L1MdTFIII	+	107	18	135	0.856	10	305	1389	919	0.180047	104	267	1140	761	0.189765	91	-0.675953	4.52e-55	6.43015e-52	Y	-0.666235	3.69e-52	5.25268e-49	Y	0.00971823	0.515076	1	N	Pam	-	N	NA
chr1	97952627	97952769	B1	+	18	4	22	0.818182	11	195	101	129	0.658784	107	115	103	119	0.527523	88	-0.159398	0.16028	1	N	-0.290659	0.0119333	1	N	-0.131261	0.00346466	1	N	Pam	-	N	NA
chr1	98110239	98110542	L1MdA	+	33	7	88	0.825	8	585	315	644	0.65	101	501	362	573	0.580533	93	-0.175	0.0258316	1	N	-0.244467	0.00164636	1	N	-0.069467	0.00281902	1	N	N	NA	N	NA
chr1	98201135	98201586	L1MdTFIII	+	119	16	190	0.881481	13	1121	452	1165	0.712651	107	725	547	1139	0.569969	96	-0.16883	7.86e-06	0.0111981	N	-0.311513	6.07e-14	8.6458e-11	Y	-0.142682	2.47e-15	3.51986e-12	N	N	NA	N	NA
chr1	98366440	98367129	L1MdTFI	+	98	33	189	0.748092	8	498	1785	1422	0.218134	103	532	1872	1932	0.221298	116	-0.529958	1.67e-35	1.28061e-32	Y	-0.526794	4.09e-35	3.13603e-32	Y	0.0031638	0.804955	1	N	N	NA	N	NA
chr1	98385166	98385951	L1MdTFIII	+	163	41	266	0.79902	10	535	2271	1357	0.190663	92	479	2632	1559	0.15397	108	-0.608357	1.35e-71	1.92193e-68	Y	-0.64505	1.29e-84	1.83889e-81	Y	-0.0366931	0.000190013	0.270579	N	N	NA	N	NA
chr1	98419170	98419325	L1MdGF	-	62	4	96	0.939394	18	610	79	455	0.885341	129	421	90	384	0.823875	103	-0.0540529	0.219301	1	N	-0.115519	0.0131577	1	N	-0.0614663	0.00322372	1	N	N	NA	N	NA
chr1	98578210	98578357	B1	+	17	7	15	0.708333	13	158	99	106	0.614786	122	142	84	101	0.628319	111	-0.0935473	0.509458	1	N	-0.0800147	0.509117	1	N	0.0135326	0.77856	1	N	N	NA	N	NA
chr1	98620484	98620989	L1MdA	-	85	25	191	0.772727	14	982	437	1098	0.692037	112	929	369	1115	0.715716	105	-0.0806906	0.0845277	1	N	-0.0570108	0.224378	1	N	0.0236798	0.178812	1	N	N	NA	N	NA
chr1	98633827	98633985	B1	+	26	9	25	0.742857	20	152	82	70	0.649573	102	121	64	99	0.654054	95	-0.0932845	0.340109	1	N	-0.0888031	0.335448	1	N	0.0044814	1	1	N	N	NA	N	NA
chr1	98650870	98651382	L1MdA	-	39	13	144	0.75	7	751	857	988	0.46704	98	669	608	1096	0.523884	90	-0.28296	5.69e-05	0.182922	N	-0.226116	0.00157723	1	N	0.0568443	0.00270227	1	N	N	NA	N	NA
chr1	98766177	98766676	MT2	+	66	24	61	0.733333	22	347	79	214	0.814554	99	332	74	187	0.817734	92	0.0812207	0.0832922	1	N	0.0844007	0.0790842	1	N	0.00318	0.928833	1	N	N	NA	N	NA
chr1	98772160	98772659	MT2	+	63	22	58	0.741176	22	373	88	200	0.809111	100	344	78	192	0.815166	94	0.0679342	0.184373	1	N	0.0739894	0.134825	1	N	0.00605525	0.863206	1	N	N	NA	N	NA
chr1	98846031	98846346	L1MdA	-	62	8	106	0.885714	11	858	225	787	0.792244	122	576	215	488	0.728192	86	-0.0934705	0.0649601	1	N	-0.157522	0.00270287	1	N	-0.0640516	0.00136682	1	N	N	NA	N	NA
chr1	98889114	98889638	L1MdTFIII	-	52	19	141	0.732394	13	507	378	729	0.572881	98	406	331	770	0.550882	86	-0.159513	0.00852995	1	N	-0.181512	0.00368367	1	N	-0.0219994	0.392868	1	N	N	NA	N	NA
chr1	98895623	98895879	L1MdTFIII	+	22	15	71	0.594595	12	248	142	371	0.635897	89	285	138	368	0.673759	92	0.0413028	0.721611	1	N	0.0791643	0.364014	1	N	0.0378614	0.268346	1	N	N	NA	N	NA
chr1	98946788	98947079	L1MdA	+	41	8	42	0.836735	7	301	68	281	0.815718	52	308	80	275	0.793814	54	-0.0210165	0.844893	1	N	-0.0429203	0.573337	1	N	-0.0219037	0.46439	1	N	N	NA	N	NA
chr1	99203062	99203565	L1MdA	+	37	5	46	0.880952	5	477	130	430	0.785832	63	383	148	518	0.721281	70	-0.0951204	0.170582	1	N	-0.159672	0.0283091	1	N	-0.0645514	0.0127644	1	N	N	NA	N	NA
chr1	99290345	99290489	B1	+	26	9	17	0.742857	13	159	125	117	0.559859	102	154	99	139	0.608696	101	-0.182998	0.0456974	1	N	-0.134161	0.139489	1	N	0.0488365	0.256021	1	N	N	NA	N	NA
chr1	99351424	99351959	L1MdA	-	217	45	332	0.828244	20	973	421	1090	0.697991	87	1112	325	1040	0.773834	89	-0.130253	9.23e-06	0.0296661	N	-0.0544099	0.0509353	1	N	0.075843	4.9e-06	0.0157434	N	N	NA	N	NA
chr1	99435198	99435389	B2	-	7	18	39	0.28	16	117	109	181	0.517699	105	121	124	203	0.493878	115	0.237699	0.0336594	1	N	0.213878	0.0571168	1	N	-0.0238216	0.644943	1	N	N	NA	N	NA
chr1	99606161	99606302	B1	-	14	10	34	0.583333	20	122	67	98	0.645503	100	124	91	109	0.576744	112	0.0621693	0.652692	1	N	-0.00658915	1	1	N	-0.0687585	0.184123	1	N	N	NA	N	NA
chr1	99823829	99824307	L1MdA	-	62	17	65	0.78481	6	1182	448	999	0.725153	116	818	422	875	0.659677	98	-0.0596568	0.300203	1	N	-0.125133	0.0260306	1	N	-0.065476	0.000162589	0.522563	N	Cntnap5b	+	N	NA
chr1	99902561	99902706	B1	+	24	17	35	0.585366	19	175	93	131	0.652985	106	129	59	111	0.68617	78	0.0676192	0.483821	1	N	0.100804	0.271782	1	N	0.0331851	0.481184	1	N	Cntnap5b	+	N	NA
chr1	99958205	99958395	B2	+	25	7	19	0.78125	17	105	65	138	0.617647	106	113	51	144	0.689024	107	-0.163603	0.1065	1	N	-0.0922256	0.397696	1	N	0.0713773	0.206022	1	N	Cntnap5b	+	N	NA
chr1	100111120	100111265	B1	-	29	1	26	0.966667	14	200	47	135	0.809717	97	197	67	154	0.746212	108	-0.15695	0.0377496	1	N	-0.220455	0.00496125	1	N	-0.0635045	0.0897946	1	N	Cntnap5b	+	N	NA
chr1	100223822	100224148	IAP_LTR	-	18	6	69	0.75	9	194	142	237	0.577381	58	255	163	345	0.610048	75	-0.172619	0.132041	1	N	-0.139952	0.199558	1	N	0.0326669	0.371294	1	N	Cntnap5b	+	N	NA
chr1	100231814	100232140	IAP_LTR	-	0	53	29	0	8	38	313	206	0.108262	52	25	325	271	0.0714286	59	0.108262	0.00505935	1	N	0.0714286	0.0592096	1	N	-0.0368335	0.112454	1	N	Cntnap5b	+	N	NA
chr1	100320162	100320733	L1MdA	-	54	6	131	0.9	8	641	144	488	0.816561	54	617	204	576	0.751523	61	-0.0834395	0.115854	1	N	-0.148477	0.0073085	1	N	-0.065038	0.00162643	1	N	Cntnap5b	+	N	NA
chr1	100524167	100524309	B1	-	20	16	18	0.555556	18	150	42	74	0.78125	90	127	46	78	0.734104	85	0.225694	0.00656518	1	N	0.178548	0.0442019	1	N	-0.047146	0.327551	1	N	N	NA	N	NA
chr1	100559595	100559876	L1MdA	+	65	23	107	0.738636	15	644	149	498	0.812106	104	547	153	607	0.781429	105	0.0734696	0.117878	1	N	0.0427922	0.414828	1	N	-0.0306774	0.155512	1	N	N	NA	N	NA
chr1	100635843	100636563	L1MdA	+	86	27	195	0.761062	9	623	515	757	0.547452	59	676	562	763	0.546042	63	-0.21361	9.56e-06	0.0307341	N	-0.21502	6.82e-06	0.021918	N	-0.00140967	0.967103	1	N	N	NA	N	NA
chr1	100730156	100730297	B1	+	32	0	38	1	14	331	58	189	0.8509	116	247	60	148	0.80456	91	-0.1491	0.0135319	1	N	-0.19544	0.00251804	1	N	-0.0463395	0.126786	1	N	N	NA	N	NA
chr1	100752137	100752583	L1MdTFIII	-	31	11	95	0.738095	9	925	233	852	0.798791	126	578	183	632	0.759527	92	0.0606958	0.331545	1	N	0.0214317	0.714299	1	N	-0.0392641	0.0417247	1	N	N	NA	N	NA
chr1	100754319	100755470	L1MdA	+	108	10	202	0.915254	5	2226	325	1347	0.872599	67	1319	321	1336	0.804268	53	-0.0426553	0.201064	1	N	-0.110986	0.00209999	1	N	-0.0683307	3.8e-09	1.22152e-05	N	N	NA	N	NA
chr1	100986395	100986932	L1MdA	-	80	16	130	0.833333	9	666	342	935	0.660714	86	704	307	1077	0.69634	98	-0.172619	0.00037195	1	N	-0.136993	0.00456969	1	N	0.035626	0.0953097	1	N	N	NA	N	NA
chr1	101269074	101269395	L1MdA	-	104	22	90	0.825397	12	952	204	756	0.823529	113	750	219	643	0.773994	97	-0.00186741	1	1	N	-0.051403	0.209696	1	N	-0.0495356	0.0045747	1	N	N	NA	N	NA
chr1	101302419	101302911	L1MdTFI	+	43	12	57	0.781818	4	513	840	807	0.379157	83	122	385	282	0.240631	34	-0.402661	3.23e-09	2.47463e-06	Y	-0.541187	3.05e-15	2.3365e-12	Y	-0.138526	1.39e-08	1.06332e-05	N	N	NA	N	NA
chr1	101336571	101336933	L1MdGF	-	119	3	120	0.97541	11	1231	229	887	0.843151	109	849	161	623	0.840594	79	-0.132259	6.76e-06	0.00580076	N	-0.134816	7.75e-06	0.00664588	N	-0.00255663	0.866461	1	N	N	NA	N	NA
chr1	101365442	101365749	L1MdGF	-	23	9	48	0.71875	5	460	92	314	0.833333	56	349	90	309	0.794989	49	0.114583	0.14439	1	N	0.0762386	0.366827	1	N	-0.0383447	0.137084	1	N	N	NA	N	NA
chr1	101441091	101441237	B1	+	17	9	29	0.653846	14	193	62	139	0.756863	100	186	75	91	0.712644	88	0.103017	0.244958	1	N	0.0587975	0.506863	1	N	-0.0442191	0.273611	1	N	N	NA	N	NA
chr1	101455629	101455941	L1MdA	+	48	9	103	0.842105	16	465	127	469	0.785473	117	432	92	370	0.824427	94	-0.0566323	0.394907	1	N	-0.0176778	0.855004	1	N	0.0389545	0.112779	1	N	N	NA	N	NA
chr1	101593659	101593834	L1MdA	-	20	13	52	0.606061	17	174	90	253	0.659091	105	127	90	297	0.585253	105	0.0530303	0.564235	1	N	-0.0208071	0.852019	1	N	-0.0738375	0.107648	1	N	N	NA	N	NA
chr1	101606615	101607358	L1MdA	-	133	11	200	0.923611	8	767	392	900	0.661777	55	715	315	980	0.694175	51	-0.261834	1.72e-12	5.51659e-09	Y	-0.229436	3.06e-10	9.83894e-07	N	0.0323974	0.109165	1	N	N	NA	N	NA
chr1	101642591	101642735	B1	-	23	10	32	0.69697	13	268	158	170	0.629108	120	214	142	169	0.601124	111	-0.0678617	0.574067	1	N	-0.0958461	0.352105	1	N	-0.0279844	0.460346	1	N	N	NA	N	NA
chr1	101733443	101733630	B2	+	35	2	63	0.945946	20	210	67	277	0.758123	112	273	85	303	0.76257	135	-0.187823	0.00973405	1	N	-0.183376	0.0107954	1	N	0.00444709	0.925415	1	N	N	NA	N	NA
chr1	101764315	101764772	L1MdTFII	-	51	25	138	0.671053	14	332	716	723	0.316794	90	161	598	575	0.212121	77	-0.354259	1.83e-09	1.42764e-06	Y	-0.458931	7.58e-16	5.90625e-13	Y	-0.104673	8.09e-07	0.000630192	N	N	NA	N	NA
chr1	101934340	101940772	L1MdA	-	334	61	564	0.84557	13	3818	834	2739	0.820722	121	3139	753	2574	0.806526	116	-0.0248474	0.243233	1	N	-0.0390434	0.0596022	1	N	-0.0141961	0.0938555	1	N	N	NA	N	NA
chr1	101994704	101995197	MT2	-	48	16	45	0.75	16	331	122	252	0.730684	110	309	103	207	0.75	97	-0.0193157	0.880101	1	N	0	1	1	N	0.0193157	0.535404	1	N	N	NA	N	NA
chr1	102002077	102002414	L1MdA	+	86	22	120	0.796296	12	933	304	782	0.754244	110	938	246	685	0.79223	101	-0.0420522	0.351551	1	N	-0.00406657	1	1	N	0.0379856	0.0289642	1	N	N	NA	N	NA
chr1	102009852	102010205	L1MdA	+	54	29	97	0.650602	17	391	212	569	0.648425	113	365	199	590	0.647163	112	-0.00217787	1	1	N	-0.00343929	1	1	N	-0.00126142	1	1	N	N	NA	N	NA
chr1	102092119	102092922	L1MdTFII	-	171	35	265	0.830097	10	787	2010	2150	0.281373	107	450	1994	1707	0.184124	93	-0.548724	9.27e-56	7.22099e-53	Y	-0.645973	1.05e-80	8.19489e-78	Y	-0.0972485	1.01e-16	7.89203e-14	N	N	NA	N	NA
chr1	102122888	102123379	L1MdA	+	72	27	101	0.727273	8	1297	383	1114	0.772024	117	968	266	834	0.784441	95	0.0447511	0.325643	1	N	0.0571681	0.206622	1	N	0.012417	0.44381	1	N	N	NA	N	NA
chr1	102255437	102256600	L1MdA	-	79	19	77	0.806122	6	1532	539	1700	0.739739	116	1379	535	1403	0.720481	102	-0.0663832	0.156585	1	N	-0.0856418	0.0644776	1	N	-0.0192586	0.174662	1	N	N	NA	N	NA
chr1	102388677	102388961	L1MdA	+	70	9	103	0.886076	13	706	135	638	0.839477	111	421	125	466	0.771062	79	-0.0465991	0.332543	1	N	-0.115014	0.0188113	1	N	-0.0684145	0.00190657	1	N	N	NA	N	NA
chr1	102526830	102527138	L1MdA	-	71	8	121	0.898734	12	702	288	656	0.709091	100	522	210	649	0.713115	84	-0.189643	0.00012466	0.400658	N	-0.185619	0.000251061	0.806912	N	0.00402384	0.871973	1	N	N	NA	N	NA
chr1	102605072	102607653	L1MdA	-	188	62	211	0.752	8	2818	602	1945	0.823977	95	2762	777	2006	0.780446	102	0.0719766	0.00627402	1	N	0.0284465	0.305572	1	N	-0.0435302	5.5e-06	0.0176868	N	N	NA	N	NA
chr1	102627523	102627670	B1	+	23	7	20	0.766667	10	327	76	142	0.811414	111	181	62	115	0.744856	74	0.0447477	0.629609	1	N	-0.0218107	1	1	N	-0.0665584	0.0480424	1	N	N	NA	N	NA
chr1	102635384	102635570	B2	-	15	6	31	0.714286	13	136	119	140	0.533333	101	62	78	151	0.442857	75	-0.180952	0.117777	1	N	-0.271429	0.0331267	1	N	-0.0904762	0.0929545	1	N	N	NA	N	NA
chr1	102818016	102818484	IAP_LTR	+	70	4	85	0.945946	8	1265	141	796	0.899716	119	1002	149	663	0.870547	101	-0.0462304	0.231806	1	N	-0.0753986	0.0676108	1	N	-0.0291682	0.0239175	1	N	N	NA	N	NA
chr1	102962990	102963560	L1MdA	+	119	23	133	0.838028	11	826	554	855	0.598551	99	527	371	760	0.58686	77	-0.239477	5.75e-09	1.84917e-05	N	-0.251168	2.49e-09	8.00604e-06	Y	-0.011691	0.600435	1	N	N	NA	N	NA
chr1	103031665	103032035	IAP_LTR	+	116	6	98	0.95082	14	1078	168	872	0.865169	122	867	119	581	0.87931	99	-0.0856511	0.00422535	1	N	-0.0715093	0.0150415	1	N	0.0141418	0.339818	1	N	N	NA	N	NA
chr1	103038423	103038793	IAP_LTR	+	116	12	114	0.90625	15	1207	131	1563	0.902093	171	1024	126	1756	0.890435	172	-0.00415732	1	1	N	-0.0158152	0.654988	1	N	-0.0116579	0.355353	1	N	N	NA	N	NA
chr1	103117045	103117987	L1MdA	-	193	9	302	0.955446	9	2221	716	1820	0.756214	95	1581	683	1968	0.698322	86	-0.199232	1.6e-13	5.13021e-10	N	-0.257124	5.45e-19	1.75273e-15	Y	-0.0578923	3.51e-06	0.0112677	N	N	NA	N	NA
chr1	103153738	103154418	L1MdTFII	-	96	10	128	0.90566	6	442	833	654	0.346667	54	271	619	647	0.304494	43	-0.558994	8.57e-31	6.67495e-28	Y	-0.601166	2.83e-34	2.20186e-31	Y	-0.0421723	0.0409704	1	N	N	NA	N	NA
chr1	103205165	103205537	IAP_LTR	-	76	5	117	0.938272	9	1423	149	559	0.905216	103	1159	103	826	0.918384	102	-0.0330553	0.432061	1	N	-0.0198881	0.67443	1	N	0.0131672	0.232369	1	N	N	NA	N	NA
chr1	103211918	103212290	IAP_LTR	-	120	7	125	0.944882	11	1660	152	827	0.916115	122	1119	114	760	0.907543	90	-0.0287671	0.315734	1	N	-0.0373393	0.190675	1	N	-0.00857221	0.432869	1	N	N	NA	N	NA
chr1	103409492	103409809	L1MdA	-	54	8	94	0.870968	12	753	141	444	0.842282	106	616	150	438	0.804178	97	-0.0286859	0.716886	1	N	-0.0667902	0.240443	1	N	-0.0381043	0.044763	1	N	N	NA	N	NA
chr1	103419191	103419883	L1MdTFIII	-	171	42	251	0.802817	12	784	1934	1759	0.288447	123	577	1522	1707	0.274893	105	-0.51437	3.41e-50	4.8539e-47	Y	-0.527924	6.93e-52	9.8695e-49	Y	-0.0135546	0.302	1	N	N	NA	N	NA
chr1	103588713	103589098	IAP_LTR	+	104	2	78	0.981132	9	821	100	376	0.891422	64	632	62	243	0.910663	47	-0.0897097	0.00162629	1	N	-0.0704693	0.0109472	1	N	0.0192405	0.21046	1	N	N	NA	N	NA
chr1	103593682	103594067	IAP_LTR	+	80	15	73	0.842105	8	1047	24	427	0.977591	75	625	68	358	0.901876	53	0.135486	7.8e-08	0.0001517	N	0.0597706	0.106025	1	N	-0.0757151	6.64e-12	1.29138e-08	N	N	NA	N	NA
chr1	103898041	103898244	L1MdGF	-	22	10	94	0.6875	18	384	164	503	0.70073	151	330	133	449	0.712743	133	0.0132299	0.844961	1	N	0.025243	0.840348	1	N	0.0120131	0.729028	1	N	N	NA	N	NA
chr1	103925774	103926511	L1MdA	-	315	46	395	0.872576	18	1658	1065	1907	0.608887	116	1051	901	1574	0.538422	90	-0.263689	9.22e-26	2.96247e-22	Y	-0.334154	2.13e-36	6.83916e-33	Y	-0.0704651	1.54e-06	0.00493444	N	N	NA	N	NA
chr1	104272761	104273061	L1MdTFIII	-	44	2	45	0.956522	7	265	47	187	0.849359	49	209	71	249	0.746429	46	-0.107163	0.0629392	1	N	-0.210093	0.000888499	1	N	-0.10293	0.00196559	1	N	N	NA	N	NA
chr1	104279721	104280137	L1MdTFII	-	51	15	59	0.772727	5	267	351	482	0.432039	66	225	404	490	0.357711	58	-0.340688	1.06e-07	8.22809e-05	Y	-0.415017	8.44e-11	6.57645e-08	Y	-0.0743282	0.00770657	1	N	N	NA	N	NA
chr1	104289577	104289926	IAP_LTR	-	65	7	57	0.902778	7	707	46	343	0.938911	59	454	88	381	0.837638	52	0.0361332	0.213191	1	N	-0.0651394	0.168591	1	N	-0.101273	5.6e-09	1.08914e-05	N	N	NA	N	NA
chr1	104294466	104294815	IAP_LTR	-	121	3	48	0.975806	10	671	78	334	0.895861	60	605	97	333	0.861823	58	-0.0799453	0.00233621	1	N	-0.113983	7.43e-05	0.14457	N	-0.0340378	0.0527561	1	N	N	NA	N	NA
chr1	104388816	104389118	L1MdA	-	63	10	91	0.863014	12	801	201	621	0.799401	110	716	233	622	0.754478	109	-0.0636125	0.222656	1	N	-0.108535	0.0446079	1	N	-0.0449228	0.0191438	1	N	N	NA	N	NA
chr1	104968454	104969607	L1MdA	-	101	11	168	0.901786	4	1543	753	1553	0.672038	65	864	659	1080	0.567301	44	-0.229747	3.36e-08	0.000107923	N	-0.334484	8.83e-14	2.83908e-10	Y	-0.104737	6.01e-11	1.93062e-07	N	Cdh20	+	N	NA
chr1	105019697	105027382	L1MdTFI	-	553	179	992	0.755464	21	4140	2837	4832	0.593378	159	4252	3449	5047	0.552136	157	-0.162086	1.64e-18	1.25919e-15	N	-0.203328	1.09e-27	8.3593e-25	N	-0.0412422	4.96e-07	0.000380123	N	N	NA	N	NA
chr1	105073874	105074020	B1	-	6	16	26	0.272727	16	84	117	132	0.41791	113	81	133	135	0.378505	120	0.145183	0.253276	1	N	0.105777	0.364402	1	N	-0.0394058	0.423715	1	N	N	NA	N	NA
chr1	105551023	105551167	B1	-	27	0	18	1	9	334	79	190	0.808717	125	297	54	162	0.846154	104	-0.191283	0.00754189	1	N	-0.153846	0.020879	1	N	0.0374371	0.181353	1	N	Pign	-	N	NA
chr1	105567978	105568467	L1MdTFIII	+	90	5	145	0.947368	10	439	1297	1088	0.25288	121	388	1225	973	0.240546	112	-0.694488	1.21e-44	1.72501e-41	Y	-0.706823	3.51e-46	5.00246e-43	Y	-0.0123346	0.422639	1	N	Pign	-	N	NA
chr1	105609795	105610266	MT2	-	72	4	44	0.947368	20	361	168	371	0.68242	159	336	91	356	0.786885	139	-0.264949	1.14e-07	0.00016183	Y	-0.160483	0.000404862	0.5745	N	0.104466	0.000328025	0.465468	N	Pign	-	N	NA
chr1	105630909	105631053	B1	+	24	3	29	0.888889	14	126	203	139	0.382979	120	108	190	123	0.362416	107	-0.50591	4.1e-07	0.00558324	Y	-0.526473	8.58e-08	0.00116836	Y	-0.0205626	0.620318	1	N	Pign	-	N	NA
chr1	105672828	105672973	B1	-	22	7	55	0.758621	14	220	288	232	0.433071	128	181	226	244	0.444717	114	-0.32555	0.000822384	1	N	-0.313903	0.00160151	1	N	0.0116466	0.737803	1	N	2310035C23Rik	+	N	NA
chr1	105719039	105719228	B2	+	23	2	43	0.92	17	199	67	219	0.74812	123	202	89	212	0.694158	128	-0.17188	0.081445	1	N	-0.225842	0.0193015	1	N	-0.0539622	0.185943	1	N	2310035C23Rik	+	N	NA
chr1	105789870	105790021	B1	+	35	10	31	0.777778	19	186	106	151	0.636986	113	201	97	144	0.674497	113	-0.140791	0.0663116	1	N	-0.103281	0.22624	1	N	0.0375103	0.342016	1	N	Tnfrsf11a	+	N	NA
chr1	105832264	105832454	B2	+	14	7	12	0.666667	11	141	73	97	0.658879	107	167	87	116	0.65748	126	-0.00778816	1	1	N	-0.00918635	1	1	N	-0.00139819	1	1	N	Tnfrsf11a	+	N	NA
chr1	105839304	105839619	L1MdTFIII	-	80	15	130	0.842105	13	177	916	848	0.16194	113	339	938	780	0.265466	118	-0.680166	8.17e-43	1.16369e-39	Y	-0.576639	2.41e-29	3.42997e-26	Y	0.103526	9.88e-10	1.40753e-06	N	Tnfrsf11a	+	N	NA
chr1	105852963	105853109	B1	-	42	3	33	0.933333	13	344	152	243	0.693548	127	399	190	310	0.677419	152	-0.239785	0.000242737	1	N	-0.255914	0.000143788	1	N	-0.016129	0.599928	1	N	N	NA	N	NA
chr1	105871720	105871915	B2	+	25	4	18	0.862069	16	179	68	129	0.724696	129	203	47	126	0.812	129	-0.137373	0.123414	1	N	-0.050069	0.619169	1	N	0.0873036	0.0253229	1	N	N	NA	N	NA
chr1	105940034	105940181	B1	-	32	6	30	0.842105	17	201	74	94	0.730909	93	195	99	106	0.663265	103	-0.111196	0.167415	1	N	-0.17884	0.0263095	1	N	-0.0676438	0.0837972	1	N	N	NA	N	NA
chr1	106044238	106044434	B2	+	24	1	30	0.96	14	232	122	160	0.655367	133	179	99	166	0.643885	114	-0.304633	0.00070184	1	N	-0.316115	0.00059691	1	N	-0.0114823	0.801123	1	N	N	NA	N	NA
chr1	106118921	106119665	L1MdTFIII	-	154	34	261	0.819149	12	882	2430	1913	0.266304	146	820	1924	1582	0.298834	126	-0.552845	6.64e-53	9.45874e-50	Y	-0.520315	6.74e-46	9.60074e-43	Y	0.0325295	0.00534417	1	N	N	NA	N	NA
chr1	106246617	106246765	B1	-	38	1	21	0.974359	10	518	71	229	0.879457	137	359	63	240	0.850711	113	-0.0949023	0.0727134	1	N	-0.123648	0.0286854	1	N	-0.0287458	0.189083	1	N	Phlpp1	+	N	NA
chr1	106299594	106300742	L1MdA	-	224	5	183	0.978166	10	1435	827	1669	0.634394	90	840	959	1430	0.466926	78	-0.343772	6.09e-35	1.95836e-31	Y	-0.51124	1.55e-60	4.97483e-57	Y	-0.167468	1.21e-26	3.89757e-23	N	Phlpp1	+	N	NA
chr1	106363707	106363894	B2	+	24	3	25	0.888889	13	215	32	156	0.870445	102	133	59	166	0.692708	91	-0.0184435	1	1	N	-0.196181	0.0393612	1	N	-0.177737	8.88e-06	0.0687219	N	Phlpp1	+	N	NA
chr1	106500529	106500705	B1	-	37	6	27	0.860465	14	355	80	152	0.816092	120	233	79	187	0.746795	100	-0.0443732	0.539922	1	N	-0.11367	0.127138	1	N	-0.0692971	0.0237216	1	N	N	NA	N	NA
chr1	106534839	106534986	B1	-	19	1	12	0.95	16	69	110	60	0.385475	121	60	87	89	0.408163	123	-0.564525	7.02e-07	0.00955882	Y	-0.541837	3.11e-06	0.0422912	N	0.0226884	0.733018	1	N	N	NA	N	NA
chr1	106654759	106654971	B2	-	20	7	25	0.740741	13	213	61	200	0.777372	121	169	53	178	0.761261	101	0.0366315	0.634917	1	N	0.0205205	0.813525	1	N	-0.016111	0.669621	1	N	Bcl2	-	N	NA
chr1	106854810	106855498	L1MdTFI	-	119	64	255	0.650273	11	474	2261	1601	0.173309	116	480	2035	1759	0.190855	114	-0.476964	1.77e-42	1.35337e-39	Y	-0.459418	2.46e-38	1.88678e-35	Y	0.0175459	0.106927	1	N	N	NA	N	NA
chr1	107208663	107209560	L1MdTFI	-	110	23	132	0.827068	5	387	1221	833	0.240672	55	214	1059	737	0.168107	42	-0.586396	6.74e-42	5.16029e-39	Y	-0.658961	2.55e-54	1.95489e-51	Y	-0.0725648	1.9e-06	0.00145697	N	N	NA	N	NA
chr1	107325682	107326700	L1MdA	+	38	19	56	0.666667	13	431	97	379	0.816288	111	365	137	308	0.727092	104	0.149621	0.0131302	1	N	0.060425	0.351253	1	N	-0.0891962	0.000794294	1	N	N	NA	N	NA
chr1	107391340	107391470	L1MdA	+	33	0	30	1	9	332	77	248	0.811736	94	335	103	296	0.76484	105	-0.188264	0.00294122	1	N	-0.23516	0.000304022	0.977128	N	-0.0468958	0.110183	1	N	N	NA	N	NA
chr1	107406704	107406900	B2	+	23	6	37	0.793103	22	77	58	138	0.57037	92	71	81	136	0.467105	97	-0.222733	0.0348545	1	N	-0.325998	0.00194537	1	N	-0.103265	0.0975761	1	N	N	NA	N	NA
chr1	107410758	107410901	B1	+	12	10	35	0.545455	19	106	50	135	0.679487	101	114	57	130	0.666667	103	0.134033	0.233749	1	N	0.121212	0.341148	1	N	-0.0128205	0.814606	1	N	N	NA	N	NA
chr1	107560697	107560886	B2	+	21	2	16	0.913043	13	146	46	152	0.760417	117	140	55	135	0.717949	112	-0.152627	0.116167	1	N	-0.195095	0.0463821	1	N	-0.0424679	0.356463	1	N	N	NA	N	NA
chr1	107617254	107617404	B1	-	27	8	28	0.771429	16	201	163	115	0.552198	121	151	114	122	0.569811	99	-0.219231	0.0123998	1	N	-0.201617	0.0273285	1	N	0.0176135	0.68467	1	N	N	NA	N	NA
chr1	107784191	107784335	B1	-	15	8	28	0.652174	13	243	112	152	0.684507	129	165	106	120	0.608856	99	0.0323331	0.817879	1	N	-0.0433178	0.824617	1	N	-0.075651	0.0518672	1	N	N	NA	N	NA
chr1	107799841	107800340	MT2	+	22	9	11	0.709677	6	207	74	125	0.736655	61	133	61	94	0.685567	43	0.0269774	0.830554	1	N	-0.0241104	0.838065	1	N	-0.0510878	0.255082	1	N	N	NA	N	NA
chr1	107822787	107823968	L1MdTFII	+	150	9	151	0.943396	5	633	1534	1610	0.292109	56	547	1413	1133	0.279082	51	-0.651287	2.44e-63	1.89917e-60	Y	-0.664315	1.89e-65	1.47334e-62	Y	-0.0130273	0.369829	1	N	N	NA	N	NA
chr1	107874933	107875079	B1	-	17	5	25	0.772727	16	148	61	108	0.708134	112	105	46	121	0.695364	94	-0.0645933	0.62589	1	N	-0.077363	0.618097	1	N	-0.0127697	0.815897	1	N	N	NA	N	NA
chr1	107925963	107926458	L1MdTFII	-	50	8	141	0.862069	10	251	542	462	0.31652	72	167	793	603	0.173958	74	-0.545549	1.58e-16	1.22903e-13	Y	-0.688111	8.72e-28	6.79422e-25	Y	-0.142561	3.5e-12	2.7246e-09	N	D830032E09Rik	+	N	NA
chr1	108038802	108039154	IAP_LTR	-	42	1	62	0.976744	6	602	89	307	0.871201	49	561	73	393	0.884858	52	-0.105543	0.0505869	1	N	-0.0918861	0.0738654	1	N	0.0136569	0.451634	1	N	N	NA	N	NA
chr1	108040538	108040890	IAP_LTR	-	56	0	49	1	5	675	53	317	0.927198	52	614	83	385	0.880918	54	-0.0728022	0.0264841	1	N	-0.119082	0.00158922	1	N	-0.0462796	0.00377284	1	N	N	NA	N	NA
chr1	108293317	108293620	L1MdA	-	44	5	96	0.897959	10	553	246	603	0.692115	99	533	250	575	0.680715	97	-0.205844	0.00182958	1	N	-0.217244	0.000719688	1	N	-0.0113999	0.626225	1	N	N	NA	N	NA
chr1	108327410	108328549	L1MdTFII	-	219	18	281	0.924051	7	752	1450	1250	0.341508	55	570	1563	1465	0.267229	52	-0.582543	4.21e-72	3.28336e-69	Y	-0.656821	3.96e-91	3.08214e-88	Y	-0.0742785	1.07e-07	8.35468e-05	N	N	NA	N	NA
chr1	108330071	108330218	B1	-	21	17	22	0.552632	12	264	96	147	0.733333	106	209	105	160	0.665605	99	0.180702	0.0234116	1	N	0.112974	0.206042	1	N	-0.0677282	0.063289	1	N	N	NA	N	NA
chr1	108351037	108351327	L1MdA	+	26	2	32	0.928571	5	182	76	150	0.705426	36	196	95	173	0.67354	40	-0.223145	0.0124016	1	N	-0.255032	0.00430707	1	N	-0.0318868	0.460362	1	N	N	NA	N	NA
chr1	108403970	108404115	B1	+	19	3	33	0.863636	11	263	110	243	0.705094	127	201	91	196	0.688356	100	-0.158543	0.145543	1	N	-0.17528	0.0948997	1	N	-0.0167377	0.670871	1	N	N	NA	N	NA
chr1	108408854	108409218	IAP_LTR	-	70	3	46	0.958904	7	525	59	468	0.898973	69	362	43	212	0.893827	39	-0.0599315	0.134376	1	N	-0.0650769	0.0878127	1	N	-0.00514544	0.831867	1	N	N	NA	N	NA
chr1	108415674	108416038	IAP_LTR	-	75	0	27	1	6	522	66	449	0.887755	62	273	37	242	0.880645	35	-0.112245	0.000347138	0.675531	N	-0.119355	0.000310034	0.603326	N	-0.00710994	0.742368	1	N	N	NA	N	NA
chr1	108523888	108524134	L1MdTFI	-	31	9	30	0.775	7	199	117	187	0.629747	54	130	119	182	0.522088	44	-0.145253	0.0801413	1	N	-0.252912	0.00323553	1	N	-0.107658	0.0126442	1	N	N	NA	N	NA
chr1	108624590	108624962	L1MdGF	+	87	12	135	0.878788	13	924	211	576	0.814097	101	893	240	803	0.788173	113	-0.064691	0.133212	1	N	-0.0906149	0.0367621	1	N	-0.0259239	0.127228	1	N	N	NA	N	NA
chr1	108733251	108733707	L1MdGF	+	61	15	122	0.802632	8	593	308	631	0.658158	53	463	468	679	0.497315	55	-0.144474	0.0107121	1	N	-0.305317	1.55e-07	0.000132759	Y	-0.160843	3.29e-12	2.82679e-09	N	N	NA	N	NA
chr1	108889719	108889864	B1	+	21	0	15	1	12	147	67	120	0.686916	114	110	56	86	0.662651	86	-0.313084	0.000749137	1	N	-0.337349	0.000579711	1	N	-0.0242653	0.658851	1	N	N	NA	N	NA
chr1	108927515	108927660	B1	-	16	5	19	0.761905	20	81	34	63	0.704348	93	78	26	68	0.75	89	-0.0575569	0.793795	1	N	-0.0119048	1	1	N	0.0456522	0.544186	1	N	N	NA	N	NA
chr1	108945138	108945609	IAP_LTR	-	117	6	133	0.95122	12	1323	142	701	0.903072	104	1741	161	815	0.915352	131	-0.0481478	0.103826	1	N	-0.0358673	0.233381	1	N	0.0122806	0.224744	1	N	N	NA	N	NA
chr1	108960132	108960585	IAP_LTR	+	126	11	164	0.919708	15	1461	144	594	0.91028	113	1146	152	722	0.882897	103	-0.00942766	0.875571	1	N	-0.0368113	0.256109	1	N	-0.0273836	0.0161515	1	N	N	NA	N	NA
chr1	108972704	108972850	B1	-	22	13	13	0.628571	16	141	75	78	0.652778	98	128	53	104	0.707182	97	0.0242063	0.849068	1	N	0.0786109	0.422917	1	N	0.0544045	0.281278	1	N	N	NA	N	NA
chr1	109034649	109035557	L1MdTFI	+	123	25	457	0.831081	11	955	1549	1763	0.38139	84	635	1751	1724	0.266136	82	-0.449691	1.16e-27	8.88283e-25	Y	-0.564945	1.3e-43	9.96192e-41	Y	-0.115254	8.15e-18	6.24011e-15	N	N	NA	N	NA
chr1	109066638	109067142	L1MdA	+	91	26	155	0.777778	14	813	398	1071	0.671346	124	635	366	829	0.634366	103	-0.106432	0.0219142	1	N	-0.143412	0.00202934	1	N	-0.0369804	0.0724039	1	N	N	NA	N	NA
chr1	109128675	109129027	IAP_LTR	-	55	11	48	0.833333	7	772	65	260	0.922342	59	480	72	318	0.869565	49	0.0890084	0.0195527	1	N	0.0362319	0.44377	1	N	-0.0527765	0.00168944	1	N	N	NA	N	NA
chr1	109133579	109133931	IAP_LTR	-	73	1	83	0.986486	8	899	112	519	0.889219	78	743	111	505	0.870023	70	-0.0972679	0.0046983	1	N	-0.116463	0.00117122	1	N	-0.0191952	0.223364	1	N	N	NA	N	NA
chr1	109249957	109251611	L1MdA	+	160	42	140	0.792079	18	1074	271	726	0.798513	131	851	205	595	0.805871	105	0.0064338	0.851046	1	N	0.013792	0.63022	1	N	0.0073582	0.680045	1	N	N	NA	N	NA
chr1	109270082	109270401	L1MdA	-	36	5	55	0.878049	7	651	221	567	0.74656	108	579	227	557	0.718362	103	-0.131489	0.0636507	1	N	-0.159686	0.029707	1	N	-0.0281973	0.204083	1	N	N	NA	N	NA
chr1	109349404	109349899	L1MdTFIII	-	59	10	135	0.855072	11	132	437	404	0.231986	68	133	555	535	0.193314	78	-0.623087	2.27e-24	3.23183e-21	Y	-0.661759	1.39e-28	1.98142e-25	Y	-0.038672	0.0960386	1	N	N	NA	N	NA
chr1	109354800	109354985	B2	+	15	7	19	0.681818	14	71	90	108	0.440994	90	89	59	108	0.601351	89	-0.240824	0.0410504	1	N	-0.0804668	0.639916	1	N	0.160358	0.00617447	1	N	N	NA	N	NA
chr1	109397152	109397295	B1	-	19	7	23	0.730769	17	155	61	111	0.717593	109	144	36	102	0.8	95	-0.0131766	1	1	N	0.0692308	0.441011	1	N	0.0824074	0.061298	1	N	N	NA	N	NA
chr1	109411104	109411503	L1MdA	-	79	15	146	0.840426	16	520	222	589	0.700809	94	591	203	697	0.744332	104	-0.139617	0.00491621	1	N	-0.096093	0.0425684	1	N	0.0435239	0.0597535	1	N	N	NA	N	NA
chr1	109484612	109484758	B1	-	37	10	37	0.787234	14	238	95	231	0.714715	95	172	106	219	0.618705	85	-0.0725193	0.38386	1	N	-0.168529	0.0316525	1	N	-0.0960097	0.012356	1	N	N	NA	N	NA
chr1	109598712	109598859	B1	-	22	7	10	0.758621	13	174	63	64	0.734177	101	123	58	47	0.679558	79	-0.0244435	1	1	N	-0.0790627	0.517296	1	N	-0.0546192	0.232766	1	N	N	NA	N	NA
chr1	109613392	109613774	IAP_LTR	+	74	2	64	0.973684	7	536	43	367	0.925734	54	472	41	284	0.920078	44	-0.0479502	0.149254	1	N	-0.0536062	0.102155	1	N	-0.00565605	0.734316	1	N	N	NA	N	NA
chr1	109620150	109620532	IAP_LTR	+	129	11	104	0.921429	13	752	45	484	0.943538	67	547	36	314	0.93825	48	0.0221097	0.332022	1	N	0.0168219	0.44863	1	N	-0.00528784	0.728366	1	N	N	NA	N	NA
chr1	109729941	109730452	L1MdTFIII	-	62	8	80	0.885714	8	689	441	885	0.609735	114	725	297	990	0.709393	119	-0.27598	7.89e-07	0.00112324	Y	-0.176321	0.000866739	1	N	0.0996588	1.13e-06	0.00161275	N	N	NA	N	NA
chr1	110159007	110159147	B1	+	14	12	11	0.538462	19	112	62	56	0.643678	118	89	51	38	0.635714	90	0.105217	0.383921	1	N	0.0972527	0.383119	1	N	-0.00796388	0.906237	1	N	N	NA	N	NA
chr1	110456657	110456843	B2	-	14	7	19	0.666667	10	152	113	143	0.573585	105	184	92	147	0.666667	107	-0.0930818	0.494291	1	N	0	1	1	N	0.0930818	0.0269894	1	N	N	NA	N	NA
chr1	110547795	110548064	L1MdTFIII	-	69	9	104	0.884615	14	662	255	534	0.721919	112	518	256	510	0.669251	106	-0.162696	0.00121475	1	N	-0.215365	3.32e-05	0.0473322	N	-0.0526687	0.0194291	1	N	N	NA	N	NA
chr1	110612994	110613452	IAP_LTR	+	140	3	109	0.979021	9	611	191	377	0.761845	47	617	363	626	0.629592	64	-0.217176	5.95e-12	1.15762e-08	N	-0.349429	3.34e-22	6.50231e-19	Y	-0.132254	1.65e-09	3.21517e-06	N	N	NA	N	NA
chr1	110937608	110937961	IAP_LTR	-	46	0	30	1	4	694	58	260	0.922872	56	618	120	395	0.837398	65	-0.0771277	0.0418812	1	N	-0.162602	0.000539658	1	N	-0.085474	3.84e-07	0.000747633	N	Cdh19	-	N	NA
chr1	111253619	111253986	IAP_LTR	-	157	10	68	0.94012	12	1129	96	501	0.921633	89	1220	130	622	0.903704	101	-0.0184871	0.532841	1	N	-0.0364161	0.15523	1	N	-0.0179289	0.109421	1	N	N	NA	N	NA
chr1	111260352	111260719	IAP_LTR	-	154	16	70	0.905882	12	1209	145	509	0.89291	98	1226	140	641	0.897511	110	-0.0129725	0.691981	1	N	-0.00837137	0.892757	1	N	0.00460108	0.707542	1	N	N	NA	N	NA
chr1	111278484	111278992	L1MdTFIII	-	82	11	127	0.88172	13	598	407	652	0.595025	98	458	415	721	0.524628	100	-0.286696	9.71e-09	1.38243e-05	Y	-0.357093	3.45e-12	4.90728e-09	Y	-0.0703972	0.00243035	1	N	N	NA	N	NA
chr1	111435697	111436018	L1MdA	-	102	9	99	0.918919	15	849	184	540	0.821878	118	717	152	475	0.825086	103	-0.0970409	0.00743862	1	N	-0.0938326	0.00964659	1	N	0.00320828	0.903948	1	N	N	NA	N	NA
chr1	111460713	111461000	L1MdGF	+	71	29	116	0.71	18	735	193	544	0.792026	127	429	176	395	0.709091	89	0.0820259	0.0724442	1	N	-0.000909091	1	1	N	-0.082935	0.000241706	0.207384	N	N	NA	N	NA
chr1	111550487	111550674	B2	+	30	10	35	0.75	15	209	109	202	0.657233	106	189	96	160	0.663158	92	-0.0927673	0.287354	1	N	-0.0868421	0.367782	1	N	0.00592519	0.931417	1	N	N	NA	N	NA
chr1	111580735	111581475	L1MdGF	-	269	39	249	0.873377	14	846	1894	2139	0.308759	116	665	1633	1629	0.289382	96	-0.564617	9.25e-85	7.93903e-82	Y	-0.583995	4.53e-89	3.88252e-86	Y	-0.0193771	0.138511	1	N	N	NA	N	NA
chr1	111602252	111602398	B1	-	26	3	7	0.896552	12	131	61	93	0.682292	96	126	56	116	0.692308	101	-0.21426	0.0161356	1	N	-0.204244	0.0250765	1	N	0.010016	0.911211	1	N	N	NA	N	NA
chr1	111626345	111626792	L1MdGF	+	181	21	253	0.89604	13	667	1317	1244	0.33619	102	757	1155	1478	0.395921	103	-0.55985	2.73e-56	2.34134e-53	Y	-0.500119	1.76e-45	1.50692e-42	Y	0.059731	0.00011328	0.0971945	N	N	NA	N	NA
chr1	112068274	112068465	B2	+	19	4	13	0.826087	12	200	39	76	0.83682	105	187	13	83	0.935	95	0.0107331	1	1	N	0.108913	0.0823381	1	N	0.0981799	0.00167428	1	N	N	NA	N	NA
chr1	112220047	112220737	L1MdTFI	-	255	32	305	0.888502	20	785	1541	1400	0.337489	128	450	1204	1084	0.272068	97	-0.551012	3.65e-75	2.79714e-72	Y	-0.616434	4.27e-90	3.26723e-87	Y	-0.0654215	1.17e-05	0.00896299	N	N	NA	N	NA
chr1	112287628	112287814	B2	-	23	7	30	0.766667	12	240	57	209	0.808081	103	213	50	222	0.809886	99	0.0414141	0.62908	1	N	0.0432193	0.626042	1	N	0.00180512	1	1	N	N	NA	N	NA
chr1	112348869	112349016	B1	+	31	13	36	0.704545	16	197	132	210	0.598784	114	141	86	177	0.621145	85	-0.105761	0.191634	1	N	-0.0834001	0.311233	1	N	0.0223612	0.658665	1	N	N	NA	N	NA
chr1	112512103	112512585	IAP_LTR	+	142	6	94	0.959459	11	1708	161	650	0.913858	122	1003	98	612	0.91099	90	-0.0456018	0.0611356	1	N	-0.0484694	0.0553077	1	N	-0.00286767	0.788044	1	N	N	NA	N	NA
chr1	112556375	112557113	L1MdA	-	219	23	321	0.904959	13	2625	399	1672	0.868056	118	1947	309	1705	0.863032	104	-0.0369031	0.110746	1	N	-0.0419268	0.0726965	1	N	-0.00502364	0.595921	1	N	N	NA	N	NA
chr1	112564189	112564663	IAP_LTR	-	173	12	119	0.935135	11	1793	211	677	0.894711	100	1423	226	569	0.862947	85	-0.0404246	0.0975118	1	N	-0.0721879	0.00383091	1	N	-0.0317633	0.00348394	1	N	N	NA	N	NA
chr1	112568996	112569470	IAP_LTR	-	164	10	140	0.942529	12	2066	183	768	0.918631	114	1457	216	725	0.870891	91	-0.0238982	0.309938	1	N	-0.0716381	0.0048436	1	N	-0.0477399	1.4e-06	0.0027303	N	N	NA	N	NA
chr1	112652178	112652550	L1MdGF	+	109	30	193	0.784173	15	1360	166	884	0.891219	108	1156	170	740	0.871795	91	0.107046	0.000502396	0.431056	N	0.0876222	0.00622774	1	N	-0.019424	0.115932	1	N	N	NA	N	NA
chr1	112720974	112721472	MT2	-	38	16	49	0.703704	13	363	132	265	0.733333	102	410	145	275	0.738739	114	0.0296296	0.630666	1	N	0.035035	0.627864	1	N	0.00540541	0.888461	1	N	N	NA	N	NA
chr1	112822127	112822468	L1MdTFIII	-	47	13	66	0.783333	10	322	407	423	0.441701	91	419	433	538	0.491784	111	-0.341632	2.94e-07	0.000418182	Y	-0.291549	1.22e-05	0.017393	N	0.0500831	0.0487501	1	N	N	NA	N	NA
chr1	112838121	112839081	L1MdTFII	+	150	23	175	0.867052	6	1243	2213	2467	0.359664	113	972	1789	2144	0.352046	96	-0.507388	2.33e-41	1.81883e-38	Y	-0.515006	4.52e-42	3.52422e-39	Y	-0.00761799	0.539975	1	N	N	NA	N	NA
chr1	112864779	112865080	L1MdA	+	37	22	81	0.627119	14	437	176	392	0.712887	107	413	173	331	0.704778	99	0.0857688	0.179462	1	N	0.0776595	0.234818	1	N	-0.00810928	0.799244	1	N	N	NA	N	NA
chr1	113016074	113016441	IAP_LTR	+	140	22	69	0.864198	11	1371	136	556	0.909754	102	1175	77	611	0.938498	92	0.0455569	0.0661914	1	N	0.0743009	0.00149864	1	N	0.0287439	0.00514275	1	N	N	NA	N	NA
chr1	113022829	113023196	IAP_LTR	+	83	3	40	0.965116	6	1320	147	534	0.899796	102	1295	95	694	0.931655	106	-0.0653208	0.0572032	1	N	-0.0334616	0.367185	1	N	0.0318592	0.00244279	1	N	N	NA	N	NA
chr1	113051067	113057951	L1MdA	+	272	59	387	0.821752	14	4800	1196	3236	0.800534	150	4260	1073	2926	0.7988	141	-0.0212186	0.39536	1	N	-0.0229523	0.356962	1	N	-0.00173376	0.832392	1	N	N	NA	N	NA
chr1	113189699	113190011	L1MdA	-	77	20	96	0.793814	17	620	237	491	0.723454	116	503	200	450	0.715505	106	-0.0703605	0.148822	1	N	-0.0783095	0.1155	1	N	-0.00794893	0.734196	1	N	N	NA	N	NA
chr1	113196962	113197108	B1	-	12	15	27	0.444444	18	99	113	130	0.466981	118	100	95	127	0.512821	114	0.0225367	0.841172	1	N	0.0683761	0.54326	1	N	0.0458394	0.37287	1	N	N	NA	N	NA
chr1	113336788	113337286	MT2	+	36	1	37	0.972973	13	238	54	163	0.815068	82	114	23	131	0.832117	48	-0.157904	0.0100686	1	N	-0.140856	0.0298676	1	N	0.0170483	0.787384	1	N	N	NA	N	NA
chr1	113342771	113343269	MT2	+	44	3	31	0.93617	13	207	45	174	0.821429	74	119	26	113	0.82069	46	-0.114742	0.0520966	1	N	-0.115481	0.0620596	1	N	-0.000738916	1	1	N	N	NA	N	NA
chr1	113368240	113368720	MT2	+	70	9	46	0.886076	15	491	124	240	0.798374	104	449	129	299	0.776817	108	-0.087702	0.0684201	1	N	-0.109259	0.0266205	1	N	-0.0215574	0.395194	1	N	N	NA	N	NA
chr1	113377164	113377311	B1	+	8	14	14	0.363636	12	81	107	106	0.430851	98	82	86	112	0.488095	96	0.0672147	0.651009	1	N	0.124459	0.36456	1	N	0.0572442	0.288578	1	N	N	NA	N	NA
chr1	113497864	113498008	B1	+	8	12	16	0.4	9	170	102	121	0.625	102	182	131	133	0.58147	114	0.225	0.0578249	1	N	0.18147	0.160778	1	N	-0.0435304	0.309843	1	N	N	NA	N	NA
chr1	113576146	113576290	B1	+	19	19	42	0.5	16	254	131	194	0.65974	118	196	112	143	0.636364	93	0.15974	0.0740633	1	N	0.136364	0.112613	1	N	-0.0233766	0.522931	1	N	N	NA	N	NA
chr1	113683967	113684114	B1	+	9	14	25	0.391304	24	67	30	93	0.690722	97	72	48	89	0.6	107	0.299417	0.0146159	1	N	0.208696	0.0710303	1	N	-0.0907216	0.200589	1	N	N	NA	N	NA
chr1	113750463	113750948	L1MdA	-	76	17	195	0.817204	12	1057	473	1064	0.69085	116	725	321	973	0.693117	93	-0.126355	0.0101353	1	N	-0.124088	0.0125124	1	N	0.00226696	0.930771	1	N	N	NA	N	NA
chr1	113876700	113877213	IAP_LTR	+	147	33	177	0.816667	17	1280	230	728	0.847682	115	1061	243	597	0.81365	103	0.0310155	0.277404	1	N	-0.00301636	1	1	N	-0.0340318	0.0174745	1	N	N	NA	N	NA
chr1	113997083	113997270	B2	+	20	3	13	0.869565	12	156	87	138	0.641975	129	154	65	121	0.703196	116	-0.22759	0.0359754	1	N	-0.166369	0.141004	1	N	0.061221	0.166679	1	N	N	NA	N	NA
chr1	114035386	114036117	L1MdA	-	146	13	185	0.918239	8	1742	815	1963	0.681267	111	1946	974	2258	0.666438	127	-0.236972	4.38e-12	1.40785e-08	N	-0.251801	3.37e-13	1.08249e-09	Y	-0.0148288	0.248148	1	N	N	NA	N	NA
chr1	114094382	114094528	B1	+	12	15	15	0.444444	14	145	96	115	0.60166	124	123	89	103	0.580189	110	0.157215	0.148962	1	N	0.135744	0.217603	1	N	-0.0214711	0.701702	1	N	N	NA	N	NA
chr1	114134156	114134886	L1MdA	-	249	39	358	0.864583	19	1585	789	1559	0.66765	113	1507	563	1899	0.728019	111	-0.196934	4.49e-13	1.44448e-09	N	-0.136564	1.73e-07	0.000555466	N	0.0603698	1.37e-05	0.0439797	N	N	NA	N	NA
chr1	114182588	114183955	L1MdTFII	-	671	60	843	0.917921	21	1995	3536	3844	0.360694	132	1342	2296	2863	0.368884	100	-0.557226	2.96e-196	2.303e-193	Y	-0.549037	6.59e-181	5.1366e-178	Y	0.00818973	0.437499	1	N	N	NA	N	NA
chr1	114185220	114185638	IAP_LTR	+	185	9	110	0.953608	16	854	80	443	0.914347	79	610	54	525	0.918675	64	-0.0392614	0.0778651	1	N	-0.0349335	0.117714	1	N	0.0043278	0.784164	1	N	N	NA	N	NA
chr1	114190139	114190557	IAP_LTR	+	129	7	124	0.948529	13	698	77	518	0.900645	72	728	100	525	0.879227	72	-0.0478843	0.0782631	1	N	-0.0693024	0.0175136	1	N	-0.0214181	0.176137	1	N	N	NA	N	NA
chr1	114229814	114230344	L1MdTFII	-	183	20	193	0.901478	12	1026	985	1397	0.510194	112	978	1025	1268	0.488268	106	-0.391284	3.03e-30	2.36127e-27	Y	-0.41321	3.57e-33	2.78458e-30	Y	-0.0219263	0.165039	1	N	N	NA	N	NA
chr1	114276618	114276817	L1MdTFIII	-	29	4	42	0.878788	9	469	139	315	0.771382	108	423	109	343	0.795113	99	-0.107406	0.197527	1	N	-0.0836751	0.367968	1	N	0.0237312	0.350033	1	N	N	NA	N	NA
chr1	114371672	114371818	B1	+	18	4	17	0.818182	13	183	64	107	0.740891	118	148	57	99	0.721951	103	-0.0772911	0.609238	1	N	-0.0962306	0.450563	1	N	-0.0189395	0.670542	1	N	N	NA	N	NA
chr1	114384134	114384522	L1MdA	-	17	5	18	0.772727	10	236	58	166	0.802721	116	206	53	122	0.795367	96	0.0299938	0.781978	1	N	0.0226395	0.785997	1	N	-0.00735429	0.832411	1	N	N	NA	N	NA
chr1	114500006	114500345	L1MdA	+	33	19	89	0.634615	12	593	155	585	0.792781	119	491	170	557	0.742814	108	0.158165	0.013646	1	N	0.108199	0.102423	1	N	-0.0499668	0.0267607	1	N	N	NA	N	NA
chr1	114543114	114543261	B1	-	17	5	13	0.772727	7	250	135	230	0.649351	126	198	88	207	0.692308	101	-0.123377	0.355734	1	N	-0.0804196	0.630118	1	N	0.042957	0.247392	1	N	N	NA	N	NA
chr1	114557306	114558467	L1MdTFI	+	222	56	328	0.798561	10	1197	3046	2868	0.282112	127	811	2006	1801	0.287895	87	-0.516449	1.66e-66	1.27127e-63	Y	-0.510666	8.07e-63	6.18169e-60	Y	0.00578321	0.608823	1	N	N	NA	N	NA
chr1	114603465	114603958	MT2	+	21	10	31	0.677419	9	367	105	255	0.777542	108	304	78	202	0.795812	87	0.100123	0.192453	1	N	0.118392	0.167854	1	N	0.0182691	0.557411	1	N	N	NA	N	NA
chr1	114609409	114609902	MT2	+	34	14	40	0.708333	13	430	124	268	0.776173	123	350	136	263	0.720165	116	0.06784	0.285507	1	N	0.0118313	0.867065	1	N	-0.0560087	0.04437	1	N	N	NA	N	NA
chr1	114731666	114731986	L1MdA	+	21	5	39	0.807692	5	769	223	738	0.775202	112	591	222	495	0.726937	86	-0.0324907	0.815257	1	N	-0.080755	0.501566	1	N	-0.0482643	0.0183632	1	N	N	NA	N	NA
chr1	114770455	114771171	L1MdTFI	-	134	32	407	0.807229	14	980	2319	2537	0.29706	144	796	1538	2106	0.341045	108	-0.510169	7.64e-40	5.85209e-37	Y	-0.466183	1.68e-32	1.28658e-29	Y	0.0439857	0.000478517	0.366544	N	N	NA	N	NA
chr1	114808321	114809398	L1MdGF	-	120	16	213	0.882353	5	905	2288	1799	0.283433	67	1047	1961	1542	0.348072	67	-0.59892	3.42e-46	2.93309e-43	Y	-0.534281	1.21e-36	1.03974e-33	Y	0.0646393	4.42e-08	3.79595e-05	N	N	NA	N	NA
chr1	114980808	114980957	B1	-	21	9	19	0.7	13	208	100	113	0.675325	109	181	118	98	0.605351	104	-0.0246753	0.84099	1	N	-0.0946488	0.333912	1	N	-0.0699735	0.0760896	1	N	N	NA	N	NA
chr1	115307997	115308344	L1MdTFIII	-	59	18	93	0.766234	17	416	145	466	0.741533	104	267	132	363	0.669173	81	-0.0247008	0.780525	1	N	-0.0970608	0.108063	1	N	-0.07236	0.0170212	1	N	N	NA	N	NA
chr1	115375127	115375620	MT2	+	42	28	35	0.6	19	248	114	129	0.685083	88	243	130	196	0.651475	104	0.0850829	0.167595	1	N	0.0514745	0.417258	1	N	-0.0336083	0.347851	1	N	N	NA	N	NA
chr1	115447239	115448140	L1MdTFI	+	133	33	264	0.801205	10	767	1630	1425	0.319983	88	467	1301	1469	0.26414	80	-0.481222	1.05e-34	8.03708e-32	Y	-0.537065	1.17e-42	8.9667e-40	Y	-0.055843	0.000103963	0.0796353	N	N	NA	N	NA
chr1	115476686	115476995	L1MdA	+	67	32	125	0.676768	14	782	242	658	0.763672	107	707	189	594	0.789062	98	0.0869042	0.0654314	1	N	0.112295	0.0149896	1	N	0.0253906	0.188622	1	N	N	NA	N	NA
chr1	115608771	115608972	L1MdTFIII	+	31	10	43	0.756098	12	253	77	330	0.766667	97	247	99	312	0.713873	98	0.0105691	0.846951	1	N	-0.0422247	0.713823	1	N	-0.0527938	0.136033	1	N	N	NA	N	NA
chr1	115657149	115657292	B1	-	18	9	41	0.666667	14	207	78	184	0.726316	98	143	95	168	0.60084	82	0.0596491	0.506128	1	N	-0.0658263	0.541226	1	N	-0.125475	0.00280299	1	N	N	NA	N	NA
chr1	115799434	115799904	L1MdTFI	+	56	10	89	0.848485	5	215	872	593	0.197792	63	218	669	686	0.245772	57	-0.650693	1.28e-27	9.84249e-25	Y	-0.602713	8.11e-23	6.2147e-20	Y	0.0479802	0.0118545	1	N	Cntnap5a	+	N	NA
chr1	115885257	115885726	IAP_LTR	-	187	6	117	0.968912	14	1256	148	535	0.894587	96	1255	153	670	0.891335	101	-0.074325	0.000386711	0.75254	N	-0.0775767	0.000269362	0.524179	N	-0.00325167	0.807347	1	N	Cntnap5a	+	N	NA
chr1	115890235	115890704	IAP_LTR	-	136	11	130	0.92517	13	1684	192	850	0.897655	127	1771	208	896	0.894896	131	-0.0275155	0.321191	1	N	-0.0302737	0.323395	1	N	-0.00275817	0.791823	1	N	Cntnap5a	+	N	NA
chr1	116042674	116042815	B1	+	19	11	15	0.633333	12	114	67	91	0.629834	73	170	129	110	0.568562	111	-0.00349908	1	1	N	-0.0647715	0.564214	1	N	-0.0612724	0.213006	1	N	Cntnap5a	+	N	NA
chr1	116124942	116125088	B1	-	20	2	34	0.909091	14	148	57	139	0.721951	88	169	45	109	0.78972	83	-0.18714	0.072412	1	N	-0.119371	0.26372	1	N	0.0677684	0.112169	1	N	Cntnap5a	+	N	NA
chr1	116207482	116207668	B2	+	20	2	14	0.909091	12	133	46	101	0.743017	95	154	40	120	0.793814	108	-0.166074	0.111996	1	N	-0.115276	0.262108	1	N	0.0507977	0.269124	1	N	Cntnap5a	+	N	NA
chr1	116298734	116298875	B1	+	15	10	19	0.6	11	154	97	106	0.613546	92	139	121	105	0.534615	92	0.0135458	1	1	N	-0.0653846	0.675153	1	N	-0.0789304	0.0742922	1	N	Cntnap5a	+	N	NA
chr1	116362675	116363586	L1MdTFI	-	80	16	121	0.833333	6	858	1315	1342	0.394846	83	345	934	1017	0.269742	53	-0.438487	7.51e-18	5.75138e-15	Y	-0.563591	2.88e-28	2.20556e-25	Y	-0.125104	7.03e-14	5.38562e-11	N	Cntnap5a	+	N	NA
chr1	116648265	116648630	IAP_LTR	-	109	20	51	0.844961	9	1160	118	648	0.907668	102	1238	158	590	0.886819	106	0.062707	0.0290029	1	N	0.0418582	0.153448	1	N	-0.0208487	0.0856925	1	N	N	NA	N	NA
chr1	116655027	116655392	IAP_LTR	-	145	4	71	0.973154	11	938	52	416	0.947475	73	1182	136	676	0.896813	106	-0.0256796	0.223499	1	N	-0.076341	0.0010841	1	N	-0.0506614	1.02e-05	0.019771	N	N	NA	N	NA
chr1	116861420	116862552	L1MdTFI	-	126	43	203	0.745562	6	949	2890	2374	0.2472	111	577	3128	2053	0.155735	102	-0.498362	6.24e-40	4.77725e-37	Y	-0.589827	4.77e-61	3.65083e-58	Y	-0.0914643	3.35e-23	2.56349e-20	N	N	NA	N	NA
chr1	116903120	116903428	L1MdA	-	35	6	64	0.853659	7	379	85	228	0.81681	48	408	151	337	0.729875	66	-0.0368482	0.674605	1	N	-0.123784	0.0974794	1	N	-0.0869356	0.00103411	1	N	N	NA	N	NA
chr1	117033504	117033690	B2	-	16	10	22	0.615385	12	135	112	168	0.546559	105	146	137	161	0.515901	112	-0.0688259	0.540628	1	N	-0.0994836	0.413152	1	N	-0.0306576	0.486683	1	N	N	NA	N	NA
chr1	117082255	117082399	B1	-	24	13	33	0.648649	14	226	92	167	0.710692	101	245	119	159	0.673077	110	0.0620432	0.449492	1	N	0.0244283	0.854506	1	N	-0.0376149	0.319185	1	N	N	NA	N	NA
chr1	117231810	117232128	L1MdGF	+	17	13	47	0.566667	6	303	150	327	0.668874	64	187	105	304	0.640411	51	0.102208	0.318377	1	N	0.0737443	0.432252	1	N	-0.0284632	0.430071	1	N	N	NA	N	NA
chr1	117375719	117376630	L1MdTFI	-	103	19	210	0.844262	7	511	1312	1021	0.280307	58	332	977	984	0.253629	50	-0.563955	8.4e-36	6.43078e-33	Y	-0.590634	1.6e-38	1.22195e-35	Y	-0.0266785	0.102331	1	N	N	NA	N	NA
chr1	117406854	117407169	L1MdA	-	69	19	138	0.784091	14	839	309	946	0.730836	121	667	364	817	0.646945	107	-0.0532547	0.317053	1	N	-0.137146	0.00971974	1	N	-0.0838915	2.38e-05	0.0764936	N	N	NA	N	NA
chr1	117433917	117434439	L1MdTFIII	-	56	7	73	0.888889	5	197	1062	760	0.156473	69	163	464	447	0.259968	37	-0.732415	4.73e-35	6.7376e-32	Y	-0.628921	3.88e-23	5.52094e-20	Y	0.103495	1.52e-07	0.000216293	N	N	NA	N	NA
chr1	117485571	117486504	L1MdTFII	-	92	25	229	0.786325	10	454	856	1040	0.346565	76	496	975	1041	0.337186	78	-0.43976	1.71e-20	1.33236e-17	Y	-0.449139	2.13e-21	1.65779e-18	Y	-0.0093793	0.602887	1	N	N	NA	N	NA
chr1	117561838	117561985	B1	+	29	11	35	0.725	14	347	181	258	0.657197	135	221	158	223	0.583113	103	-0.067803	0.488427	1	N	-0.141887	0.0915851	1	N	-0.0740835	0.0259468	1	N	N	NA	N	NA
chr1	117587324	117587901	L1MdTFIII	+	140	27	310	0.838323	20	748	894	1083	0.455542	120	779	875	1146	0.470979	119	-0.382781	1.98e-22	2.82616e-19	Y	-0.367344	7.26e-21	1.03444e-17	Y	0.0154374	0.382605	1	N	N	NA	N	NA
chr1	117611161	117611649	MT2	-	50	4	28	0.925926	14	330	101	252	0.765661	116	267	96	177	0.735537	97	-0.160265	0.00485924	1	N	-0.190389	0.00175989	1	N	-0.0301241	0.364361	1	N	N	NA	N	NA
chr1	117636747	117637041	L1MdA	+	61	20	75	0.753086	13	839	221	673	0.791509	139	789	171	617	0.821875	131	0.038423	0.39941	1	N	0.0687886	0.134811	1	N	0.0303656	0.0910487	1	N	N	NA	N	NA
chr1	117881429	117881951	L1MdA	-	179	58	294	0.755274	20	1365	313	997	0.813468	106	1564	313	1379	0.833245	126	0.0581942	0.0430323	1	N	0.0779703	0.00478102	1	N	0.0197761	0.122977	1	N	N	NA	N	NA
chr1	117885550	117885737	B2	+	29	6	28	0.828571	21	120	52	169	0.697674	114	147	25	127	0.854651	100	-0.130897	0.148876	1	N	0.0260797	0.794712	1	N	0.156977	0.000705819	1	N	N	NA	N	NA
chr1	117924682	117924958	L1MdA	-	36	11	83	0.765957	10	637	199	637	0.761962	123	557	208	585	0.728105	113	-0.00399572	1	1	N	-0.0378529	0.734899	1	N	-0.0338571	0.121324	1	N	N	NA	N	NA
chr1	117990082	117990549	IAP_LTR	+	135	10	103	0.931034	16	1146	191	471	0.857143	112	1274	146	573	0.897183	119	-0.0738916	0.0106303	1	N	-0.0338514	0.243543	1	N	0.0400402	0.00137189	1	N	N	NA	N	NA
chr1	117992471	117992986	IAP_LTR	+	117	9	94	0.928571	11	1291	208	545	0.861241	110	1437	190	569	0.883221	121	-0.0673306	0.0294102	1	N	-0.0453508	0.144374	1	N	0.0219798	0.0679621	1	N	N	NA	N	NA
chr1	118012640	118012965	IAP_LTR	-	23	26	53	0.469388	17	218	207	293	0.512941	125	211	198	285	0.515892	125	0.0435534	0.651252	1	N	0.0465047	0.549451	1	N	0.00295124	0.944838	1	N	N	NA	N	NA
chr1	118128058	118128852	L1MdTFI	-	112	18	213	0.861538	7	621	1368	1561	0.312217	81	511	1027	1195	0.33225	69	-0.549321	4.06e-36	3.11231e-33	Y	-0.529289	5.57e-33	4.26975e-30	Y	0.0200325	0.216288	1	N	N	NA	N	NA
chr1	118291455	118291650	B2	+	33	4	27	0.891892	16	251	44	216	0.850847	129	219	77	214	0.739865	130	-0.0410444	0.62566	1	N	-0.152027	0.0430757	1	N	-0.110983	0.00105396	1	N	N	NA	N	NA
chr1	118311715	118311903	B2	+	7	21	20	0.25	16	41	247	173	0.142361	155	33	195	156	0.144737	133	-0.107639	0.162972	1	N	-0.105263	0.167082	1	N	0.00237573	1	1	N	N	NA	N	NA
chr1	118313652	118313840	B2	+	24	6	34	0.8	16	231	133	219	0.634615	149	182	95	231	0.65704	132	-0.165385	0.0755934	1	N	-0.14296	0.151675	1	N	0.0224243	0.561287	1	N	N	NA	N	NA
chr1	118326643	118326790	B1	-	30	2	28	0.9375	10	321	296	303	0.520259	156	285	226	294	0.55773	140	-0.417241	1.35e-06	0.0183141	N	-0.37977	8.14e-06	0.110827	N	0.0374706	0.230279	1	N	Nifk	+	N	NA
chr1	118347165	118347312	B1	+	16	6	18	0.727273	10	225	117	184	0.657895	133	178	88	162	0.669173	110	-0.069378	0.643854	1	N	-0.0580998	0.644231	1	N	0.0112782	0.795699	1	N	N	NA	N	NA
chr1	118365969	118366115	B1	+	52	4	49	0.928571	15	397	311	327	0.560734	149	267	169	248	0.612385	101	-0.367837	8.02e-09	0.000109208	Y	-0.316186	4.4e-07	0.00599272	Y	0.0516509	0.0957928	1	N	N	NA	N	NA
chr1	118366276	118366463	B2	-	20	3	37	0.869565	15	238	100	233	0.704142	144	156	60	177	0.722222	100	-0.165423	0.0995396	1	N	-0.147343	0.14404	1	N	0.0180802	0.700877	1	N	N	NA	N	NA
chr1	118374290	118374482	B2	-	26	12	42	0.684211	16	232	184	250	0.557692	134	171	148	196	0.53605	104	-0.126518	0.170732	1	N	-0.14816	0.0874709	1	N	-0.0216422	0.600759	1	N	N	NA	N	NA
chr1	118404397	118404593	B2	+	31	2	15	0.939394	16	195	64	138	0.752896	133	159	47	98	0.771845	102	-0.186498	0.0141841	1	N	-0.167549	0.0340692	1	N	0.0189489	0.662458	1	N	Clasp1	+	N	NA
chr1	118587632	118589161	L1MdA	-	350	8	476	0.977654	16	1520	2512	2695	0.376984	138	1473	2418	2380	0.378566	131	-0.60067	3.06e-125	9.8336e-122	Y	-0.599088	2.3e-124	7.4039e-121	Y	0.00158179	0.889424	1	N	Clasp1	+	N	NA
chr1	118611553	118611700	B1	+	49	1	20	0.98	14	308	133	193	0.698413	128	252	88	170	0.741176	107	-0.281587	1.26e-06	0.017169	N	-0.238824	2.1e-05	0.285448	N	0.0427638	0.20038	1	N	N	NA	N	NA
chr1	118635669	118635822	B1	+	19	2	24	0.904762	15	142	90	167	0.612069	135	122	74	159	0.622449	122	-0.292693	0.00788671	1	N	-0.282313	0.0082624	1	N	0.01038	0.842376	1	N	Tfcp2l1	+	N	NA
chr1	118672653	118672844	B2	-	28	1	23	0.965517	13	263	55	182	0.827044	127	275	63	211	0.813609	139	-0.138473	0.0624753	1	N	-0.151908	0.0398167	1	N	-0.0134346	0.68486	1	N	Tfcp2l1	+	N	NA
chr1	118714317	118714463	B1	+	17	6	22	0.73913	12	219	142	174	0.606648	136	180	167	182	0.518732	137	-0.132482	0.2705	1	N	-0.220398	0.0512817	1	N	-0.0879162	0.0189967	1	N	N	NA	N	NA
chr1	119200609	119200754	B1	+	20	7	28	0.740741	11	204	131	230	0.608955	116	198	111	217	0.640777	106	-0.131786	0.218257	1	N	-0.099964	0.400975	1	N	0.0318215	0.416443	1	N	N	NA	N	NA
chr1	119522094	119522243	B1	+	19	1	25	0.95	15	104	153	124	0.404669	130	102	135	78	0.43038	105	-0.545331	1.07e-06	0.014591	N	-0.51962	4.67e-06	0.0635509	N	0.0257105	0.584446	1	N	N	NA	N	NA
chr1	119604230	119604421	B2	-	22	9	25	0.709677	19	187	89	133	0.677536	138	119	114	134	0.51073	124	-0.0321412	0.839999	1	N	-0.198948	0.0539784	1	N	-0.166807	0.000137526	1	N	Epb41l5	-	N	NA
chr1	119639016	119639161	B1	+	39	1	35	0.975	15	266	106	278	0.715054	133	322	75	253	0.811083	133	-0.259946	8.55e-05	1	N	-0.163917	0.00711804	1	N	0.0960294	0.00215002	1	N	Epb41l5	-	N	NA
chr1	119666016	119666160	B1	+	43	2	35	0.955556	16	268	134	250	0.666667	134	298	109	214	0.732187	129	-0.288889	1.1e-05	0.150324	N	-0.223369	0.000382525	1	N	0.0655201	0.0461846	1	N	Ptpn4	-	N	NA
chr1	119685862	119686053	B2	+	23	2	19	0.92	15	143	160	172	0.471947	161	100	123	117	0.44843	119	-0.448053	1e-05	0.077601	N	-0.47157	3.42e-06	0.0264523	N	-0.0235167	0.596869	1	N	Ptpn4	-	N	NA
chr1	119701755	119701901	B1	-	24	5	26	0.827586	14	246	129	209	0.656	150	211	104	183	0.669841	129	-0.171586	0.0662968	1	N	-0.157745	0.0961329	1	N	0.0138413	0.746636	1	N	Ptpn4	-	N	NA
chr1	119744320	119744857	L1MdTFII	+	143	14	268	0.910828	14	673	1660	1366	0.28847	116	598	1577	1335	0.274943	111	-0.622358	1.87e-56	1.45315e-53	Y	-0.635885	9.29e-59	7.23812e-56	Y	-0.0135273	0.320473	1	N	Ptpn4	-	N	NA
chr1	119772451	119772646	B2	+	14	6	13	0.7	17	132	91	86	0.591928	158	88	59	83	0.598639	119	-0.108072	0.475686	1	N	-0.101361	0.468289	1	N	0.0067112	0.914228	1	N	Ptpn4	-	N	NA
chr1	119913553	119913699	B1	+	8	19	38	0.296296	13	57	323	177	0.15	115	47	369	248	0.112981	136	-0.146296	0.0563523	1	N	-0.183316	0.0113879	1	N	-0.0370192	0.140415	1	N	N	NA	N	NA
chr1	120213523	120213669	B1	+	54	8	35	0.870968	20	224	160	213	0.583333	123	195	136	211	0.589124	113	-0.287634	7.66e-06	0.104267	N	-0.281844	1.15e-05	0.156726	N	0.00579053	0.879302	1	N	N	NA	N	NA
chr1	120272926	120273068	B1	+	15	16	25	0.483871	14	183	94	146	0.66065	109	187	112	150	0.625418	118	0.176779	0.0736677	1	N	0.141547	0.174296	1	N	-0.0352318	0.385731	1	N	N	NA	N	NA
chr1	120513924	120514067	B1	-	18	9	6	0.666667	12	136	71	85	0.657005	99	136	63	67	0.683417	93	-0.00966184	1	1	N	0.0167504	0.829531	1	N	0.0264123	0.598564	1	N	N	NA	N	NA
chr1	120670997	120671189	B2	+	35	2	29	0.945946	11	381	109	241	0.777551	123	245	78	247	0.758514	98	-0.168395	0.0116806	1	N	-0.187432	0.00637841	1	N	-0.0190371	0.551538	1	N	N	NA	N	NA
chr1	120699999	120700197	B2	+	30	5	30	0.857143	17	212	71	152	0.749117	109	216	92	181	0.701299	125	-0.108026	0.207756	1	N	-0.155844	0.0727834	1	N	-0.0478179	0.198616	1	N	N	NA	N	NA
chr1	120834649	120834795	B1	-	37	3	23	0.925	13	240	120	212	0.666667	117	181	112	180	0.617747	99	-0.258333	0.000444692	1	N	-0.307253	5.88e-05	0.800968	N	-0.0489192	0.217586	1	N	N	NA	N	NA
chr1	120993990	120994519	L1MdTFII	+	86	9	97	0.905263	6	407	749	808	0.352076	65	249	456	622	0.353191	44	-0.553187	3.19e-27	2.48243e-24	Y	-0.552072	5.64e-26	4.39668e-23	Y	0.00111537	0.960161	1	N	N	NA	N	NA
chr1	121035655	121035978	L1MdTFII	+	77	6	81	0.927711	10	375	341	500	0.523743	71	324	357	408	0.475771	63	-0.403968	2.52e-14	1.95934e-11	Y	-0.45194	9.26e-17	7.20987e-14	Y	-0.0479721	0.0774075	1	N	N	NA	N	NA
chr1	121202599	121205005	L1MdA	+	248	22	306	0.918519	4	3596	448	2026	0.889219	50	3900	424	2507	0.901943	55	-0.0292999	0.157186	1	N	-0.0165759	0.457577	1	N	0.0127241	0.057836	1	N	N	NA	N	NA
chr1	121269124	121269270	B1	+	35	3	64	0.921053	17	467	73	229	0.864815	129	478	84	219	0.850534	133	-0.0562378	0.456948	1	N	-0.0705188	0.339713	1	N	-0.014281	0.546372	1	N	N	NA	N	NA
chr1	121553291	121553476	B2	+	27	8	25	0.771429	15	217	57	227	0.791971	126	158	46	196	0.77451	102	0.0205422	0.825886	1	N	0.00308123	1	1	N	-0.017461	0.654396	1	N	N	NA	N	NA
chr1	121621878	121622371	MT2	+	55	14	51	0.797101	15	505	146	301	0.77573	130	303	120	347	0.716312	108	-0.0213718	0.762209	1	N	-0.0807894	0.190076	1	N	-0.0594176	0.030019	1	N	N	NA	N	NA
chr1	121628252	121628573	L1MdA	-	116	9	122	0.928	13	1090	200	749	0.844961	116	621	288	859	0.683168	99	-0.0830388	0.0115412	1	N	-0.244832	6.8e-10	2.18532e-06	N	-0.161793	4.39e-19	1.41023e-15	N	N	NA	N	NA
chr1	121670256	121670779	L1MdTFIII	-	72	20	183	0.782609	11	688	910	1059	0.430538	111	681	1063	1297	0.390482	130	-0.352071	4.01e-11	5.70615e-08	Y	-0.392127	1.13e-13	1.60765e-10	Y	-0.0400565	0.0201242	1	N	N	NA	N	NA
chr1	121708908	121709056	B1	-	35	14	41	0.714286	15	300	190	227	0.612245	121	195	139	205	0.583832	92	-0.102041	0.168623	1	N	-0.130453	0.0877455	1	N	-0.0284126	0.426121	1	N	N	NA	N	NA
chr1	121737884	121738292	L1MdTFIII	+	137	15	298	0.901316	18	356	1109	1004	0.243003	104	389	1193	1081	0.245891	111	-0.658312	2.12e-59	3.01825e-56	Y	-0.655425	2.83e-59	4.02693e-56	Y	0.00288786	0.866066	1	N	N	NA	N	NA
chr1	121777268	121777748	IAP_LTR	-	99	3	94	0.970588	7	1322	155	507	0.895058	65	1271	115	494	0.917027	67	-0.0755307	0.00979492	1	N	-0.0535608	0.0562046	1	N	0.0219699	0.0473078	1	N	N	NA	N	NA
chr1	121781203	121781683	IAP_LTR	-	93	1	66	0.989362	5	1097	124	407	0.898444	53	1288	165	529	0.886442	66	-0.0909178	0.00144884	1	N	-0.10292	0.000413998	0.805641	N	-0.0120021	0.348362	1	N	N	NA	N	NA
chr1	122037413	122037929	L1MdA	-	44	14	92	0.758621	11	517	426	730	0.54825	116	389	332	663	0.539528	100	-0.21037	0.00160461	1	N	-0.219092	0.00139919	1	N	-0.00872183	0.728334	1	N	N	NA	N	NA
chr1	122047066	122047213	B1	-	29	17	18	0.630435	17	190	148	176	0.56213	133	183	85	122	0.682836	104	-0.0683046	0.429389	1	N	0.052401	0.498416	1	N	0.120706	0.00250387	1	N	N	NA	N	NA
chr1	122086420	122087115	L1MdTFI	+	118	23	239	0.836879	10	581	926	1001	0.385534	80	366	988	857	0.27031	73	-0.451345	6.79e-26	5.19991e-23	Y	-0.566569	4.07e-40	3.11427e-37	Y	-0.115224	6.3e-11	4.82923e-08	N	N	NA	N	NA
chr1	122443876	122444177	L1MdA	+	18	12	64	0.6	9	550	154	467	0.78125	102	459	190	537	0.707242	105	0.18125	0.0261368	1	N	0.107242	0.222886	1	N	-0.0740081	0.00217359	1	N	N	NA	N	NA
chr1	122507960	122508104	B1	-	38	17	29	0.690909	17	282	118	155	0.705	118	208	126	141	0.622754	99	0.0140909	0.875154	1	N	-0.0681546	0.367894	1	N	-0.0822455	0.0224235	1	N	N	NA	N	NA
chr1	122511219	122511712	MT2	-	18	7	27	0.72	13	185	77	129	0.706107	106	178	97	115	0.647273	102	-0.0138931	1	1	N	-0.0727273	0.518481	1	N	-0.0588341	0.166504	1	N	N	NA	N	NA
chr1	122635837	122636330	MT2	-	21	3	32	0.875	7	161	48	101	0.770335	44	148	66	158	0.691589	50	-0.104665	0.304906	1	N	-0.183411	0.0939982	1	N	-0.0787461	0.0794915	1	N	N	NA	N	NA
chr1	122645057	122645341	L1MdA	+	102	18	108	0.85	19	453	196	491	0.697997	98	509	240	563	0.679573	114	-0.152003	0.000534795	1	N	-0.170427	9.37e-05	0.301031	N	-0.0184242	0.487377	1	N	N	NA	N	NA
chr1	122657951	122658209	L1MdTFIII	-	20	5	39	0.8	8	259	148	310	0.636364	92	212	187	394	0.531328	102	-0.163636	0.130709	1	N	-0.268672	0.0116366	1	N	-0.105035	0.00268902	1	N	N	NA	N	NA
chr1	122677648	122677961	L1MdA	-	127	16	112	0.888112	17	495	393	660	0.557432	96	618	352	692	0.637113	104	-0.330679	1.46e-15	4.68451e-12	Y	-0.250998	2.57e-10	8.26005e-07	Y	0.079681	0.000538459	1	N	N	NA	N	NA
chr1	122867927	122868073	B1	-	16	9	23	0.64	16	118	71	109	0.624339	102	92	69	88	0.571429	86	-0.0156614	1	1	N	-0.0685714	0.663896	1	N	-0.0529101	0.326364	1	N	N	NA	N	NA
chr1	122952875	122953387	L1MdA	+	94	31	154	0.752	15	821	470	870	0.635941	114	653	418	869	0.609711	112	-0.116059	0.0106145	1	N	-0.142289	0.00173392	1	N	-0.0262306	0.200576	1	N	N	NA	N	NA
chr1	123628882	123629029	B1	+	39	13	28	0.75	20	135	113	161	0.544355	104	147	72	114	0.671233	85	-0.205645	0.00818175	1	N	-0.0787671	0.320226	1	N	0.126878	0.00595571	1	N	Dpp10	-	N	NA
chr1	123755117	123755262	B1	-	15	6	10	0.714286	11	144	46	76	0.757895	91	109	51	78	0.68125	81	0.043609	0.605346	1	N	-0.0330357	1	1	N	-0.0766447	0.120145	1	N	Dpp10	-	N	NA
chr1	123857042	123857529	L1MdTFI	+	52	8	60	0.866667	5	275	605	646	0.3125	53	260	638	564	0.289532	52	-0.554167	1.15e-17	8.81654e-15	Y	-0.577134	3.76e-19	2.88069e-16	Y	-0.0229677	0.301257	1	N	Dpp10	-	N	NA
chr1	124085553	124085815	L1MdA	+	38	15	46	0.716981	11	400	120	370	0.769231	103	346	81	294	0.810304	83	0.0522496	0.397709	1	N	0.0933233	0.143225	1	N	0.0410737	0.129753	1	N	N	NA	N	NA
chr1	124098446	124098598	B1	-	17	12	11	0.586207	10	149	153	113	0.493377	107	158	138	114	0.533784	107	-0.0928294	0.437352	1	N	-0.0524231	0.697372	1	N	0.0404063	0.327554	1	N	N	NA	N	NA
chr1	124141344	124141796	L1MdTFII	+	37	17	66	0.685185	5	196	450	404	0.303406	49	148	371	439	0.285164	42	-0.38178	4.07e-08	3.17294e-05	Y	-0.400021	1.61e-08	1.25297e-05	Y	-0.0182418	0.518491	1	N	N	NA	N	NA
chr1	124196064	124196365	L1MdTFIII	+	74	15	91	0.831461	12	278	528	490	0.344913	93	336	488	559	0.407767	94	-0.486548	6.21e-19	8.84331e-16	Y	-0.423694	7.78e-15	1.10793e-11	Y	0.0628538	0.00915989	1	N	N	NA	N	NA
chr1	124971907	124972396	L1MdTFII	-	96	17	167	0.849558	11	428	1316	1051	0.245413	107	475	1074	944	0.306649	98	-0.604145	1.15e-38	8.99357e-36	Y	-0.542908	1.39e-30	1.08232e-27	Y	0.0612366	9.05e-05	0.0705014	N	N	NA	N	NA
chr1	125041282	125041424	B1	-	26	2	2	0.928571	10	161	57	63	0.738532	94	174	59	87	0.746781	107	-0.190039	0.0321392	1	N	-0.18179	0.0329074	1	N	0.00824901	0.914206	1	N	N	NA	N	NA
chr1	125096962	125097315	L1MdGF	-	97	9	154	0.915094	13	972	268	939	0.783871	115	786	261	868	0.750716	106	-0.131223	0.000675706	0.579756	N	-0.164378	5.57e-05	0.0477969	N	-0.0331546	0.0655432	1	N	N	NA	N	NA
chr1	125132248	125135220	L1MdTFII	+	99	26	202	0.792	7	1272	874	1018	0.592731	82	919	583	827	0.611851	59	-0.199269	5.14e-06	0.00400103	N	-0.180149	4.59e-05	0.0357187	N	0.0191202	0.257077	1	N	N	NA	N	NA
chr1	125232509	125232650	B1	+	19	6	11	0.76	12	164	40	121	0.803922	112	149	75	93	0.665179	109	0.0439216	0.600617	1	N	-0.0948214	0.378334	1	N	-0.138743	0.00149495	1	N	N	NA	N	NA
chr1	125316763	125317129	IAP_LTR	+	139	15	98	0.902597	14	1244	190	451	0.867503	109	883	171	431	0.837761	90	-0.0350939	0.255192	1	N	-0.0648365	0.0415136	1	N	-0.0297426	0.0382715	1	N	N	NA	N	NA
chr1	125323606	125323972	IAP_LTR	+	201	12	106	0.943662	17	1154	184	571	0.862481	103	1035	190	491	0.844898	97	-0.0811807	0.00051782	1	N	-0.098764	4.19e-05	0.0815439	N	-0.0175834	0.218034	1	N	N	NA	N	NA
chr1	125361432	125362787	L1MdA	-	515	33	489	0.939781	15	3945	635	2668	0.861354	116	3822	704	2737	0.844454	125	-0.0784273	2.84e-08	9.1431e-05	N	-0.0953268	8.51e-11	2.73672e-07	N	-0.0168994	0.0244933	1	N	N	NA	N	NA
chr1	125420777	125420923	B1	+	20	3	13	0.869565	12	146	50	111	0.744898	103	109	54	95	0.668712	87	-0.124667	0.301641	1	N	-0.200854	0.0555541	1	N	-0.0761863	0.129037	1	N	Actr3	-	N	NA
chr1	125422307	125422453	B1	+	27	4	17	0.870968	12	188	66	144	0.740157	106	145	92	138	0.611814	99	-0.13081	0.126069	1	N	-0.259153	0.00467687	1	N	-0.128343	0.0027117	1	N	Actr3	-	N	NA
chr1	125516324	125516470	B1	+	19	2	28	0.904762	17	149	43	135	0.776042	110	170	28	102	0.858586	100	-0.12872	0.259689	1	N	-0.046176	0.74611	1	N	0.0825442	0.0365762	1	N	N	NA	N	NA
chr1	125546118	125546262	B1	+	34	4	42	0.894737	16	280	138	197	0.669856	125	206	154	148	0.572222	102	-0.22488	0.00310356	1	N	-0.322515	7.75e-05	1	N	-0.0976342	0.00597422	1	N	N	NA	N	NA
chr1	126158823	126158969	B1	+	20	7	18	0.740741	15	135	52	133	0.721925	109	131	38	107	0.775148	93	-0.0188156	1	1	N	0.0344072	0.805388	1	N	0.0532228	0.272901	1	N	Nckap5	-	N	NA
chr1	126424024	126424411	IAP_LTR	+	141	0	79	1	10	826	45	247	0.948335	52	690	36	334	0.950413	50	-0.0516648	0.00156435	1	N	-0.0495868	0.00217394	1	N	0.00207798	0.909025	1	N	Nckap5	-	N	NA
chr1	126429307	126429694	IAP_LTR	+	132	0	78	1	10	772	44	321	0.946078	57	792	33	330	0.96	59	-0.0539216	0.00261017	1	N	-0.04	0.00978222	1	N	0.0139216	0.19985	1	N	Nckap5	-	N	NA
chr1	126669635	126670162	L1MdTFII	-	74	7	135	0.91358	12	515	654	888	0.440547	95	569	536	917	0.514932	88	-0.473033	3.54e-18	2.76027e-15	Y	-0.398648	1.01e-13	7.88744e-11	Y	0.0743846	0.00041717	0.324975	N	Nckap5	-	N	NA
chr1	126773447	126773903	L1MdTFII	-	109	26	203	0.807407	13	325	666	552	0.327952	61	285	684	641	0.294118	62	-0.479456	1.22e-26	9.5014e-24	Y	-0.51329	1.9e-30	1.48133e-27	Y	-0.0338339	0.107649	1	N	Nckap5	-	N	NA
chr1	126792206	126792389	L1MdTFII	+	29	3	58	0.90625	9	179	109	267	0.621528	57	137	100	263	0.578059	50	-0.284722	0.000786447	0.612642	N	-0.328191	0.000175083	0.136389	N	-0.0434687	0.325335	1	N	Nckap5	-	N	NA
chr1	126939171	126939525	IAP_LTR	+	94	4	46	0.959184	8	530	85	307	0.861789	57	513	53	216	0.90636	47	-0.0973951	0.00469732	1	N	-0.0528232	0.115557	1	N	0.0445718	0.0183963	1	N	N	NA	N	NA
chr1	126944028	126944382	IAP_LTR	+	123	7	68	0.946154	11	557	94	325	0.855607	56	494	75	276	0.86819	51	-0.0905471	0.00386004	1	N	-0.077964	0.0101837	1	N	0.012583	0.561247	1	N	N	NA	N	NA
chr1	127332960	127333102	B1	-	32	3	20	0.914286	11	266	100	212	0.726776	117	267	88	177	0.752113	108	-0.18751	0.0142537	1	N	-0.162173	0.0346049	1	N	0.0253367	0.446454	1	N	Mgat5	+	N	NA
chr1	127546803	127546950	B1	+	18	4	38	0.818182	10	365	210	322	0.634783	153	227	169	259	0.573232	113	-0.183399	0.110986	1	N	-0.244949	0.0257517	1	N	-0.0615503	0.060851	1	N	Tmem163	-	N	NA
chr1	127558257	127558624	IAP_LTR	-	80	8	32	0.909091	6	1021	146	415	0.874893	83	640	49	314	0.928882	52	-0.034198	0.403184	1	N	0.0197915	0.513348	1	N	0.0539896	0.000218021	0.424268	N	Tmem163	-	N	NA
chr1	127565117	127565484	IAP_LTR	-	103	3	54	0.971698	8	1071	118	427	0.900757	85	640	77	338	0.892608	54	-0.0709412	0.0135359	1	N	-0.07909	0.00763729	1	N	-0.00814885	0.585395	1	N	Tmem163	-	N	NA
chr1	127601653	127601799	B1	-	48	11	37	0.813559	16	359	136	256	0.725253	130	347	155	213	0.691235	125	-0.0883068	0.162696	1	N	-0.122324	0.0515007	1	N	-0.0340175	0.264996	1	N	Tmem163	-	N	NA
chr1	127808660	127808807	B1	-	46	0	16	1	11	260	111	297	0.700809	113	277	132	297	0.677262	120	-0.299191	4.43e-07	0.00603631	Y	-0.322738	6.46e-08	0.000879275	Y	-0.023547	0.487012	1	N	N	NA	N	NA
chr1	127811782	127811928	B1	+	25	2	11	0.925926	10	298	66	134	0.818681	126	242	70	141	0.775641	115	-0.107245	0.194736	1	N	-0.150285	0.0846589	1	N	-0.0430403	0.178324	1	N	N	NA	N	NA
chr1	127891984	127892383	IAP_LTR	-	42	0	42	1	4	1125	55	422	0.95339	78	727	79	350	0.901985	64	-0.0466102	0.255493	1	N	-0.0980149	0.0263785	1	N	-0.0514047	1.03e-05	0.0200706	N	Rab3gap1	+	N	NA
chr1	127896855	127897254	IAP_LTR	-	52	1	52	0.981132	5	975	62	505	0.940212	80	737	89	420	0.892252	65	-0.0409199	0.360246	1	N	-0.0888803	0.0342841	1	N	-0.0479603	0.000219311	0.426779	N	Rab3gap1	+	N	NA
chr1	128063539	128063729	B2	+	25	8	30	0.757576	21	148	47	151	0.758974	118	150	44	138	0.773196	115	0.0013986	1	1	N	0.0156201	0.825052	1	N	0.0142215	0.81086	1	N	Zranb3	-	N	NA
chr1	128208872	128209064	B2	-	21	0	31	1	13	294	44	206	0.869822	139	176	57	214	0.755365	117	-0.130178	0.0903887	1	N	-0.244635	0.00538916	1	N	-0.114458	0.000523067	1	N	R3hdm1	+	N	NA
chr1	128222348	128222493	B1	+	47	6	37	0.886792	18	393	127	246	0.755769	159	245	103	196	0.704023	114	-0.131023	0.0389096	1	N	-0.182769	0.00452647	1	N	-0.0517462	0.0994376	1	N	R3hdm1	+	N	NA
chr1	128236055	128236247	B2	+	38	2	20	0.95	20	227	69	150	0.766892	150	185	62	121	0.748988	124	-0.183108	0.00634384	1	N	-0.201012	0.00347407	1	N	-0.017904	0.687175	1	N	R3hdm1	+	N	NA
chr1	128238689	128238852	B1	+	85	3	77	0.965909	21	351	388	345	0.474966	140	279	395	370	0.413947	139	-0.490943	8.42e-22	1.14667e-17	Y	-0.551963	3.76e-26	5.12352e-22	Y	-0.0610196	0.0213755	1	N	N	NA	N	NA
chr1	128262455	128262644	B2	-	24	2	25	0.923077	17	178	85	198	0.676806	156	140	58	190	0.707071	133	-0.246271	0.00689608	1	N	-0.216006	0.0181987	1	N	0.0302646	0.541892	1	N	Ubxn4	+	N	NA
chr1	128264988	128265182	B2	-	20	3	13	0.869565	18	158	18	123	0.897727	154	107	26	114	0.804511	126	0.0281621	0.716517	1	N	-0.0650539	0.572295	1	N	-0.093216	0.0221536	1	N	Ubxn4	+	N	NA
chr1	128279029	128279176	B1	+	16	5	15	0.761905	12	214	76	101	0.737931	132	161	83	112	0.659836	123	-0.0239737	1	1	N	-0.102069	0.470121	1	N	-0.078095	0.057385	1	N	Ubxn4	+	Y	NA
chr1	128281171	128281316	B1	+	38	0	22	1	12	379	65	201	0.853604	132	316	72	172	0.814433	114	-0.146396	0.00529168	1	N	-0.185567	0.00102962	1	N	-0.0391706	0.134658	1	N	N	NA	N	NA
chr1	128318336	128318484	B1	+	34	7	22	0.829268	16	282	108	135	0.723077	132	188	98	138	0.657343	108	-0.106191	0.193037	1	N	-0.171926	0.031315	1	N	-0.0657343	0.0757105	1	N	Lct	-	N	NA
chr1	128339764	128339949	B2	-	30	2	32	0.9375	16	174	103	226	0.628159	126	133	94	171	0.585903	102	-0.309341	0.000251356	1	N	-0.351597	5.06e-05	0.391567	N	-0.0422558	0.35934	1	N	Mcm6	-	N	NA
chr1	128372973	128373123	B1	+	33	4	23	0.891892	12	262	99	163	0.725762	106	273	109	174	0.71466	116	-0.16613	0.0294839	1	N	-0.177232	0.0195425	1	N	-0.0111021	0.744387	1	N	Dars	-	N	NA
chr1	128376769	128376911	B1	+	34	3	23	0.918919	12	225	125	191	0.642857	110	186	105	190	0.639175	98	-0.276062	0.000361698	1	N	-0.279744	0.000325743	1	N	-0.00368189	0.934249	1	N	Dars	-	N	NA
chr1	128426170	128426316	B1	-	31	7	32	0.815789	10	318	173	247	0.647658	107	274	170	286	0.617117	109	-0.168132	0.0343045	1	N	-0.198672	0.0141668	1	N	-0.0305407	0.342129	1	N	N	NA	N	NA
chr1	128515348	128515494	B1	+	16	4	16	0.8	9	192	83	171	0.698182	114	171	128	170	0.571906	121	-0.101818	0.449359	1	N	-0.228094	0.0593551	1	N	-0.126275	0.00182723	1	N	N	NA	N	NA
chr1	128852616	128853327	L1MdA	-	123	15	207	0.891304	9	1795	692	1999	0.721753	117	1151	383	1460	0.750326	82	-0.169551	2.85e-06	0.00915239	N	-0.140978	9.67e-05	0.310861	N	0.0285728	0.0476877	1	N	N	NA	N	NA
chr1	129233098	129233591	MT2	-	18	3	31	0.857143	11	190	112	175	0.629139	104	180	109	163	0.622837	96	-0.228004	0.0356005	1	N	-0.234305	0.0341409	1	N	-0.0063017	0.932249	1	N	N	NA	N	NA
chr1	129336919	129337404	L1MdTFIII	-	71	7	97	0.910256	7	384	1351	810	0.221326	106	379	1061	934	0.263194	102	-0.688931	1.4e-36	1.99442e-33	Y	-0.647062	1.61e-31	2.29513e-28	Y	0.0418688	0.00667538	1	N	Thsd7b	+	N	NA
chr1	129394079	129394572	MT2	-	42	9	53	0.823529	13	366	200	285	0.646643	116	348	151	228	0.697395	97	-0.176886	0.0126804	1	N	-0.126135	0.0739989	1	N	0.0507517	0.0893886	1	N	Thsd7b	+	N	NA
chr1	129399902	129400395	MT2	-	42	5	49	0.893617	12	400	201	312	0.665557	119	310	157	289	0.663812	100	-0.22806	0.000920799	1	N	-0.229805	0.000820374	1	N	-0.00174584	1	1	N	Thsd7b	+	N	NA
chr1	129436289	129436976	L1MdTFI	+	171	65	308	0.724576	14	627	2024	1400	0.236515	105	363	1837	1447	0.165	94	-0.488062	6.7e-51	5.13264e-48	Y	-0.559576	5.33e-70	4.08525e-67	Y	-0.0715145	7e-10	5.36227e-07	N	Thsd7b	+	N	NA
chr1	129547420	129547568	B1	+	20	1	13	0.952381	17	107	49	53	0.685897	106	90	45	50	0.666667	95	-0.266484	0.00902951	1	N	-0.285714	0.00831966	1	N	-0.0192308	0.801669	1	N	Thsd7b	+	N	NA
chr1	129632497	129632640	B1	-	15	7	7	0.681818	10	140	43	65	0.765027	84	154	44	82	0.777778	96	0.0832091	0.431992	1	N	0.0959596	0.298604	1	N	0.0127505	0.807547	1	N	Thsd7b	+	N	NA
chr1	129773769	129774083	L1MdA	-	94	12	128	0.886792	16	790	208	670	0.791583	117	563	151	565	0.788515	89	-0.0952093	0.0207156	1	N	-0.098277	0.0184166	1	N	-0.00306776	0.904197	1	N	Thsd7b	+	N	NA
chr1	130037666	130038398	L1MdA	-	182	23	265	0.887805	13	1524	764	1724	0.666084	108	1735	770	1873	0.692615	119	-0.221721	1.96e-12	6.31495e-09	N	-0.19519	2.44e-10	7.83949e-07	N	0.0265309	0.0508714	1	N	Thsd7b	+	N	NA
chr1	130104095	130104241	B1	+	41	5	42	0.891304	13	337	140	250	0.706499	108	392	98	237	0.8	106	-0.184805	0.0056802	1	N	-0.0913043	0.170369	1	N	0.093501	0.000777526	1	N	Thsd7b	+	N	NA
chr1	130199651	130199988	L1MdA	+	70	11	135	0.864198	12	886	379	668	0.700395	113	900	300	695	0.75	110	-0.163802	0.0014078	1	N	-0.114198	0.0220981	1	N	0.0496047	0.00595626	1	N	Thsd7b	+	N	NA
chr1	130324576	130324936	L1MdTFIII	-	49	16	92	0.753846	13	574	234	738	0.710396	122	476	269	625	0.638926	117	-0.0434501	0.568409	1	N	-0.11492	0.0776373	1	N	-0.0714699	0.00283417	1	N	N	NA	N	NA
chr1	130491093	130491770	L1MdTFII	+	132	27	174	0.830189	9	438	1814	1198	0.194494	102	283	1472	943	0.161254	79	-0.635695	4.33e-61	3.3746e-58	Y	-0.668935	3.46e-68	2.69798e-65	Y	-0.0332402	0.00703711	1	N	N	NA	N	NA
chr1	130563006	130563307	L1MdA	-	73	15	116	0.829545	12	1006	234	866	0.81129	135	908	210	916	0.812165	131	-0.0182551	0.77784	1	N	-0.0173809	0.777074	1	N	0.000874257	1	1	N	N	NA	N	NA
chr1	130590367	130590513	B1	-	56	7	61	0.888889	21	445	99	202	0.818015	128	401	97	237	0.805221	128	-0.0708742	0.218422	1	N	-0.083668	0.122617	1	N	-0.0127938	0.634191	1	N	Zp3r	-	N	NA
chr1	130592962	130593109	B1	-	23	14	39	0.621622	19	216	100	187	0.683544	132	238	93	168	0.719033	131	0.0619227	0.460767	1	N	0.0974116	0.251985	1	N	0.0354889	0.344903	1	N	Zp3r	-	N	NA
chr1	130599901	130601432	L1MdGF	+	616	165	1058	0.788732	16	3160	6605	6849	0.323605	165	2070	5514	6194	0.272943	136	-0.465128	1.05e-144	9.032e-142	Y	-0.515789	6.74e-177	5.7813e-174	Y	-0.0506617	5.05e-13	4.33609e-10	N	Zp3r	-	N	NA
chr1	130746430	130746577	B1	+	24	9	18	0.727273	17	160	60	87	0.727273	103	82	105	100	0.438503	97	0	1	1	N	-0.28877	0.00244199	1	N	-0.28877	3.53e-09	4.79928e-05	Y	N	NA	N	NA
chr1	131121807	131121954	B1	-	31	4	16	0.885714	13	297	105	160	0.738806	145	224	137	190	0.620499	141	-0.146908	0.0656199	1	N	-0.265216	0.00137745	1	N	-0.118307	0.000593843	1	N	N	NA	N	NA
chr1	131150481	131150967	MT2	-	28	4	31	0.875	16	129	183	173	0.413462	129	111	126	150	0.468354	103	-0.461538	3.62e-07	0.000513104	Y	-0.406646	8.47e-06	0.012014	N	0.0548929	0.224034	1	N	N	NA	N	NA
chr1	131157684	131157831	B1	-	21	2	19	0.913043	14	181	67	118	0.729839	124	188	52	98	0.783333	114	-0.183205	0.076794	1	N	-0.12971	0.181508	1	N	0.0534946	0.172495	1	N	Eif2d	+	N	NA
chr1	131163807	131163954	B1	-	34	3	28	0.918919	17	237	77	144	0.754777	117	263	93	160	0.738764	133	-0.164142	0.0226111	1	N	-0.180155	0.0147682	1	N	-0.016013	0.657143	1	N	Eif2d	+	N	NA
chr1	131277552	131277695	B1	-	20	2	20	0.909091	14	167	69	126	0.707627	121	169	88	123	0.657588	129	-0.201464	0.0465626	1	N	-0.251503	0.0161217	1	N	-0.0500396	0.246618	1	N	Ikbke	-	N	NA
chr1	131377768	131378081	L1MdA	-	33	2	46	0.942857	12	404	109	404	0.787524	137	341	110	416	0.756098	133	-0.155333	0.0278627	1	N	-0.18676	0.0108902	1	N	-0.0314268	0.249016	1	N	Srgap2	-	N	NA
chr1	131564399	131564591	B2	-	21	2	47	0.913043	14	272	89	295	0.753463	133	268	111	290	0.707124	140	-0.159581	0.125467	1	N	-0.205919	0.0321398	1	N	-0.0463386	0.160232	1	N	N	NA	N	NA
chr1	131590889	131591034	B1	+	23	10	31	0.69697	16	198	128	137	0.607362	120	167	127	133	0.568027	110	-0.0896077	0.352712	1	N	-0.128942	0.193364	1	N	-0.0393348	0.327859	1	N	N	NA	N	NA
chr1	131637575	131637763	B2	+	27	7	26	0.794118	15	228	127	199	0.642254	141	158	99	166	0.614786	109	-0.151864	0.0894467	1	N	-0.179332	0.0565669	1	N	-0.0274675	0.49822	1	N	N	NA	N	NA
chr1	131680543	131681045	L1MdTFI	+	48	6	40	0.888889	4	256	746	539	0.255489	57	292	763	717	0.276777	65	-0.6334	2.99e-21	2.28853e-18	Y	-0.612112	7.6e-20	5.82445e-17	Y	0.0212882	0.294773	1	N	N	NA	N	NA
chr1	131715852	131716040	B2	-	28	9	30	0.756757	17	193	150	164	0.562682	134	167	122	155	0.577855	112	-0.194075	0.0233474	1	N	-0.178902	0.0490261	1	N	0.0151725	0.747132	1	N	N	NA	N	NA
chr1	131790525	131790671	B1	+	15	7	14	0.681818	9	220	117	138	0.652819	120	203	121	163	0.626543	122	-0.0289992	1	1	N	-0.055275	0.656062	1	N	-0.0262758	0.51693	1	N	N	NA	N	NA
chr1	131879208	131879355	B1	+	43	8	33	0.843137	14	142	286	279	0.331776	119	164	317	258	0.340956	126	-0.511362	1.72e-12	2.34218e-08	Y	-0.502181	5.49e-12	7.47232e-08	Y	0.00918064	0.778955	1	N	N	NA	N	NA
chr1	131902441	131902628	B2	-	51	7	68	0.87931	18	398	149	285	0.727605	121	417	157	296	0.726481	128	-0.151705	0.0111296	1	N	-0.15283	0.0112737	1	N	-0.00112428	1	1	N	N	NA	N	NA
chr1	131913062	131913254	B2	-	32	0	35	1	17	74	172	218	0.300813	120	126	180	245	0.411765	140	-0.699187	1.37e-15	1.05872e-11	Y	-0.588235	4.22e-12	3.26674e-08	Y	0.110952	0.00757227	1	N	Nucks1	+	N	NA
chr1	131930088	131930283	B2	+	22	4	18	0.846154	11	225	132	184	0.630252	139	178	132	162	0.574194	121	-0.215902	0.0323145	1	N	-0.27196	0.00639895	1	N	-0.0560586	0.153206	1	N	Nucks1	+	N	NA
chr1	131950922	131951069	B1	-	30	4	13	0.882353	12	291	117	166	0.713235	147	237	124	130	0.65651	124	-0.169118	0.0433278	1	N	-0.225843	0.00663898	1	N	-0.0567256	0.1019	1	N	N	NA	N	NA
chr1	131999630	131999826	B2	+	15	6	15	0.714286	9	259	138	201	0.652393	150	192	104	177	0.648649	120	-0.0618928	0.643797	1	N	-0.0656371	0.640034	1	N	-0.0037443	0.935914	1	N	N	NA	N	NA
chr1	132045442	132045632	B2	+	20	2	26	0.909091	16	131	88	186	0.598174	138	118	69	152	0.631016	116	-0.310917	0.0044333	1	N	-0.278075	0.00827568	1	N	0.0328425	0.540024	1	N	Mfsd4a	-	N	NA
chr1	132073446	132073586	B1	+	38	11	35	0.77551	14	381	195	258	0.661458	145	354	157	281	0.692759	135	-0.114052	0.114839	1	N	-0.0827509	0.256562	1	N	0.031301	0.298824	1	N	N	NA	N	NA
chr1	132094209	132094398	B2	-	19	1	20	0.95	10	227	107	183	0.679641	131	212	84	151	0.716216	114	-0.270359	0.0104141	1	N	-0.233784	0.0191806	1	N	0.0365755	0.34	1	N	N	NA	N	NA
chr1	132145612	132145808	B2	-	24	0	18	1	14	235	63	91	0.788591	131	186	62	82	0.75	110	-0.211409	0.00644102	1	N	-0.25	0.00190943	1	N	-0.0385906	0.307034	1	N	N	NA	N	NA
chr1	132156840	132156987	B1	+	23	9	20	0.71875	13	194	149	147	0.565598	128	192	165	129	0.537815	125	-0.153152	0.133174	1	N	-0.180935	0.062627	1	N	-0.0277825	0.49404	1	N	N	NA	N	NA
chr1	132214671	132214818	B1	+	22	3	53	0.88	13	317	138	238	0.696703	117	224	106	260	0.678788	101	-0.183297	0.0686889	1	N	-0.201212	0.0417572	1	N	-0.0179154	0.639359	1	N	Lemd1	+	N	NA
chr1	132261548	132261693	B1	+	30	0	15	1	9	240	191	255	0.556845	143	188	151	245	0.554572	122	-0.443155	6.8e-08	0.000925866	Y	-0.445428	6.59e-08	0.000896997	Y	-0.00227228	1	1	N	N	NA	N	NA
chr1	132357980	132358127	B1	-	29	0	35	1	16	288	75	115	0.793388	121	278	62	126	0.817647	119	-0.206612	0.00251364	1	N	-0.182353	0.00749943	1	N	0.0242586	0.446569	1	N	Tmcc2	-	N	NA
chr1	132444394	132444541	B1	+	17	4	15	0.809524	9	234	100	182	0.700599	135	208	101	187	0.673139	128	-0.108925	0.334761	1	N	-0.136385	0.233206	1	N	-0.0274596	0.495901	1	N	Dstyk	+	N	NA
chr1	132675948	132676096	B1	-	33	1	16	0.970588	10	341	64	192	0.841975	123	343	77	145	0.816667	116	-0.128613	0.0430865	1	N	-0.153922	0.017329	1	N	-0.0253086	0.355648	1	N	Nfasc	-	N	NA
chr1	132688914	132689106	B2	-	14	9	43	0.608696	11	295	163	303	0.644105	130	304	138	250	0.687783	118	0.0354092	0.824153	1	N	0.0790872	0.490925	1	N	0.043678	0.179489	1	N	Nfasc	-	N	NA
chr1	132824784	132824985	B2	-	29	4	36	0.878788	18	155	89	210	0.635246	118	170	78	182	0.685484	111	-0.243542	0.00533919	1	N	-0.193304	0.0240502	1	N	0.050238	0.254071	1	N	N	NA	N	NA
chr1	133002937	133003083	B1	+	22	1	32	0.956522	10	451	123	318	0.785714	151	342	95	273	0.782609	121	-0.170807	0.062343	1	N	-0.173913	0.0610074	1	N	-0.00310559	0.938517	1	N	Mdm4	-	N	NA
chr1	133022370	133022563	B2	+	22	0	11	1	11	155	79	212	0.662393	151	124	69	171	0.642487	124	-0.337607	0.000375385	1	N	-0.357513	0.000159387	1	N	-0.0199061	0.683772	1	N	Mdm4	-	N	NA
chr1	133025679	133025823	B1	+	1	67	23	0.0147059	13	9	595	307	0.0149007	134	15	498	221	0.0292398	108	0.00019478	1	1	N	0.0145339	0.708006	1	N	0.0143391	0.145761	1	N	Mdm4	-	N	NA
chr1	133112514	133112661	B1	+	22	6	33	0.785714	13	276	155	221	0.640371	131	211	152	180	0.581267	110	-0.145343	0.152663	1	N	-0.204447	0.0442475	1	N	-0.059104	0.0928688	1	N	N	NA	N	NA
chr1	133113526	133113674	B1	+	16	4	15	0.8	12	221	100	133	0.688474	154	152	94	80	0.617886	113	-0.111526	0.452557	1	N	-0.182114	0.147397	1	N	-0.0705873	0.0897497	1	N	N	NA	N	NA
chr1	133122395	133122537	B1	+	25	7	29	0.78125	16	299	123	159	0.708531	148	291	101	149	0.742347	140	-0.0727192	0.425573	1	N	-0.0389031	0.83295	1	N	0.0338161	0.307385	1	N	N	NA	N	NA
chr1	133135660	133135847	B2	-	20	9	24	0.689655	14	220	133	185	0.623229	139	183	106	177	0.633218	120	-0.0664257	0.552388	1	N	-0.0564372	0.68598	1	N	0.00998853	0.806057	1	N	Ppp1r15b	+	N	NA
chr1	133149739	133149924	B2	-	21	2	17	0.913043	8	171	123	375	0.581633	136	182	114	386	0.614865	139	-0.331411	0.0014116	1	N	-0.298179	0.00305983	1	N	0.0332322	0.449861	1	N	N	NA	N	NA
chr1	133153316	133153463	B1	-	18	2	10	0.9	6	252	145	204	0.634761	125	224	191	216	0.539759	132	-0.265239	0.0153616	1	N	-0.360241	0.00105821	1	N	-0.0950017	0.0067502	1	N	N	NA	N	NA
chr1	133165671	133165817	B1	+	22	5	33	0.814815	12	263	155	277	0.629187	140	213	155	258	0.578804	126	-0.185628	0.0620944	1	N	-0.23601	0.0152977	1	N	-0.0503823	0.164714	1	N	N	NA	N	NA
chr1	133208844	133208990	B1	-	21	4	23	0.84	16	97	165	105	0.370229	127	88	145	111	0.377682	120	-0.469771	6.47e-06	0.0880802	N	-0.462318	9.31e-06	0.126719	N	0.0074534	0.925876	1	N	N	NA	N	NA
chr1	133211268	133211476	B2	-	23	3	39	0.884615	13	285	55	231	0.838235	116	258	69	212	0.788991	108	-0.0463801	0.780491	1	N	-0.0956246	0.317361	1	N	-0.0492445	0.111563	1	N	N	NA	N	NA
chr1	133284564	133284710	B1	+	27	0	23	1	10	309	81	163	0.792308	113	249	75	197	0.768519	105	-0.207692	0.00425326	1	N	-0.231481	0.00228549	1	N	-0.0237892	0.467426	1	N	Plekha6	+	N	NA
chr1	133511030	133511221	B2	+	22	7	25	0.758621	9	263	136	321	0.659148	124	339	180	282	0.653179	136	-0.0994728	0.314038	1	N	-0.105441	0.31537	1	N	-0.00596868	0.888599	1	N	N	NA	N	NA
chr1	133593316	133593507	B2	+	17	5	11	0.772727	11	158	47	206	0.770732	137	165	40	131	0.804878	112	-0.00199556	1	1	N	0.0321508	0.778425	1	N	0.0341463	0.468746	1	N	N	NA	N	NA
chr1	133652439	133652632	B2	+	25	1	10	0.961538	12	221	68	127	0.764706	140	183	77	132	0.703846	132	-0.196833	0.0228688	1	N	-0.257692	0.00252841	1	N	-0.0608597	0.120905	1	N	Zc3h11a	-	N	NA
chr1	133675548	133675695	B1	-	38	7	27	0.844444	18	300	84	172	0.78125	143	250	62	151	0.801282	120	-0.0631944	0.440586	1	N	-0.0431624	0.686022	1	N	0.0200321	0.574518	1	N	N	NA	N	NA
chr1	133677275	133677422	B1	+	51	9	52	0.85	16	352	205	413	0.631957	142	304	180	298	0.628099	118	-0.218043	0.00053349	1	N	-0.221901	0.000484474	1	N	-0.00385774	0.897794	1	N	N	NA	N	NA
chr1	133690881	133691025	B1	-	28	8	24	0.777778	15	203	133	195	0.604167	136	164	137	156	0.54485	118	-0.173611	0.046892	1	N	-0.232927	0.00754595	1	N	-0.0593162	0.14832	1	N	N	NA	N	NA
chr1	133731318	133731511	B2	-	22	4	26	0.846154	13	263	68	224	0.794562	141	195	63	184	0.755814	113	-0.0515919	0.62159	1	N	-0.0903399	0.466406	1	N	-0.038748	0.273249	1	N	Atp2b4	-	N	NA
chr1	133768644	133768792	B1	-	31	3	20	0.911765	9	429	134	227	0.761989	136	371	168	207	0.688312	129	-0.149775	0.0562108	1	N	-0.223453	0.00581179	1	N	-0.0736777	0.00685996	1	N	N	NA	N	NA
chr1	133811514	133811713	B2	-	21	1	17	0.954545	13	199	107	127	0.650327	145	143	88	120	0.619048	121	-0.304219	0.00186856	1	N	-0.335498	0.000821266	1	N	-0.0312792	0.469493	1	N	N	NA	N	NA
chr1	133905722	133905864	B1	+	18	3	15	0.857143	9	198	92	123	0.682759	105	187	92	161	0.670251	115	-0.174384	0.139024	1	N	-0.186892	0.0904667	1	N	-0.0125077	0.788196	1	N	Optc	-	N	NA
chr1	133992345	133992491	B1	-	19	4	19	0.826087	14	137	124	170	0.524904	145	110	123	138	0.472103	126	-0.301183	0.00748327	1	N	-0.353984	0.00165067	1	N	-0.0528012	0.27944	1	N	N	NA	N	NA
chr1	134052578	134052724	B1	+	35	4	33	0.897436	12	397	115	198	0.775391	121	305	122	250	0.714286	118	-0.122045	0.103813	1	N	-0.18315	0.0134513	1	N	-0.0611049	0.0347049	1	N	N	NA	N	NA
chr1	134124801	134125293	MT2	+	20	0	16	1	6	184	70	122	0.724409	67	140	73	108	0.657277	59	-0.275591	0.00285433	1	N	-0.342723	0.000596933	0.847048	N	-0.0671325	0.130809	1	N	Chit1	+	N	NA
chr1	134185790	134185934	B1	+	17	6	18	0.73913	9	280	180	214	0.608696	139	275	167	228	0.622172	139	-0.130435	0.273696	1	N	-0.116958	0.376214	1	N	0.0134763	0.681925	1	N	Chil1	+	N	NA
chr1	134247492	134247639	B1	-	37	3	20	0.925	12	327	91	202	0.782297	126	284	81	187	0.778082	112	-0.142703	0.0384543	1	N	-0.146918	0.0376254	1	N	-0.00421446	0.931104	1	N	N	NA	N	NA
chr1	134398159	134398351	B2	-	49	2	27	0.960784	13	477	72	218	0.868852	131	437	118	233	0.787387	135	-0.0919319	0.0715796	1	N	-0.173397	0.00145758	1	N	-0.0814651	0.000430669	1	N	N	NA	N	NA
chr1	134437076	134437218	B1	-	18	2	16	0.9	12	159	77	133	0.673729	125	132	75	127	0.637681	113	-0.226271	0.0423486	1	N	-0.262319	0.0236355	1	N	-0.0360477	0.482716	1	N	N	NA	N	NA
chr1	134445935	134446127	B2	-	17	5	17	0.772727	13	183	26	184	0.875598	132	175	32	169	0.845411	127	0.102871	0.188995	1	N	0.0726834	0.366848	1	N	-0.0301875	0.398314	1	N	N	NA	N	NA
chr1	134498373	134498519	B1	-	40	9	42	0.816327	13	210	211	437	0.498812	127	191	254	311	0.429213	113	-0.317514	1.65e-05	0.223973	N	-0.387113	2.31e-07	0.00313931	Y	-0.0695989	0.0411355	1	N	Rabif	+	N	NA
chr1	134508774	134508964	B2	+	22	9	26	0.709677	15	112	59	127	0.654971	79	68	57	109	0.544	66	-0.0547067	0.680661	1	N	-0.165677	0.107612	1	N	-0.110971	0.0552397	1	N	N	NA	N	NA
chr1	134567224	134567410	B2	-	34	2	34	0.944444	14	249	176	252	0.585882	137	170	170	265	0.5	124	-0.358562	4e-06	0.0309672	N	-0.444444	5.87e-08	0.000454328	Y	-0.0858824	0.0193736	1	N	Kdm5b	+	N	NA
chr1	134570076	134570219	B1	-	33	4	39	0.891892	19	71	323	123	0.180203	131	51	253	139	0.167763	114	-0.711689	1.51e-18	2.05858e-14	Y	-0.724129	9.07e-19	1.23496e-14	Y	-0.0124399	0.688766	1	N	Kdm5b	+	N	NA
chr1	134580317	134580508	B2	-	37	7	41	0.840909	17	222	160	313	0.581152	144	209	179	323	0.53866	145	-0.259757	0.000572239	1	N	-0.302249	8.56e-05	0.662476	N	-0.042492	0.24591	1	N	Kdm5b	+	N	NA
chr1	134596811	134596957	B1	-	30	5	35	0.857143	10	439	111	406	0.798182	138	373	112	347	0.769072	123	-0.058961	0.514016	1	N	-0.0880707	0.296113	1	N	-0.0291097	0.257097	1	N	Kdm5b	+	N	NA
chr1	134603596	134603794	B2	+	27	7	22	0.794118	14	252	122	222	0.673797	153	213	113	176	0.653374	131	-0.120321	0.179326	1	N	-0.140743	0.125763	1	N	-0.0204226	0.575371	1	N	Kdm5b	+	N	NA
chr1	134720475	134720619	B1	-	20	6	14	0.769231	10	278	84	170	0.767956	134	189	86	175	0.687273	113	-0.00127497	1	1	N	-0.081958	0.505657	1	N	-0.0806831	0.024011	1	N	Syt2	+	N	NA
chr1	135170844	135170990	B1	+	33	2	49	0.942857	14	265	206	314	0.562633	132	231	154	243	0.6	108	-0.380224	2.86e-06	0.0388959	N	-0.342857	1.4e-05	0.190533	N	0.0373673	0.296586	1	N	N	NA	N	NA
chr1	135221007	135221156	B1	+	54	3	34	0.947368	13	424	172	275	0.711409	128	411	183	352	0.691919	141	-0.235959	2.93e-05	0.398784	N	-0.255449	9.38e-06	0.127703	N	-0.0194902	0.485997	1	N	N	NA	N	NA
chr1	135303796	135304014	B2	-	24	12	76	0.666667	14	326	310	536	0.512579	149	270	216	452	0.555556	123	-0.154088	0.0863022	1	N	-0.111111	0.224994	1	N	0.0429769	0.165055	1	N	Timm17a	-	N	NA
chr1	135344986	135345132	B1	+	46	0	32	1	12	568	167	385	0.772789	163	437	169	298	0.721122	134	-0.227211	1.93e-05	0.262289	N	-0.278878	7.69e-07	0.0104675	N	-0.051667	0.0314287	1	N	Lmod1	+	N	NA
chr1	135474341	135474483	B1	-	23	2	20	0.92	15	147	82	148	0.641921	126	135	63	138	0.681818	112	-0.278079	0.00346291	1	N	-0.238182	0.0174202	1	N	0.0398968	0.413173	1	N	Nav1	-	N	NA
chr1	135486881	135487068	B2	+	19	1	11	0.95	11	145	59	188	0.710784	134	142	69	174	0.672986	130	-0.239216	0.0178253	1	N	-0.277014	0.00928709	1	N	-0.0377985	0.456949	1	N	Nav1	-	N	NA
chr1	135667833	135667979	B1	-	67	9	55	0.881579	22	319	308	253	0.508772	152	258	288	263	0.472527	137	-0.372807	9.74e-11	1.32537e-06	Y	-0.409051	2.24e-12	3.04547e-08	Y	-0.0362445	0.219466	1	N	N	NA	N	NA
chr1	135703303	135703490	B2	+	21	9	38	0.7	17	209	178	246	0.540052	162	128	105	192	0.549356	108	-0.159948	0.126286	1	N	-0.150644	0.169827	1	N	0.00930454	0.867851	1	N	N	NA	N	NA
chr1	135704434	135704622	B2	-	4	16	16	0.2	18	38	174	91	0.179245	152	25	112	89	0.182482	114	-0.0207547	0.765656	1	N	-0.0175182	0.766358	1	N	0.00323647	1	1	N	N	NA	N	NA
chr1	135740254	135740400	B1	+	39	2	44	0.95122	17	160	142	272	0.529801	120	197	166	338	0.5427	142	-0.421418	3.38e-08	0.000459479	Y	-0.40852	4.79e-08	0.000652598	Y	0.0128984	0.75517	1	N	Csrp1	+	N	NA
chr1	136329126	136329273	B1	+	18	7	19	0.72	11	188	101	135	0.650519	109	190	117	186	0.618893	128	-0.069481	0.661249	1	N	-0.101107	0.39254	1	N	-0.0316265	0.444432	1	N	Camsap2	-	N	NA
chr1	136358245	136358434	B2	+	34	6	30	0.85	18	195	116	193	0.62701	129	150	117	203	0.561798	122	-0.22299	0.00459496	1	N	-0.288202	0.000433634	1	N	-0.0652119	0.125832	1	N	N	NA	N	NA
chr1	136424531	136424676	B1	+	21	7	22	0.75	10	237	165	266	0.589552	139	177	142	249	0.554859	117	-0.160448	0.111711	1	N	-0.195141	0.0484683	1	N	-0.0346933	0.363481	1	N	Ddx59	+	N	NA
chr1	136501256	136501401	B1	-	14	6	28	0.7	12	181	112	180	0.617747	124	201	168	206	0.544715	147	-0.0822526	0.634377	1	N	-0.155285	0.248119	1	N	-0.073032	0.0684571	1	N	Kif14	+	N	NA
chr1	136574185	136574333	B1	-	16	7	17	0.695652	10	190	184	192	0.508021	145	162	146	156	0.525974	121	-0.187631	0.0890443	1	N	-0.169678	0.132748	1	N	0.0179526	0.645041	1	N	N	NA	N	NA
chr1	136579775	136580268	MT2	+	22	2	25	0.916667	7	137	125	169	0.522901	66	142	156	161	0.47651	77	-0.393766	0.000141045	0.200143	N	-0.440157	2.04e-05	0.0288834	N	-0.0463907	0.309495	1	N	N	NA	N	NA
chr1	136597233	136597418	B2	+	26	4	12	0.866667	21	105	129	74	0.448718	156	113	109	55	0.509009	141	-0.417949	1.06e-05	0.0821825	N	-0.357658	0.000150582	1	N	0.0602911	0.222885	1	N	N	NA	N	NA
chr1	136610771	136610917	B1	+	74	6	49	0.925	19	398	118	349	0.771318	130	439	89	376	0.831439	135	-0.153682	0.000987479	1	N	-0.0935606	0.0314222	1	N	0.0601216	0.0160965	1	N	N	NA	N	NA
chr1	136611639	136611786	B1	-	52	4	36	0.928571	19	225	73	331	0.755034	128	178	107	359	0.624561	130	-0.173538	0.00252705	1	N	-0.30401	1.73e-06	0.0236037	N	-0.130472	0.000881148	1	N	N	NA	N	NA
chr1	136649899	136650046	B1	-	73	1	62	0.986486	17	400	298	414	0.573066	143	478	278	442	0.632275	155	-0.413421	1.56e-15	2.12131e-11	Y	-0.354211	9.39e-13	1.27875e-08	Y	0.0592092	0.0241684	1	N	N	NA	N	NA
chr1	136651645	136651790	B1	-	44	5	36	0.897959	17	266	205	255	0.564756	147	263	175	246	0.600457	140	-0.333203	2.11e-06	0.0287221	N	-0.297503	1.6e-05	0.218284	N	0.0357008	0.282331	1	N	N	NA	N	NA
chr1	136658190	136658336	B1	-	50	6	58	0.892857	19	229	220	261	0.510022	120	196	293	279	0.400818	130	-0.382835	9.39e-09	0.000127816	Y	-0.492039	7.38e-13	1.00409e-08	Y	-0.109204	0.00082069	1	N	N	NA	N	NA
chr1	136667662	136667807	B1	-	17	4	18	0.809524	13	183	59	131	0.756198	128	207	65	127	0.761029	136	-0.0533255	0.790787	1	N	-0.0484944	0.791667	1	N	0.00483106	0.918014	1	N	N	NA	N	NA
chr1	136689444	136689636	B2	+	20	4	71	0.833333	19	159	115	370	0.580292	135	158	111	361	0.587361	127	-0.253041	0.0163113	1	N	-0.245973	0.0173012	1	N	0.00706862	0.930635	1	N	Gm19705	+	N	NA
chr1	136693967	136694117	B1	-	22	4	30	0.846154	14	80	261	160	0.234604	128	58	233	158	0.199313	114	-0.61155	5.27e-10	7.17274e-06	Y	-0.646841	3.94e-11	5.35924e-07	Y	-0.0352914	0.290011	1	N	N	NA	N	NA
chr1	136699482	136699629	B1	-	34	0	31	1	13	147	262	264	0.359413	136	151	199	216	0.431429	117	-0.640587	8.13e-15	1.10632e-10	Y	-0.568571	2.92e-12	3.97859e-08	Y	0.0720154	0.0444458	1	N	Platr22	+	N	NA
chr1	136702224	136702417	B2	+	21	2	9	0.913043	8	196	79	276	0.712727	141	155	72	224	0.682819	118	-0.200316	0.0485598	1	N	-0.230224	0.0283754	1	N	-0.0299079	0.494376	1	N	Platr22	+	N	NA
chr1	136735179	136735322	B1	-	30	4	26	0.882353	10	522	135	259	0.794521	158	307	110	216	0.736211	114	-0.0878324	0.27481	1	N	-0.146142	0.0654742	1	N	-0.0583095	0.030402	1	N	N	NA	N	NA
chr1	136747358	136747547	B2	+	19	6	27	0.76	13	255	125	206	0.671053	151	181	87	164	0.675373	111	-0.0889474	0.508151	1	N	-0.0846269	0.502117	1	N	0.0043205	0.932389	1	N	N	NA	N	NA
chr1	136755566	136755717	B1	-	42	0	28	1	10	517	164	319	0.759178	145	489	122	307	0.800327	134	-0.240822	2.82e-05	0.383465	N	-0.199673	0.00027689	1	N	0.0411497	0.0810635	1	N	N	NA	N	NA
chr1	136772360	136772552	B2	-	17	5	12	0.772727	17	132	62	81	0.680412	139	106	59	73	0.642424	120	-0.0923149	0.470455	1	N	-0.130303	0.338516	1	N	-0.0379881	0.501709	1	N	N	NA	N	NA
chr1	136784948	136785091	B1	-	76	2	41	0.974359	17	465	178	280	0.723173	133	390	135	260	0.742857	118	-0.251186	4.3e-08	0.00058596	Y	-0.231502	1.9e-07	0.00259077	N	0.0196845	0.465578	1	N	N	NA	N	NA
chr1	136791968	136792156	B2	-	33	1	46	0.970588	16	286	72	257	0.798883	128	215	71	270	0.751748	116	-0.171706	0.0101632	1	N	-0.21884	0.00192067	1	N	-0.0471344	0.154069	1	N	N	NA	N	NA
chr1	136810233	136810714	IAP_LTR	-	220	25	154	0.897959	20	2014	180	695	0.917958	145	1912	226	858	0.894294	155	0.0199989	0.27548	1	N	-0.00366545	1	1	N	-0.0236643	0.00782395	1	N	N	NA	N	NA
chr1	136855575	136855718	B1	+	21	0	12	1	11	222	69	126	0.762887	139	204	54	96	0.790698	118	-0.237113	0.00588657	1	N	-0.209302	0.0178562	1	N	0.0278111	0.473374	1	N	Nr5a2	-	N	NA
chr1	136888293	136888480	B2	-	17	5	18	0.772727	8	243	138	193	0.637795	117	222	140	206	0.61326	116	-0.134932	0.254457	1	N	-0.159468	0.175057	1	N	-0.0245356	0.4959	1	N	Nr5a2	-	N	NA
chr1	136923288	136923483	B2	-	27	4	22	0.870968	14	222	73	197	0.752542	126	218	64	210	0.77305	127	-0.118425	0.182945	1	N	-0.0979181	0.256843	1	N	0.0205073	0.624738	1	N	Nr5a2	-	N	NA
chr1	137005087	137005234	B1	-	52	6	44	0.896552	17	336	127	304	0.725702	129	376	146	308	0.720307	143	-0.17085	0.00377891	1	N	-0.176245	0.00262715	1	N	-0.00539543	0.886643	1	N	N	NA	N	NA
chr1	137011104	137011251	B1	-	34	2	24	0.944444	12	285	119	250	0.705446	137	297	112	239	0.726161	134	-0.238999	0.00138691	1	N	-0.218283	0.00239797	1	N	0.0207158	0.534322	1	N	N	NA	N	NA
chr1	137015034	137015180	B1	-	25	0	17	1	14	183	57	135	0.7625	128	179	61	125	0.745833	123	-0.2375	0.00345351	1	N	-0.254167	0.00184592	1	N	-0.0166667	0.750566	1	N	N	NA	N	NA
chr1	137018816	137019006	B2	-	25	1	14	0.961538	8	157	21	188	0.882022	75	144	32	152	0.818182	68	-0.079516	0.320966	1	N	-0.143357	0.086139	1	N	-0.0638407	0.102504	1	N	N	NA	N	NA
chr1	137039421	137039561	B1	-	30	4	41	0.882353	13	377	104	328	0.783784	139	344	192	330	0.641791	149	-0.0985692	0.197896	1	N	-0.240562	0.00444589	1	N	-0.141993	6.12e-07	0.00832617	N	N	NA	N	NA
chr1	137062437	137062936	MT2	+	21	1	20	0.954545	7	211	47	114	0.817829	64	163	97	103	0.626923	64	-0.136716	0.140792	1	N	-0.327622	0.000923407	1	N	-0.190906	1.34e-06	0.00190082	N	N	NA	N	NA
chr1	137068348	137068847	MT2	+	22	5	21	0.814815	8	174	56	88	0.756522	55	147	92	93	0.615063	59	-0.0582931	0.635447	1	N	-0.199752	0.0560672	1	N	-0.141459	0.00104601	1	N	N	NA	N	NA
chr1	137077326	137077514	B2	+	16	6	5	0.727273	14	101	75	59	0.573864	118	80	65	60	0.551724	106	-0.153409	0.249725	1	N	-0.175549	0.165077	1	N	-0.0221395	0.734853	1	N	N	NA	N	NA
chr1	137155484	137156435	L1MdA	-	413	17	331	0.960465	16	2061	1776	2309	0.537138	116	1903	1125	2392	0.628468	110	-0.423327	7.74e-81	2.48609e-77	Y	-0.331997	1.66e-55	5.32368e-52	Y	0.0913292	2.78e-14	8.92922e-11	N	N	NA	N	NA
chr1	137190324	137190470	B1	-	23	6	42	0.793103	15	347	109	129	0.760965	121	287	107	166	0.728426	119	-0.0321385	0.823944	1	N	-0.0646771	0.521018	1	N	-0.0325385	0.304522	1	N	N	NA	N	NA
chr1	137344803	137350569	L1MdTFI	-	428	47	492	0.901053	15	1207	2164	1743	0.358054	89	1138	1612	1738	0.413818	75	-0.542999	2.89e-119	2.2154e-116	Y	-0.487234	1.8e-95	1.37638e-92	Y	0.0557642	8.94e-06	0.00684825	N	N	NA	N	NA
chr1	137526862	137527237	L1MdGF	+	85	24	170	0.779817	12	1195	365	1577	0.766026	144	963	374	1295	0.720269	121	-0.0137909	0.815201	1	N	-0.0595473	0.219552	1	N	-0.0457564	0.00543947	1	N	N	NA	N	NA
chr1	137610902	137611192	L1MdA	+	34	4	70	0.894737	9	461	166	532	0.735247	101	497	189	630	0.72449	119	-0.15949	0.0334557	1	N	-0.170247	0.0223826	1	N	-0.0107574	0.663893	1	N	N	NA	N	NA
chr1	137715859	137716602	L1MdA	-	267	17	244	0.940141	12	1332	930	1645	0.588859	99	1291	934	2068	0.580225	111	-0.351281	5.24e-38	1.6835e-34	Y	-0.359916	2.11e-39	6.76854e-36	Y	-0.0086347	0.564958	1	N	N	NA	N	NA
chr1	138311412	138312353	L1MdTFI	-	230	57	476	0.801394	14	914	2822	2019	0.244647	100	836	2470	2052	0.252874	100	-0.556747	3.98e-80	3.04954e-77	Y	-0.54852	1.21e-76	9.24718e-74	Y	0.00822688	0.439205	1	N	N	NA	N	NA
chr1	138452005	138452258	L1MdGF	+	31	17	84	0.645833	11	626	209	642	0.749701	127	474	143	490	0.768233	97	0.103867	0.125267	1	N	0.1224	0.0776679	1	N	0.0185328	0.421454	1	N	N	NA	N	NA
chr1	138788820	138789710	L1MdTFII	+	77	28	249	0.733333	9	971	3133	2705	0.236598	139	933	2552	2170	0.267719	115	-0.496735	5.44e-26	4.23934e-23	Y	-0.465615	2.16e-22	1.67963e-19	Y	0.0311204	0.00188131	1	N	N	NA	N	NA
chr1	138823575	138823761	B2	-	23	0	16	1	13	177	32	151	0.84689	120	175	35	180	0.833333	131	-0.15311	0.0511885	1	N	-0.166667	0.0300714	1	N	-0.0135566	0.790012	1	N	N	NA	N	NA
chr1	138979778	138979966	B2	+	25	4	31	0.862069	15	142	83	197	0.631111	107	142	107	261	0.570281	128	-0.230958	0.012746	1	N	-0.291788	0.0022485	1	N	-0.06083	0.189598	1	N	Dennd1b	+	N	NA
chr1	139122455	139122778	L1MdTFII	-	56	7	81	0.888889	9	254	907	698	0.218777	118	262	815	600	0.243268	109	-0.670112	7.36e-28	5.72967e-25	Y	-0.645621	1.68e-25	1.30687e-22	Y	0.0244914	0.175277	1	N	Dennd1b	+	N	NA
chr1	139150637	139150784	B1	-	27	0	30	1	19	244	61	106	0.8	138	156	56	78	0.735849	98	-0.2	0.00716035	1	N	-0.264151	0.000574492	1	N	-0.0641509	0.0886865	1	N	Dennd1b	+	N	NA
chr1	139296136	139296280	B1	-	21	5	18	0.807692	11	204	117	145	0.635514	117	194	104	122	0.651007	111	-0.172178	0.089303	1	N	-0.156686	0.130818	1	N	0.0154927	0.737115	1	N	Crb1	-	N	NA
chr1	139443078	139443263	B2	-	15	6	9	0.714286	6	160	150	235	0.516129	112	120	156	262	0.434783	109	-0.198157	0.112411	1	N	-0.279503	0.0210395	1	N	-0.0813464	0.0566946	1	N	Zbtb41	+	N	NA
chr1	139520416	139520601	B2	+	17	5	12	0.772727	17	78	87	77	0.472727	122	84	77	70	0.521739	116	-0.3	0.0113749	1	N	-0.250988	0.0380589	1	N	0.0490119	0.438117	1	N	F13b	+	N	NA
chr1	139546196	139546923	L1MdA	-	186	12	188	0.939394	10	867	1897	1902	0.313676	134	1007	1541	1770	0.395212	126	-0.625718	1.86e-72	5.97015e-69	Y	-0.544182	9.2e-56	2.95827e-52	Y	0.0815361	5.29e-10	1.70137e-06	N	N	NA	N	NA
chr1	139613416	139613768	L1MdTFI	+	88	21	199	0.807339	20	435	502	857	0.464248	118	398	531	978	0.428418	130	-0.343092	5.66e-12	4.33594e-09	Y	-0.378922	3.2e-14	2.45482e-11	Y	-0.0358299	0.124466	1	N	N	NA	N	NA
chr1	139650029	139650337	L1MdA	-	88	20	223	0.814815	18	655	915	1262	0.417197	152	531	826	1196	0.391304	141	-0.397617	3.04e-16	9.76636e-13	Y	-0.42351	5.29e-18	1.69931e-14	Y	-0.0258931	0.162499	1	N	N	NA	N	NA
chr1	139716332	139717314	L1MdTFI	+	266	56	472	0.826087	17	652	2730	1768	0.192785	133	545	2701	2168	0.167899	134	-0.633302	5.79e-118	4.4356e-115	Y	-0.658188	7.42e-130	5.687e-127	Y	-0.0248864	0.0088143	1	N	Gm4788	-	N	NA
chr1	139724768	139725169	IAP_LTR	+	122	2	102	0.983871	10	1605	154	533	0.91245	107	1341	98	790	0.931897	102	-0.0714207	0.00212692	1	N	-0.0519738	0.0199784	1	N	0.0194469	0.0476548	1	N	Gm4788	-	N	NA
chr1	139729724	139730125	IAP_LTR	+	95	3	99	0.969388	9	1774	98	731	0.94765	119	1379	112	635	0.924883	103	-0.0217382	0.480685	1	N	-0.0445051	0.108971	1	N	-0.0227669	0.00783852	1	N	Gm4788	-	N	NA
chr1	139907335	139908065	L1MdTFIII	+	147	22	225	0.869822	10	626	2523	1699	0.198793	130	612	2488	1437	0.197419	118	-0.671029	1.65e-73	2.35295e-70	Y	-0.672403	8.15e-74	1.16091e-70	Y	-0.00137391	0.899005	1	N	N	NA	N	NA
chr1	139924450	139924948	MT2	-	65	3	38	0.955882	18	325	146	321	0.690021	139	271	105	254	0.720745	115	-0.265861	3.72e-07	0.000527455	Y	-0.235138	4.94e-06	0.00700327	N	0.0307234	0.363579	1	N	N	NA	N	NA
chr1	139952469	139952967	MT2	-	25	7	58	0.78125	15	345	114	276	0.751634	130	280	69	194	0.802292	97	-0.029616	0.833587	1	N	0.0210423	0.817257	1	N	0.0506583	0.090526	1	N	N	NA	N	NA
chr1	139958379	139958877	MT2	-	50	6	45	0.892857	17	310	102	249	0.752427	118	260	98	177	0.726257	97	-0.14043	0.0178501	1	N	-0.1666	0.00742703	1	N	-0.0261702	0.411469	1	N	N	NA	N	NA
chr1	140317776	140318150	L1MdA	-	62	12	63	0.837838	10	514	459	700	0.528263	118	489	373	709	0.567285	112	-0.309575	8.92e-08	0.000286558	Y	-0.270552	3.27e-06	0.0105217	N	0.0390223	0.100136	1	N	Kcnt2	+	N	NA
chr1	140319860	140320006	B1	-	26	2	37	0.928571	11	286	157	230	0.645598	115	230	141	224	0.619946	105	-0.282973	0.00150142	1	N	-0.308625	0.000737892	1	N	-0.0256521	0.465609	1	N	Kcnt2	+	N	NA
chr1	140648754	140649056	L1MdTFII	-	93	24	143	0.794872	15	520	679	849	0.433695	119	446	486	761	0.478541	98	-0.361177	4.35e-14	3.3862e-11	Y	-0.316331	3.69e-11	2.87101e-08	Y	0.044846	0.0394106	1	N	4930590L20Rik	-	N	NA
chr1	140709856	140710384	L1MdA	+	285	40	205	0.876923	19	1420	641	1435	0.688986	128	1181	575	1256	0.672551	114	-0.187937	1.11e-13	3.57671e-10	N	-0.204372	3.86e-15	1.24013e-11	N	-0.0164347	0.280165	1	N	N	NA	N	NA
chr1	140728131	140728315	B2	+	24	10	30	0.705882	16	201	57	151	0.77907	106	179	65	164	0.733607	104	0.0731874	0.385286	1	N	0.0277242	0.836715	1	N	-0.0454632	0.253005	1	N	N	NA	N	NA
chr1	140744456	140744602	B1	+	17	9	26	0.653846	14	206	116	131	0.639752	116	150	108	118	0.581395	98	-0.0140946	1	1	N	-0.0724508	0.535593	1	N	-0.0583562	0.169826	1	N	N	NA	N	NA
chr1	140782626	140782771	B1	+	23	7	20	0.766667	17	146	88	79	0.623932	108	145	114	83	0.559846	118	-0.142735	0.158044	1	N	-0.206821	0.0322254	1	N	-0.0640861	0.169022	1	N	N	NA	N	NA
chr1	140816760	140817161	IAP_LTR	+	250	20	100	0.925926	17	1516	142	683	0.914355	111	1481	170	615	0.897032	111	-0.0115713	0.635796	1	N	-0.0288938	0.153449	1	N	-0.0173225	0.0957196	1	N	N	NA	N	NA
chr1	140823568	140823969	IAP_LTR	+	229	6	164	0.974468	19	1649	160	751	0.911553	121	1354	55	515	0.960965	90	-0.0629147	0.000319739	0.622212	N	-0.0135029	0.453846	1	N	0.0494119	1.37e-08	2.67237e-05	N	N	NA	N	NA
chr1	140834064	140834211	B1	+	24	0	18	1	14	177	21	87	0.893939	95	177	27	90	0.867647	98	-0.106061	0.139185	1	N	-0.132353	0.0872187	1	N	-0.0262923	0.444899	1	N	N	NA	N	NA
chr1	140909907	140910298	L1MdTFIII	-	69	8	73	0.896104	11	420	506	663	0.453564	112	340	350	544	0.492754	86	-0.44254	5.03e-15	7.16743e-12	Y	-0.40335	1.46e-12	2.07488e-09	Y	0.0391899	0.130658	1	N	N	NA	N	NA
chr1	140923894	140924461	L1MdTFII	+	88	21	177	0.807339	10	459	1343	1188	0.254717	113	373	847	986	0.305738	80	-0.552622	2.61e-31	2.03286e-28	Y	-0.501602	7.83e-25	6.09908e-22	Y	0.0510207	0.00213814	1	N	N	NA	N	NA
chr1	140974478	140974977	MT2	+	68	7	39	0.906667	19	420	98	221	0.810811	129	280	66	204	0.809249	96	-0.0958559	0.0508095	1	N	-0.0974181	0.0441662	1	N	-0.00156226	1	1	N	N	NA	N	NA
chr1	141158414	141158559	B1	+	17	18	21	0.485714	14	138	111	115	0.554217	94	124	106	134	0.53913	94	0.0685026	0.472709	1	N	0.0534161	0.589045	1	N	-0.0150864	0.78304	1	N	N	NA	N	NA
chr1	141186709	141190798	L1MdGF	+	594	97	819	0.859624	19	3220	3321	3919	0.492279	134	2622	2904	4459	0.474484	140	-0.367344	8.46e-84	7.25862e-81	Y	-0.385139	1.04e-89	8.95716e-87	Y	-0.0177952	0.0526556	1	N	N	NA	N	NA
chr1	141261818	141262560	L1MdA	+	183	16	227	0.919598	12	1166	1059	1754	0.524045	100	1186	1214	2123	0.494167	107	-0.395553	1.16e-31	3.73847e-28	Y	-0.425431	8.54e-36	2.74625e-32	Y	-0.0298783	0.0453258	1	N	N	NA	N	NA
chr1	141457021	141457167	B1	-	56	4	24	0.933333	12	389	97	183	0.800412	97	289	101	151	0.741026	80	-0.132922	0.0124835	1	N	-0.192308	0.000489509	1	N	-0.0593859	0.042079	1	N	N	NA	N	NA
chr1	141558710	141559022	L1MdGF	-	79	9	133	0.897727	13	621	378	683	0.621622	108	437	330	669	0.569752	90	-0.276106	2.38e-08	2.04503e-05	Y	-0.327975	1.63e-10	1.39784e-07	Y	-0.0518693	0.0311175	1	N	N	NA	N	NA
chr1	141912360	141912507	B1	+	19	2	29	0.904762	10	224	98	163	0.695652	101	176	138	172	0.56051	100	-0.20911	0.0467598	1	N	-0.344252	0.00214686	1	N	-0.135143	0.000552261	1	N	N	NA	N	NA
chr1	142035601	142036033	L1MdTFIII	-	52	20	120	0.722222	16	417	227	444	0.647516	96	445	217	516	0.672205	108	-0.0747067	0.23993	1	N	-0.0500168	0.428026	1	N	0.0246899	0.350564	1	N	N	NA	N	NA
chr1	142068491	142068681	B2	+	15	7	38	0.681818	20	88	60	141	0.594595	98	87	61	117	0.587838	90	-0.0872236	0.490969	1	N	-0.0939803	0.487989	1	N	-0.00675676	1	1	N	N	NA	N	NA
chr1	142195036	142195184	B1	-	17	11	26	0.607143	18	83	85	71	0.494048	81	75	101	104	0.426136	95	-0.113095	0.310735	1	N	-0.181006	0.101058	1	N	-0.0679113	0.234119	1	N	N	NA	N	NA
chr1	142356287	142356640	IAP_LTR	-	57	8	49	0.876923	6	629	67	263	0.903736	52	430	74	209	0.853175	38	0.0268126	0.511784	1	N	-0.0237485	0.709958	1	N	-0.050561	0.00835552	1	N	N	NA	N	NA
chr1	142500232	142500767	L1MdA	-	168	24	279	0.875	17	946	369	1107	0.719392	87	844	320	1305	0.725086	89	-0.155608	1.6e-06	0.00513364	N	-0.149914	4.07e-06	0.013092	N	0.00569428	0.753456	1	N	N	NA	N	NA
chr1	142534918	142535065	B1	-	19	17	37	0.527778	25	138	67	94	0.673171	102	107	57	88	0.652439	85	0.145393	0.128105	1	N	0.124661	0.18396	1	N	-0.0207317	0.739501	1	N	N	NA	N	NA
chr1	142584891	142585242	IAP_LTR	-	49	10	119	0.830508	11	558	89	314	0.862442	60	420	62	246	0.871369	44	0.0319336	0.555431	1	N	0.0408608	0.415277	1	N	0.00892725	0.723806	1	N	N	NA	N	NA
chr1	142589799	142590150	IAP_LTR	-	80	7	45	0.91954	8	532	38	317	0.933333	54	409	48	323	0.894967	49	0.0137931	0.6477	1	N	-0.0245731	0.565402	1	N	-0.0383662	0.031141	1	N	N	NA	N	NA
chr1	142591177	142591326	B1	+	33	9	26	0.785714	17	222	81	97	0.732673	104	171	51	103	0.77027	84	-0.053041	0.574871	1	N	-0.015444	1	1	N	0.037597	0.359936	1	N	N	NA	N	NA
chr1	142709003	142709143	B1	+	17	3	30	0.85	10	232	149	144	0.608924	107	235	131	160	0.642077	109	-0.241076	0.0332711	1	N	-0.207923	0.0884568	1	N	0.0331526	0.364863	1	N	N	NA	N	NA
chr1	142723374	142723578	L1MdGF	+	33	9	83	0.785714	11	429	197	543	0.685304	104	437	213	512	0.672308	103	-0.100411	0.226549	1	N	-0.113407	0.171455	1	N	-0.0129958	0.631806	1	N	N	NA	N	NA
chr1	143027015	143027347	L1MdA	-	49	12	163	0.803279	16	605	209	747	0.743243	115	447	195	682	0.696262	97	-0.0600354	0.360097	1	N	-0.107017	0.104869	1	N	-0.0469816	0.0517162	1	N	N	NA	N	NA
chr1	143331706	143332486	L1MdA	-	149	16	136	0.90303	7	658	637	990	0.508108	55	599	329	769	0.645474	43	-0.394922	8.29e-25	2.66575e-21	Y	-0.257556	1.63e-12	5.24573e-09	Y	0.137366	1.26e-10	4.04964e-07	N	N	NA	N	NA
chr1	143355376	143355560	B2	+	20	10	36	0.666667	14	271	121	198	0.691327	121	219	88	179	0.713355	102	0.0246599	0.838265	1	N	0.0466884	0.673834	1	N	0.0220285	0.560476	1	N	N	NA	N	NA
chr1	143380521	143381047	L1MdA	+	173	20	303	0.896373	16	1212	675	1508	0.642289	116	1029	598	1254	0.632452	102	-0.254084	1.24e-14	3.98209e-11	Y	-0.263921	2.6e-15	8.3437e-12	Y	-0.00983698	0.549815	1	N	N	NA	N	NA
chr1	143392839	143393102	L1MdTFIII	+	60	15	120	0.8	15	508	217	838	0.70069	125	444	195	741	0.694836	112	-0.0993103	0.0820334	1	N	-0.105164	0.0614619	1	N	-0.00585397	0.859314	1	N	N	NA	N	NA
chr1	143511719	143512223	L1MdTFIII	-	95	15	185	0.863636	15	506	682	943	0.425926	116	338	511	780	0.398115	87	-0.43771	9.06e-20	1.29027e-16	Y	-0.465521	2.12e-21	3.01494e-18	Y	-0.0278105	0.218197	1	N	N	NA	N	NA
chr1	143660686	143660873	B2	+	26	4	32	0.866667	21	138	90	196	0.605263	143	113	77	142	0.594737	112	-0.261404	0.00448464	1	N	-0.27193	0.003921	1	N	-0.0105263	0.841589	1	N	Cdc73	-	N	NA
chr1	143700021	143700167	B1	+	45	0	53	1	14	271	345	387	0.439935	149	153	269	321	0.362559	109	-0.560065	6.5e-16	8.85013e-12	Y	-0.637441	6.71e-19	9.13379e-15	Y	-0.0773758	0.0145438	1	N	Cdc73	-	N	NA
chr1	143738693	143738840	B1	+	58	11	29	0.84058	14	218	323	370	0.402957	131	122	267	268	0.313625	102	-0.437622	2.46e-12	3.34802e-08	Y	-0.526955	1.65e-16	2.24442e-12	Y	-0.0893328	0.00575592	1	N	N	NA	N	NA
chr1	143740547	143740694	B1	-	30	6	48	0.833333	12	213	345	378	0.38172	138	158	293	321	0.350333	111	-0.451613	1.71e-07	0.00233207	Y	-0.483001	2.42e-08	0.000329634	Y	-0.0313878	0.324808	1	N	Glrx2	+	N	NA
chr1	143762048	143762192	B1	-	36	3	24	0.923077	13	332	89	230	0.788599	135	316	55	177	0.851752	114	-0.134478	0.0571873	1	N	-0.0713249	0.332569	1	N	0.0631534	0.0264927	1	N	Trove2	-	N	NA
chr1	143785287	143785437	B1	+	22	1	7	0.956522	15	134	50	57	0.728261	124	111	61	54	0.645349	116	-0.228261	0.0184093	1	N	-0.311173	0.00154059	1	N	-0.082912	0.108936	1	N	Uchl5	+	N	NA
chr1	143789192	143789385	B2	-	36	2	34	0.947368	12	292	158	280	0.648889	123	241	126	249	0.656676	105	-0.29848	4.5e-05	0.347808	N	-0.290693	7.5e-05	0.580124	N	0.00778686	0.825058	1	N	Uchl5	+	N	NA
chr1	143862096	143862794	L1MdTFI	+	241	15	388	0.941406	15	806	1876	1738	0.300522	110	759	1938	1811	0.281424	116	-0.640884	7.64e-96	5.85388e-93	Y	-0.659982	1.05e-101	8.0641e-99	Y	-0.0190982	0.125824	1	N	N	NA	N	NA
chr1	143896311	143896616	L1MdA	-	58	9	75	0.865672	11	660	385	687	0.631579	140	523	288	587	0.644883	115	-0.234093	5.69e-05	0.182749	N	-0.220789	0.000136083	0.437371	N	0.0133039	0.559564	1	N	N	NA	N	NA
chr1	143970919	143973471	L1MdA	-	366	51	445	0.877698	19	2047	1365	2346	0.599941	141	1633	1270	2164	0.562522	129	-0.277756	1.13e-32	3.62207e-29	Y	-0.315176	1.43e-39	4.58177e-36	Y	-0.0374199	0.00274008	1	N	N	NA	N	NA
chr1	144065259	144065796	L1MdA	+	103	12	160	0.895652	10	1259	744	1229	0.628557	113	1115	666	1228	0.626053	110	-0.267095	3.62e-10	1.1619e-06	Y	-0.269599	3.13e-10	1.00543e-06	Y	-0.00250439	0.89284	1	N	N	NA	N	NA
chr1	144164078	144164223	B1	-	21	0	33	1	9	310	140	238	0.688889	117	299	117	243	0.71875	114	-0.311111	0.000876007	1	N	-0.28125	0.00175702	1	N	0.0298611	0.371725	1	N	Rgs13	-	N	NA
chr1	144219679	144219825	B1	+	25	4	13	0.862069	14	149	64	128	0.699531	117	122	89	138	0.578199	121	-0.162538	0.0792768	1	N	-0.28387	0.00376262	1	N	-0.121331	0.0113836	1	N	N	NA	N	NA
chr1	144231174	144231323	B1	-	17	7	21	0.708333	15	170	35	101	0.829268	104	188	54	109	0.77686	119	0.120935	0.164387	1	N	0.0685262	0.449685	1	N	-0.0524088	0.191361	1	N	N	NA	N	NA
chr1	144297173	144297319	B1	+	20	9	36	0.689655	13	183	139	158	0.568323	100	200	121	146	0.623053	99	-0.121332	0.241796	1	N	-0.0666022	0.550988	1	N	0.05473	0.172093	1	N	N	NA	N	NA
chr1	144320909	144321453	L1MdTFIII	+	227	48	373	0.825455	24	437	1269	988	0.256155	113	397	1352	944	0.226987	105	-0.5693	1.14e-73	1.6281e-70	Y	-0.598468	1.11e-82	1.58055e-79	Y	-0.0291679	0.0468431	1	N	N	NA	N	NA
chr1	144464076	144464379	L1MdA	-	57	4	85	0.934426	14	556	120	445	0.822485	104	364	109	372	0.769556	68	-0.111941	0.0300723	1	N	-0.16487	0.00230655	1	N	-0.0529292	0.0295757	1	N	N	NA	N	NA
chr1	144674370	144674862	MT2	+	39	5	54	0.886364	17	186	75	187	0.712644	86	185	88	202	0.677656	96	-0.17372	0.0154886	1	N	-0.208708	0.0040086	1	N	-0.034988	0.398554	1	N	N	NA	N	NA
chr1	144680313	144680805	MT2	+	37	3	38	0.925	10	313	122	251	0.71954	87	344	153	240	0.692153	94	-0.20546	0.00414367	1	N	-0.232847	0.000947155	1	N	-0.0273873	0.38785	1	N	N	NA	N	NA
chr1	144739180	144739497	L1MdGF	+	73	25	129	0.744898	19	591	200	478	0.747155	111	604	159	525	0.791612	114	0.00225754	1	1	N	0.0467141	0.295883	1	N	0.0444566	0.0406806	1	N	N	NA	N	NA
chr1	144806923	144807437	L1MdA	+	37	3	41	0.925	4	965	383	933	0.715875	116	652	218	709	0.749425	84	-0.209125	0.00205466	1	N	-0.175575	0.00807281	1	N	0.0335499	0.0868869	1	N	N	NA	N	NA
chr1	144854674	144855046	IAP_LTR	-	137	0	50	1	9	825	71	269	0.920759	53	706	62	233	0.919271	46	-0.0792411	3.97e-05	0.0771713	N	-0.0807292	5.64e-05	0.109674	N	-0.0014881	0.927941	1	N	N	NA	N	NA
chr1	144861422	144861794	IAP_LTR	-	136	0	40	1	8	788	124	345	0.864035	61	732	58	290	0.926582	53	-0.135965	1.54e-08	2.99471e-05	N	-0.0734177	0.000148519	0.289019	N	0.0625472	2.84e-05	0.0552518	N	N	NA	N	NA
chr1	145079288	145079605	L1MdA	+	16	5	41	0.761905	13	236	76	265	0.75641	119	182	81	229	0.692015	107	-0.00549451	1	1	N	-0.0698896	0.625614	1	N	-0.064395	0.0911965	1	N	N	NA	N	NA
chr1	145188968	145189116	B1	+	21	3	18	0.875	14	204	42	90	0.829268	112	108	57	93	0.654545	86	-0.0457317	0.775987	1	N	-0.220455	0.0343431	1	N	-0.174723	6.09e-05	0.829248	N	N	NA	N	NA
chr1	145230128	145230399	L1MdA	+	30	7	41	0.810811	13	218	87	229	0.714754	95	278	83	273	0.770083	107	-0.0960567	0.247456	1	N	-0.0407277	0.682657	1	N	0.055329	0.108932	1	N	N	NA	N	NA
chr1	145254970	145255500	L1MdTFII	-	96	9	171	0.914286	10	492	716	791	0.407285	80	392	1160	1273	0.252577	104	-0.507001	9.32e-26	7.25884e-23	Y	-0.661708	1.81e-43	1.41042e-40	Y	-0.154707	6.73e-18	5.24645e-15	N	N	NA	N	NA
chr1	145450273	145451248	L1MdGF	-	145	18	90	0.889571	17	1029	309	622	0.769058	130	737	219	549	0.770921	104	-0.120512	0.000267047	0.229126	N	-0.11865	0.000389592	0.33427	N	0.00186221	0.959885	1	N	N	NA	N	NA
chr1	145475851	145476169	L1MdTFII	-	30	2	40	0.9375	4	237	228	332	0.509677	47	219	332	369	0.397459	53	-0.427823	5.34e-07	0.000416201	Y	-0.540041	5.38e-10	4.18744e-07	Y	-0.112218	0.000389152	0.303149	N	N	NA	N	NA
chr1	145716760	145716906	B1	-	26	11	38	0.702703	15	330	88	192	0.789474	123	177	78	108	0.694118	76	0.086771	0.217348	1	N	-0.00858506	1	1	N	-0.095356	0.00578191	1	N	N	NA	N	NA
chr1	145773900	145774046	B1	+	11	11	17	0.5	13	121	89	77	0.57619	97	106	84	81	0.557895	94	0.0761905	0.506125	1	N	0.0578947	0.654802	1	N	-0.0182957	0.761962	1	N	N	NA	N	NA
chr1	145825045	145825560	L1MdTFIII	-	69	25	142	0.734043	10	651	927	1151	0.412548	111	435	925	1102	0.319853	103	-0.321495	1.24e-09	1.7648e-06	Y	-0.41419	3.72e-15	5.291e-12	Y	-0.0926946	2.24e-07	0.000318919	N	N	NA	N	NA
chr1	145970845	145970992	B1	+	19	6	5	0.76	15	119	46	55	0.721212	112	115	40	55	0.741935	108	-0.0387879	0.812195	1	N	-0.0180645	1	1	N	0.0207234	0.706297	1	N	N	NA	N	NA
chr1	146004346	146005244	L1MdTFI	+	200	60	232	0.769231	11	374	1396	1357	0.211299	64	328	1072	933	0.234286	53	-0.557931	1.72e-69	1.31502e-66	Y	-0.534945	1.04e-60	7.92988e-58	Y	0.0229863	0.131665	1	N	N	NA	N	NA
chr1	146024265	146024791	L1MdA	-	120	12	101	0.909091	14	516	628	803	0.451049	130	393	362	679	0.52053	98	-0.458042	3.61e-26	1.15879e-22	Y	-0.388561	3.31e-19	1.06486e-15	Y	0.0694808	0.0031189	1	N	N	NA	N	NA
chr1	146154263	146154557	L1MdA	-	44	22	76	0.666667	15	399	135	394	0.747191	96	437	124	442	0.778966	106	0.0805243	0.181355	1	N	0.112299	0.0460296	1	N	0.0317751	0.226938	1	N	N	NA	N	NA
chr1	146265035	146265181	B1	+	21	10	29	0.677419	15	211	99	133	0.680645	115	172	77	146	0.690763	103	0.00322581	1	1	N	0.0133437	0.84028	1	N	0.0101179	0.854694	1	N	N	NA	N	NA
chr1	146282081	146282557	IAP_LTR	-	302	23	151	0.929231	17	2129	193	734	0.916882	119	1736	158	745	0.916579	99	-0.0123488	0.516375	1	N	-0.0126521	0.51059	1	N	-0.000303329	1	1	N	N	NA	N	NA
chr1	146288713	146289187	IAP_LTR	-	340	28	266	0.923913	23	2236	210	811	0.914146	124	1629	193	690	0.894072	94	-0.0097675	0.615246	1	N	-0.0298406	0.08784	1	N	-0.0200731	0.0299407	1	N	N	NA	N	NA
chr1	146366313	146366458	B1	+	16	6	12	0.727273	17	126	42	48	0.75	108	149	47	55	0.760204	128	0.0227273	0.797848	1	N	0.0329314	0.793794	1	N	0.0102041	0.902713	1	N	N	NA	N	NA
chr1	146445275	146446009	L1MdA	+	149	7	145	0.955128	7	816	417	771	0.6618	49	671	541	842	0.55363	54	-0.293328	2.75e-17	8.85067e-14	Y	-0.401498	4.75e-27	1.52736e-23	Y	-0.10817	4.44e-08	0.000142736	N	N	NA	N	NA
chr1	146533537	146533684	B1	-	28	1	27	0.965517	8	202	90	134	0.691781	60	175	109	195	0.616197	66	-0.273736	0.000853797	1	N	-0.34932	5.16e-05	0.702327	N	-0.0755836	0.0656583	1	N	Brinp3	+	N	NA
chr1	146836383	146836529	B1	+	28	5	32	0.848485	13	151	139	169	0.52069	93	165	156	198	0.514019	106	-0.327795	0.000317245	1	N	-0.334466	0.000177847	1	N	-0.00667096	0.871616	1	N	Brinp3	+	N	NA
chr1	146860815	146860961	B1	+	20	5	10	0.8	12	152	94	92	0.617886	118	110	77	106	0.588235	102	-0.182114	0.08304	1	N	-0.211765	0.0492076	1	N	-0.0296509	0.552521	1	N	Brinp3	+	N	NA
chr1	146869227	146869513	L1MdTFIII	-	19	6	74	0.76	11	324	204	315	0.613636	95	269	183	441	0.595133	102	-0.146364	0.204744	1	N	-0.164867	0.14038	1	N	-0.0185036	0.556084	1	N	Brinp3	+	N	NA
chr1	147282388	147282922	L1MdA	+	67	3	90	0.957143	5	578	324	595	0.640798	51	436	451	657	0.491545	51	-0.316345	1.55e-09	4.97088e-06	Y	-0.465598	2.04e-16	6.54301e-13	Y	-0.149254	2.06e-10	6.62679e-07	N	N	NA	N	NA
chr1	147339282	147339571	L1MdTFIII	-	90	6	121	0.9375	22	436	159	433	0.732773	111	306	147	413	0.675497	92	-0.204727	2.14e-06	0.00305444	N	-0.262003	1.5e-08	2.1414e-05	Y	-0.0572764	0.0468087	1	N	N	NA	N	NA
chr1	147427240	147427381	B1	-	17	4	9	0.809524	15	113	28	43	0.801418	92	91	35	55	0.722222	91	-0.00810537	1	1	N	-0.0873016	0.593897	1	N	-0.0791962	0.149359	1	N	N	NA	N	NA
chr1	147496956	147497411	L1MdTFII	+	32	4	60	0.888889	4	108	397	273	0.213861	33	68	284	257	0.193182	26	-0.675028	2.09e-16	1.6264e-13	Y	-0.695707	5.21e-17	4.05632e-14	Y	-0.0206796	0.492233	1	N	N	NA	N	NA
chr1	147520972	147521119	B1	+	18	5	5	0.782609	14	116	27	40	0.811189	92	80	34	43	0.701754	81	0.0285801	0.777101	1	N	-0.0808543	0.613111	1	N	-0.109434	0.0545722	1	N	N	NA	N	NA
chr1	147522902	147523091	B2	-	18	6	18	0.75	14	115	71	93	0.61828	94	93	61	93	0.603896	85	-0.13172	0.263123	1	N	-0.146104	0.256876	1	N	-0.0143835	0.82349	1	N	N	NA	N	NA
chr1	147554886	147555030	B1	+	19	9	44	0.678571	12	195	154	218	0.558739	99	222	108	229	0.672727	96	-0.119832	0.240366	1	N	-0.00584416	1	1	N	0.113988	0.00270385	1	N	N	NA	N	NA
chr1	147671266	147671737	L1MdTFI	+	33	18	86	0.647059	7	157	469	419	0.250799	49	137	409	383	0.250916	43	-0.39626	1.45e-08	1.11096e-05	Y	-0.396143	1.82e-08	1.39129e-05	Y	0.000117029	1	1	N	N	NA	N	NA
chr1	148080809	148082136	L1MdA	-	538	92	580	0.853968	20	2687	715	3263	0.78983	119	2324	609	2615	0.792363	103	-0.0641387	0.000177882	0.571713	N	-0.0616055	0.000325054	1	N	0.00253326	0.828293	1	N	N	NA	N	NA
chr1	148131485	148131836	L1MdTFIII	-	47	3	71	0.94	11	473	102	488	0.822609	102	466	110	559	0.809028	107	-0.117391	0.0301835	1	N	-0.130972	0.0201349	1	N	-0.0135809	0.594643	1	N	N	NA	N	NA
chr1	148218270	148218555	L1MdTFIII	-	31	8	33	0.794872	8	300	237	295	0.558659	97	211	227	276	0.481735	84	-0.236213	0.00399824	1	N	-0.313137	0.000173637	0.247259	N	-0.0769241	0.017216	1	N	N	NA	N	NA
chr1	148332408	148332671	L1MdTFIII	+	57	13	97	0.814286	16	331	165	469	0.667339	90	300	231	493	0.564972	95	-0.146947	0.0131478	1	N	-0.249314	4.71e-05	0.0671005	N	-0.102367	0.000845475	1	N	N	NA	N	NA
chr1	148369517	148370009	MT2	-	27	6	37	0.818182	10	133	35	113	0.791667	45	147	41	129	0.781915	49	-0.0265152	0.817517	1	N	-0.0362669	0.818215	1	N	-0.00975177	0.897074	1	N	N	NA	N	NA
chr1	148371421	148371578	B1	-	6	15	9	0.285714	15	56	45	88	0.554455	97	45	60	63	0.428571	86	0.268741	0.0313003	1	N	0.142857	0.330183	1	N	-0.125884	0.0941368	1	N	N	NA	N	NA
chr1	148378686	148379837	L1MdA	+	395	25	402	0.940476	13	2112	767	2699	0.733588	95	2285	580	2277	0.797557	94	-0.206888	2.56e-25	8.21211e-22	N	-0.142919	5.8e-15	1.86348e-11	N	0.0639687	1.16e-08	3.72793e-05	N	N	NA	N	NA
chr1	148397371	148397511	B1	-	19	2	20	0.904762	11	178	46	134	0.794643	91	190	36	110	0.840708	88	-0.110119	0.385981	1	N	-0.0640539	0.750631	1	N	0.0460651	0.223253	1	N	N	NA	N	NA
chr1	148485455	148485822	IAP_LTR	+	62	1	84	0.984127	7	894	27	356	0.970684	63	769	42	443	0.948212	64	-0.0134429	1	1	N	-0.0359149	0.358111	1	N	-0.022472	0.0191309	1	N	N	NA	N	NA
chr1	148490354	148490721	IAP_LTR	+	84	2	65	0.976744	8	858	35	385	0.960806	64	659	66	326	0.908966	51	-0.0159379	0.764774	1	N	-0.0677787	0.0366363	1	N	-0.0518408	1.96e-05	0.0381879	N	N	NA	N	NA
chr1	148553277	148553547	L1MdTFIII	+	76	12	88	0.863636	16	418	162	353	0.72069	88	449	183	438	0.710443	101	-0.142947	0.00392392	1	N	-0.153193	0.00198136	1	N	-0.0102466	0.70267	1	N	N	NA	N	NA
chr1	148883785	148884314	L1MdA	-	84	27	159	0.756757	10	1280	394	1096	0.764636	111	960	416	995	0.697674	93	0.00787885	0.818339	1	N	-0.0590823	0.234995	1	N	-0.0669612	3.73e-05	0.11987	N	N	NA	N	NA
chr1	149083648	149083794	B1	-	24	4	47	0.857143	15	227	66	226	0.774744	105	202	79	241	0.718861	106	-0.0823988	0.471635	1	N	-0.138282	0.177654	1	N	-0.0558828	0.125674	1	N	N	NA	N	NA
chr1	149141700	149142167	IAP_LTR	-	82	24	103	0.773585	13	1155	143	571	0.889831	118	1152	115	502	0.909234	112	0.116246	0.00146466	1	N	0.13565	6.77e-05	0.131788	N	0.0194039	0.114983	1	N	N	NA	N	NA
chr1	149216288	149216442	B1	-	18	3	15	0.857143	12	149	48	74	0.756345	92	147	48	60	0.753846	90	-0.100798	0.419151	1	N	-0.103297	0.418937	1	N	-0.00249902	1	1	N	N	NA	N	NA
chr1	149296453	149297380	L1MdA	+	159	18	280	0.898305	10	2156	966	1898	0.690583	107	1459	620	1766	0.70178	95	-0.207722	1.91e-10	6.12784e-07	N	-0.196525	1.85e-09	5.93848e-06	N	0.0111967	0.406506	1	N	N	NA	N	NA
chr1	149498298	149498480	L1MdA	-	42	18	70	0.7	13	462	174	451	0.726415	116	317	126	368	0.715576	88	0.0264151	0.652465	1	N	0.0155756	0.879109	1	N	-0.0108395	0.729937	1	N	N	NA	N	NA
chr1	149506291	149506642	IAP_LTR	-	41	4	23	0.911111	4	502	82	375	0.859589	58	297	51	247	0.853448	37	-0.0515221	0.497557	1	N	-0.0576628	0.366825	1	N	-0.00614077	0.846552	1	N	N	NA	N	NA
chr1	149513103	149513454	IAP_LTR	-	43	3	22	0.934783	4	680	60	418	0.918919	69	416	59	219	0.875789	43	-0.0158637	1	1	N	-0.0589931	0.339722	1	N	-0.0431294	0.0173079	1	N	N	NA	N	NA
chr1	149514279	149514649	IAP_LTR	-	98	9	50	0.915888	7	1327	123	697	0.915172	96	1020	102	652	0.909091	80	-0.000715437	1	1	N	-0.00679694	1	1	N	-0.00608151	0.622448	1	N	N	NA	N	NA
chr1	149521027	149521397	IAP_LTR	-	104	0	80	1	8	1505	135	712	0.917683	107	1083	106	598	0.910849	85	-0.0823171	0.00040314	0.78451	N	-0.0891505	0.000133251	0.259307	N	-0.00683347	0.53949	1	N	N	NA	N	NA
chr1	149599586	149600079	MT2	-	15	9	32	0.625	8	305	93	201	0.766332	89	299	116	241	0.720482	99	0.141332	0.139455	1	N	0.0954819	0.352905	1	N	-0.0458497	0.148583	1	N	N	NA	N	NA
chr1	149858643	149858832	B2	-	21	1	17	0.954545	13	161	51	122	0.759434	113	111	41	111	0.730263	89	-0.195111	0.033219	1	N	-0.224282	0.0295417	1	N	-0.0291708	0.542822	1	N	Pla2g4a	-	N	NA
chr1	150147788	150147935	B1	-	31	6	23	0.837838	15	161	104	141	0.607547	103	166	111	147	0.599278	112	-0.230291	0.00599868	1	N	-0.23856	0.00593648	1	N	-0.00826919	0.860906	1	N	N	NA	N	NA
chr1	150221809	150221959	B1	-	45	6	32	0.882353	12	406	117	285	0.776291	119	326	137	243	0.704104	106	-0.106062	0.105762	1	N	-0.178249	0.00769199	1	N	-0.072187	0.0106513	1	N	N	NA	N	NA
chr1	150232435	150233488	L1MdTFII	+	307	79	439	0.795337	14	2092	1781	2976	0.54015	124	1694	1599	2665	0.514425	108	-0.255187	1.95e-23	1.51563e-20	Y	-0.280912	2.97e-27	2.31414e-24	Y	-0.0257252	0.0307338	1	N	N	NA	N	NA
chr1	150283383	150283529	B1	-	18	4	9	0.818182	16	126	56	54	0.692308	119	125	65	58	0.657895	126	-0.125874	0.321976	1	N	-0.160287	0.154213	1	N	-0.034413	0.507615	1	N	N	NA	N	NA
chr1	150337865	150338345	L1MdA	+	74	36	177	0.672727	11	286	1568	940	0.154261	111	381	1501	1492	0.202444	129	-0.518466	1.35e-31	4.35295e-28	Y	-0.470283	1.21e-24	3.87347e-21	Y	0.0481832	0.00011998	0.385615	N	2310030A07Rik	-	N	NA
chr1	150427242	150427388	B1	+	57	4	19	0.934426	16	244	93	179	0.724036	104	267	102	190	0.723577	113	-0.210391	0.000160978	1	N	-0.210849	0.000171586	1	N	-0.000458373	1	1	N	Tpr	+	N	NA
chr1	150936417	150936604	B2	+	15	5	16	0.75	12	129	104	179	0.553648	140	107	100	117	0.516908	109	-0.196352	0.103227	1	N	-0.233092	0.0597042	1	N	-0.0367399	0.445485	1	N	Hmcn1	-	N	NA
chr1	151237157	151237301	B1	-	35	4	26	0.897436	13	374	117	218	0.761711	145	233	83	135	0.737342	95	-0.135725	0.0719699	1	N	-0.160094	0.0294617	1	N	-0.024369	0.452747	1	N	N	NA	N	NA
chr1	151253758	151253904	B1	-	37	2	21	0.948718	12	351	75	184	0.823944	123	298	75	160	0.798928	108	-0.124774	0.043489	1	N	-0.14979	0.0178784	1	N	-0.025016	0.413897	1	N	N	NA	N	NA
chr1	151255131	151255278	B1	-	31	4	25	0.885714	12	203	184	238	0.524548	128	171	163	172	0.511976	104	-0.361166	2.3e-05	0.313703	N	-0.373738	1.07e-05	0.145298	N	-0.0125718	0.765153	1	N	N	NA	N	NA
chr1	151299028	151299174	B1	+	50	2	28	0.961538	16	275	110	195	0.714286	116	255	120	205	0.68	118	-0.247253	2.82e-05	0.384379	N	-0.281538	4.51e-06	0.0613688	N	-0.0342857	0.30604	1	N	N	NA	N	NA
chr1	151348250	151348438	B2	-	19	7	18	0.730769	11	212	154	195	0.579235	142	179	138	159	0.564669	124	-0.151534	0.151546	1	N	-0.1661	0.147061	1	N	-0.0145662	0.756456	1	N	Ivns1abp	+	N	NA
chr1	151384631	151384777	B1	-	54	0	46	1	20	377	118	201	0.761616	141	301	84	198	0.781818	118	-0.238384	1.84e-06	0.0250488	N	-0.218182	8.41e-06	0.114525	N	0.020202	0.518249	1	N	Swt1	-	N	NA
chr1	151417642	151417827	B2	+	42	5	17	0.893617	16	281	58	191	0.828909	134	212	66	194	0.76259	124	-0.0647085	0.300587	1	N	-0.131027	0.0549949	1	N	-0.0663186	0.0438033	1	N	Swt1	-	N	NA
chr1	151450779	151450926	B1	+	28	4	32	0.875	16	295	132	200	0.690867	160	155	92	156	0.62753	106	-0.184133	0.0274075	1	N	-0.24747	0.00514174	1	N	-0.0633361	0.106817	1	N	Trmt1l	+	N	NA
chr1	151509073	151509220	B1	-	29	5	19	0.852941	9	405	151	281	0.728417	140	307	137	236	0.691441	115	-0.124524	0.158888	1	N	-0.1615	0.0516917	1	N	-0.0369758	0.206423	1	N	N	NA	N	NA
chr1	151515311	151515458	B1	+	23	6	7	0.793103	9	218	160	193	0.57672	144	150	160	157	0.483871	120	-0.216384	0.0295757	1	N	-0.309232	0.00157899	1	N	-0.0928486	0.0172385	1	N	N	NA	N	NA
chr1	151518451	151518597	B1	-	23	10	7	0.69697	8	311	137	221	0.694196	140	239	115	222	0.675141	120	-0.00277327	1	1	N	-0.0218285	0.848548	1	N	-0.0190552	0.592078	1	N	N	NA	N	NA
chr1	151539601	151539796	B2	+	25	6	38	0.806452	23	177	65	190	0.731405	147	121	53	167	0.695402	115	-0.0750467	0.514327	1	N	-0.111049	0.28214	1	N	-0.0360027	0.441519	1	N	N	NA	N	NA
chr1	151639264	151639455	B2	-	21	1	14	0.954545	12	222	43	185	0.837736	151	149	39	124	0.792553	104	-0.11681	0.217988	1	N	-0.161992	0.0847302	1	N	-0.0451827	0.264973	1	N	Fam129a	+	N	NA
chr1	151643012	151643207	B2	-	21	2	21	0.913043	11	242	109	191	0.689459	142	194	71	136	0.732075	105	-0.223585	0.0311045	1	N	-0.180968	0.077435	1	N	0.0426168	0.283006	1	N	Fam129a	+	N	NA
chr1	151865889	151866381	MT2	+	26	8	26	0.764706	11	341	111	230	0.754425	120	275	116	194	0.703325	101	-0.0102811	1	1	N	-0.0613811	0.556877	1	N	-0.0511	0.102305	1	N	N	NA	N	NA
chr1	151871793	151872285	MT2	+	22	2	24	0.916667	8	300	87	237	0.775194	109	281	86	200	0.765668	98	-0.141473	0.127454	1	N	-0.150999	0.126971	1	N	-0.00952622	0.795095	1	N	N	NA	N	NA
chr1	152043878	152044067	B2	-	35	2	17	0.945946	9	304	104	238	0.745098	111	312	117	274	0.727273	122	-0.200848	0.00413198	1	N	-0.218673	0.00254564	1	N	-0.0178253	0.583386	1	N	1700025G04Rik	-	N	NA
chr1	152080827	152081016	B2	-	23	0	23	1	12	205	73	183	0.73741	116	194	58	180	0.769841	110	-0.26259	0.00181117	1	N	-0.230159	0.00585566	1	N	0.0324312	0.42046	1	N	1700025G04Rik	-	N	NA
chr1	152179160	152179648	MT2	-	72	12	47	0.857143	19	414	139	289	0.748644	129	373	138	279	0.729941	125	-0.108499	0.028057	1	N	-0.127202	0.0141334	1	N	-0.0187025	0.52923	1	N	N	NA	N	NA
chr1	152242075	152242773	L1MdTFIII	+	168	25	324	0.870466	16	740	2289	1801	0.244305	135	689	1833	1709	0.273196	124	-0.626161	3.89e-70	5.54457e-67	Y	-0.59727	2.29e-62	3.25769e-59	Y	0.0288908	0.0148736	1	N	N	NA	N	NA
chr1	152381329	152381476	B1	+	22	10	64	0.6875	16	269	165	238	0.619816	116	235	209	245	0.529279	118	-0.0676843	0.571054	1	N	-0.158221	0.0988752	1	N	-0.0905364	0.00774127	1	N	Tsen15	-	N	NA
chr1	152385495	152385638	B1	+	16	5	35	0.761905	14	124	183	148	0.403909	118	107	152	134	0.413127	100	-0.357996	0.00222855	1	N	-0.348777	0.00248956	1	N	0.00921862	0.863802	1	N	Tsen15	-	N	NA
chr1	152477533	152478026	MT2	+	31	5	13	0.861111	7	236	83	155	0.739812	72	168	66	136	0.717949	57	-0.121299	0.152647	1	N	-0.143162	0.101839	1	N	-0.0218632	0.627761	1	N	Colgalt2	+	N	NA
chr1	152483510	152484003	MT2	+	38	2	29	0.95	10	238	55	169	0.812287	69	159	35	119	0.819588	49	-0.137713	0.0261165	1	N	-0.130412	0.0539258	1	N	0.00730094	0.905262	1	N	Colgalt2	+	N	NA
chr1	152547784	152547928	B1	+	20	3	12	0.869565	7	233	125	171	0.650838	108	207	116	165	0.640867	101	-0.218727	0.0386694	1	N	-0.228698	0.0243568	1	N	-0.00997112	0.810008	1	N	Rgl1	-	N	NA
chr1	152605221	152605368	B1	+	67	5	42	0.930556	19	363	182	245	0.666055	134	324	123	222	0.724832	117	-0.264501	5.33e-07	0.007254	Y	-0.205723	5.42e-05	0.737779	N	0.0587772	0.0527748	1	N	Rgl1	-	N	NA
chr1	152727450	152727590	B1	+	36	1	29	0.972973	11	367	144	242	0.7182	130	332	132	235	0.715517	122	-0.254773	0.000164361	1	N	-0.257456	0.000155391	1	N	-0.00268237	0.943335	1	N	N	NA	N	NA
chr1	152754083	152754230	B1	+	16	4	20	0.8	8	190	118	314	0.616883	128	208	116	318	0.641975	133	-0.183117	0.150424	1	N	-0.158025	0.225805	1	N	0.0250922	0.564107	1	N	Apobec4	+	N	NA
chr1	152758541	152758685	B1	-	29	3	16	0.90625	12	261	86	140	0.752161	125	240	67	221	0.781759	134	-0.154089	0.0509654	1	N	-0.124491	0.111734	1	N	0.0295976	0.405257	1	N	N	NA	N	NA
chr1	152781378	152781519	B1	-	22	7	19	0.758621	12	170	236	205	0.418719	156	181	155	197	0.53869	136	-0.339901	0.000410635	1	N	-0.21993	0.0307053	1	N	0.119971	0.00116921	1	N	N	NA	N	NA
chr1	152802465	152802612	B1	-	39	9	36	0.8125	12	457	224	353	0.671072	153	380	201	335	0.654045	135	-0.141428	0.0534737	1	N	-0.158455	0.0257886	1	N	-0.0170272	0.550261	1	N	Ncf2	+	N	NA
chr1	152878534	152878728	B2	-	33	1	42	0.970588	19	262	89	222	0.746439	147	245	89	173	0.733533	129	-0.224149	0.0012656	1	N	-0.237055	0.00119294	1	N	-0.0129058	0.727777	1	N	Smg7	-	N	NA
chr1	152880857	152881045	B2	+	22	2	14	0.916667	19	80	95	120	0.457143	154	59	91	81	0.393333	118	-0.459524	1.39e-05	0.107821	N	-0.523333	9.88e-07	0.00764459	Y	-0.0638095	0.262231	1	N	Smg7	-	N	NA
chr1	152888041	152888233	B2	-	24	3	33	0.888889	15	160	177	220	0.474777	141	159	158	222	0.501577	137	-0.414111	2.7e-05	0.209054	N	-0.387312	7.38e-05	0.570792	N	0.0267998	0.531337	1	N	Smg7	-	N	NA
chr1	152922826	152923013	B2	-	23	4	21	0.851852	10	402	161	228	0.714032	162	301	115	210	0.723558	134	-0.13782	0.130707	1	N	-0.128294	0.181212	1	N	0.00952572	0.773993	1	N	N	NA	N	NA
chr1	152999308	152999453	B1	+	25	0	11	1	9	317	98	148	0.763855	145	261	86	165	0.752161	132	-0.236145	0.00226212	1	N	-0.247839	0.00214546	1	N	-0.011694	0.734228	1	N	Nmnat2	+	N	NA
chr1	153062108	153062255	B1	+	20	0	45	1	13	378	80	237	0.825328	139	300	79	260	0.791557	129	-0.174672	0.0335479	1	N	-0.208443	0.0184372	1	N	-0.0337708	0.216873	1	N	Nmnat2	+	N	NA
chr1	153089331	153089523	B2	+	21	3	27	0.875	17	100	56	164	0.641026	110	106	72	130	0.595506	105	-0.233974	0.0333836	1	N	-0.279494	0.00691047	1	N	-0.04552	0.430426	1	N	Nmnat2	+	N	NA
chr1	153103139	153103286	B1	-	51	1	88	0.980769	20	182	392	267	0.317073	122	86	327	291	0.208232	102	-0.663696	1.01e-22	1.37425e-18	Y	-0.772537	1.35e-29	1.83269e-25	Y	-0.108841	0.000157067	1	N	Nmnat2	+	N	NA
chr1	153135634	153135825	B2	-	24	0	4	1	7	250	79	195	0.759878	133	204	85	176	0.705882	118	-0.240122	0.00370945	1	N	-0.294118	0.000517886	1	N	-0.0539961	0.144189	1	N	Lamc2	-	N	NA
chr1	153162727	153162874	B1	+	25	5	28	0.833333	11	323	153	245	0.678571	123	299	175	265	0.630802	127	-0.154762	0.102647	1	N	-0.202532	0.02945	1	N	-0.0477697	0.133317	1	N	Lamc2	-	N	NA
chr1	153179792	153179939	B1	+	40	4	28	0.909091	12	369	148	264	0.713733	134	351	158	233	0.689587	131	-0.195358	0.00415616	1	N	-0.219503	0.001561	1	N	-0.0241456	0.413262	1	N	Lamc2	-	N	NA
chr1	153276563	153276709	B1	+	22	2	12	0.916667	18	120	53	107	0.693642	143	98	59	66	0.624204	114	-0.223025	0.0269668	1	N	-0.292463	0.00455456	1	N	-0.0694378	0.201288	1	N	Lamc1	-	N	NA
chr1	153338928	153339074	B1	+	25	0	31	1	7	403	123	330	0.76616	110	372	205	359	0.644714	122	-0.23384	0.00238302	1	N	-0.355286	3.79e-05	0.515214	N	-0.121446	1.28e-05	0.174705	N	N	NA	N	NA
chr1	153370710	153370857	B1	+	32	3	24	0.914286	12	345	107	165	0.763274	128	367	113	206	0.764583	142	-0.151011	0.0372378	1	N	-0.149702	0.0563942	1	N	0.001309	1	1	N	N	NA	N	NA
chr1	153381374	153381562	B2	+	26	3	16	0.896552	15	238	57	117	0.80678	141	231	63	106	0.785714	139	-0.0897721	0.319121	1	N	-0.110837	0.226583	1	N	-0.0210654	0.540796	1	N	N	NA	N	NA
chr1	153402207	153402402	B2	+	20	7	18	0.740741	15	136	117	165	0.537549	141	85	102	167	0.454545	120	-0.203191	0.0649606	1	N	-0.286195	0.00687666	1	N	-0.083004	0.101037	1	N	N	NA	N	NA
chr1	153410620	153410766	B1	-	17	7	14	0.708333	19	155	73	53	0.679825	143	124	55	54	0.692737	118	-0.0285088	1	1	N	-0.0155959	1	1	N	0.0129129	0.829963	1	N	E330020D12Rik	-	N	NA
chr1	153411941	153412131	B2	+	38	7	35	0.844444	16	372	113	229	0.76701	145	276	107	166	0.720627	112	-0.0774341	0.269052	1	N	-0.123818	0.10701	1	N	-0.0463837	0.13537	1	N	E330020D12Rik	-	N	NA
chr1	153413554	153413751	B2	-	27	16	24	0.627907	14	367	117	243	0.758264	148	275	82	219	0.770308	118	0.130357	0.0675687	1	N	0.142401	0.0586334	1	N	0.0120437	0.742752	1	N	E330020D12Rik	-	N	NA
chr1	153467289	153467436	B1	-	37	7	39	0.840909	21	223	93	250	0.705696	144	201	82	139	0.710247	108	-0.135213	0.072141	1	N	-0.130662	0.0997702	1	N	0.00455115	0.928444	1	N	Dhx9	-	N	NA
chr1	153469880	153470032	B1	-	31	0	17	1	16	197	82	143	0.706093	143	132	43	95	0.754286	92	-0.293907	5.73e-05	0.779377	N	-0.245714	0.000529776	1	N	0.0481925	0.281723	1	N	Dhx9	-	N	NA
chr1	153497191	153497401	B2	+	19	3	29	0.863636	17	131	64	193	0.671795	131	115	72	202	0.614973	132	-0.191841	0.0872307	1	N	-0.248663	0.0321399	1	N	-0.0568216	0.28521	1	N	N	NA	N	NA
chr1	153500423	153500570	B1	+	32	8	11	0.8	17	79	199	114	0.284173	134	74	177	101	0.294821	121	-0.515827	5.09e-10	6.93346e-06	Y	-0.505179	1.61e-09	2.19055e-05	Y	0.0106481	0.847776	1	N	N	NA	N	NA
chr1	153500876	153501065	B2	-	29	4	33	0.878788	17	166	112	219	0.597122	129	146	131	232	0.527076	131	-0.281666	0.00108271	1	N	-0.351712	6.67e-05	0.515899	N	-0.0700465	0.10434	1	N	N	NA	N	NA
chr1	153509522	153509713	B2	-	19	7	44	0.730769	14	130	201	346	0.392749	137	104	182	307	0.363636	124	-0.33802	0.00144255	1	N	-0.367133	0.000516894	1	N	-0.0291129	0.505747	1	N	Npl	-	N	NA
chr1	153511843	153512029	B2	+	34	0	20	1	18	205	43	181	0.826613	143	139	21	158	0.86875	107	-0.173387	0.004032	1	N	-0.13125	0.0284682	1	N	0.0421371	0.26822	1	N	Npl	-	N	NA
chr1	153517938	153518085	B1	-	43	11	39	0.796296	19	330	137	178	0.706638	135	315	105	186	0.75	127	-0.0896582	0.202727	1	N	-0.0462963	0.505894	1	N	0.0433619	0.152209	1	N	Npl	-	N	NA
chr1	153520912	153521099	B2	-	18	5	37	0.782609	15	239	76	257	0.75873	144	172	62	216	0.735043	114	-0.0238785	1	1	N	-0.047566	0.804476	1	N	-0.0236874	0.551353	1	N	Npl	-	N	NA
chr1	153521510	153521702	B2	-	16	12	19	0.571429	12	184	159	222	0.536443	145	167	133	183	0.556667	123	-0.0349854	0.844295	1	N	-0.0147619	1	1	N	0.0202235	0.634197	1	N	Npl	-	N	NA
chr1	153531374	153531522	B1	+	25	2	29	0.925926	8	258	323	380	0.444062	139	125	266	286	0.319693	97	-0.481864	3.46e-07	0.00470585	Y	-0.606233	3.15e-10	4.29042e-06	Y	-0.124369	0.000102658	1	N	Npl	-	N	NA
chr1	153538780	153538927	B1	+	24	2	24	0.923077	8	449	267	317	0.627095	151	320	262	245	0.549828	123	-0.295982	0.00137045	1	N	-0.373249	7.17e-05	0.976092	N	-0.0772668	0.00537987	1	N	Npl	-	N	NA
chr1	153553759	153553906	B1	-	19	3	21	0.863636	11	232	117	180	0.664756	134	211	111	201	0.65528	132	-0.19888	0.0608153	1	N	-0.208357	0.059132	1	N	-0.00947694	0.807123	1	N	N	NA	N	NA
chr1	153592721	153592913	B2	-	41	5	44	0.891304	18	281	133	291	0.678744	142	181	109	258	0.624138	114	-0.21256	0.00204524	1	N	-0.267166	0.000193863	1	N	-0.054606	0.146857	1	N	N	NA	N	NA
chr1	153865655	153865868	B2	+	22	8	25	0.733333	11	222	150	232	0.596774	124	227	129	228	0.63764	122	-0.136559	0.174699	1	N	-0.0956929	0.327435	1	N	0.0408663	0.285757	1	N	N	NA	N	NA
chr1	153880461	153880954	IAP_LTR	+	241	14	167	0.945098	18	1756	201	929	0.897292	125	1619	206	801	0.887123	118	-0.0478063	0.0132109	1	N	-0.0579748	0.00326073	1	N	-0.0101685	0.318888	1	N	N	NA	N	NA
chr1	153942729	153942875	B1	-	36	8	41	0.818182	17	352	114	196	0.755365	133	262	116	151	0.693122	108	-0.062817	0.459783	1	N	-0.12506	0.114337	1	N	-0.0622431	0.0518462	1	N	N	NA	N	NA
chr1	153967794	153967941	B1	+	16	6	14	0.727273	12	168	64	106	0.724138	114	128	68	115	0.653061	106	-0.0031348	1	1	N	-0.0742115	0.636307	1	N	-0.0710767	0.116552	1	N	N	NA	N	NA
chr1	154061373	154061519	B1	+	32	7	36	0.820513	15	206	211	191	0.494005	127	218	180	253	0.547739	135	-0.326508	7.94e-05	1	N	-0.272774	0.00104626	1	N	0.0537339	0.140769	1	N	N	NA	N	NA
chr1	154130630	154130773	B1	-	30	8	10	0.789474	12	203	106	170	0.656958	124	173	65	139	0.726891	97	-0.132516	0.14198	1	N	-0.0625829	0.552693	1	N	0.0699328	0.0939466	1	N	N	NA	N	NA
chr1	154154913	154155104	B2	-	23	3	13	0.884615	13	169	81	104	0.676	120	135	64	93	0.678392	99	-0.208615	0.0263958	1	N	-0.206223	0.0384774	1	N	0.00239196	1	1	N	N	NA	N	NA
chr1	154242902	154243360	L1MdA	+	117	11	170	0.914062	13	1169	482	1181	0.708056	124	983	322	1155	0.753257	113	-0.206007	5.38e-08	0.000172945	N	-0.160806	9.45e-06	0.0303781	N	0.045201	0.00680368	1	N	4930452N14Rik	-	N	NA
chr1	154544541	154544632	L1MdA	+	18	3	9	0.857143	15	124	8	56	0.939394	99	129	12	69	0.914894	109	0.0822511	0.17728	1	N	0.0577508	0.416325	1	N	-0.0245003	0.491962	1	N	Cacna1e	-	N	NA
chr1	154795108	154795254	B1	+	28	5	23	0.848485	14	285	79	127	0.782967	125	237	89	133	0.726994	117	-0.0655178	0.505478	1	N	-0.121491	0.14985	1	N	-0.0559732	0.0919657	1	N	N	NA	N	NA
chr1	155021598	155021798	B2	+	27	2	31	0.931034	15	239	80	209	0.749216	134	171	50	150	0.773756	95	-0.181818	0.023374	1	N	-0.157279	0.0528412	1	N	0.0245394	0.540189	1	N	N	NA	N	NA
chr1	155148615	155148763	B1	-	28	3	13	0.903226	11	281	75	110	0.789326	119	179	58	98	0.755274	88	-0.1139	0.163227	1	N	-0.147952	0.0706918	1	N	-0.0340516	0.365894	1	N	N	NA	N	NA
chr1	155321139	155321325	B2	+	18	4	12	0.818182	17	99	95	71	0.510309	134	73	79	81	0.480263	119	-0.307873	0.00637637	1	N	-0.337919	0.00296684	1	N	-0.0300461	0.589838	1	N	Xpr1	-	N	NA
chr1	155323090	155323231	B1	-	51	3	30	0.944444	14	425	117	255	0.784133	137	322	116	286	0.73516	130	-0.160312	0.00378122	1	N	-0.209285	0.000302523	1	N	-0.048973	0.0825541	1	N	Xpr1	-	N	NA
chr1	155326843	155326990	B1	-	32	4	32	0.888889	17	248	76	173	0.765432	127	204	97	161	0.677741	119	-0.123457	0.136562	1	N	-0.211148	0.00710077	1	N	-0.0876912	0.0157551	1	N	Xpr1	-	N	NA
chr1	155401420	155401605	B2	+	26	4	20	0.866667	10	253	134	204	0.653747	121	237	132	154	0.642276	107	-0.21292	0.0157117	1	N	-0.22439	0.0149	1	N	-0.0114703	0.760902	1	N	Xpr1	-	N	NA
chr1	155435336	155435482	B1	-	23	8	30	0.741935	13	259	162	187	0.615202	124	222	143	175	0.608219	112	-0.126734	0.1824	1	N	-0.133716	0.178132	1	N	-0.00698272	0.883352	1	N	N	NA	N	NA
chr1	155445036	155445183	B1	+	27	2	19	0.931034	12	332	67	165	0.83208	144	236	87	154	0.73065	121	-0.0989543	0.198659	1	N	-0.200384	0.0141806	1	N	-0.10143	0.00100905	1	N	N	NA	N	NA
chr1	155456365	155456513	B1	+	19	2	14	0.904762	7	209	207	210	0.502404	126	170	189	246	0.473538	124	-0.402358	0.000206028	1	N	-0.431224	7.58e-05	1	N	-0.0288662	0.428949	1	N	N	NA	N	NA
chr1	155513166	155513313	B1	+	52	12	38	0.8125	17	265	168	260	0.612009	118	199	160	250	0.554318	104	-0.200491	0.00197028	1	N	-0.258182	8.87e-05	1	N	-0.0576917	0.110981	1	N	N	NA	N	NA
chr1	155523934	155524081	B1	-	20	4	28	0.833333	13	268	72	144	0.788235	122	156	63	122	0.712329	87	-0.045098	0.796168	1	N	-0.121005	0.239487	1	N	-0.0759065	0.0433705	1	N	Gm5532	-	N	NA
chr1	155524196	155524342	B1	+	24	5	31	0.827586	12	273	135	199	0.669118	124	165	116	122	0.587189	82	-0.158469	0.0987355	1	N	-0.240398	0.0151468	1	N	-0.081929	0.02985	1	N	Gm5532	-	N	NA
chr1	155694145	155694346	B2	+	26	5	21	0.83871	13	209	87	152	0.706081	113	229	96	187	0.704615	130	-0.132629	0.143505	1	N	-0.134094	0.144707	1	N	-0.0014657	1	1	N	N	NA	N	NA
chr1	155780524	155780711	B2	-	11	12	25	0.478261	10	192	146	242	0.568047	117	136	107	195	0.559671	89	0.0897865	0.515483	1	N	0.0814099	0.513736	1	N	-0.00837656	0.865501	1	N	Qsox1	-	N	NA
chr1	155802226	155802416	B2	+	22	0	17	1	13	179	24	149	0.881773	120	165	37	152	0.816832	119	-0.118227	0.140775	1	N	-0.183168	0.0297599	1	N	-0.0649417	0.072256	1	N	Qsox1	-	N	NA
chr1	155960402	155960586	B2	+	23	0	16	1	13	159	81	165	0.6625	139	177	75	157	0.702381	140	-0.3375	0.000202834	1	N	-0.297619	0.000878002	1	N	0.039881	0.383205	1	N	Cep350	-	N	NA
chr1	155994134	155994325	B2	+	20	3	17	0.869565	10	215	113	220	0.655488	139	158	109	225	0.59176	126	-0.214077	0.0387428	1	N	-0.277805	0.0074811	1	N	-0.0637275	0.125038	1	N	N	NA	N	NA
chr1	156008113	156008260	B1	+	33	5	32	0.868421	14	325	124	232	0.723831	137	238	149	192	0.614987	121	-0.14459	0.0562255	1	N	-0.253434	0.00134313	1	N	-0.108844	0.000877643	1	N	Tor1aip1	-	N	NA
chr1	156021497	156021689	B2	-	32	1	32	0.969697	13	280	115	251	0.708861	134	288	107	253	0.729114	135	-0.260836	0.00038291	1	N	-0.240583	0.00123684	1	N	0.0202532	0.579589	1	N	Tor1aip1	-	N	NA
chr1	156021916	156022063	B1	-	45	1	32	0.978261	13	341	169	264	0.668627	131	325	166	299	0.661914	136	-0.309633	9.32e-07	0.0126868	N	-0.316346	4.72e-07	0.00642694	Y	-0.00671299	0.840874	1	N	Tor1aip1	-	N	NA
chr1	156038874	156039021	B1	-	25	9	21	0.735294	11	319	135	188	0.702643	131	232	165	200	0.584383	122	-0.0326509	0.845803	1	N	-0.150911	0.101713	1	N	-0.11826	0.000327163	1	N	Tor1aip2	+	N	NA
chr1	156082264	156082454	B2	+	40	6	34	0.869565	14	438	84	272	0.83908	134	310	78	280	0.798969	113	-0.0304848	0.678961	1	N	-0.0705961	0.324767	1	N	-0.0401114	0.136211	1	N	Fam163a	-	N	NA
chr1	156100363	156100822	IAP_LTR	+	226	5	102	0.978355	16	2412	252	984	0.905405	178	1804	181	762	0.908816	136	-0.0729496	3.04e-05	0.0592056	N	-0.0695389	7.63e-05	0.148496	N	0.00341072	0.72111	1	N	Fam163a	-	N	NA
chr1	156109497	156109643	B1	-	82	8	57	0.911111	21	541	194	338	0.736054	157	383	137	241	0.736538	110	-0.175057	0.00013216	1	N	-0.174573	0.000148892	1	N	0.00048404	1	1	N	Fam163a	-	N	NA
chr1	156210664	156210856	B2	-	6	16	17	0.272727	13	106	157	114	0.403042	127	75	121	131	0.382653	109	0.130315	0.263416	1	N	0.109926	0.360233	1	N	-0.0203888	0.699694	1	N	N	NA	N	NA
chr1	156282332	156282519	B2	+	19	4	28	0.826087	17	155	50	128	0.756098	113	155	59	152	0.724299	124	-0.0699894	0.607558	1	N	-0.101788	0.455726	1	N	-0.0317985	0.504379	1	N	Tdrd5	-	N	NA
chr1	156320634	156320780	B1	-	30	7	39	0.810811	19	269	106	166	0.717333	137	225	92	161	0.709779	125	-0.0934775	0.252671	1	N	-0.101032	0.246629	1	N	-0.00755415	0.866034	1	N	Nphs2	+	N	NA
chr1	156519753	156519900	B1	+	34	2	36	0.944444	12	377	260	341	0.591837	165	295	181	283	0.619748	130	-0.352608	4.71e-06	0.064073	N	-0.324697	1.99e-05	0.270222	N	0.0279112	0.353494	1	N	N	NA	N	NA
chr1	156543526	156543717	B2	+	43	2	11	0.955556	19	195	90	93	0.684211	127	152	87	101	0.635983	115	-0.271345	4.95e-05	0.383298	N	-0.319572	5.57e-06	0.0430816	N	-0.0482273	0.26622	1	N	N	NA	N	NA
chr1	156558003	156558194	B2	-	15	15	38	0.5	17	82	273	151	0.230986	133	58	250	158	0.188312	118	-0.269014	0.00335224	1	N	-0.311688	0.000284134	1	N	-0.0426742	0.183323	1	N	N	NA	N	NA
chr1	156596308	156596497	B2	-	27	0	25	1	13	198	90	210	0.6875	127	175	75	202	0.7	119	-0.3125	8.89e-05	0.688089	N	-0.3	0.000159319	1	N	0.0125	0.779055	1	N	Abl2	+	N	NA
chr1	156597479	156597679	B2	-	22	2	12	0.916667	12	113	94	206	0.545894	141	84	90	147	0.482759	109	-0.370773	0.000308571	1	N	-0.433908	4.03e-05	0.31164	N	-0.0631351	0.257613	1	N	Abl2	+	N	NA
chr1	156637172	156637318	B1	-	33	3	24	0.916667	12	315	90	237	0.777778	132	273	89	198	0.754144	123	-0.138889	0.0548487	1	N	-0.162523	0.0358206	1	N	-0.0236341	0.443123	1	N	Abl2	+	N	NA
chr1	156639138	156639284	B1	+	33	2	35	0.942857	14	238	166	223	0.589109	126	227	178	178	0.560494	118	-0.353748	7.33e-06	0.0998429	N	-0.382363	2.55e-06	0.0347501	N	-0.0286151	0.434281	1	N	Abl2	+	N	NA
chr1	156659393	156659542	B1	+	18	6	16	0.75	8	200	239	219	0.455581	133	139	194	184	0.417417	107	-0.294419	0.0057809	1	N	-0.332583	0.00225084	1	N	-0.0381634	0.305761	1	N	Tor3a	-	N	NA
chr1	156676030	156676176	B1	-	19	5	12	0.791667	9	167	149	184	0.528481	129	152	158	165	0.490323	124	-0.263186	0.0177031	1	N	-0.301344	0.00518261	1	N	-0.0381584	0.379151	1	N	N	NA	N	NA
chr1	156725355	156725848	MT2	+	34	9	39	0.790698	14	323	115	233	0.737443	119	323	106	209	0.752914	110	-0.0532548	0.583742	1	N	-0.0377839	0.710309	1	N	0.0154708	0.640221	1	N	N	NA	N	NA
chr1	156767151	156767338	B2	-	36	1	41	0.972973	13	349	42	226	0.892583	106	320	44	271	0.879121	110	-0.0803899	0.155456	1	N	-0.0938521	0.101905	1	N	-0.0134622	0.568804	1	N	N	NA	N	NA
chr1	156801135	156801281	B1	-	14	9	17	0.608696	8	363	92	143	0.797802	121	343	78	149	0.814727	119	0.189107	0.0379096	1	N	0.206031	0.0267614	1	N	0.0169246	0.55016	1	N	N	NA	N	NA
chr1	156929799	156929947	B1	-	27	3	10	0.9	8	361	94	177	0.793407	130	289	100	154	0.742931	114	-0.106593	0.236429	1	N	-0.157069	0.07559	1	N	-0.050476	0.0853893	1	N	Ralgps2	-	N	NA
chr1	156942830	156943022	B2	-	19	4	31	0.826087	18	119	55	227	0.683908	137	120	60	171	0.666667	119	-0.142179	0.226311	1	N	-0.15942	0.154824	1	N	-0.0172414	0.73505	1	N	N	NA	N	NA
chr1	156946152	156946298	B1	+	31	8	36	0.794872	15	344	91	256	0.790805	141	287	83	216	0.775676	124	-0.0040672	1	1	N	-0.0191961	1	1	N	-0.0151289	0.607416	1	N	N	NA	N	NA
chr1	156949629	156949819	B2	+	23	1	9	0.958333	11	170	52	146	0.765766	124	160	32	157	0.833333	118	-0.192568	0.0337498	1	N	-0.125	0.137796	1	N	0.0675676	0.110848	1	N	N	NA	N	NA
chr1	156962957	156963148	B2	-	25	2	11	0.925926	13	211	64	92	0.767273	124	165	72	95	0.696203	113	-0.158653	0.0840108	1	N	-0.229723	0.0115799	1	N	-0.0710702	0.0718534	1	N	N	NA	N	NA
chr1	157245393	157245578	B2	+	15	7	26	0.681818	16	132	102	189	0.564103	143	69	84	145	0.45098	101	-0.117716	0.368875	1	N	-0.230838	0.0661355	1	N	-0.113122	0.0372832	1	N	Rasal2	-	N	NA
chr1	157336396	157336588	B2	-	21	3	18	0.875	14	116	101	167	0.534562	129	120	63	136	0.655738	110	-0.340438	0.00103084	1	N	-0.219262	0.0352772	1	N	0.121175	0.0146537	1	N	Rasal2	-	N	NA
chr1	157341744	157341889	B1	+	18	2	28	0.9	12	242	89	165	0.731118	126	238	90	186	0.72561	131	-0.168882	0.117147	1	N	-0.17439	0.116238	1	N	-0.00550807	0.930238	1	N	Rasal2	-	N	NA
chr1	157416395	157416542	B1	-	18	5	25	0.782609	8	230	211	268	0.521542	125	241	196	331	0.551487	132	-0.261067	0.017307	1	N	-0.231121	0.0317195	1	N	0.0299455	0.379771	1	N	2810025M15Rik	+	N	NA
chr1	157420910	157421056	B1	+	25	6	17	0.806452	12	251	116	126	0.683924	126	257	111	133	0.69837	132	-0.122528	0.222509	1	N	-0.108082	0.303456	1	N	0.0144459	0.690254	1	N	N	NA	N	NA
chr1	157437683	157437871	B2	-	20	4	9	0.833333	11	142	110	118	0.563492	127	116	91	91	0.560386	100	-0.269841	0.00958107	1	N	-0.272947	0.0144172	1	N	-0.00310559	1	1	N	N	NA	N	NA
chr1	157451807	157451998	B2	-	48	3	33	0.941176	14	445	53	283	0.893574	133	353	49	225	0.878109	111	-0.0476022	0.463057	1	N	-0.063067	0.244755	1	N	-0.0154648	0.525891	1	N	N	NA	N	NA
chr1	157460415	157460902	MT2	-	31	1	12	0.96875	11	250	91	134	0.733138	125	191	72	148	0.726236	109	-0.235612	0.00197067	1	N	-0.242514	0.00174369	1	N	-0.00690209	0.853855	1	N	BC026585	+	N	NA
chr1	157474319	157474460	B1	-	20	7	24	0.740741	17	135	86	184	0.61086	138	119	63	131	0.653846	107	-0.129881	0.212723	1	N	-0.0868946	0.512613	1	N	0.0429864	0.407392	1	N	BC026585	+	N	NA
chr1	157482488	157482672	B2	+	20	4	32	0.833333	14	222	32	213	0.874016	118	180	36	216	0.833333	110	0.0406824	0.529446	1	N	0	1	1	N	-0.0406824	0.237144	1	N	BC026585	+	N	NA
chr1	157612682	157613386	L1MdGF	-	215	16	214	0.930736	12	1920	654	1822	0.745921	123	1881	590	1747	0.76123	120	-0.184815	2.84e-12	2.43346e-09	N	-0.169506	9.48e-11	8.1339e-08	N	0.0153095	0.214452	1	N	N	NA	N	NA
chr1	157883079	157884030	L1MdA	-	254	33	361	0.885017	12	2069	1002	2076	0.673722	106	2060	1431	2362	0.590089	118	-0.211296	1.64e-15	5.26216e-12	N	-0.294929	2.99e-26	9.61629e-23	Y	-0.0836331	2.62e-12	8.42309e-09	N	N	NA	N	NA
chr1	158324110	158324261	B1	+	18	12	26	0.6	14	215	38	156	0.849802	104	184	79	106	0.69962	93	0.249802	0.00188456	1	N	0.0996198	0.299008	1	N	-0.150183	5.77e-05	0.785793	N	Brinp2	-	N	NA
chr1	158331520	158332636	L1MdTFI	+	375	97	653	0.794492	17	971	2674	1977	0.266392	92	826	2913	2471	0.220915	107	-0.528099	2.84e-110	2.174e-107	Y	-0.573577	1.22e-133	9.381e-131	Y	-0.0454776	5.85e-06	0.00448149	N	Brinp2	-	N	NA
chr1	158588430	158588731	L1MdA	-	83	10	103	0.892473	14	607	160	544	0.791395	97	599	125	470	0.827348	90	-0.101078	0.0190455	1	N	-0.0651251	0.137242	1	N	0.035953	0.0865986	1	N	Astn1	+	N	NA
chr1	158648533	158648799	L1MdTFI	-	32	7	54	0.820513	8	313	296	607	0.513957	100	372	322	601	0.536023	105	-0.306556	0.000189719	0.145325	N	-0.28449	0.000411669	0.315338	N	0.0220657	0.436692	1	N	Astn1	+	N	NA
chr1	158852369	158852516	B1	-	36	6	33	0.857143	15	240	94	194	0.718563	108	222	122	185	0.645349	109	-0.13858	0.0638003	1	N	-0.211794	0.00520976	1	N	-0.073214	0.0477752	1	N	Pappa2	-	N	NA
chr1	158879571	158880321	L1MdTFII	+	256	54	442	0.825806	16	724	2779	2151	0.20668	125	574	2088	1699	0.215627	103	-0.619126	3.29e-108	2.5647e-105	Y	-0.610179	2.33e-101	1.81227e-98	Y	0.00894736	0.394722	1	N	Pappa2	-	N	NA
chr1	159190025	159190173	B1	+	46	5	33	0.901961	14	208	129	220	0.617211	98	247	168	263	0.595181	117	-0.28475	2.73e-05	0.371445	N	-0.30678	5.38e-06	0.0732391	N	-0.02203	0.549294	1	N	N	NA	N	NA
chr1	159254070	159254214	B1	-	36	1	19	0.972973	14	256	82	136	0.757396	119	233	86	118	0.730408	110	-0.215577	0.00130625	1	N	-0.242565	0.000404747	1	N	-0.0269889	0.474255	1	N	Rfwd2	+	N	NA
chr1	159268326	159268472	B1	-	24	3	43	0.888889	14	227	156	246	0.592689	127	199	193	247	0.507653	132	-0.2962	0.00178142	1	N	-0.381236	8.29e-05	1	N	-0.0850362	0.0207975	1	N	Rfwd2	+	N	NA
chr1	159279957	159280142	B2	+	41	2	17	0.953488	15	255	75	201	0.772727	135	217	72	177	0.750865	118	-0.180761	0.00429137	1	N	-0.202623	0.00146509	1	N	-0.0218622	0.570241	1	N	Rfwd2	+	N	NA
chr1	159311940	159312087	B1	+	31	1	23	0.96875	11	281	85	184	0.76776	111	264	143	203	0.648649	125	-0.20099	0.0059204	1	N	-0.320101	4.73e-05	0.643774	N	-0.119111	0.00036737	1	N	Rfwd2	+	N	NA
chr1	159714350	159714640	L1MdA	-	48	4	60	0.923077	8	845	196	592	0.81172	123	752	170	586	0.815618	114	-0.111357	0.0428566	1	N	-0.107459	0.0605434	1	N	0.00389872	0.861759	1	N	Tnr	+	N	NA
chr1	159828355	159828502	B1	+	39	14	32	0.735849	17	250	127	102	0.66313	98	231	135	160	0.631148	108	-0.0727191	0.349391	1	N	-0.104702	0.167158	1	N	-0.0319824	0.39831	1	N	Tnr	+	N	NA
chr1	160189979	160190125	B1	+	36	6	33	0.857143	15	181	152	174	0.543544	102	230	158	219	0.592784	123	-0.313599	9.27e-05	1	N	-0.264359	0.000667296	1	N	0.04924	0.19976	1	N	N	NA	N	NA
chr1	160193738	160193925	B2	-	21	5	37	0.807692	21	106	106	169	0.5	128	130	96	179	0.575221	139	-0.307692	0.00318542	1	N	-0.232471	0.0328135	1	N	0.0752212	0.125336	1	N	N	NA	N	NA
chr1	160193955	160194099	B1	-	40	5	60	0.888889	21	249	176	215	0.585882	130	248	163	250	0.603406	134	-0.303007	3.6e-05	0.489399	N	-0.285483	7.29e-05	0.992065	N	0.017524	0.622332	1	N	N	NA	N	NA
chr1	160201234	160201422	B2	+	23	2	41	0.92	22	126	37	208	0.773006	126	149	47	184	0.760204	128	-0.146994	0.11433	1	N	-0.159796	0.0773531	1	N	-0.0128021	0.803289	1	N	N	NA	N	NA
chr1	160241202	160241345	B1	-	23	9	32	0.71875	13	299	145	217	0.673423	134	242	119	194	0.67036	113	-0.0453266	0.697767	1	N	-0.0483899	0.695235	1	N	-0.00306331	0.939939	1	N	Rabgap1l	-	N	NA
chr1	160273089	160273239	B1	+	18	5	19	0.782609	14	167	63	120	0.726087	119	144	66	112	0.685714	110	-0.0565217	0.631826	1	N	-0.0968944	0.474859	1	N	-0.0403727	0.401745	1	N	Rabgap1l	-	N	NA
chr1	160421322	160422468	L1MdA	+	169	14	347	0.923497	12	1253	2196	2182	0.363294	122	976	2390	2378	0.289958	123	-0.560204	1.51e-54	4.8406e-51	Y	-0.633539	3.28e-69	1.05528e-65	Y	-0.0733353	1.24e-10	3.97824e-07	N	Rabgap1l	-	N	NA
chr1	160702752	160702898	B1	+	33	0	18	1	17	198	60	129	0.767442	129	183	39	132	0.824324	118	-0.232558	0.00041571	1	N	-0.175676	0.00385997	1	N	0.0568825	0.141621	1	N	Rabgap1l	-	N	NA
chr1	160925807	160925953	B1	+	60	0	31	1	13	434	186	303	0.7	137	522	168	266	0.756522	141	-0.3	2.6e-09	3.53858e-05	Y	-0.243478	1.62e-07	0.002211	N	0.0565217	0.0248224	1	N	Rc3h1	+	N	NA
chr1	160959595	160959741	B1	+	27	1	27	0.964286	11	345	124	177	0.735608	131	236	141	196	0.625995	120	-0.228678	0.00565055	1	N	-0.338291	0.000112647	1	N	-0.109613	0.000777688	1	N	Rc3h1	+	N	NA
chr1	161126000	161126147	B1	-	25	0	8	1	7	381	146	314	0.72296	147	292	118	265	0.712195	116	-0.27704	0.000679615	1	N	-0.287805	0.000356313	1	N	-0.010765	0.715136	1	N	Klhl20	-	N	NA
chr1	161243070	161243263	B2	+	29	0	41	1	14	236	89	350	0.726154	139	294	92	302	0.761658	140	-0.273846	0.000211635	1	N	-0.238342	0.000795749	1	N	0.0355042	0.30012	1	N	Prdx6	-	N	NA
chr1	161305012	161305215	B2	+	28	7	47	0.8	17	336	123	268	0.732026	149	290	82	222	0.77957	121	-0.0679739	0.43255	1	N	-0.0204301	1	1	N	0.0475437	0.124348	1	N	N	NA	N	NA
chr1	161532178	161532692	IAP_LTR	+	203	7	98	0.966667	14	1991	256	691	0.88607	146	1283	80	636	0.941306	103	-0.0805964	9.25e-05	0.179932	N	-0.0253607	0.146886	1	N	0.0552356	1.6e-08	3.10662e-05	N	N	NA	N	NA
chr1	161535698	161536174	IAP_LTR	+	146	14	101	0.9125	15	1527	240	805	0.864177	143	980	108	629	0.900735	103	-0.0483234	0.0879585	1	N	-0.0117647	0.775425	1	N	0.0365587	0.00386185	1	N	N	NA	N	NA
chr1	161932828	161933218	L1MdTFII	+	55	8	75	0.873016	6	243	480	536	0.3361	57	209	393	359	0.347176	45	-0.536916	3.73e-17	2.90756e-14	Y	-0.52584	2.84e-16	2.21319e-13	Y	0.0110765	0.684032	1	N	N	NA	N	NA
chr1	161986013	161986159	B1	+	24	1	35	0.96	10	299	157	265	0.655702	123	374	197	239	0.654991	142	-0.304298	0.00072662	1	N	-0.305009	0.000751922	1	N	-0.000710511	1	1	N	N	NA	N	NA
chr1	162045867	162046011	B1	-	34	6	32	0.85	12	365	87	301	0.807522	127	319	74	211	0.811705	101	-0.0424779	0.673834	1	N	-0.0382952	0.67181	1	N	0.00418271	0.930073	1	N	Dnm3	-	N	NA
chr1	162063585	162064218	L1MdTFII	+	200	45	246	0.816327	14	597	2181	1588	0.214903	127	285	2250	1463	0.112426	119	-0.601424	1.42e-80	1.10322e-77	Y	-0.7039	7.14e-123	5.5656e-120	Y	-0.102477	5.11e-24	3.9773e-21	N	Dnm3	-	N	NA
chr1	162081184	162081376	B2	+	23	4	21	0.851852	12	246	49	178	0.833898	121	187	49	140	0.792373	99	-0.0179535	1	1	N	-0.059479	0.615315	1	N	-0.0415254	0.260265	1	N	Dnm3	-	N	NA
chr1	162120198	162120543	L1MdTFII	-	68	11	82	0.860759	7	262	1326	855	0.164987	111	178	1035	769	0.146744	92	-0.695772	4.52e-39	3.51818e-36	Y	-0.714016	3.64e-41	2.8348e-38	Y	-0.0182438	0.190716	1	N	Dnm3	-	N	NA
chr1	162269872	162270615	L1MdA	-	126	16	146	0.887324	8	932	446	909	0.676343	63	552	329	627	0.626561	41	-0.210981	2.81e-08	9.02556e-05	N	-0.260763	6.69e-11	2.15118e-07	Y	-0.0497818	0.0160468	1	N	Dnm3	-	N	NA
chr1	162338487	162339401	L1MdGF	+	341	70	504	0.829684	15	595	2043	1171	0.22555	62	395	1747	1126	0.184407	58	-0.604134	2.09e-125	1.7926e-122	Y	-0.645277	1.12e-141	9.6335e-139	Y	-0.0411426	0.000496872	0.426316	N	Dnm3	-	N	NA
chr1	162387871	162388021	B1	+	36	6	26	0.857143	17	169	78	121	0.684211	94	210	93	181	0.693069	123	-0.172932	0.026495	1	N	-0.164074	0.0288662	1	N	0.00885878	0.853292	1	N	Dnm3	-	N	NA
chr1	162489541	162490090	L1MdTFIII	+	96	23	193	0.806723	13	552	907	1126	0.378341	113	453	851	1130	0.347393	113	-0.428381	6.14e-20	8.74722e-17	Y	-0.45933	1.23e-22	1.75312e-19	Y	-0.0309487	0.0962196	1	N	N	NA	N	NA
chr1	162511991	162512136	B1	+	55	2	27	0.964912	21	264	87	118	0.752137	118	278	51	125	0.844985	115	-0.212776	9.18e-05	1	N	-0.119927	0.011778	1	N	0.0928481	0.00303698	1	N	N	NA	N	NA
[truncated: 29,757 more rows]

## Sheet: Genes
seg_chrom	seg_start	seg_end	seg_name	seg_strand	MEF.I222e2.mm10_aligned.sorted_CpG_meth_calls	MEF.I222e2.mm10_aligned.sorted_CpG_unmeth_calls	MEF.I222e2.mm10_aligned.sorted_CpG_no_calls	MEF.I222e2.mm10_aligned.sorted_CpG_methfrac	MEF.I222e2.mm10_aligned.sorted_CpG_readcount	miPSC_CTRL.mm10_aligned.sorted_CpG_meth_calls	miPSC_CTRL.mm10_aligned.sorted_CpG_unmeth_calls	miPSC_CTRL.mm10_aligned.sorted_CpG_no_calls	miPSC_CTRL.mm10_aligned.sorted_CpG_methfrac	miPSC_CTRL.mm10_aligned.sorted_CpG_readcount	miPSC_LAM.mm10_aligned.sorted_CpG_meth_calls	miPSC_LAM.mm10_aligned.sorted_CpG_unmeth_calls	miPSC_LAM.mm10_aligned.sorted_CpG_no_calls	miPSC_LAM.mm10_aligned.sorted_CpG_methfrac	miPSC_LAM.mm10_aligned.sorted_CpG_readcount	methfrac_difference_MEF_miPSC_CTRL	uncorrected_pvalue_MEF_miPSC_CTRL	fdr_corrected_pvalue_MEF_miPSC_CTRL	significant_MEF_miPSC_CTRL	methfrac_difference_MEF_miPSC_LAM	uncorrected_pvalue_MEF_miPSC_LAM	fdr_corrected_pvalue_MEF_miPSC_LAM	significant_MEF_miPSC_LAM	methfrac_difference_miPSC_CTRL_miPSC_LAM	uncorrected_pvalue_miPSC_CTRL_miPSC_LAM	fdr_corrected_pvalue_miPSC_CTRL_miPSC_LAM	significant_miPSC_CTRL_miPSC_LAM
chr1	3671058	3672559	Xkr4_1	-	5	1283	467	0.00388199	13	66	10717	3152	0.00612075	120	41	10563	2490	0.00386646	118	0.00223876	0.439144	1	N	-1.55221e-05	1	1	N	-0.00225428	0.0200524	1	N
chr1	4359764	4361265	Rp1_2	-	20	13	35	0.606061	11	272	243	228	0.528155	111	376	219	256	0.631933	130	-0.0779053	0.472472	1	N	0.0258722	0.853321	1	N	0.103777	0.000502169	1	N
chr1	4408763	4410264	Rp1_1	-	29	18	55	0.617021	16	353	214	235	0.622575	132	313	168	249	0.650728	126	0.00555368	1	1	N	0.0337064	0.634933	1	N	0.0281527	0.367418	1	N
chr1	4493107	4494608	Sox17_1	-	6	655	404	0.00907716	16	189	5070	1974	0.0359384	119	179	5429	2235	0.0319187	141	0.0268612	6.41e-05	1	N	0.0228415	0.000355472	1	N	-0.0040197	0.265146	1	N
chr1	4496870	4498371	Sox17_2	-	12	427	308	0.0273349	16	290	3751	1933	0.0717644	126	337	4026	2189	0.0772404	148	0.0444296	0.000178699	1	N	0.0499056	2.83e-05	0.697195	N	0.00547602	0.360728	1	N
chr1	4785208	4786709	Mrpl15_1	-	34	568	393	0.0564784	15	240	5626	2271	0.0409137	161	209	5020	1726	0.0399694	126	-0.0155647	0.0879193	1	N	-0.016509	0.0661151	1	N	-0.000944339	0.809512	1	N
chr1	4806894	4808395	Lypla1_1	+	14	330	236	0.0406977	7	86	9911	2490	0.00860258	152	99	10171	2427	0.00963973	154	-0.0320951	5.16e-06	0.127201	N	-0.0310579	1.63e-05	0.400674	N	0.00103715	0.460514	1	N
chr1	4856790	4858291	Tcea1_1	+	29	870	535	0.0322581	18	106	8073	2354	0.01296	126	79	6722	2839	0.0116159	127	-0.019298	5.5e-05	1	N	-0.0206421	1.19e-05	0.293332	N	-0.00134408	0.503826	1	N
chr1	5069798	5071299	Rgs20_1	-	27	13	45	0.675	9	391	373	480	0.51178	139	451	379	575	0.543373	151	-0.16322	0.0512326	1	N	-0.131627	0.106979	1	N	0.0315934	0.209736	1	N
chr1	5082128	5083629	Atp6v1h_1	+	34	602	223	0.0534591	14	241	4825	1803	0.047572	127	275	5180	1770	0.0504125	145	-0.00588707	0.492465	1	N	-0.00304665	0.703125	1	N	0.00284042	0.527139	1	N
chr1	5587469	5588970	Oprk1_1	+	15	137	123	0.0986842	14	339	1547	739	0.179745	138	310	1263	770	0.197076	134	0.0810613	0.0101485	1	N	0.0983914	0.002233	1	N	0.0173302	0.204733	1	N
chr1	5916957	5918458	Npbwr1_1	-	12	367	217	0.0316623	14	201	4406	1644	0.0436293	139	201	3373	1437	0.0562395	119	0.011967	0.353269	1	N	0.0245772	0.0419222	1	N	0.0126102	0.00986996	1	N
chr1	6213663	6215164	Rb1cc1_1	+	8	797	443	0.00993789	12	63	8975	2647	0.00697057	126	69	8906	1860	0.00768802	115	-0.00296732	0.379004	1	N	-0.00224987	0.528377	1	N	0.000717454	0.600731	1	N
chr1	6358286	6359787	Alkal1_1	+	14	198	127	0.0660377	10	404	2859	1284	0.123812	140	271	2575	1134	0.0952214	119	0.0577747	0.0117139	1	N	0.0291836	0.178332	1	N	-0.0285911	0.000370148	1	N
chr1	6486315	6487816	St18_3	+	40	5	24	0.888889	12	375	100	211	0.789474	120	251	73	161	0.774691	92	-0.0994152	0.123693	1	N	-0.114198	0.0827151	1	N	-0.0147823	0.66198	1	N
chr1	6506837	6508338	St18_2	+	41	15	54	0.732143	11	568	151	394	0.789986	126	500	106	344	0.825083	116	0.0578432	0.312073	1	N	0.0929397	0.102369	1	N	0.0350964	0.109358	1	N
chr1	6729142	6730643	St18_1	+	74	86	138	0.4625	17	629	453	485	0.581331	104	613	516	561	0.542958	114	0.118831	0.00611184	1	N	0.0804584	0.062471	1	N	-0.0383725	0.0718326	1	N
chr1	7087983	7089484	Pcmtd1_1	+	20	809	251	0.0241255	13	87	8705	2103	0.00989536	154	78	7792	2055	0.00991106	128	-0.0142301	0.000777176	1	N	-0.0142144	0.000841924	1	N	1.56952e-05	1	1	N
chr1	7088168	7089669	Pcmtd1_2	+	9	835	280	0.0106635	14	72	8774	2146	0.00813927	152	62	7824	2078	0.00786203	126	-0.00252424	0.426335	1	N	-0.00280147	0.415802	1	N	-0.000277238	0.862422	1	N
chr1	7397445	7398946	AK043789_1	-	16	1076	450	0.014652	22	94	5491	1799	0.0168308	119	78	6616	2107	0.0116522	145	0.00217878	0.697101	1	N	-0.00299979	0.371911	1	N	-0.00517857	0.0166873	1	N
chr1	8791719	8793220	Sntg1_2	-	100	23	84	0.813008	13	1345	147	617	0.901475	144	1176	148	567	0.888218	129	0.0884664	0.00521315	1	N	0.0752094	0.0187947	1	N	-0.013257	0.267272	1	N
chr1	9299376	9300877	Sntg1_1	-	14	340	264	0.039548	10	372	3916	1578	0.0867537	112	431	4554	1682	0.0864594	129	0.0472057	0.00124204	1	N	0.0469114	0.0013298	1	N	-0.000294353	0.970471	1	N
chr1	9544436	9545937	Rrs1_1	+	26	774	570	0.0325	19	123	7598	3636	0.0159306	166	175	7977	3316	0.0214671	182	-0.0165694	0.00164033	1	N	-0.0110329	0.0590618	1	N	0.00553655	0.0117625	1	N
chr1	9547079	9548580	Adhfe1_1	+	54	117	80	0.315789	17	153	1277	835	0.106993	149	174	1281	937	0.119588	153	-0.208796	7.28e-12	1.79509e-07	N	-0.196202	3.02e-10	7.43643e-06	N	0.0125946	0.291015	1	N
chr1	9600222	9601723	3110035E14Rik_1	+	117	30	182	0.795918	16	1021	683	1119	0.599178	152	666	692	934	0.490427	132	-0.19674	1.42e-06	0.0349666	N	-0.305491	5.47e-13	1.34786e-08	Y	-0.108751	1.96e-09	4.83547e-05	N
chr1	9600498	9601999	3110035E14Rik_2	+	160	60	262	0.727273	17	1296	1082	1537	0.544996	155	811	1077	1337	0.429555	140	-0.182277	1.2e-07	0.00296637	N	-0.297718	4.28e-17	1.05414e-12	Y	-0.115441	6.57e-14	1.61996e-09	N
chr1	9630659	9632160	2610203C22Rik_1	-	24	11	29	0.685714	9	547	164	297	0.769339	150	383	139	216	0.733716	111	0.0836247	0.305255	1	N	0.0480022	0.556457	1	N	-0.0356225	0.159993	1	N
chr1	9699682	9701183	Mybl1_1	-	2	1170	559	0.00170648	14	46	13409	2975	0.0034188	146	62	11639	3569	0.00529869	138	0.00171232	0.432492	1	N	0.00359221	0.123546	1	N	0.00187989	0.0259193	1	N
chr1	9747752	9749253	Vcpip1_2	-	43	925	527	0.0444215	20	285	8180	2835	0.033668	146	233	5429	2096	0.0411515	127	-0.0107534	0.0947056	1	N	-0.00326995	0.663068	1	N	0.00748349	0.0223161	1	N
chr1	9747894	9749395	Vcpip1_1	-	49	806	436	0.0573099	19	319	7363	2362	0.0415256	146	269	5092	1740	0.0501772	128	-0.0157843	0.0405434	1	N	-0.00713274	0.402833	1	N	0.00865156	0.0205193	1	N
chr1	9797185	9798686	Sgk3_1	+	18	1137	651	0.0155844	14	232	14608	2181	0.0156334	142	228	13415	2459	0.0167119	140	4.90076e-05	1	1	N	0.00112745	0.904463	1	N	0.00107844	0.480597	1	N
chr1	9847320	9848821	Sgk3_2	+	20	471	185	0.0407332	13	171	4837	1740	0.0341454	134	177	4860	1565	0.03514	133	-0.00658783	0.437835	1	N	-0.00559323	0.522844	1	N	0.000994597	0.827281	1	N
chr1	9907663	9909164	Mcmdc2_1	+	104	239	377	0.303207	22	651	2243	1588	0.224948	162	507	2094	1493	0.194925	152	-0.0782588	0.00184313	1	N	-0.108282	7.47e-06	0.184122	N	-0.0300231	0.00660165	1	N
chr1	9942043	9943544	Snord87_1	-	13	154	139	0.0778443	19	125	1561	860	0.07414	171	76	1026	509	0.0689655	118	-0.00370434	0.876897	1	N	-0.00887879	0.627936	1	N	-0.00517446	0.65335	1	N
chr1	9943617	9945118	Snhg6_1	-	64	622	385	0.0932945	18	422	6942	2276	0.0573058	176	275	4489	1490	0.0577246	137	-0.0359886	0.000394806	1	N	-0.0355699	0.000668375	1	N	0.000418789	0.936339	1	N
chr1	9966944	9968445	Tcf24_1	-	7	1586	577	0.00439422	14	154	13823	3066	0.0110181	142	104	10774	2968	0.00956058	125	0.00662388	0.0121225	1	N	0.00516636	0.0440363	1	N	-0.00145752	0.283619	1	N
chr1	10008605	10010106	Ppp1r42_1	-	97	259	279	0.272472	20	569	3117	1726	0.154368	158	553	2823	1374	0.163803	153	-0.118104	7.89e-08	0.00194342	N	-0.108669	1.04e-06	0.0256815	N	0.00943544	0.282397	1	N
chr1	10037216	10038717	Cspp1_1	+	8	662	425	0.0119403	19	87	6057	2345	0.0141602	155	69	5316	2035	0.0128134	140	0.00221986	0.861575	1	N	0.000873072	1	1	N	-0.00134679	0.571998	1	N
chr1	10037444	10038945	Cops5_1	-	7	659	414	0.0105105	18	72	5974	2315	0.0119087	156	64	5172	1970	0.0122231	137	0.00139819	1	1	N	0.00171256	0.850941	1	N	0.000314371	0.931121	1	N
chr1	10037662	10039163	Cops5_2	-	15	621	396	0.0235849	18	115	5474	2252	0.0205761	149	101	4912	2015	0.0201476	134	-0.00300877	0.560079	1	N	-0.00343729	0.552181	1	N	-0.000428515	0.890681	1	N
chr1	10038837	10040338	Cspp1_2	+	16	1020	372	0.015444	16	147	8071	2113	0.0178876	141	120	7075	1889	0.0166782	138	0.00244355	0.706364	1	N	0.00123423	0.89627	1	N	-0.00120932	0.578147	1	N
chr1	10216062	10217563	Arfgef1_1	-	95	8	69	0.92233	21	432	173	467	0.71405	140	343	166	370	0.67387	118	-0.208281	1.31e-06	0.0322897	N	-0.24846	3.7e-08	0.000911434	N	-0.0401793	0.150925	1	N
chr1	10719404	10720905	Cpa6_1	-	17	34	44	0.333333	10	510	295	392	0.63354	131	466	309	373	0.60129	129	0.300207	3.92e-05	0.966886	N	0.267957	0.000210096	1	N	-0.0322501	0.19564	1	N
chr1	10992461	10993962	Prex2_1	+	26	357	256	0.0678851	9	369	4792	1635	0.0714978	126	427	4824	1829	0.0813178	124	0.00361265	0.917895	1	N	0.0134327	0.38227	1	N	0.00982007	0.060042	1	N
chr1	11413104	11414605	A830018L16Rik_1	+	69	834	351	0.076412	19	316	5337	1234	0.0558995	122	330	5229	1345	0.0593632	140	-0.0205124	0.0179608	1	N	-0.0170488	0.0524961	1	N	0.00346367	0.441396	1	N
chr1	12691515	12693016	Sulf1_2	+	5	192	189	0.0253807	15	89	2614	1124	0.0329264	148	74	1983	1093	0.0359747	122	0.00754567	0.833606	1	N	0.010594	0.546255	1	N	0.00304834	0.574184	1	N
chr1	12717503	12719004	Sulf1_1	+	22	117	208	0.158273	19	439	1804	1058	0.19572	176	235	1389	852	0.144704	134	0.0374466	0.319711	1	N	-0.0135689	0.618586	1	N	-0.0510156	3.66e-05	0.902323	N
chr1	12723209	12724710	Sulf1_3	+	111	19	119	0.853846	21	815	398	548	0.671888	144	691	326	485	0.679449	126	-0.181958	9.17e-06	0.225845	N	-0.174397	2.57e-05	0.633873	N	0.00756148	0.716593	1	N
chr1	12990644	12992145	Slco5a1_1	-	3	633	371	0.00471698	13	133	8017	2943	0.016319	158	81	5345	2463	0.0149281	129	0.011602	0.018207	1	N	0.0102111	0.031278	1	N	-0.0013909	0.573744	1	N
chr1	13126737	13128238	Prdm14_1	-	19	198	145	0.0875576	9	405	3351	1692	0.107827	146	384	3269	1709	0.105119	153	0.0202699	0.427878	1	N	0.0175615	0.492103	1	N	-0.0027084	0.706634	1	N
chr1	13371941	13373442	Ncoa2_2	-	11	584	452	0.0184874	11	71	10408	3071	0.00677546	145	66	10691	3062	0.00613554	153	-0.0117119	0.00426107	1	N	-0.0123519	0.0021351	1	N	-0.000639916	0.607239	1	N
chr1	13373543	13375044	Ncoa2_1	-	3	647	532	0.00461538	10	51	13844	3257	0.00367038	149	32	12752	3224	0.00250313	147	-0.000945	0.734426	1	N	-0.00211226	0.238834	1	N	-0.00116726	0.0986988	1	N
chr1	13589363	13590864	Tram1_1	-	30	824	337	0.0351288	14	238	8751	2511	0.0264768	133	157	7109	2115	0.0216075	115	-0.008652	0.151302	1	N	-0.0135213	0.020977	1	N	-0.00486932	0.0457988	1	N
chr1	13660019	13661520	Lactb2_1	-	59	448	220	0.116371	12	255	5655	1461	0.0431472	132	206	5142	2046	0.0385191	139	-0.0732236	2.19e-10	5.39101e-06	N	-0.0778517	3.35e-12	8.26584e-08	N	-0.00462814	0.233838	1	N
chr1	13667758	13669259	Xkr9_1	+	58	27	82	0.682353	10	976	419	915	0.699642	158	835	398	867	0.67721	151	0.0172886	0.716589	1	N	-0.00514288	1	1	N	-0.0224315	0.220903	1	N
chr1	14304131	14305632	Eya1_1	-	102	55	256	0.649682	15	1053	688	1935	0.604825	126	939	744	1940	0.557932	132	-0.0448567	0.305671	1	N	-0.0917493	0.0285344	1	N	-0.0468925	0.00557757	1	N
chr1	14755491	14756992	Msc_1	-	16	339	310	0.0450704	13	256	5991	1944	0.0409797	152	131	4333	1299	0.0293459	110	-0.00409075	0.679944	1	N	-0.0157245	0.106964	1	N	-0.0116338	0.00159707	1	N
chr1	15804654	15806155	Terf1_1	+	41	460	332	0.0818363	12	388	6796	2579	0.0540089	149	356	5867	2148	0.0572071	137	-0.0278274	0.0116573	1	N	-0.0246292	0.0297542	1	N	0.00319823	0.427202	1	N
chr1	15892201	15893702	Sbspon_1	-	79	432	218	0.154599	12	671	4771	2254	0.1233	138	588	4131	2186	0.124603	132	-0.0312986	0.0433425	1	N	-0.0299962	0.0592078	1	N	0.00130241	0.856289	1	N
chr1	16092609	16094110	4930444P10Rik_2	-	64	403	331	0.137045	13	661	4266	1688	0.134159	131	555	4615	1948	0.10735	137	-0.00288625	0.831688	1	N	-0.0296949	0.0532668	1	N	-0.0268086	3.61e-05	0.88865	N
chr1	16092816	16094317	4930444P10Rik_1	-	51	398	322	0.113586	14	545	4219	1611	0.1144	128	459	4525	1874	0.0920947	134	0.000813918	1	1	N	-0.021491	0.150277	1	N	-0.022305	0.00031541	1	N
chr1	16103905	16105406	Rpl7_1	-	1	833	591	0.00119904	14	30	7541	2410	0.00396249	124	55	6810	2778	0.00801165	116	0.00276345	0.361099	1	N	0.00681261	0.0275387	1	N	0.00404917	0.00152743	1	N
chr1	16104863	16106364	Rdh10_1	+	0	1594	842	0	14	33	13353	3097	0.00246526	112	50	12350	4185	0.00403226	111	0.00246526	0.0441249	1	N	0.00403226	0.00554275	1	N	0.001567	0.027858	1	N
chr1	16496178	16497679	Stau2_2	-	50	9	74	0.847458	10	713	240	629	0.748164	116	733	293	842	0.714425	135	-0.0992939	0.0887872	1	N	-0.133033	0.0252407	1	N	-0.0337387	0.0943934	1	N
chr1	16518741	16520242	Stau2_1	-	1	968	469	0.00103199	13	58	13236	3126	0.00436287	148	45	10727	1909	0.0041775	118	0.00333088	0.186734	1	N	0.0031455	0.178508	1	N	-0.000185373	0.843316	1	N
chr1	16618788	16620289	Ube2w_1	-	24	543	210	0.042328	7	374	9464	2294	0.0380159	139	334	9198	1989	0.0350399	134	-0.00431218	0.573384	1	N	-0.00728818	0.349277	1	N	-0.00297599	0.28363	1	N
chr1	16656541	16658042	Eloc_1	-	10	269	154	0.0358423	9	153	3915	1648	0.0376106	134	154	4304	2167	0.0345446	151	0.00176833	1	1	N	-0.00129765	0.865669	1	N	-0.00306598	0.450068	1	N
chr1	16664248	16665749	Tmem70_1	+	82	564	310	0.126935	13	746	5621	1998	0.117167	133	712	4937	2380	0.12604	128	-0.00976834	0.481344	1	N	-0.000894977	0.950123	1	N	0.00887337	0.138059	1	N
chr1	16687432	16688933	Ly96_1	+	15	93	124	0.138889	8	229	1777	1142	0.114158	136	183	1916	1246	0.0871844	144	-0.0247314	0.438609	1	N	-0.0517045	0.0816761	1	N	-0.0269732	0.00424932	1	N
chr1	17097346	17098847	Jph1_1	-	15	901	421	0.0163755	20	169	8176	1863	0.0202516	134	148	7328	1815	0.0197967	128	0.0038761	0.531941	1	N	0.00342114	0.610994	1	N	-0.000454965	0.864721	1	N
chr1	17144397	17145898	Gdap1_1	+	40	142	171	0.21978	13	376	1653	963	0.185313	102	468	2157	1413	0.178286	145	-0.0344673	0.27571	1	N	-0.0414945	0.163615	1	N	-0.00702725	0.53961	1	N
chr1	17600900	17602401	Pi15_1	+	10	29	50	0.25641	14	290	212	307	0.577689	137	247	186	239	0.570439	117	0.321279	0.000158827	1	N	0.314029	0.000177027	1	N	-0.00725044	0.842433	1	N
chr1	17726416	17727917	Crispld1_1	+	18	200	141	0.0825688	16	423	1242	729	0.254054	122	222	852	606	0.206704	101	0.171485	1.41e-09	3.48117e-05	N	0.124135	5.79e-06	0.142594	N	-0.0473501	0.00425957	1	N
chr1	18145401	18146902	Crisp4_1	-	28	26	33	0.518519	13	239	271	251	0.468627	119	223	286	238	0.438114	118	-0.0498911	0.566856	1	N	-0.0804046	0.313584	1	N	-0.0305135	0.345417	1	N
chr1	18223073	18224574	Defb44-ps_1	-	20	54	51	0.27027	14	373	395	362	0.485677	127	388	362	340	0.517333	122	0.215407	0.000366392	1	N	0.247063	4.75e-05	1	N	0.0316562	0.218486	1	N
chr1	19102035	19103536	Tfap2d_1	+	8	221	174	0.0349345	15	392	1385	867	0.220597	104	338	1421	962	0.192155	111	0.185662	3.08e-14	7.59521e-10	N	0.15722	1.63e-11	4.00685e-07	N	-0.0284419	0.0377999	1	N
chr1	19210967	19212468	Tfap2b_1	+	8	296	197	0.0263158	19	221	1633	901	0.119202	118	158	1663	812	0.0867655	114	0.0928859	5.47e-08	0.00134842	N	0.0604497	7.36e-05	1	N	-0.0324362	0.0013514	1	N
chr1	19211272	19212773	Tfap2b_2	+	5	253	190	0.0193798	19	236	1401	840	0.144166	123	188	1521	767	0.110006	125	0.124786	7.83e-11	1.92826e-06	N	0.090626	2.34e-07	0.00576749	N	-0.0341603	0.00304588	1	N
chr1	20617531	20619032	Pkhd1_1	-	51	9	88	0.85	10	874	526	640	0.624286	122	728	483	737	0.601156	131	-0.225714	0.000295569	1	N	-0.248844	6.17e-05	1	N	-0.0231296	0.227038	1	N
chr1	20678056	20679557	Mir133b_1	+	20	47	53	0.298507	14	364	262	402	0.58147	136	352	253	332	0.581818	127	0.282962	1.37e-05	0.337849	N	0.283311	1.34e-05	0.330139	N	0.000348533	1	1	N
chr1	20729904	20731405	Il17a_1	+	106	25	82	0.80916	12	1228	417	899	0.746505	135	1206	504	980	0.705263	141	-0.0626557	0.11616	1	N	-0.103897	0.0119636	1	N	-0.0412414	0.00760117	1	N
chr1	20783766	20785267	Il17f_1	-	69	18	75	0.793103	9	863	439	858	0.662826	143	746	341	645	0.686293	112	-0.130277	0.0129601	1	N	-0.106811	0.0397115	1	N	0.0234661	0.236897	1	N
chr1	20819759	20821260	Mcm3_1	-	17	419	155	0.0389908	12	136	4150	1851	0.0317312	137	110	3911	1434	0.0273564	124	-0.00725961	0.394532	1	N	-0.0116344	0.171386	1	N	-0.00437484	0.244456	1	N
chr1	20889628	20891129	Paqr8_1	+	32	275	263	0.104235	10	391	5741	2382	0.0637639	160	275	4035	1936	0.0638051	124	-0.0404707	0.00885806	1	N	-0.0404294	0.00883761	1	N	4.12427e-05	1	1	N
chr1	20889986	20891487	6720483E21Rik_1	-	19	336	292	0.0535211	10	212	6713	2697	0.0306137	160	158	4706	2155	0.0324836	130	-0.0229074	0.0276638	1	N	-0.0210376	0.0463103	1	N	0.00186983	0.591679	1	N
chr1	20895395	20896896	Paqr8_2	+	93	23	92	0.801724	12	615	900	757	0.405941	156	448	787	667	0.362753	131	-0.395784	6.52e-17	1.60548e-12	Y	-0.438971	5.17e-20	1.27516e-15	Y	-0.0431876	0.0224051	1	N
chr1	20916845	20918346	Paqr8_3	+	58	6	79	0.90625	9	1040	387	768	0.728802	147	838	329	675	0.718081	140	-0.177448	0.00118628	1	N	-0.188169	0.000469393	1	N	-0.0107211	0.566084	1	N
chr1	20950617	20952118	Efhc1_1	+	17	145	110	0.104938	7	413	4100	1618	0.0915134	147	292	2843	1658	0.0931419	133	-0.0134249	0.578734	1	N	-0.0117963	0.580915	1	N	0.00162854	0.809586	1	N
chr1	21078724	21080225	Tram2_1	-	30	767	497	0.0376412	16	206	8334	2047	0.0241218	133	185	7007	1867	0.025723	125	-0.0135194	0.0246625	1	N	-0.0119181	0.0635706	1	N	0.00160125	0.5375	1	N
chr1	21165404	21166905	AK138554_1	+	27	159	153	0.145161	18	226	1833	922	0.109762	145	170	1466	807	0.103912	130	-0.0353993	0.14648	1	N	-0.0412493	0.103958	1	N	-0.00585004	0.592545	1	N
chr1	21217598	21219099	Tmem14a_1	+	64	271	192	0.191045	17	351	2170	1060	0.13923	138	296	1978	857	0.130167	132	-0.0518143	0.0133117	1	N	-0.0608777	0.00379317	1	N	-0.00906336	0.374158	1	N
chr1	21239612	21241113	Gsta3_1	+	64	26	76	0.711111	17	800	236	405	0.772201	154	592	246	366	0.706444	133	0.0610897	0.194308	1	N	-0.0046672	1	1	N	-0.0657569	0.00141463	1	N
chr1	21297740	21299241	Gm4956_1	-	31	11	59	0.738095	12	447	194	454	0.697348	140	347	166	363	0.676413	116	-0.0407473	0.728381	1	N	-0.061682	0.492428	1	N	-0.0209346	0.481915	1	N
chr1	21348602	21350103	Khdc1a_1	+	37	19	43	0.660714	15	394	183	263	0.682842	120	365	225	290	0.618644	137	0.022128	0.764619	1	N	-0.0420702	0.567371	1	N	-0.0641982	0.0231358	1	N
chr1	21367276	21368777	Khdc1c_1	+	35	4	35	0.897436	12	330	120	178	0.733333	106	317	171	192	0.64959	112	-0.164103	0.0215759	1	N	-0.247846	0.00117976	1	N	-0.0837432	0.00589245	1	N
chr1	21367592	21369093	Khdc1c_2	+	33	5	52	0.868421	13	347	125	243	0.735169	115	330	163	294	0.669371	123	-0.133252	0.0815926	1	N	-0.19905	0.0106244	1	N	-0.0657983	0.0290873	1	N
chr1	21382491	21383992	Khdc1b_1	+	50	25	42	0.666667	13	522	194	324	0.72905	139	438	172	271	0.718033	116	0.0623836	0.277811	1	N	0.0513661	0.34734	1	N	-0.0110175	0.666504	1	N
chr1	22315360	22316861	Rims1_1	-	86	33	99	0.722689	14	611	275	581	0.689616	116	691	295	534	0.700811	119	-0.0330728	0.525468	1	N	-0.0218777	0.671746	1	N	0.0111951	0.615142	1	N
chr1	22508856	22510357	Rims1_2	-	36	38	81	0.486486	15	352	391	469	0.473755	130	286	456	391	0.385445	128	-0.0127314	0.90299	1	N	-0.101042	0.104748	1	N	-0.0883103	0.000652624	1	N
chr1	23101752	23103253	4933415F23Rik_1	-	193	26	199	0.881279	12	1817	493	1364	0.78658	111	1479	492	1265	0.750381	105	-0.0946985	0.000606533	1	N	-0.130898	5.2e-06	0.128218	N	-0.0361996	0.00561542	1	N
chr1	23271338	23272839	Mir30a_1	+	60	41	74	0.594059	14	640	397	442	0.617165	114	629	511	428	0.551754	130	0.0231055	0.669031	1	N	-0.042305	0.46492	1	N	-0.0654105	0.00201424	1	N
chr1	23290777	23292278	Mir30c-2_1	+	67	22	75	0.752809	19	409	167	348	0.710069	117	295	180	297	0.621053	103	-0.0427395	0.450231	1	N	-0.131756	0.0216558	1	N	-0.0890168	0.0024381	1	N
chr1	23382690	23384191	Ogfrl1_1	-	16	1268	372	0.0124611	17	107	9745	2040	0.0108607	127	97	7897	1546	0.0121341	99	-0.00160032	0.570659	1	N	-0.000326959	0.891063	1	N	0.00127336	0.436676	1	N
chr1	23760898	23762399	B3gat2_1	+	21	377	267	0.0527638	12	458	5098	1993	0.0824334	132	435	5257	2067	0.0764231	136	0.0296696	0.0354535	1	N	0.0236592	0.0932978	1	N	-0.00601036	0.249723	1	N
chr1	23891418	23892919	Smap1_2	-	24	11	26	0.685714	15	230	169	200	0.576441	132	189	125	178	0.601911	113	-0.109273	0.282861	1	N	-0.0838035	0.366744	1	N	0.0254697	0.539915	1	N
chr1	23921809	23923310	Smap1_1	-	35	1368	564	0.0249465	18	276	13149	1985	0.0205587	157	162	8316	1620	0.0191083	101	-0.00438788	0.280704	1	N	-0.00583826	0.148973	1	N	-0.00145038	0.487925	1	N
chr1	24005131	24006632	Sdhaf4_1	-	39	293	226	0.11747	13	303	4351	1244	0.0651053	131	310	4151	1269	0.0694911	134	-0.0523646	0.000674727	1	N	-0.0479787	0.00209613	1	N	0.00438586	0.426771	1	N
chr1	24099752	24101253	Fam135a_1	-	13	636	372	0.0200308	9	216	10560	2423	0.0200445	127	137	8288	2677	0.0162611	121	1.37268e-05	1	1	N	-0.00376969	0.425306	1	N	-0.00378342	0.058022	1	N
chr1	24176695	24178196	Col9a1_2	+	129	28	113	0.821656	15	847	293	629	0.742982	126	829	276	569	0.750226	125	-0.0786736	0.0378747	1	N	-0.0714298	0.0576863	1	N	0.00724379	0.698148	1	N
chr1	24194242	24195743	Col9a1_1	+	98	177	249	0.356364	28	1104	506	918	0.685714	147	822	419	656	0.662369	114	0.329351	1.13e-24	2.77872e-20	Y	0.306005	2.15e-20	5.29084e-16	Y	-0.0233452	0.196722	1	N
chr1	24586918	24588419	Col19a1_1	-	48	388	301	0.110092	17	517	3125	1090	0.141955	115	349	2574	1244	0.119398	103	0.0318632	0.0779709	1	N	0.00930614	0.633373	1	N	-0.0225571	0.00738796	1	N
chr1	24613815	24615316	BC069931_2	-	155	30	123	0.837838	15	1161	334	609	0.776589	99	1230	387	709	0.760668	107	-0.0612492	0.0586188	1	N	-0.0771699	0.0168517	1	N	-0.0159207	0.30753	1	N
[truncated: 24,530 more rows]
