# Supplementary material for: Retrotransposon instability dominates the acquired mutation landscape of mouse induced pluripotent stem cells
Source: Nat Commun. 2022 Dec 3;13:7470. doi: 10.1038/s41467-022-35180-x (PMC9719517; doi:10.1038/s41467-022-35180-x)
Supplement: Supplementary file 10 — Source Data [file 41467_2022_35180_MOESM10_ESM.xlsx]

## Sheet: Figure 1a
Figure 1a
		Reprogramming efficiency (Oct4-GFP+ %)
	miPSC primary cell type	Animal A67	Animal A82	Animal A172	Mean	SD
	1 (Granulocyte)	0.23	0.01	0.23	0.156667	0.127017
	2 (Hematopoietic stem cell)	2.84	0.86	2.84	2.18	1.14315
	3 (Fibroblast)	0.02	0.05	0.03	0.0333333	0.0152753
	4 (Liver epithelial cell)	1.03	0.48	0.57	0.693333	0.295014
	5 (Thymic epithelial cell)	0.12	0.14	0.09	0.116667	0.0251661
	6 (Intestinal stem cell)	0.08	0.04	0.5	0.206667	0.25482
	7 (Astrocyte)	0.04	0.06	-	0.05	0.0141421
	8 (Keratinocyte)	0.07	0.09	0.08	0.08	0.01
	9 (Bulge stem cell)	1.31	1.6	0.7	1.20333	0.459384

## Sheet: Figure 1h
Figure 1h
		Retrotransposition efficiency (colony count / transfection efficiency)				Retrotransposition efficiency (% of L1spa)
	Construct	Rep1	Rep2	Rep3	Mean	Rep1	Rep2	Rep3	Mean	SD
	L1SM	520.25	616.08	653.5	596.61	368.18	435.998	462.48	422.219	48.6369
	L1SM-mut2	0	1.27	0.46	0.576667	0	0.898776	0.325541	0.408105	0.455041
	TGF21	579.91	592.06	726.16	632.71	410.401	418.999	513.902	447.767	57.4351
	L1spa	89.87	137.54	196.5	141.303	63.6008	97.3367	139.063	100	37.8013
	miPSC_1_L1	465.72	653.61	692.22	603.85	329.589	462.558	489.882	427.343	85.753
	miPSC_1_L1 (native promoter)	265.54	572.08	543.01	460.21	187.922	404.86	384.287	325.689	119.753
	miPSC_4_L1	411.08	705.05	687.25	601.127	290.92	498.962	486.365	425.416	116.647
	miPSC_4_L1 (native promoter)	286.37	628.35	380.03	431.583	202.663	444.682	268.946	305.43	125.066

## Sheet: Figure 2g
Figure 2g
			Donor L1 methylation (%)	Donor L1 unmethylated reads (% mCpG = 0)	Donor L1 unmethylated reads (% 0 < mCpG < 5)
	MEFs		24.1	2	28
	Serum miPSC clones	1	6.6	34	54
		2	8.6	14	74
		3	5.5	28	68
		4	8.3	28	62
	2i miPSC clones	1	2.1	66	34
		2	1.1	76	24
		3	0.7	84	16
		4	1.3	76	24
	Animal A67 miPSC lines	1	1	78	22
		2	5.4	40	50
		3	13.8	24	40
		4	3.7	54	44
		5	6.3	28	64
		6	5.5	44	54
		7	7.8	34	50
		8	5.4	46	44
		9	4.2	44	48
	Animal A172 miPSC lines	1	12.7	14	56
		2	16.2	6	46
		3	8.8	20	66
		4	12.3	16	54
		5	9.5	22	58
		6	10.5	34	40
		8	17.8	12	48
		9	13.1	14	56

## Sheet: Figure 2h
Figure 2h
			Donor L1 unmethylated reads (% mCpG = 0)
	Serum miPSC clones	1	34
		2	14
		3	28
		4	28
	2i miPSC clones	1	66
		2	76
		3	84
		4	76

## Sheet: Figure 2i
Figure 2i
			L1 TF promoter unmethylated reads (% mCpG = 0)
	Serum miPSC clones	1	2
		2	4
		3	0
		4	2
	2i miPSC clones	1	20
		2	16
		3	16
		4	16

## Sheet: Figure 3b
Figure 3b
		Retrotransposition efficiency (% mCherry+)				Retrotransposition efficiency (% of L1TF_WT)
	Construct	Rep1	Rep2	Rep3	Mean	Rep1	Rep2	Rep3	Mean	SD
	L1TF_WT	23.78	25.42	23.69	24.2967	97.8735	104.623	97.5031	100	4.00827
	L1TF_RT-	0.02	0.02	0.01	0.0166667	0.0823158	0.0823158	0.0411579	0.0685965	0.0237625
	L1TF_+3TC	1.43	1.38	1.5	1.43667	5.88558	5.67979	6.17369	5.91302	0.248088

## Sheet: Figure 3c
Figure 3c
	TSD size	> 1 spanning ONT read (count)	1 spanning ONT read (count)
	1-4	2	2
	5-8	3	2
	9-12	3	2
	13-16	8	11
	17-20	1	1
	21-24	0	0
	25-28	1	0
	29-32	0	0
	33-36	0	0
	37-40	0	0
	41-44	0	0
	45-48	0	0
	49-52	0	0
	53-56	0	1
	57-60	0	0
	61-64	0	0
	65-68	0	0
	69-72	0	0
	73-76	0	0
	77-80	0	0
	81-84	0	0
	85-88	0	1
	89-92	0	0
	93-96	0	0
	97-100	0	0

## Sheet: Figure 3f
Figure 3f
	TSD size	L1 insertions (count)	SINE insertions (count)
	1-4	1	0
	5-8	1	0
	9-12	3	2
	13-16	17	16
	17-20	0	0
	21-24	0	0
	25-28	0	0
	29-32	0	0
	33-36	0	0
	37-40	0	0
	41-44	0	0
	45-48	0	0
	49-52	0	0
	53-56	0	0
	57-60	0	0
	61-64	0	0
	65-68	0	0
	69-72	0	0
	73-76	0	0
	77-80	0	0
	81-84	0	0
	85-88	0	0
	89-92	0	0
	93-96	0	0
	97-100	0	0

## Sheet: Figure 3g
Figure 3g
		miPSC line	Insertions (count)
	CTRL	1	4
		2	2
		3	2
		4	10
		5	5
		6	8
	3TC	1	1
		2	2
		3	3
		4	2
		5	0
		6	0

## Sheet: Figure 4a
Figure 4a
		MEF			miPSC (CTRL)			miPSC (3TC)
	Annotation	Quartile 1 mCpG (%)	Median mCpG (%)	Quartile 3 mCpG (%)	Quartile 1 mCpG (%)	Median mCpG (%)	Quartile 3 mCpG (%)	Quartile 1 mCpG (%)	Median mCpG (%)	Quartile 3 mCpG (%)
	Genome	65.09	72.41	78.71	61.25	67.13	71.6	60.02	65.98	70.56
	Gene promoters	2.23	7.62	55.78	2.15	6.45	49.68	2.06	6.18	47.97
	L1TF_I	78.62	83.54	87.6	22.86	27.71	36.31	21.77	26.58	35.42
	L1TF_II	79.17	84.14	88.12	23.09	28.36	36.6	21.48	26.75	34.55
	L1TF_III	76.79	83.24	88.57	26.78	43.36	64.59	25.95	42.67	62.69
	L1GF	81.41	88.11	92.05	46.79	70.68	78	47.34	68.55	76.87
	L1A	80.85	86.79	91.4	60.67	71.68	78.68	59	70.18	77.18
	B1	76.92	86.96	93.94	59.21	68.31	74.95	57.06	66.39	73.44
	B2	76.19	86.36	93.55	59.88	69.5	76.42	57.84	67.87	75.09
	IAP	91.54	95.34	97.78	87.35	90.01	92	86.52	89.18	91.39
	MERVL	78.26	84.62	90.63	69.4	73.59	77.64	67.91	72.21	76.4

[truncated: 4 more sheets: Supplementary Figure 6a, Supplementary Figure 7a, Supplementary Figure 7b, Supplementary Figure 7c]
